# Supplementary material for: Highly sensitive spatial transcriptomics using FISHnCHIPs of multiple co-expressed genes
Source: Nat Commun. 2024 Mar 15;15:2342. doi: 10.1038/s41467-024-46669-y (PMC10943009; doi:10.1038/s41467-024-46669-y)
Supplement: Supplementary file 4 — Supplementary Data 1 [file 41467_2024_46669_MOESM4_ESM.xlsx]

## Sheet: Fig. 2 probe library
FISHnCHIPs Mouse Kidney Library for Figure 2
Target Gene	Transcript ID	Cell Type	Readout ID	Template Sequence
Atp6v1g3	ENSMUST00000027643.5	CD/IC Trans	B1	CTATGCGCTATCCCGGACGC A GATCCGATTGGAACC A GTCTTGCTCCAAGGAAGGTGACTTC A GATCCGATTGGAACC GCCGGTACGGATATGCGACC
Atp6v1g3	ENSMUST00000027643.5	CD/IC Trans	B1	CTATGCGCTATCCCGGACGC A GATCCGATTGGAACC A TGGCCCTTTTCTCTGCCTGCAGGAG A GATCCGATTGGAACC GCCGGTACGGATATGCGACC
Atp6v1g3	ENSMUST00000027643.5	CD/IC Trans	B1	CTATGCGCTATCCCGGACGC A GATCCGATTGGAACC A TTTTCTTTGCCTCATCTAGCTTGTC A GATCCGATTGGAACC GCCGGTACGGATATGCGACC
Atp6v1g3	ENSMUST00000027643.5	CD/IC Trans	B1	CTATGCGCTATCCCGGACGC A GATCCGATTGGAACC A GGTCCGTCTCCGCCACAGCTTCTTC A GATCCGATTGGAACC GCCGGTACGGATATGCGACC
Atp6v1g3	ENSMUST00000027643.5	CD/IC Trans	B1	CTATGCGCTATCCCGGACGC A GATCCGATTGGAACC A AGTCCTTCTCCATCTGCATTCTGTA A GATCCGATTGGAACC GCCGGTACGGATATGCGACC
Atp6v1g3	ENSMUST00000027643.5	CD/IC Trans	B1	CTATGCGCTATCCCGGACGC A GATCCGATTGGAACC A TTTCATCCGAGAGGTGGCTCTGAGA A GATCCGATTGGAACC GCCGGTACGGATATGCGACC
Atp6v1g3	ENSMUST00000027643.5	CD/IC Trans	B1	CTATGCGCTATCCCGGACGC A GATCCGATTGGAACC A TGATCTTCTCTAGTGTCTGCTCTTC A GATCCGATTGGAACC GCCGGTACGGATATGCGACC
Atp6v1g3	ENSMUST00000027643.5	CD/IC Trans	B1	CTATGCGCTATCCCGGACGC A GATCCGATTGGAACC A ATAGCTGCTTAATCACGCTTTCCAT A GATCCGATTGGAACC GCCGGTACGGATATGCGACC
Atp6v1g3	ENSMUST00000027643.5	CD/IC Trans	B1	CTATGCGCTATCCCGGACGC A GATCCGATTGGAACC A TGGTGGCTCTGTAGTTCACATGGAC A GATCCGATTGGAACC GCCGGTACGGATATGCGACC
Atp6v1g3	ENSMUST00000027643.5	CD/IC Trans	B1	CTATGCGCTATCCCGGACGC A GATCCGATTGGAACC A GACTTGGATGTGTGGAGCACATTCA A GATCCGATTGGAACC GCCGGTACGGATATGCGACC
Atp6v1g3	ENSMUST00000027643.5	CD/IC Trans	B1	CTATGCGCTATCCCGGACGC A GATCCGATTGGAACC A CACAGTTGCAGACCTTTAATATCAA A GATCCGATTGGAACC GCCGGTACGGATATGCGACC
Atp6v1g3	ENSMUST00000027643.5	CD/IC Trans	B1	CTATGCGCTATCCCGGACGC A GATCCGATTGGAACC A ATGAAAGTTTATAGTAAACATCAGG A GATCCGATTGGAACC GCCGGTACGGATATGCGACC
Atp6v1g3	ENSMUST00000027643.5	CD/IC Trans	B1	CTATGCGCTATCCCGGACGC A GATCCGATTGGAACC A TTGCTTCATACTAAACGCCATCCAG A GATCCGATTGGAACC GCCGGTACGGATATGCGACC
Atp6v1g3	ENSMUST00000027643.5	CD/IC Trans	B1	CTATGCGCTATCCCGGACGC A GATCCGATTGGAACC A AAATTCAAGTTTCTCGCTTTCCTTA A GATCCGATTGGAACC GCCGGTACGGATATGCGACC
Atp6v1g3	ENSMUST00000027643.5	CD/IC Trans	B1	CTATGCGCTATCCCGGACGC A GATCCGATTGGAACC A TAAAGCACCTTCTAAGCCAATAAAA A GATCCGATTGGAACC GCCGGTACGGATATGCGACC
Atp6v1g3	ENSMUST00000027643.5	CD/IC Trans	B1	CTATGCGCTATCCCGGACGC A GATCCGATTGGAACC A AAACTATTGAATAGGAAGAATACCT A GATCCGATTGGAACC GCCGGTACGGATATGCGACC
Atp6v1g3	ENSMUST00000027643.5	CD/IC Trans	B1	CTATGCGCTATCCCGGACGC A GATCCGATTGGAACC A TTTGCATATTCATTTCAGAGGTGTC A GATCCGATTGGAACC GCCGGTACGGATATGCGACC
Atp6v1g3	ENSMUST00000027643.5	CD/IC Trans	B1	CTATGCGCTATCCCGGACGC A GATCCGATTGGAACC A TCACAGACAGTTTAGAAATGCTTTT A GATCCGATTGGAACC GCCGGTACGGATATGCGACC
Atp6v1g3	ENSMUST00000027643.5	CD/IC Trans	B1	CTATGCGCTATCCCGGACGC A GATCCGATTGGAACC A TAACATCATTTGTTTCTGTCTCTGT A GATCCGATTGGAACC GCCGGTACGGATATGCGACC
Atp6v1g3	ENSMUST00000027643.5	CD/IC Trans	B1	CTATGCGCTATCCCGGACGC A GATCCGATTGGAACC A TTGAAGTTAGGCAGGGATAACTGTG A GATCCGATTGGAACC GCCGGTACGGATATGCGACC
Atp6v1g3	ENSMUST00000027643.5	CD/IC Trans	B1	CTATGCGCTATCCCGGACGC A GATCCGATTGGAACC A GTCCTTAAAACAGAGTAACATTATT A GATCCGATTGGAACC GCCGGTACGGATATGCGACC
Atp6v1g3	ENSMUST00000027643.5	CD/IC Trans	B1	CTATGCGCTATCCCGGACGC A GATCCGATTGGAACC A CAGAATTTATCCAGATATCTACTCT A GATCCGATTGGAACC GCCGGTACGGATATGCGACC
Atp6v1g3	ENSMUST00000027643.5	CD/IC Trans	B1	CTATGCGCTATCCCGGACGC A GATCCGATTGGAACC A GTTGGAGGTTCACTTCTTTACAAAC A GATCCGATTGGAACC GCCGGTACGGATATGCGACC
Atp6v1g3	ENSMUST00000027643.5	CD/IC Trans	B1	CTATGCGCTATCCCGGACGC A GATCCGATTGGAACC A CAGAATGTAGCTCATTTAATAAGGA A GATCCGATTGGAACC GCCGGTACGGATATGCGACC
Atp6v1g3	ENSMUST00000027643.5	CD/IC Trans	B1	CTATGCGCTATCCCGGACGC A GATCCGATTGGAACC A CCACACAAGGCCTAAGATAATTTAT A GATCCGATTGGAACC GCCGGTACGGATATGCGACC
Atp6v1g3	ENSMUST00000027643.5	CD/IC Trans	B1	CTATGCGCTATCCCGGACGC A GATCCGATTGGAACC A GACCAGCTCTACTAGATGTCTGTTT A GATCCGATTGGAACC GCCGGTACGGATATGCGACC
Atp6v1g3	ENSMUST00000027643.5	CD/IC Trans	B1	CTATGCGCTATCCCGGACGC A GATCCGATTGGAACC A AAGTGGGCTCTCCACATCTGAGTTA A GATCCGATTGGAACC GCCGGTACGGATATGCGACC
Atp6v1g3	ENSMUST00000027643.5	CD/IC Trans	B1	CTATGCGCTATCCCGGACGC A GATCCGATTGGAACC A GCTTCCGTTCCATTTCCCATCTTCC A GATCCGATTGGAACC GCCGGTACGGATATGCGACC
Atp6v1g3	ENSMUST00000027643.5	CD/IC Trans	B1	CTATGCGCTATCCCGGACGC A GATCCGATTGGAACC A ATGACCATTATGAGCAGGGAACTTT A GATCCGATTGGAACC GCCGGTACGGATATGCGACC
Atp6v1g3	ENSMUST00000027643.5	CD/IC Trans	B1	CTATGCGCTATCCCGGACGC A GATCCGATTGGAACC A AACTCCAGGTCAAGTTCTGAGGCTC A GATCCGATTGGAACC GCCGGTACGGATATGCGACC
Atp6v1g3	ENSMUST00000027643.5	CD/IC Trans	B1	CTATGCGCTATCCCGGACGC A GATCCGATTGGAACC A GACACTGATGTCACACTGCCAGAGG A GATCCGATTGGAACC GCCGGTACGGATATGCGACC
Atp6v1g3	ENSMUST00000027643.5	CD/IC Trans	B1	CTATGCGCTATCCCGGACGC A GATCCGATTGGAACC A GGAACTTGTGAGTAAGTGAAAGGTC A GATCCGATTGGAACC GCCGGTACGGATATGCGACC
Atp6v1g3	ENSMUST00000027643.5	CD/IC Trans	B1	CTATGCGCTATCCCGGACGC A GATCCGATTGGAACC A GGTCAACAATACTGCTAGTGCTCAG A GATCCGATTGGAACC GCCGGTACGGATATGCGACC
Atp6v1g3	ENSMUST00000027643.5	CD/IC Trans	B1	CTATGCGCTATCCCGGACGC A GATCCGATTGGAACC A CCTGAGCTATAGGATGAATCCTAGG A GATCCGATTGGAACC GCCGGTACGGATATGCGACC
Atp6v1g3	ENSMUST00000027643.5	CD/IC Trans	B1	CTATGCGCTATCCCGGACGC A GATCCGATTGGAACC A AGCAGGCGGATCCCAGTGAGTTTGA A GATCCGATTGGAACC GCCGGTACGGATATGCGACC
Atp6v1g3	ENSMUST00000027643.5	CD/IC Trans	B1	CTATGCGCTATCCCGGACGC A GATCCGATTGGAACC A TAGTGCTTGAAAATCTAACACTGGG A GATCCGATTGGAACC GCCGGTACGGATATGCGACC
Atp6v1g3	ENSMUST00000027643.5	CD/IC Trans	B1	CTATGCGCTATCCCGGACGC A GATCCGATTGGAACC A TGTTTATGAAGTTTGGGAATTAAAA A GATCCGATTGGAACC GCCGGTACGGATATGCGACC
Atp6v1g3	ENSMUST00000027643.5	CD/IC Trans	B1	CTATGCGCTATCCCGGACGC A GATCCGATTGGAACC A CCAATTTTCTCATCTGTTTCAAATA A GATCCGATTGGAACC GCCGGTACGGATATGCGACC
Atp6v1g3	ENSMUST00000027643.5	CD/IC Trans	B1	CTATGCGCTATCCCGGACGC A GATCCGATTGGAACC A TGGGAAAGTAAGGAATCAAATGGAA A GATCCGATTGGAACC GCCGGTACGGATATGCGACC
Atp6v1g3	ENSMUST00000027643.5	CD/IC Trans	B1	CTATGCGCTATCCCGGACGC A GATCCGATTGGAACC A GGCTTTTCTGTTTATTAAGGAATAA A GATCCGATTGGAACC GCCGGTACGGATATGCGACC
Atp6v0d2	ENSMUST00000029900.5	CD/IC Trans	B2	CTATGCGCTATCCCGGACGC A GCTATCGTTCGTTCG A CTCAGCTGATAGTCAGGGTGCTTCT A GCTATCGTTCGTTCG GCCGGTACGGATATGCGACC
Atp6v0d2	ENSMUST00000029900.5	CD/IC Trans	B2	CTATGCGCTATCCCGGACGC A GCTATCGTTCGTTCG A TGGATAGCAACTGAACACTGGCCCT A GCTATCGTTCGTTCG GCCGGTACGGATATGCGACC
Atp6v0d2	ENSMUST00000029900.5	CD/IC Trans	B2	CTATGCGCTATCCCGGACGC A GCTATCGTTCGTTCG A AGTACAGCTCTGCAGTCTCAAGCAT A GCTATCGTTCGTTCG GCCGGTACGGATATGCGACC
Atp6v0d2	ENSMUST00000029900.5	CD/IC Trans	B2	CTATGCGCTATCCCGGACGC A GCTATCGTTCGTTCG A GGTTGACATAGTCCTGCTGAGTTAG A GCTATCGTTCGTTCG GCCGGTACGGATATGCGACC
Atp6v0d2	ENSMUST00000029900.5	CD/IC Trans	B2	CTATGCGCTATCCCGGACGC A GCTATCGTTCGTTCG A AGTCCGTGGTCTGGAGATGAATTTT A GCTATCGTTCGTTCG GCCGGTACGGATATGCGACC
Atp6v0d2	ENSMUST00000029900.5	CD/IC Trans	B2	CTATGCGCTATCCCGGACGC A GCTATCGTTCGTTCG A TGTCAATTTTGGAAACAGTGAGAGG A GCTATCGTTCGTTCG GCCGGTACGGATATGCGACC
Atp6v0d2	ENSMUST00000029900.5	CD/IC Trans	B2	CTATGCGCTATCCCGGACGC A GCTATCGTTCGTTCG A AGGAATGATTCCGGAAATAGTCAAA A GCTATCGTTCGTTCG GCCGGTACGGATATGCGACC
Atp6v0d2	ENSMUST00000029900.5	CD/IC Trans	B2	CTATGCGCTATCCCGGACGC A GCTATCGTTCGTTCG A AGGCCCCATTCATAAGTAGAATTAT A GCTATCGTTCGTTCG GCCGGTACGGATATGCGACC
Atp6v0d2	ENSMUST00000029900.5	CD/IC Trans	B2	CTATGCGCTATCCCGGACGC A GCTATCGTTCGTTCG A AACGGCCCAGTGGGTGACACTTGGC A GCTATCGTTCGTTCG GCCGGTACGGATATGCGACC
Atp6v0d2	ENSMUST00000029900.5	CD/IC Trans	B2	CTATGCGCTATCCCGGACGC A GCTATCGTTCGTTCG A CACAGCCTTGAAGAGATCTGAGGGG A GCTATCGTTCGTTCG GCCGGTACGGATATGCGACC
Atp6v0d2	ENSMUST00000029900.5	CD/IC Trans	B2	CTATGCGCTATCCCGGACGC A GCTATCGTTCGTTCG A AGTGTTTTCAGACATACAATCTTGA A GCTATCGTTCGTTCG GCCGGTACGGATATGCGACC
Atp6v0d2	ENSMUST00000029900.5	CD/IC Trans	B2	CTATGCGCTATCCCGGACGC A GCTATCGTTCGTTCG A TGATCCTTGCAGAATTTGTAGAATG A GCTATCGTTCGTTCG GCCGGTACGGATATGCGACC
Atp6v0d2	ENSMUST00000029900.5	CD/IC Trans	B2	CTATGCGCTATCCCGGACGC A GCTATCGTTCGTTCG A CTGTCGGCCTCAAACTCAAGAATGG A GCTATCGTTCGTTCG GCCGGTACGGATATGCGACC
Atp6v0d2	ENSMUST00000029900.5	CD/IC Trans	B2	CTATGCGCTATCCCGGACGC A GCTATCGTTCGTTCG A TCTTCTTTGCTTAGTTCAGTGCCAA A GCTATCGTTCGTTCG GCCGGTACGGATATGCGACC
Atp6v0d2	ENSMUST00000029900.5	CD/IC Trans	B2	CTATGCGCTATCCCGGACGC A GCTATCGTTCGTTCG A AACCGCAACCCCTCTGGATAGAGCC A GCTATCGTTCGTTCG GCCGGTACGGATATGCGACC
Atp6v0d2	ENSMUST00000029900.5	CD/IC Trans	B2	CTATGCGCTATCCCGGACGC A GCTATCGTTCGTTCG A CCATAATTATCTGCCACTCTCTTCA A GCTATCGTTCGTTCG GCCGGTACGGATATGCGACC
Atp6v0d2	ENSMUST00000029900.5	CD/IC Trans	B2	CTATGCGCTATCCCGGACGC A GCTATCGTTCGTTCG A CACATTCATCTGTACCTCTCTCTCA A GCTATCGTTCGTTCG GCCGGTACGGATATGCGACC
Atp6v0d2	ENSMUST00000029900.5	CD/IC Trans	B2	CTATGCGCTATCCCGGACGC A GCTATCGTTCGTTCG A CAACTTTACATACGCATAAAACACA A GCTATCGTTCGTTCG GCCGGTACGGATATGCGACC
Atp6v0d2	ENSMUST00000029900.5	CD/IC Trans	B2	CTATGCGCTATCCCGGACGC A GCTATCGTTCGTTCG A CCTCTGTGAGATGCATTCTGCTATC A GCTATCGTTCGTTCG GCCGGTACGGATATGCGACC
Atp6v0d2	ENSMUST00000029900.5	CD/IC Trans	B2	CTATGCGCTATCCCGGACGC A GCTATCGTTCGTTCG A CTTCTGTACACTGGCTTATAAAATT A GCTATCGTTCGTTCG GCCGGTACGGATATGCGACC
Atp6v0d2	ENSMUST00000029900.5	CD/IC Trans	B2	CTATGCGCTATCCCGGACGC A GCTATCGTTCGTTCG A AAAGGTGGTATGACTTACTTTTATA A GCTATCGTTCGTTCG GCCGGTACGGATATGCGACC
Atp6v0d2	ENSMUST00000029900.5	CD/IC Trans	B2	CTATGCGCTATCCCGGACGC A GCTATCGTTCGTTCG A GCATATTTTGTTTCAAGTTCTGTTT A GCTATCGTTCGTTCG GCCGGTACGGATATGCGACC
Atp6v0d2	ENSMUST00000029900.5	CD/IC Trans	B2	CTATGCGCTATCCCGGACGC A GCTATCGTTCGTTCG A GAGCAGGAAGTCATAAATGTGAAAA A GCTATCGTTCGTTCG GCCGGTACGGATATGCGACC
Atp6v0d2	ENSMUST00000029900.5	CD/IC Trans	B2	CTATGCGCTATCCCGGACGC A GCTATCGTTCGTTCG A AGTCTGACCAAATGAGAATACAAAA A GCTATCGTTCGTTCG GCCGGTACGGATATGCGACC
Atp6v0d2	ENSMUST00000029900.5	CD/IC Trans	B2	CTATGCGCTATCCCGGACGC A GCTATCGTTCGTTCG A CACGTAAAAGGCAAAGCAGTGTTTG A GCTATCGTTCGTTCG GCCGGTACGGATATGCGACC
Atp6v0d2	ENSMUST00000029900.5	CD/IC Trans	B2	CTATGCGCTATCCCGGACGC A GCTATCGTTCGTTCG A TGTATGTTAGCTACCCACAGCTTTG A GCTATCGTTCGTTCG GCCGGTACGGATATGCGACC
Atp6v0d2	ENSMUST00000029900.5	CD/IC Trans	B2	CTATGCGCTATCCCGGACGC A GCTATCGTTCGTTCG A TCTATCTTTCTCAAAAGTCTTGGGG A GCTATCGTTCGTTCG GCCGGTACGGATATGCGACC
Atp6v0d2	ENSMUST00000029900.5	CD/IC Trans	B2	CTATGCGCTATCCCGGACGC A GCTATCGTTCGTTCG A GTGCGTTGATAATCTAATTTAGTAA A GCTATCGTTCGTTCG GCCGGTACGGATATGCGACC
Atp6v0d2	ENSMUST00000029900.5	CD/IC Trans	B2	CTATGCGCTATCCCGGACGC A GCTATCGTTCGTTCG A AACCACTGGTATACATATCGATATA A GCTATCGTTCGTTCG GCCGGTACGGATATGCGACC
Atp6v0d2	ENSMUST00000029900.5	CD/IC Trans	B2	CTATGCGCTATCCCGGACGC A GCTATCGTTCGTTCG A TATGTAGCAACCATGCTGTATCTAC A GCTATCGTTCGTTCG GCCGGTACGGATATGCGACC
Atp6v0d2	ENSMUST00000029900.5	CD/IC Trans	B2	CTATGCGCTATCCCGGACGC A GCTATCGTTCGTTCG A GATTGGAGACACATTTTGCTATTTT A GCTATCGTTCGTTCG GCCGGTACGGATATGCGACC
Atp6v0d2	ENSMUST00000029900.5	CD/IC Trans	B2	CTATGCGCTATCCCGGACGC A GCTATCGTTCGTTCG A CTGCACAGATTTAATTTGTGAAGCA A GCTATCGTTCGTTCG GCCGGTACGGATATGCGACC
Atp6v0d2	ENSMUST00000029900.5	CD/IC Trans	B2	CTATGCGCTATCCCGGACGC A GCTATCGTTCGTTCG A AATCGAACTCATGGAGTTGACTTCA A GCTATCGTTCGTTCG GCCGGTACGGATATGCGACC
Atp6v0d2	ENSMUST00000029900.5	CD/IC Trans	B2	CTATGCGCTATCCCGGACGC A GCTATCGTTCGTTCG A GGGGTGCATAAGTAAAGATTAAAGG A GCTATCGTTCGTTCG GCCGGTACGGATATGCGACC
Atp6v0d2	ENSMUST00000029900.5	CD/IC Trans	B2	CTATGCGCTATCCCGGACGC A GCTATCGTTCGTTCG A TCACATTATTTCTGTGCCCTTCTTT A GCTATCGTTCGTTCG GCCGGTACGGATATGCGACC
Atp6v0d2	ENSMUST00000029900.5	CD/IC Trans	B2	CTATGCGCTATCCCGGACGC A GCTATCGTTCGTTCG A CCTTAGTTTATGCATACTATTCTAC A GCTATCGTTCGTTCG GCCGGTACGGATATGCGACC
Atp6v0d2	ENSMUST00000029900.5	CD/IC Trans	B2	CTATGCGCTATCCCGGACGC A GCTATCGTTCGTTCG A TGCAGTCAAGGAGTAGGCACTTGGC A GCTATCGTTCGTTCG GCCGGTACGGATATGCGACC
Atp6v0d2	ENSMUST00000029900.5	CD/IC Trans	B2	CTATGCGCTATCCCGGACGC A GCTATCGTTCGTTCG A GGGTCAGGGTTTGAGAGGACAGTCT A GCTATCGTTCGTTCG GCCGGTACGGATATGCGACC
Atp6v0d2	ENSMUST00000029900.5	CD/IC Trans	B2	CTATGCGCTATCCCGGACGC A GCTATCGTTCGTTCG A GTTGCTGCCACAAAATACCTGAAAC A GCTATCGTTCGTTCG GCCGGTACGGATATGCGACC
Atp6v0d2	ENSMUST00000029900.5	CD/IC Trans	B2	CTATGCGCTATCCCGGACGC A GCTATCGTTCGTTCG A CAAGTTTATTGTAGCAATGGCAGTA A GCTATCGTTCGTTCG GCCGGTACGGATATGCGACC
Slc26a4	ENSMUST00000001253.7	CD/IC Trans	B3	CTATGCGCTATCCCGGACGC A CCCATGATCGTCCGA A GGCCACCTGTTTGGGCTCCGGAGTT A CCCATGATCGTCCGA GCCGGTACGGATATGCGACC
Slc26a4	ENSMUST00000001253.7	CD/IC Trans	B3	CTATGCGCTATCCCGGACGC A CCCATGATCGTCCGA A GTGCCACCTGTGGCAGCGACTTCGG A CCCATGATCGTCCGA GCCGGTACGGATATGCGACC
Slc26a4	ENSMUST00000001253.7	CD/IC Trans	B3	CTATGCGCTATCCCGGACGC A CCCATGATCGTCCGA A GGAGGGGATGCGACGAGGGATGACG A CCCATGATCGTCCGA GCCGGTACGGATATGCGACC
Slc26a4	ENSMUST00000001253.7	CD/IC Trans	B3	CTATGCGCTATCCCGGACGC A CCCATGATCGTCCGA A TCCGACCTGCCGCCCCGCGCTGCCA A CCCATGATCGTCCGA GCCGGTACGGATATGCGACC
Slc26a4	ENSMUST00000001253.7	CD/IC Trans	B3	CTATGCGCTATCCCGGACGC A CCCATGATCGTCCGA A CGCTGCTGCTGGAAGGCGAGCTCGC A CCCATGATCGTCCGA GCCGGTACGGATATGCGACC
Slc26a4	ENSMUST00000001253.7	CD/IC Trans	B3	CTATGCGCTATCCCGGACGC A CCCATGATCGTCCGA A CCAAAGGCTCTCTTTCTTGAGCAAC A CCCATGATCGTCCGA GCCGGTACGGATATGCGACC
Slc26a4	ENSMUST00000001253.7	CD/IC Trans	B3	CTATGCGCTATCCCGGACGC A CCCATGATCGTCCGA A GAGATGATGTCACTGAGGAGCCATT A CCCATGATCGTCCGA GCCGGTACGGATATGCGACC
Slc26a4	ENSMUST00000001253.7	CD/IC Trans	B3	CTATGCGCTATCCCGGACGC A CCCATGATCGTCCGA A AGCAGGGCATAAGCCATCCCTTGCA A CCCATGATCGTCCGA GCCGGTACGGATATGCGACC
Slc26a4	ENSMUST00000001253.7	CD/IC Trans	B3	CTATGCGCTATCCCGGACGC A CCCATGATCGTCCGA A ACTGAGATGTGTCTTGATGTTCCGA A CCCATGATCGTCCGA GCCGGTACGGATATGCGACC
Slc26a4	ENSMUST00000001253.7	CD/IC Trans	B3	CTATGCGCTATCCCGGACGC A CCCATGATCGTCCGA A CTGGGCACAAGAAAGTGGTCATCTG A CCCATGATCGTCCGA GCCGGTACGGATATGCGACC
Slc26a4	ENSMUST00000001253.7	CD/IC Trans	B3	CTATGCGCTATCCCGGACGC A CCCATGATCGTCCGA A AGTGTGCTTGCAAGCAACACTCGGG A CCCATGATCGTCCGA GCCGGTACGGATATGCGACC
Slc26a4	ENSMUST00000001253.7	CD/IC Trans	B3	CTATGCGCTATCCCGGACGC A CCCATGATCGTCCGA A AATCCAATCTGCAAACCTCCAAACA A CCCATGATCGTCCGA GCCGGTACGGATATGCGACC
Slc26a4	ENSMUST00000001253.7	CD/IC Trans	B3	CTATGCGCTATCCCGGACGC A CCCATGATCGTCCGA A TTTAGCTGTGAGACCAGTACTTGGA A CCCATGATCGTCCGA GCCGGTACGGATATGCGACC
Slc26a4	ENSMUST00000001253.7	CD/IC Trans	B3	CTATGCGCTATCCCGGACGC A CCCATGATCGTCCGA A CAGCAGCCCAGCGATGAAATCGGCA A CCCATGATCGTCCGA GCCGGTACGGATATGCGACC
Slc26a4	ENSMUST00000001253.7	CD/IC Trans	B3	CTATGCGCTATCCCGGACGC A CCCATGATCGTCCGA A CACTTCTATAGGAATGGGCACCGGG A CCCATGATCGTCCGA GCCGGTACGGATATGCGACC
Slc26a4	ENSMUST00000001253.7	CD/IC Trans	B3	CTATGCGCTATCCCGGACGC A CCCATGATCGTCCGA A GATGGACTTAACAATGCCAGCATTG A CCCATGATCGTCCGA GCCGGTACGGATATGCGACC
Slc26a4	ENSMUST00000001253.7	CD/IC Trans	B3	CTATGCGCTATCCCGGACGC A CCCATGATCGTCCGA A CATGTCCGAAAACAGGCCCACAGAT A CCCATGATCGTCCGA GCCGGTACGGATATGCGACC
Slc26a4	ENSMUST00000001253.7	CD/IC Trans	B3	CTATGCGCTATCCCGGACGC A CCCATGATCGTCCGA A GTCATGCTTGGTGGCGTAGACTTTT A CCCATGATCGTCCGA GCCGGTACGGATATGCGACC
Slc26a4	ENSMUST00000001253.7	CD/IC Trans	B3	CTATGCGCTATCCCGGACGC A CCCATGATCGTCCGA A TCCTGGACAGCCGTTCGAGACAGAG A CCCATGATCGTCCGA GCCGGTACGGATATGCGACC
Slc26a4	ENSMUST00000001253.7	CD/IC Trans	B3	CTATGCGCTATCCCGGACGC A CCCATGATCGTCCGA A TTCCAGAAGCCTCCCCAAGGCAACG A CCCATGATCGTCCGA GCCGGTACGGATATGCGACC
Slc26a4	ENSMUST00000001253.7	CD/IC Trans	B3	CTATGCGCTATCCCGGACGC A CCCATGATCGTCCGA A CATCCCTTTCAGGTTGGCAATGACA A CCCATGATCGTCCGA GCCGGTACGGATATGCGACC
Slc26a4	ENSMUST00000001253.7	CD/IC Trans	B3	CTATGCGCTATCCCGGACGC A CCCATGATCGTCCGA A CATTATGCATGTAAACACCCAGATA A CCCATGATCGTCCGA GCCGGTACGGATATGCGACC
Slc26a4	ENSMUST00000001253.7	CD/IC Trans	B3	CTATGCGCTATCCCGGACGC A CCCATGATCGTCCGA A GAACTGAACTCTCAGGACCACAGTC A CCCATGATCGTCCGA GCCGGTACGGATATGCGACC
Slc26a4	ENSMUST00000001253.7	CD/IC Trans	B3	CTATGCGCTATCCCGGACGC A CCCATGATCGTCCGA A ACCCCTTCAGGCTCTTCAAGGTTTT A CCCATGATCGTCCGA GCCGGTACGGATATGCGACC
Slc26a4	ENSMUST00000001253.7	CD/IC Trans	B3	CTATGCGCTATCCCGGACGC A CCCATGATCGTCCGA A TTAAAACCATCGACATTGCCGTAAA A CCCATGATCGTCCGA GCCGGTACGGATATGCGACC
Slc26a4	ENSMUST00000001253.7	CD/IC Trans	B3	CTATGCGCTATCCCGGACGC A CCCATGATCGTCCGA A TTTCTGTATTCTTCTCAGTGCTTTC A CCCATGATCGTCCGA GCCGGTACGGATATGCGACC
Slc26a4	ENSMUST00000001253.7	CD/IC Trans	B3	CTATGCGCTATCCCGGACGC A CCCATGATCGTCCGA A TTCATCAGGCTCGAAGGCATTATTT A CCCATGATCGTCCGA GCCGGTACGGATATGCGACC
Slc26a4	ENSMUST00000001253.7	CD/IC Trans	B3	CTATGCGCTATCCCGGACGC A CCCATGATCGTCCGA A CACCGGGAGTTCGGAGTTCCAGTCC A CCCATGATCGTCCGA GCCGGTACGGATATGCGACC
Slc26a4	ENSMUST00000001253.7	CD/IC Trans	B3	CTATGCGCTATCCCGGACGC A CCCATGATCGTCCGA A CACTCCTACCACATCCAGGAAGGAT A CCCATGATCGTCCGA GCCGGTACGGATATGCGACC
Slc26a4	ENSMUST00000001253.7	CD/IC Trans	B3	CTATGCGCTATCCCGGACGC A CCCATGATCGTCCGA A GTACACATTCACATCAATTCTCTGA A CCCATGATCGTCCGA GCCGGTACGGATATGCGACC
Slc26a4	ENSMUST00000001253.7	CD/IC Trans	B3	CTATGCGCTATCCCGGACGC A CCCATGATCGTCCGA A GAATCTGTCCTTTCTAATGTTGTCA A CCCATGATCGTCCGA GCCGGTACGGATATGCGACC
Slc26a4	ENSMUST00000001253.7	CD/IC Trans	B3	CTATGCGCTATCCCGGACGC A CCCATGATCGTCCGA A CGTCTCTAGCAGGGAATCCTGGCCT A CCCATGATCGTCCGA GCCGGTACGGATATGCGACC
Slc26a4	ENSMUST00000001253.7	CD/IC Trans	B3	CTATGCGCTATCCCGGACGC A CCCATGATCGTCCGA A ATCCTGAACATCGAGCTCTTCTGCA A CCCATGATCGTCCGA GCCGGTACGGATATGCGACC
Slc26a4	ENSMUST00000001253.7	CD/IC Trans	B3	CTATGCGCTATCCCGGACGC A CCCATGATCGTCCGA A AGCCAGGTTCTGTCTAGCAGTCCTC A CCCATGATCGTCCGA GCCGGTACGGATATGCGACC
Slc26a4	ENSMUST00000001253.7	CD/IC Trans	B3	CTATGCGCTATCCCGGACGC A CCCATGATCGTCCGA A TTCAACGTAACAGTAAGCGGATGGC A CCCATGATCGTCCGA GCCGGTACGGATATGCGACC
Slc26a4	ENSMUST00000001253.7	CD/IC Trans	B3	CTATGCGCTATCCCGGACGC A CCCATGATCGTCCGA A GCTGCTTGTTTCTGCATTAAAGCAT A CCCATGATCGTCCGA GCCGGTACGGATATGCGACC
Slc26a4	ENSMUST00000001253.7	CD/IC Trans	B3	CTATGCGCTATCCCGGACGC A CCCATGATCGTCCGA A ACATAGTGAGTCACTGCAGCACATC A CCCATGATCGTCCGA GCCGGTACGGATATGCGACC
Slc26a4	ENSMUST00000001253.7	CD/IC Trans	B3	CTATGCGCTATCCCGGACGC A CCCATGATCGTCCGA A GGGCTCAGACAGCAAACCTGCTTTG A CCCATGATCGTCCGA GCCGGTACGGATATGCGACC
Slc26a4	ENSMUST00000001253.7	CD/IC Trans	B3	CTATGCGCTATCCCGGACGC A CCCATGATCGTCCGA A ATCTCTGTGATTAGTCCTTCCTAAC A CCCATGATCGTCCGA GCCGGTACGGATATGCGACC
Slc26a4	ENSMUST00000001253.7	CD/IC Trans	B3	CTATGCGCTATCCCGGACGC A CCCATGATCGTCCGA A TTAATGAGTACACAGTAATTCTACC A CCCATGATCGTCCGA GCCGGTACGGATATGCGACC
Serpinb9	ENSMUST00000006391.4	CD/IC Trans	B3	CTATGCGCTATCCCGGACGC A CCCATGATCGTCCGA A GCTCTGGCGACCACAGCAGGAAGAG A CCCATGATCGTCCGA GCCGGTACGGATATGCGACC
Serpinb9	ENSMUST00000006391.4	CD/IC Trans	B3	CTATGCGCTATCCCGGACGC A CCCATGATCGTCCGA A AGGCTTTCAGAGCTGCCTGTACAAG A CCCATGATCGTCCGA GCCGGTACGGATATGCGACC
Serpinb9	ENSMUST00000006391.4	CD/IC Trans	B3	CTATGCGCTATCCCGGACGC A CCCATGATCGTCCGA A TTCCTTCAGACAGAGTATTCATGAT A CCCATGATCGTCCGA GCCGGTACGGATATGCGACC
Serpinb9	ENSMUST00000006391.4	CD/IC Trans	B3	CTATGCGCTATCCCGGACGC A CCCATGATCGTCCGA A TGCTCGCAGGAGAATAACATACATT A CCCATGATCGTCCGA GCCGGTACGGATATGCGACC
Serpinb9	ENSMUST00000006391.4	CD/IC Trans	B3	CTATGCGCTATCCCGGACGC A CCCATGATCGTCCGA A TATTCAAACCAAGTGCCTGAGATAT A CCCATGATCGTCCGA GCCGGTACGGATATGCGACC
Serpinb9	ENSMUST00000006391.4	CD/IC Trans	B3	CTATGCGCTATCCCGGACGC A CCCATGATCGTCCGA A CCACTCTAAGAGAGTACTTTCTGTC A CCCATGATCGTCCGA GCCGGTACGGATATGCGACC
Serpinb9	ENSMUST00000006391.4	CD/IC Trans	B3	CTATGCGCTATCCCGGACGC A CCCATGATCGTCCGA A TCTCTGAGTCATAGAAGTGAAGAGA A CCCATGATCGTCCGA GCCGGTACGGATATGCGACC
Serpinb9	ENSMUST00000006391.4	CD/IC Trans	B3	CTATGCGCTATCCCGGACGC A CCCATGATCGTCCGA A TACCTTCAGTTTGTTTGGAGACCCA A CCCATGATCGTCCGA GCCGGTACGGATATGCGACC
Serpinb9	ENSMUST00000006391.4	CD/IC Trans	B3	CTATGCGCTATCCCGGACGC A CCCATGATCGTCCGA A TTCCTTTAAAATATAAGGCATTGAT A CCCATGATCGTCCGA GCCGGTACGGATATGCGACC
Serpinb9	ENSMUST00000006391.4	CD/IC Trans	B3	CTATGCGCTATCCCGGACGC A CCCATGATCGTCCGA A TCTGCACTGGCCTTTTCTCATCCTT A CCCATGATCGTCCGA GCCGGTACGGATATGCGACC
Serpinb9	ENSMUST00000006391.4	CD/IC Trans	B3	CTATGCGCTATCCCGGACGC A CCCATGATCGTCCGA A TTCCTTCATATGGCATCACCAGCAC A CCCATGATCGTCCGA GCCGGTACGGATATGCGACC
Serpinb9	ENSMUST00000006391.4	CD/IC Trans	B3	CTATGCGCTATCCCGGACGC A CCCATGATCGTCCGA A ACTTCTCAAAAGTGAGATTGTTTTC A CCCATGATCGTCCGA GCCGGTACGGATATGCGACC
Serpinb9	ENSMUST00000006391.4	CD/IC Trans	B3	CTATGCGCTATCCCGGACGC A CCCATGATCGTCCGA A AATCCTCTTGGAGTTTAAATTTTGG A CCCATGATCGTCCGA GCCGGTACGGATATGCGACC
Serpinb9	ENSMUST00000006391.4	CD/IC Trans	B3	CTATGCGCTATCCCGGACGC A CCCATGATCGTCCGA A GAGACATTCCTGATAAGTCAGCCTT A CCCATGATCGTCCGA GCCGGTACGGATATGCGACC
Serpinb9	ENSMUST00000006391.4	CD/IC Trans	B3	CTATGCGCTATCCCGGACGC A CCCATGATCGTCCGA A TATGATGGCAGAGGCTGCTGCAGCC A CCCATGATCGTCCGA GCCGGTACGGATATGCGACC
Serpinb9	ENSMUST00000006391.4	CD/IC Trans	B3	CTATGCGCTATCCCGGACGC A CCCATGATCGTCCGA A GTTTGCTTTGTTGTGCCTGATGAAG A CCCATGATCGTCCGA GCCGGTACGGATATGCGACC
Serpinb9	ENSMUST00000006391.4	CD/IC Trans	B3	CTATGCGCTATCCCGGACGC A CCCATGATCGTCCGA A GGTAGGGATACTGAAGAGAGAACTC A CCCATGATCGTCCGA GCCGGTACGGATATGCGACC
Serpinb9	ENSMUST00000006391.4	CD/IC Trans	B3	CTATGCGCTATCCCGGACGC A CCCATGATCGTCCGA A AAGATCAGGCTGACAAGAAGAAAGT A CCCATGATCGTCCGA GCCGGTACGGATATGCGACC
Serpinb9	ENSMUST00000006391.4	CD/IC Trans	B3	CTATGCGCTATCCCGGACGC A CCCATGATCGTCCGA A AAGGTATTTGGCATCATTAGACATA A CCCATGATCGTCCGA GCCGGTACGGATATGCGACC
Serpinb9	ENSMUST00000006391.4	CD/IC Trans	B3	CTATGCGCTATCCCGGACGC A CCCATGATCGTCCGA A CATTATAGCATTCTTGCACAGTCAA A CCCATGATCGTCCGA GCCGGTACGGATATGCGACC
Serpinb9	ENSMUST00000006391.4	CD/IC Trans	B3	CTATGCGCTATCCCGGACGC A CCCATGATCGTCCGA A CATGGACAGAAACTGGAATTTCCAG A CCCATGATCGTCCGA GCCGGTACGGATATGCGACC
Serpinb9	ENSMUST00000006391.4	CD/IC Trans	B3	CTATGCGCTATCCCGGACGC A CCCATGATCGTCCGA A ACTTGTTTGTGTGTAACTGAATGAC A CCCATGATCGTCCGA GCCGGTACGGATATGCGACC
Serpinb9	ENSMUST00000006391.4	CD/IC Trans	B3	CTATGCGCTATCCCGGACGC A CCCATGATCGTCCGA A CACAAGAATAATGACATTAAAACCT A CCCATGATCGTCCGA GCCGGTACGGATATGCGACC
Serpinb9	ENSMUST00000006391.4	CD/IC Trans	B3	CTATGCGCTATCCCGGACGC A CCCATGATCGTCCGA A GCTTGATGGTTAAACAATGTGTTTG A CCCATGATCGTCCGA GCCGGTACGGATATGCGACC
Serpinb9	ENSMUST00000006391.4	CD/IC Trans	B3	CTATGCGCTATCCCGGACGC A CCCATGATCGTCCGA A TGTCCAAAATAGATAAAGCTACAGA A CCCATGATCGTCCGA GCCGGTACGGATATGCGACC
Serpinb9	ENSMUST00000006391.4	CD/IC Trans	B3	CTATGCGCTATCCCGGACGC A CCCATGATCGTCCGA A AAATAAGGAGAACATCACTGGAAAA A CCCATGATCGTCCGA GCCGGTACGGATATGCGACC
Serpinb9	ENSMUST00000006391.4	CD/IC Trans	B3	CTATGCGCTATCCCGGACGC A CCCATGATCGTCCGA A GGAAAACATAAGAACAGTTATTTCT A CCCATGATCGTCCGA GCCGGTACGGATATGCGACC
Serpinb9	ENSMUST00000006391.4	CD/IC Trans	B3	CTATGCGCTATCCCGGACGC A CCCATGATCGTCCGA A AACACCACACCACATATGGAATTTA A CCCATGATCGTCCGA GCCGGTACGGATATGCGACC
Serpinb9	ENSMUST00000006391.4	CD/IC Trans	B3	CTATGCGCTATCCCGGACGC A CCCATGATCGTCCGA A GGTCATTACCTCATGATTCAAAGCA A CCCATGATCGTCCGA GCCGGTACGGATATGCGACC
Serpinb9	ENSMUST00000006391.4	CD/IC Trans	B3	CTATGCGCTATCCCGGACGC A CCCATGATCGTCCGA A TTTATTTCACACTTGTGTTAATGTT A CCCATGATCGTCCGA GCCGGTACGGATATGCGACC
Serpinb9	ENSMUST00000006391.4	CD/IC Trans	B3	CTATGCGCTATCCCGGACGC A CCCATGATCGTCCGA A CAGCCCCTGAGTCATTTCTGAGGAC A CCCATGATCGTCCGA GCCGGTACGGATATGCGACC
Serpinb9	ENSMUST00000006391.4	CD/IC Trans	B3	CTATGCGCTATCCCGGACGC A CCCATGATCGTCCGA A TTGCTAGAGTCAGTTTTCTTCTTCC A CCCATGATCGTCCGA GCCGGTACGGATATGCGACC
Serpinb9	ENSMUST00000006391.4	CD/IC Trans	B3	CTATGCGCTATCCCGGACGC A CCCATGATCGTCCGA A TTTTCTGATTATTAACTTACTGCAT A CCCATGATCGTCCGA GCCGGTACGGATATGCGACC
Serpinb9	ENSMUST00000006391.4	CD/IC Trans	B3	CTATGCGCTATCCCGGACGC A CCCATGATCGTCCGA A CCTGGCTTAGCTTTATCCCTTTTAG A CCCATGATCGTCCGA GCCGGTACGGATATGCGACC
Serpinb9	ENSMUST00000006391.4	CD/IC Trans	B3	CTATGCGCTATCCCGGACGC A CCCATGATCGTCCGA A TTCAGTAATGACATCATTGGGATAT A CCCATGATCGTCCGA GCCGGTACGGATATGCGACC
Serpinb9	ENSMUST00000006391.4	CD/IC Trans	B3	CTATGCGCTATCCCGGACGC A CCCATGATCGTCCGA A TTTACTGTATGAGATTGACACCTGG A CCCATGATCGTCCGA GCCGGTACGGATATGCGACC
Serpinb9	ENSMUST00000006391.4	CD/IC Trans	B3	CTATGCGCTATCCCGGACGC A CCCATGATCGTCCGA A ACTCTACCTTGTATCACATTAATAT A CCCATGATCGTCCGA GCCGGTACGGATATGCGACC
Serpinb9	ENSMUST00000006391.4	CD/IC Trans	B3	CTATGCGCTATCCCGGACGC A CCCATGATCGTCCGA A TACAATGGGCCTAGCCTTCTCACAT A CCCATGATCGTCCGA GCCGGTACGGATATGCGACC
Serpinb9	ENSMUST00000006391.4	CD/IC Trans	B3	CTATGCGCTATCCCGGACGC A CCCATGATCGTCCGA A AGGAATGCTGCTTACTGGCTTGCTC A CCCATGATCGTCCGA GCCGGTACGGATATGCGACC
Serpinb9	ENSMUST00000006391.4	CD/IC Trans	B3	CTATGCGCTATCCCGGACGC A CCCATGATCGTCCGA A ATACGTTTACATCACTGTTCATCAA A CCCATGATCGTCCGA GCCGGTACGGATATGCGACC
Guca2a	ENSMUST00000024015.2	CD/IC Trans	B3	CTATGCGCTATCCCGGACGC A CCCATGATCGTCCGA A AACAGGCCAGTACTAGTGCCTGGGG A CCCATGATCGTCCGA GCCGGTACGGATATGCGACC
Guca2a	ENSMUST00000024015.2	CD/IC Trans	B3	CTATGCGCTATCCCGGACGC A CCCATGATCGTCCGA A TTCATGGTAGCAGTATGCAATGCAG A CCCATGATCGTCCGA GCCGGTACGGATATGCGACC
Guca2a	ENSMUST00000024015.2	CD/IC Trans	B3	CTATGCGCTATCCCGGACGC A CCCATGATCGTCCGA A AGGCACAGCACAGAGAGCACACAGG A CCCATGATCGTCCGA GCCGGTACGGATATGCGACC
Guca2a	ENSMUST00000024015.2	CD/IC Trans	B3	CTATGCGCTATCCCGGACGC A CCCATGATCGTCCGA A TCTACCAGGACAGCCAAGGCACCCA A CCCATGATCGTCCGA GCCGGTACGGATATGCGACC
Guca2a	ENSMUST00000024015.2	CD/IC Trans	B3	CTATGCGCTATCCCGGACGC A CCCATGATCGTCCGA A AGGTCTCCATCCTGCACAGTGACCC A CCCATGATCGTCCGA GCCGGTACGGATATGCGACC
Guca2a	ENSMUST00000024015.2	CD/IC Trans	B3	CTATGCGCTATCCCGGACGC A CCCATGATCGTCCGA A TCCTGTACCTCGCGGAGACCCTTAA A CCCATGATCGTCCGA GCCGGTACGGATATGCGACC
Guca2a	ENSMUST00000024015.2	CD/IC Trans	B3	CTATGCGCTATCCCGGACGC A CCCATGATCGTCCGA A AACTTCTTGTGACTCACCAGTCTGG A CCCATGATCGTCCGA GCCGGTACGGATATGCGACC
Guca2a	ENSMUST00000024015.2	CD/IC Trans	B3	CTATGCGCTATCCCGGACGC A CCCATGATCGTCCGA A GCCACGGGCTGAAGAAGCCGGGGAG A CCCATGATCGTCCGA GCCGGTACGGATATGCGACC
Guca2a	ENSMUST00000024015.2	CD/IC Trans	B3	CTATGCGCTATCCCGGACGC A CCCATGATCGTCCGA A GCAGAGTGGCTACTACATAGCTGTG A CCCATGATCGTCCGA GCCGGTACGGATATGCGACC
Guca2a	ENSMUST00000024015.2	CD/IC Trans	B3	CTATGCGCTATCCCGGACGC A CCCATGATCGTCCGA A CAGACCGGCCTCAGTGCTTCTGGAA A CCCATGATCGTCCGA GCCGGTACGGATATGCGACC
Guca2a	ENSMUST00000024015.2	CD/IC Trans	B3	CTATGCGCTATCCCGGACGC A CCCATGATCGTCCGA A AGGATCTCCTCGGCGTTGGGTTTCT A CCCATGATCGTCCGA GCCGGTACGGATATGCGACC
Guca2a	ENSMUST00000024015.2	CD/IC Trans	B3	CTATGCGCTATCCCGGACGC A CCCATGATCGTCCGA A TCCTGAGCAATGGCCTCTAGCCTCT A CCCATGATCGTCCGA GCCGGTACGGATATGCGACC
Guca2a	ENSMUST00000024015.2	CD/IC Trans	B3	CTATGCGCTATCCCGGACGC A CCCATGATCGTCCGA A TAGGCACAGATCTCACATGTGTTTG A CCCATGATCGTCCGA GCCGGTACGGATATGCGACC
Guca2a	ENSMUST00000024015.2	CD/IC Trans	B3	CTATGCGCTATCCCGGACGC A CCCATGATCGTCCGA A TCACTCTAGCATCCCGTACAGGCAG A CCCATGATCGTCCGA GCCGGTACGGATATGCGACC
Guca2a	ENSMUST00000024015.2	CD/IC Trans	B3	CTATGCGCTATCCCGGACGC A CCCATGATCGTCCGA A CATGGGCTGAGAGAAAGGCAAGCGA A CCCATGATCGTCCGA GCCGGTACGGATATGCGACC
Guca2a	ENSMUST00000024015.2	CD/IC Trans	B3	CTATGCGCTATCCCGGACGC A CCCATGATCGTCCGA A GACTTCTAGAAGATAGAGGGGCTTC A CCCATGATCGTCCGA GCCGGTACGGATATGCGACC
Guca2a	ENSMUST00000024015.2	CD/IC Trans	B3	CTATGCGCTATCCCGGACGC A CCCATGATCGTCCGA A CTGAGGGTATGAGTTTGTTAGCCTC A CCCATGATCGTCCGA GCCGGTACGGATATGCGACC
Guca2a	ENSMUST00000024015.2	CD/IC Trans	B3	CTATGCGCTATCCCGGACGC A CCCATGATCGTCCGA A CTCCCCGCTGTGGCAGGGCAATAGA A CCCATGATCGTCCGA GCCGGTACGGATATGCGACC
Guca2a	ENSMUST00000024015.2	CD/IC Trans	B3	CTATGCGCTATCCCGGACGC A CCCATGATCGTCCGA A TCTCCAGGTAGCTGTCTCCTCAGCC A CCCATGATCGTCCGA GCCGGTACGGATATGCGACC
Guca2a	ENSMUST00000024015.2	CD/IC Trans	B3	CTATGCGCTATCCCGGACGC A CCCATGATCGTCCGA A GGGTTAACATAGCCCTCAGGCAAGG A CCCATGATCGTCCGA GCCGGTACGGATATGCGACC
Guca2a	ENSMUST00000024015.2	CD/IC Trans	B3	CTATGCGCTATCCCGGACGC A CCCATGATCGTCCGA A AGTTCTGAAGTTTGGTTTATTGGCT A CCCATGATCGTCCGA GCCGGTACGGATATGCGACC
Insrr	ENSMUST00000029711.4	CD/IC Trans	B3	CTATGCGCTATCCCGGACGC A CCCATGATCGTCCGA A CTTCCACTCTCGGTCGACCGGCCGC A CCCATGATCGTCCGA GCCGGTACGGATATGCGACC
Insrr	ENSMUST00000029711.4	CD/IC Trans	B3	CTATGCGCTATCCCGGACGC A CCCATGATCGTCCGA A CAAAGATCCAGACAGTCCAGGCAGT A CCCATGATCGTCCGA GCCGGTACGGATATGCGACC
Insrr	ENSMUST00000029711.4	CD/IC Trans	B3	CTATGCGCTATCCCGGACGC A CCCATGATCGTCCGA A CAGCTAGAGACAGCCTCAGTGTGGT A CCCATGATCGTCCGA GCCGGTACGGATATGCGACC
Insrr	ENSMUST00000029711.4	CD/IC Trans	B3	CTATGCGCTATCCCGGACGC A CCCATGATCGTCCGA A ACCCAGGTTCCAGTGTGAAGTGGCA A CCCATGATCGTCCGA GCCGGTACGGATATGCGACC
Insrr	ENSMUST00000029711.4	CD/IC Trans	B3	CTATGCGCTATCCCGGACGC A CCCATGATCGTCCGA A TAGTGTGTCCAGGCCAGATCCCAAG A CCCATGATCGTCCGA GCCGGTACGGATATGCGACC
Insrr	ENSMUST00000029711.4	CD/IC Trans	B3	CTATGCGCTATCCCGGACGC A CCCATGATCGTCCGA A GCTGAGGCCTCGGAAATCCTCTCCA A CCCATGATCGTCCGA GCCGGTACGGATATGCGACC
Insrr	ENSMUST00000029711.4	CD/IC Trans	B3	CTATGCGCTATCCCGGACGC A CCCATGATCGTCCGA A CCGGGTGCCTCGGATCACAGTGAGG A CCCATGATCGTCCGA GCCGGTACGGATATGCGACC
Insrr	ENSMUST00000029711.4	CD/IC Trans	B3	CTATGCGCTATCCCGGACGC A CCCATGATCGTCCGA A AATGGTGGAGAGATGGCAAAGTTCC A CCCATGATCGTCCGA GCCGGTACGGATATGCGACC
Insrr	ENSMUST00000029711.4	CD/IC Trans	B3	CTATGCGCTATCCCGGACGC A CCCATGATCGTCCGA A CCCGCTGAAGGTGGTTCTCGAACAG A CCCATGATCGTCCGA GCCGGTACGGATATGCGACC
Insrr	ENSMUST00000029711.4	CD/IC Trans	B3	CTATGCGCTATCCCGGACGC A CCCATGATCGTCCGA A AGGGTCTTCAGGCTGGCTGCAGCCC A CCCATGATCGTCCGA GCCGGTACGGATATGCGACC
Insrr	ENSMUST00000029711.4	CD/IC Trans	B3	CTATGCGCTATCCCGGACGC A CCCATGATCGTCCGA A GAGCTCCGCGGTGACACAGCGCCAG A CCCATGATCGTCCGA GCCGGTACGGATATGCGACC
Insrr	ENSMUST00000029711.4	CD/IC Trans	B3	CTATGCGCTATCCCGGACGC A CCCATGATCGTCCGA A GCACAGGCCCTCACACTTATGGCAG A CCCATGATCGTCCGA GCCGGTACGGATATGCGACC
Insrr	ENSMUST00000029711.4	CD/IC Trans	B3	CTATGCGCTATCCCGGACGC A CCCATGATCGTCCGA A TTGAAGCTCTGGCTCCAGATTGTAG A CCCATGATCGTCCGA GCCGGTACGGATATGCGACC
Insrr	ENSMUST00000029711.4	CD/IC Trans	B3	CTATGCGCTATCCCGGACGC A CCCATGATCGTCCGA A TTCTGGTTGTCCAATACGTAGAGAG A CCCATGATCGTCCGA GCCGGTACGGATATGCGACC
Insrr	ENSMUST00000029711.4	CD/IC Trans	B3	CTATGCGCTATCCCGGACGC A CCCATGATCGTCCGA A TCCAGTTGGTATATGTGCTCCAAGC A CCCATGATCGTCCGA GCCGGTACGGATATGCGACC
Insrr	ENSMUST00000029711.4	CD/IC Trans	B3	CTATGCGCTATCCCGGACGC A CCCATGATCGTCCGA A GCTCATAGCGCTCCCAGCGCAGGAG A CCCATGATCGTCCGA GCCGGTACGGATATGCGACC
Insrr	ENSMUST00000029711.4	CD/IC Trans	B3	CTATGCGCTATCCCGGACGC A CCCATGATCGTCCGA A TGAGGGGTAGTTCCACATCCAACAG A CCCATGATCGTCCGA GCCGGTACGGATATGCGACC
Insrr	ENSMUST00000029711.4	CD/IC Trans	B3	CTATGCGCTATCCCGGACGC A CCCATGATCGTCCGA A GTTCGCAGGTAGACAATGGGGCTCT A CCCATGATCGTCCGA GCCGGTACGGATATGCGACC
Insrr	ENSMUST00000029711.4	CD/IC Trans	B3	CTATGCGCTATCCCGGACGC A CCCATGATCGTCCGA A GTGATGTTTCCATTGCGCTGGACCG A CCCATGATCGTCCGA GCCGGTACGGATATGCGACC
Insrr	ENSMUST00000029711.4	CD/IC Trans	B3	CTATGCGCTATCCCGGACGC A CCCATGATCGTCCGA A GCCTCCAGCGCCGGGTCTTCACGGT A CCCATGATCGTCCGA GCCGGTACGGATATGCGACC
Insrr	ENSMUST00000029711.4	CD/IC Trans	B3	CTATGCGCTATCCCGGACGC A CCCATGATCGTCCGA A CCATGGAGCCTTGGGGATGGTGATG A CCCATGATCGTCCGA GCCGGTACGGATATGCGACC
Insrr	ENSMUST00000029711.4	CD/IC Trans	B3	CTATGCGCTATCCCGGACGC A CCCATGATCGTCCGA A TATCGCTCGCTCCCGGGGAACCTTG A CCCATGATCGTCCGA GCCGGTACGGATATGCGACC
Insrr	ENSMUST00000029711.4	CD/IC Trans	B3	CTATGCGCTATCCCGGACGC A CCCATGATCGTCCGA A GGTGCGTGCAAAGACGAAGGTGGCG A CCCATGATCGTCCGA GCCGGTACGGATATGCGACC
Insrr	ENSMUST00000029711.4	CD/IC Trans	B3	CTATGCGCTATCCCGGACGC A CCCATGATCGTCCGA A TCGGTACTTGATTTCATACTTGAGA A CCCATGATCGTCCGA GCCGGTACGGATATGCGACC
Insrr	ENSMUST00000029711.4	CD/IC Trans	B3	CTATGCGCTATCCCGGACGC A CCCATGATCGTCCGA A ACCATTGCCAGCCAACGAGGTGGCC A CCCATGATCGTCCGA GCCGGTACGGATATGCGACC
Insrr	ENSMUST00000029711.4	CD/IC Trans	B3	CTATGCGCTATCCCGGACGC A CCCATGATCGTCCGA A GTAGAAGAAACCGAGGGCAGCAAGT A CCCATGATCGTCCGA GCCGGTACGGATATGCGACC
Insrr	ENSMUST00000029711.4	CD/IC Trans	B3	CTATGCGCTATCCCGGACGC A CCCATGATCGTCCGA A GGCTATCTGCTCCCGAGGCACCTCC A CCCATGATCGTCCGA GCCGGTACGGATATGCGACC
Insrr	ENSMUST00000029711.4	CD/IC Trans	B3	CTATGCGCTATCCCGGACGC A CCCATGATCGTCCGA A AACGCGTTCCCGAGCGCTGGCCAGC A CCCATGATCGTCCGA GCCGGTACGGATATGCGACC
Insrr	ENSMUST00000029711.4	CD/IC Trans	B3	CTATGCGCTATCCCGGACGC A CCCATGATCGTCCGA A ATGGCTCTTGAGGTCCCCACGGGTC A CCCATGATCGTCCGA GCCGGTACGGATATGCGACC
Insrr	ENSMUST00000029711.4	CD/IC Trans	B3	CTATGCGCTATCCCGGACGC A CCCATGATCGTCCGA A AGGTCCCGGTGCACAAACTTCTTGG A CCCATGATCGTCCGA GCCGGTACGGATATGCGACC
Insrr	ENSMUST00000029711.4	CD/IC Trans	B3	CTATGCGCTATCCCGGACGC A CCCATGATCGTCCGA A CCTTTTCCACCCTTGCGGTAATAGT A CCCATGATCGTCCGA GCCGGTACGGATATGCGACC
Insrr	ENSMUST00000029711.4	CD/IC Trans	B3	CTATGCGCTATCCCGGACGC A CCCATGATCGTCCGA A GATAGACCCTGGTATGGTTGTTCGG A CCCATGATCGTCCGA GCCGGTACGGATATGCGACC
Insrr	ENSMUST00000029711.4	CD/IC Trans	B3	CTATGCGCTATCCCGGACGC A CCCATGATCGTCCGA A ATGTGGACGAAAGTCGGGCGCAGGC A CCCATGATCGTCCGA GCCGGTACGGATATGCGACC
Insrr	ENSMUST00000029711.4	CD/IC Trans	B3	CTATGCGCTATCCCGGACGC A CCCATGATCGTCCGA A CCATTTAAGGTTGGTGGGGAATCAG A CCCATGATCGTCCGA GCCGGTACGGATATGCGACC
Insrr	ENSMUST00000029711.4	CD/IC Trans	B3	CTATGCGCTATCCCGGACGC A CCCATGATCGTCCGA A CATAAAGGTTGGGTTCTGCCTTCTC A CCCATGATCGTCCGA GCCGGTACGGATATGCGACC
Insrr	ENSMUST00000029711.4	CD/IC Trans	B3	CTATGCGCTATCCCGGACGC A CCCATGATCGTCCGA A TCCCACACGCTGTCTCTGTGAGTCT A CCCATGATCGTCCGA GCCGGTACGGATATGCGACC
Insrr	ENSMUST00000029711.4	CD/IC Trans	B3	CTATGCGCTATCCCGGACGC A CCCATGATCGTCCGA A ACCTGAAGTTGGAGGCGTGTGTCTC A CCCATGATCGTCCGA GCCGGTACGGATATGCGACC
Insrr	ENSMUST00000029711.4	CD/IC Trans	B3	CTATGCGCTATCCCGGACGC A CCCATGATCGTCCGA A TGTCCTGGTATGTGGGACAGAGGGG A CCCATGATCGTCCGA GCCGGTACGGATATGCGACC
Insrr	ENSMUST00000029711.4	CD/IC Trans	B3	CTATGCGCTATCCCGGACGC A CCCATGATCGTCCGA A GGAGACTGCACATTGAGGGATGCTC A CCCATGATCGTCCGA GCCGGTACGGATATGCGACC
Insrr	ENSMUST00000029711.4	CD/IC Trans	B3	CTATGCGCTATCCCGGACGC A CCCATGATCGTCCGA A ACAAACAGACCTCCGTATTTATTGA A CCCATGATCGTCCGA GCCGGTACGGATATGCGACC
Oxgr1	ENSMUST00000058213.5	CD/IC Trans	B3	CTATGCGCTATCCCGGACGC A CCCATGATCGTCCGA A GGAGCCGTGGACTCCAGGTTAGTCT A CCCATGATCGTCCGA GCCGGTACGGATATGCGACC
Oxgr1	ENSMUST00000058213.5	CD/IC Trans	B3	CTATGCGCTATCCCGGACGC A CCCATGATCGTCCGA A CTCTTGTGAGCTCTGAAGAATCACG A CCCATGATCGTCCGA GCCGGTACGGATATGCGACC
Oxgr1	ENSMUST00000058213.5	CD/IC Trans	B3	CTATGCGCTATCCCGGACGC A CCCATGATCGTCCGA A GATCAATAGGCTCCAACCTCTCTAA A CCCATGATCGTCCGA GCCGGTACGGATATGCGACC
Oxgr1	ENSMUST00000058213.5	CD/IC Trans	B3	CTATGCGCTATCCCGGACGC A CCCATGATCGTCCGA A CAGCCCCGTAGAAGCCCAGGTGTCA A CCCATGATCGTCCGA GCCGGTACGGATATGCGACC
Oxgr1	ENSMUST00000058213.5	CD/IC Trans	B3	CTATGCGCTATCCCGGACGC A CCCATGATCGTCCGA A CCTGGGGACTAGGCAGGTGAATACC A CCCATGATCGTCCGA GCCGGTACGGATATGCGACC
Oxgr1	ENSMUST00000058213.5	CD/IC Trans	B3	CTATGCGCTATCCCGGACGC A CCCATGATCGTCCGA A GAAGAGTTTGGCTTGGCCATGTGAG A CCCATGATCGTCCGA GCCGGTACGGATATGCGACC
Oxgr1	ENSMUST00000058213.5	CD/IC Trans	B3	CTATGCGCTATCCCGGACGC A CCCATGATCGTCCGA A GTAATCCAGGAAATCCGAATCACTG A CCCATGATCGTCCGA GCCGGTACGGATATGCGACC
Oxgr1	ENSMUST00000058213.5	CD/IC Trans	B3	CTATGCGCTATCCCGGACGC A CCCATGATCGTCCGA A GAAGATGATGCTATAGATGACGGGA A CCCATGATCGTCCGA GCCGGTACGGATATGCGACC
Oxgr1	ENSMUST00000058213.5	CD/IC Trans	B3	CTATGCGCTATCCCGGACGC A CCCATGATCGTCCGA A CAAGTCCGTCAAGGCCAGGTTCAGC A CCCATGATCGTCCGA GCCGGTACGGATATGCGACC
Oxgr1	ENSMUST00000058213.5	CD/IC Trans	B3	CTATGCGCTATCCCGGACGC A CCCATGATCGTCCGA A CTTGCACATGAAATCTCCAAAGATC A CCCATGATCGTCCGA GCCGGTACGGATATGCGACC
Oxgr1	ENSMUST00000058213.5	CD/IC Trans	B3	CTATGCGCTATCCCGGACGC A CCCATGATCGTCCGA A CACAACGTAACGGAAGAGACTGAAG A CCCATGATCGTCCGA GCCGGTACGGATATGCGACC
Oxgr1	ENSMUST00000058213.5	CD/IC Trans	B3	CTATGCGCTATCCCGGACGC A CCCATGATCGTCCGA A GAAAGTCATGGGCATGACAGCTACC A CCCATGATCGTCCGA GCCGGTACGGATATGCGACC
Oxgr1	ENSMUST00000058213.5	CD/IC Trans	B3	CTATGCGCTATCCCGGACGC A CCCATGATCGTCCGA A CCACTTGATAGTAGTGAGGTCATCT A CCCATGATCGTCCGA GCCGGTACGGATATGCGACC
Oxgr1	ENSMUST00000058213.5	CD/IC Trans	B3	CTATGCGCTATCCCGGACGC A CCCATGATCGTCCGA A GGTACTGATAATTGTCGTGTAGCAA A CCCATGATCGTCCGA GCCGGTACGGATATGCGACC
Oxgr1	ENSMUST00000058213.5	CD/IC Trans	B3	CTATGCGCTATCCCGGACGC A CCCATGATCGTCCGA A CAAGATGTGGAAGGGTAAGAAACAT A CCCATGATCGTCCGA GCCGGTACGGATATGCGACC
Oxgr1	ENSMUST00000058213.5	CD/IC Trans	B3	CTATGCGCTATCCCGGACGC A CCCATGATCGTCCGA A AGAAACAATGTAAGCTTCGTGGATG A CCCATGATCGTCCGA GCCGGTACGGATATGCGACC
Oxgr1	ENSMUST00000058213.5	CD/IC Trans	B3	CTATGCGCTATCCCGGACGC A CCCATGATCGTCCGA A GCAGAATGCCTGCTGGAAGTTATTG A CCCATGATCGTCCGA GCCGGTACGGATATGCGACC
Oxgr1	ENSMUST00000058213.5	CD/IC Trans	B3	CTATGCGCTATCCCGGACGC A CCCATGATCGTCCGA A GAGCCATCTCTCTGGCCTTGACGAA A CCCATGATCGTCCGA GCCGGTACGGATATGCGACC
Oxgr1	ENSMUST00000058213.5	CD/IC Trans	B3	CTATGCGCTATCCCGGACGC A CCCATGATCGTCCGA A GTTGCTACCACACACAATTTATGTG A CCCATGATCGTCCGA GCCGGTACGGATATGCGACC
Oxgr1	ENSMUST00000058213.5	CD/IC Trans	B3	CTATGCGCTATCCCGGACGC A CCCATGATCGTCCGA A GTAGAGCTGGCCAGTTAGCCTTCGA A CCCATGATCGTCCGA GCCGGTACGGATATGCGACC
Oxgr1	ENSMUST00000058213.5	CD/IC Trans	B3	CTATGCGCTATCCCGGACGC A CCCATGATCGTCCGA A AAGGTCTGATACATGTCACAGTGAA A CCCATGATCGTCCGA GCCGGTACGGATATGCGACC
Oxgr1	ENSMUST00000058213.5	CD/IC Trans	B3	CTATGCGCTATCCCGGACGC A CCCATGATCGTCCGA A GTGTTAATTGATTGATTGATTGATT A CCCATGATCGTCCGA GCCGGTACGGATATGCGACC
Oxgr1	ENSMUST00000058213.5	CD/IC Trans	B3	CTATGCGCTATCCCGGACGC A CCCATGATCGTCCGA A CATAATGACCTGAATACTCAGTAGT A CCCATGATCGTCCGA GCCGGTACGGATATGCGACC
Oxgr1	ENSMUST00000058213.5	CD/IC Trans	B3	CTATGCGCTATCCCGGACGC A CCCATGATCGTCCGA A TCCATGGTTTCTAATCTTTCTATAT A CCCATGATCGTCCGA GCCGGTACGGATATGCGACC
Oxgr1	ENSMUST00000058213.5	CD/IC Trans	B3	CTATGCGCTATCCCGGACGC A CCCATGATCGTCCGA A GTAGGAGGTCCGGGGTTTAGTGTAC A CCCATGATCGTCCGA GCCGGTACGGATATGCGACC
Oxgr1	ENSMUST00000058213.5	CD/IC Trans	B3	CTATGCGCTATCCCGGACGC A CCCATGATCGTCCGA A CTGCCTCAGCCACATATTTCTGTGT A CCCATGATCGTCCGA GCCGGTACGGATATGCGACC
Oxgr1	ENSMUST00000058213.5	CD/IC Trans	B3	CTATGCGCTATCCCGGACGC A CCCATGATCGTCCGA A GAACCAGGTTGGAATACTTTGCTTT A CCCATGATCGTCCGA GCCGGTACGGATATGCGACC
Oxgr1	ENSMUST00000058213.5	CD/IC Trans	B3	CTATGCGCTATCCCGGACGC A CCCATGATCGTCCGA A GAACTGAGCCAAGGTGATGTCAGAT A CCCATGATCGTCCGA GCCGGTACGGATATGCGACC
Oxgr1	ENSMUST00000058213.5	CD/IC Trans	B3	CTATGCGCTATCCCGGACGC A CCCATGATCGTCCGA A TGGACTGTGGGACTGTCCTGTCCAC A CCCATGATCGTCCGA GCCGGTACGGATATGCGACC
Oxgr1	ENSMUST00000058213.5	CD/IC Trans	B3	CTATGCGCTATCCCGGACGC A CCCATGATCGTCCGA A GGGTGAGCCTAGCCCAGCAAGGGCC A CCCATGATCGTCCGA GCCGGTACGGATATGCGACC
Oxgr1	ENSMUST00000058213.5	CD/IC Trans	B3	CTATGCGCTATCCCGGACGC A CCCATGATCGTCCGA A AAATGCACTAGCAGGTCTGTGTGAA A CCCATGATCGTCCGA GCCGGTACGGATATGCGACC
Oxgr1	ENSMUST00000058213.5	CD/IC Trans	B3	CTATGCGCTATCCCGGACGC A CCCATGATCGTCCGA A GAAACTAGGCATGAAAGAACACTCT A CCCATGATCGTCCGA GCCGGTACGGATATGCGACC
Oxgr1	ENSMUST00000058213.5	CD/IC Trans	B3	CTATGCGCTATCCCGGACGC A CCCATGATCGTCCGA A AGGAAAACTCAGACCAATAAAGGAA A CCCATGATCGTCCGA GCCGGTACGGATATGCGACC
Oxgr1	ENSMUST00000058213.5	CD/IC Trans	B3	CTATGCGCTATCCCGGACGC A CCCATGATCGTCCGA A TGACTGGGCCATTTCCACAGTCTTT A CCCATGATCGTCCGA GCCGGTACGGATATGCGACC
Oxgr1	ENSMUST00000058213.5	CD/IC Trans	B3	CTATGCGCTATCCCGGACGC A CCCATGATCGTCCGA A GCATGTCTTTGCATCAGGCTTTTGT A CCCATGATCGTCCGA GCCGGTACGGATATGCGACC
Oxgr1	ENSMUST00000058213.5	CD/IC Trans	B3	CTATGCGCTATCCCGGACGC A CCCATGATCGTCCGA A AGTCAGGGTTTCTATTTGTGTTAGA A CCCATGATCGTCCGA GCCGGTACGGATATGCGACC
Oxgr1	ENSMUST00000058213.5	CD/IC Trans	B3	CTATGCGCTATCCCGGACGC A CCCATGATCGTCCGA A AAATTAAGCAATTGTTAAGGTGGCC A CCCATGATCGTCCGA GCCGGTACGGATATGCGACC
Oxgr1	ENSMUST00000058213.5	CD/IC Trans	B3	CTATGCGCTATCCCGGACGC A CCCATGATCGTCCGA A GTATATATGATACTAACGAGTAGCT A CCCATGATCGTCCGA GCCGGTACGGATATGCGACC
Oxgr1	ENSMUST00000058213.5	CD/IC Trans	B3	CTATGCGCTATCCCGGACGC A CCCATGATCGTCCGA A AACTTTAGCAATTTCTACAGTTATT A CCCATGATCGTCCGA GCCGGTACGGATATGCGACC
Oxgr1	ENSMUST00000058213.5	CD/IC Trans	B3	CTATGCGCTATCCCGGACGC A CCCATGATCGTCCGA A ACATTCTTTAAGGTTTAAAAGATCT A CCCATGATCGTCCGA GCCGGTACGGATATGCGACC
Foxi1	ENSMUST00000060271.2	CD/IC Trans	B3	CTATGCGCTATCCCGGACGC A CCCATGATCGTCCGA A CTCTGGAGCTGCCCCTGACAGGTGC A CCCATGATCGTCCGA GCCGGTACGGATATGCGACC
Foxi1	ENSMUST00000060271.2	CD/IC Trans	B3	CTATGCGCTATCCCGGACGC A CCCATGATCGTCCGA A CGAAGGAGCTCATGCTGGAGCTGGC A CCCATGATCGTCCGA GCCGGTACGGATATGCGACC
Foxi1	ENSMUST00000060271.2	CD/IC Trans	B3	CTATGCGCTATCCCGGACGC A CCCATGATCGTCCGA A GGCCGATGCTGGGGAACTGGGGACT A CCCATGATCGTCCGA GCCGGTACGGATATGCGACC
Foxi1	ENSMUST00000060271.2	CD/IC Trans	B3	CTATGCGCTATCCCGGACGC A CCCATGATCGTCCGA A GGCATGCCCTGAGGGTGGAAGAAAT A CCCATGATCGTCCGA GCCGGTACGGATATGCGACC
Foxi1	ENSMUST00000060271.2	CD/IC Trans	B3	CTATGCGCTATCCCGGACGC A CCCATGATCGTCCGA A GGAGTGGTCCCGTATTCGCCACCAC A CCCATGATCGTCCGA GCCGGTACGGATATGCGACC
Foxi1	ENSMUST00000060271.2	CD/IC Trans	B3	CTATGCGCTATCCCGGACGC A CCCATGATCGTCCGA A GGCAGGTAGGGTGGTGGGGTCATGG A CCCATGATCGTCCGA GCCGGTACGGATATGCGACC
Foxi1	ENSMUST00000060271.2	CD/IC Trans	B3	CTATGCGCTATCCCGGACGC A CCCATGATCGTCCGA A AGCTGCCTCTGCATGCCATAGGCCT A CCCATGATCGTCCGA GCCGGTACGGATATGCGACC
Foxi1	ENSMUST00000060271.2	CD/IC Trans	B3	CTATGCGCTATCCCGGACGC A CCCATGATCGTCCGA A GAATAGGAATATGGTGGGCGTACCA A CCCATGATCGTCCGA GCCGGTACGGATATGCGACC
Foxi1	ENSMUST00000060271.2	CD/IC Trans	B3	CTATGCGCTATCCCGGACGC A CCCATGATCGTCCGA A CTCAGTGTGAGGCGCTGGTCGGGCG A CCCATGATCGTCCGA GCCGGTACGGATATGCGACC
Foxi1	ENSMUST00000060271.2	CD/IC Trans	B3	CTATGCGCTATCCCGGACGC A CCCATGATCGTCCGA A GCCTTGCTCTTGTTGTAAAAGGGAA A CCCATGATCGTCCGA GCCGGTACGGATATGCGACC
Foxi1	ENSMUST00000060271.2	CD/IC Trans	B3	CTATGCGCTATCCCGGACGC A CCCATGATCGTCCGA A TTCTTGAAGCAGTCGTTGAGTGACA A CCCATGATCGTCCGA GCCGGTACGGATATGCGACC
Foxi1	ENSMUST00000060271.2	CD/IC Trans	B3	CTATGCGCTATCCCGGACGC A CCCATGATCGTCCGA A GGGTCCAGAGTCCAGTAATTCCCTT A CCCATGATCGTCCGA GCCGGTACGGATATGCGACC
Foxi1	ENSMUST00000060271.2	CD/IC Trans	B3	CTATGCGCTATCCCGGACGC A CCCATGATCGTCCGA A TTTCTCTTTCTCTTCCTGCGAAAGT A CCCATGATCGTCCGA GCCGGTACGGATATGCGACC
Foxi1	ENSMUST00000060271.2	CD/IC Trans	B3	CTATGCGCTATCCCGGACGC A CCCATGATCGTCCGA A CCGTTCTCCGTTTTCTCTGAAGCCA A CCCATGATCGTCCGA GCCGGTACGGATATGCGACC
Foxi1	ENSMUST00000060271.2	CD/IC Trans	B3	CTATGCGCTATCCCGGACGC A CCCATGATCGTCCGA A GCGGTGTCTAAGACCTCCTGAGGCT A CCCATGATCGTCCGA GCCGGTACGGATATGCGACC
Foxi1	ENSMUST00000060271.2	CD/IC Trans	B3	CTATGCGCTATCCCGGACGC A CCCATGATCGTCCGA A GTTGAGACACGGGGTGCCCGAGGGG A CCCATGATCGTCCGA GCCGGTACGGATATGCGACC
Foxi1	ENSMUST00000060271.2	CD/IC Trans	B3	CTATGCGCTATCCCGGACGC A CCCATGATCGTCCGA A GCGGCTAATAGGGTTTGTCCCACTC A CCCATGATCGTCCGA GCCGGTACGGATATGCGACC
Foxi1	ENSMUST00000060271.2	CD/IC Trans	B3	CTATGCGCTATCCCGGACGC A CCCATGATCGTCCGA A GTTCTGCCCCATCTTGTCAATAGGC A CCCATGATCGTCCGA GCCGGTACGGATATGCGACC
Foxi1	ENSMUST00000060271.2	CD/IC Trans	B3	CTATGCGCTATCCCGGACGC A CCCATGATCGTCCGA A GCTACTGGGTTGGCCCATTCACCCC A CCCATGATCGTCCGA GCCGGTACGGATATGCGACC
Foxi1	ENSMUST00000060271.2	CD/IC Trans	B3	CTATGCGCTATCCCGGACGC A CCCATGATCGTCCGA A AAATGTGGACTGAACTGGTTGAAGA A CCCATGATCGTCCGA GCCGGTACGGATATGCGACC
Foxi1	ENSMUST00000060271.2	CD/IC Trans	B3	CTATGCGCTATCCCGGACGC A CCCATGATCGTCCGA A ATGGAACAGAAGTTGTTCTATCTCT A CCCATGATCGTCCGA GCCGGTACGGATATGCGACC
Foxi1	ENSMUST00000060271.2	CD/IC Trans	B3	CTATGCGCTATCCCGGACGC A CCCATGATCGTCCGA A AATTTTGGGGTAGTTGAGGGTCTGG A CCCATGATCGTCCGA GCCGGTACGGATATGCGACC
Foxi1	ENSMUST00000060271.2	CD/IC Trans	B3	CTATGCGCTATCCCGGACGC A CCCATGATCGTCCGA A GCACAGATTCTTCCAAGCTTCCTGG A CCCATGATCGTCCGA GCCGGTACGGATATGCGACC
Foxi1	ENSMUST00000060271.2	CD/IC Trans	B3	CTATGCGCTATCCCGGACGC A CCCATGATCGTCCGA A GTATAGAGTCACGTGTGATAGATAG A CCCATGATCGTCCGA GCCGGTACGGATATGCGACC
Foxi1	ENSMUST00000060271.2	CD/IC Trans	B3	CTATGCGCTATCCCGGACGC A CCCATGATCGTCCGA A CCACATCATTAATGGCAAGCTGACC A CCCATGATCGTCCGA GCCGGTACGGATATGCGACC
Foxi1	ENSMUST00000060271.2	CD/IC Trans	B3	CTATGCGCTATCCCGGACGC A CCCATGATCGTCCGA A ACACAGTATGACTATGTCATTAAAA A CCCATGATCGTCCGA GCCGGTACGGATATGCGACC
Foxi1	ENSMUST00000060271.2	CD/IC Trans	B3	CTATGCGCTATCCCGGACGC A CCCATGATCGTCCGA A TGTTTTATGATCTGTCAATTGGAGA A CCCATGATCGTCCGA GCCGGTACGGATATGCGACC
Foxi1	ENSMUST00000060271.2	CD/IC Trans	B3	CTATGCGCTATCCCGGACGC A CCCATGATCGTCCGA A ACCCAGCCTCTGCTTTAATGCCTTT A CCCATGATCGTCCGA GCCGGTACGGATATGCGACC
Foxi1	ENSMUST00000060271.2	CD/IC Trans	B3	CTATGCGCTATCCCGGACGC A CCCATGATCGTCCGA A ACTTCTGATCCAGTCCATCCATCCC A CCCATGATCGTCCGA GCCGGTACGGATATGCGACC
Foxi1	ENSMUST00000060271.2	CD/IC Trans	B3	CTATGCGCTATCCCGGACGC A CCCATGATCGTCCGA A CACTAGAAGCCAGTGGGGAGTGTGC A CCCATGATCGTCCGA GCCGGTACGGATATGCGACC
Foxi1	ENSMUST00000060271.2	CD/IC Trans	B3	CTATGCGCTATCCCGGACGC A CCCATGATCGTCCGA A GCAAGAAGAAAAGGCAGGTGGGGAG A CCCATGATCGTCCGA GCCGGTACGGATATGCGACC
Foxi1	ENSMUST00000060271.2	CD/IC Trans	B3	CTATGCGCTATCCCGGACGC A CCCATGATCGTCCGA A GCTGGACTCCTCCTCCTGAGTGGTA A CCCATGATCGTCCGA GCCGGTACGGATATGCGACC
Foxi1	ENSMUST00000060271.2	CD/IC Trans	B3	CTATGCGCTATCCCGGACGC A CCCATGATCGTCCGA A AAGTGTTACCCTGTATTGCACCTAC A CCCATGATCGTCCGA GCCGGTACGGATATGCGACC
Foxi1	ENSMUST00000060271.2	CD/IC Trans	B3	CTATGCGCTATCCCGGACGC A CCCATGATCGTCCGA A GTACTTGGGTGAGGGTTCAGGGGTA A CCCATGATCGTCCGA GCCGGTACGGATATGCGACC
Foxi1	ENSMUST00000060271.2	CD/IC Trans	B3	CTATGCGCTATCCCGGACGC A CCCATGATCGTCCGA A TCCATGACACATACATACAAGAAGC A CCCATGATCGTCCGA GCCGGTACGGATATGCGACC
Foxi1	ENSMUST00000060271.2	CD/IC Trans	B3	CTATGCGCTATCCCGGACGC A CCCATGATCGTCCGA A CTGCTCATTTGACCTTGTTTCTCTC A CCCATGATCGTCCGA GCCGGTACGGATATGCGACC
Foxi1	ENSMUST00000060271.2	CD/IC Trans	B3	CTATGCGCTATCCCGGACGC A CCCATGATCGTCCGA A CTCCAAGCCATTGTTCTCTCAGACA A CCCATGATCGTCCGA GCCGGTACGGATATGCGACC
Foxi1	ENSMUST00000060271.2	CD/IC Trans	B3	CTATGCGCTATCCCGGACGC A CCCATGATCGTCCGA A TGTGCTCACAGCCACTCTGTTCCCC A CCCATGATCGTCCGA GCCGGTACGGATATGCGACC
Foxi1	ENSMUST00000060271.2	CD/IC Trans	B3	CTATGCGCTATCCCGGACGC A CCCATGATCGTCCGA A ACATCACAACCAAATAAAGTAACTC A CCCATGATCGTCCGA GCCGGTACGGATATGCGACC
Foxi1	ENSMUST00000060271.2	CD/IC Trans	B3	CTATGCGCTATCCCGGACGC A CCCATGATCGTCCGA A AAAAGAAAATAAGGAAACCAAGCAA A CCCATGATCGTCCGA GCCGGTACGGATATGCGACC
Tmem117	ENSMUST00000080141.4	CD/IC Trans	B3	CTATGCGCTATCCCGGACGC A CCCATGATCGTCCGA A AAATACCGCGGCCCACGCCGCCGCC A CCCATGATCGTCCGA GCCGGTACGGATATGCGACC
Tmem117	ENSMUST00000080141.4	CD/IC Trans	B3	CTATGCGCTATCCCGGACGC A CCCATGATCGTCCGA A GGACGCAGGACGAGCGGCGACACGG A CCCATGATCGTCCGA GCCGGTACGGATATGCGACC
Tmem117	ENSMUST00000080141.4	CD/IC Trans	B3	CTATGCGCTATCCCGGACGC A CCCATGATCGTCCGA A ATGCTGGAAATAGTAGCGGAAGTCT A CCCATGATCGTCCGA GCCGGTACGGATATGCGACC
Tmem117	ENSMUST00000080141.4	CD/IC Trans	B3	CTATGCGCTATCCCGGACGC A CCCATGATCGTCCGA A TATCAAGAAGTTAAAGAAGATGACC A CCCATGATCGTCCGA GCCGGTACGGATATGCGACC
Tmem117	ENSMUST00000080141.4	CD/IC Trans	B3	CTATGCGCTATCCCGGACGC A CCCATGATCGTCCGA A AGGGTATTTATTTGTTACAAATGAA A CCCATGATCGTCCGA GCCGGTACGGATATGCGACC
Tmem117	ENSMUST00000080141.4	CD/IC Trans	B3	CTATGCGCTATCCCGGACGC A CCCATGATCGTCCGA A GAGAATGGCCAGTAGCCATAGAAGC A CCCATGATCGTCCGA GCCGGTACGGATATGCGACC
Tmem117	ENSMUST00000080141.4	CD/IC Trans	B3	CTATGCGCTATCCCGGACGC A CCCATGATCGTCCGA A ACCCATGGTCTTCCCGGAACATTTT A CCCATGATCGTCCGA GCCGGTACGGATATGCGACC
Tmem117	ENSMUST00000080141.4	CD/IC Trans	B3	CTATGCGCTATCCCGGACGC A CCCATGATCGTCCGA A TGTGAGAGAAGATGAAGAGAAAGAG A CCCATGATCGTCCGA GCCGGTACGGATATGCGACC
Tmem117	ENSMUST00000080141.4	CD/IC Trans	B3	CTATGCGCTATCCCGGACGC A CCCATGATCGTCCGA A AACTTTCATTGCGGATGCCCATATA A CCCATGATCGTCCGA GCCGGTACGGATATGCGACC
Tmem117	ENSMUST00000080141.4	CD/IC Trans	B3	CTATGCGCTATCCCGGACGC A CCCATGATCGTCCGA A CCATCCAAGCTGTGACAAAGTCCCC A CCCATGATCGTCCGA GCCGGTACGGATATGCGACC
Tmem117	ENSMUST00000080141.4	CD/IC Trans	B3	CTATGCGCTATCCCGGACGC A CCCATGATCGTCCGA A TAAAATGATCCTCACGTTGCCTTTC A CCCATGATCGTCCGA GCCGGTACGGATATGCGACC
Tmem117	ENSMUST00000080141.4	CD/IC Trans	B3	CTATGCGCTATCCCGGACGC A CCCATGATCGTCCGA A CAGTCGGTCGTGATGACAAGCACCA A CCCATGATCGTCCGA GCCGGTACGGATATGCGACC
Tmem117	ENSMUST00000080141.4	CD/IC Trans	B3	CTATGCGCTATCCCGGACGC A CCCATGATCGTCCGA A ACCAAGATGAAAGAAGCAAGAAAGG A CCCATGATCGTCCGA GCCGGTACGGATATGCGACC
Tmem117	ENSMUST00000080141.4	CD/IC Trans	B3	CTATGCGCTATCCCGGACGC A CCCATGATCGTCCGA A ACGTCGCCCATGAAGTGTGGGAATT A CCCATGATCGTCCGA GCCGGTACGGATATGCGACC
Tmem117	ENSMUST00000080141.4	CD/IC Trans	B3	CTATGCGCTATCCCGGACGC A CCCATGATCGTCCGA A AAGGGAATCTTGAACTGCATGTGAG A CCCATGATCGTCCGA GCCGGTACGGATATGCGACC
Tmem117	ENSMUST00000080141.4	CD/IC Trans	B3	CTATGCGCTATCCCGGACGC A CCCATGATCGTCCGA A ATCAAGACGAGAAAGATAATTCCGT A CCCATGATCGTCCGA GCCGGTACGGATATGCGACC
Tmem117	ENSMUST00000080141.4	CD/IC Trans	B3	CTATGCGCTATCCCGGACGC A CCCATGATCGTCCGA A CCATATTCATGAGGTTTGTAAAATA A CCCATGATCGTCCGA GCCGGTACGGATATGCGACC
Tmem117	ENSMUST00000080141.4	CD/IC Trans	B3	CTATGCGCTATCCCGGACGC A CCCATGATCGTCCGA A GATAGCTTGGTTCTATTTAAATCCT A CCCATGATCGTCCGA GCCGGTACGGATATGCGACC
Tmem117	ENSMUST00000080141.4	CD/IC Trans	B3	CTATGCGCTATCCCGGACGC A CCCATGATCGTCCGA A TCAACGTAGGTTTTATTAGTCTGAG A CCCATGATCGTCCGA GCCGGTACGGATATGCGACC
Tmem117	ENSMUST00000080141.4	CD/IC Trans	B3	CTATGCGCTATCCCGGACGC A CCCATGATCGTCCGA A GCTATCAAACTTGGAACAAAAGCCA A CCCATGATCGTCCGA GCCGGTACGGATATGCGACC
Tmem117	ENSMUST00000080141.4	CD/IC Trans	B3	CTATGCGCTATCCCGGACGC A CCCATGATCGTCCGA A TGATTCTCCATCCCTTGCTCATTTT A CCCATGATCGTCCGA GCCGGTACGGATATGCGACC
Tmem117	ENSMUST00000080141.4	CD/IC Trans	B3	CTATGCGCTATCCCGGACGC A CCCATGATCGTCCGA A GACCTGGGTGTTTTCTCGGGTGATT A CCCATGATCGTCCGA GCCGGTACGGATATGCGACC
Tmem117	ENSMUST00000080141.4	CD/IC Trans	B3	CTATGCGCTATCCCGGACGC A CCCATGATCGTCCGA A AAAGTCAGACCTGATACAAACCAAG A CCCATGATCGTCCGA GCCGGTACGGATATGCGACC
Tmem117	ENSMUST00000080141.4	CD/IC Trans	B3	CTATGCGCTATCCCGGACGC A CCCATGATCGTCCGA A CTCCACCTCACTGGTAGATTCCTTC A CCCATGATCGTCCGA GCCGGTACGGATATGCGACC
Tmem117	ENSMUST00000080141.4	CD/IC Trans	B3	CTATGCGCTATCCCGGACGC A CCCATGATCGTCCGA A TAAGAGATTCTAGTTCGTCCTCATC A CCCATGATCGTCCGA GCCGGTACGGATATGCGACC
Tmem117	ENSMUST00000080141.4	CD/IC Trans	B3	CTATGCGCTATCCCGGACGC A CCCATGATCGTCCGA A CTATGTAAACCTGACATTTACAAAA A CCCATGATCGTCCGA GCCGGTACGGATATGCGACC
Tmem117	ENSMUST00000080141.4	CD/IC Trans	B3	CTATGCGCTATCCCGGACGC A CCCATGATCGTCCGA A CAAATAGAAAACAATGAGTCTAGAA A CCCATGATCGTCCGA GCCGGTACGGATATGCGACC
Tmem117	ENSMUST00000080141.4	CD/IC Trans	B3	CTATGCGCTATCCCGGACGC A CCCATGATCGTCCGA A GCAATCTCTAGAGGACCATTAAACA A CCCATGATCGTCCGA GCCGGTACGGATATGCGACC
Tmem117	ENSMUST00000080141.4	CD/IC Trans	B3	CTATGCGCTATCCCGGACGC A CCCATGATCGTCCGA A ATGGTTGGACATCAGATACATGGGT A CCCATGATCGTCCGA GCCGGTACGGATATGCGACC
Tmem117	ENSMUST00000080141.4	CD/IC Trans	B3	CTATGCGCTATCCCGGACGC A CCCATGATCGTCCGA A TACACTTCATGTCTGGTACAGTTAA A CCCATGATCGTCCGA GCCGGTACGGATATGCGACC
Tmem117	ENSMUST00000080141.4	CD/IC Trans	B3	CTATGCGCTATCCCGGACGC A CCCATGATCGTCCGA A AGCTCTGTCTTGTTTTCTGCTCAGA A CCCATGATCGTCCGA GCCGGTACGGATATGCGACC
Tmem117	ENSMUST00000080141.4	CD/IC Trans	B3	CTATGCGCTATCCCGGACGC A CCCATGATCGTCCGA A AAGTCACTTCACTGCTAAACAGTGA A CCCATGATCGTCCGA GCCGGTACGGATATGCGACC
Tmem117	ENSMUST00000080141.4	CD/IC Trans	B3	CTATGCGCTATCCCGGACGC A CCCATGATCGTCCGA A GCTGACTGGATTTTACATTTATATT A CCCATGATCGTCCGA GCCGGTACGGATATGCGACC
Tmem117	ENSMUST00000080141.4	CD/IC Trans	B3	CTATGCGCTATCCCGGACGC A CCCATGATCGTCCGA A GTTGGAGAAAGTCACATTTCGTGAG A CCCATGATCGTCCGA GCCGGTACGGATATGCGACC
Tmem117	ENSMUST00000080141.4	CD/IC Trans	B3	CTATGCGCTATCCCGGACGC A CCCATGATCGTCCGA A AAGGAAAAGGGCAAGACTATTAATC A CCCATGATCGTCCGA GCCGGTACGGATATGCGACC
Tmem117	ENSMUST00000080141.4	CD/IC Trans	B3	CTATGCGCTATCCCGGACGC A CCCATGATCGTCCGA A AATGCCAATACATTTGAGAGCTCAC A CCCATGATCGTCCGA GCCGGTACGGATATGCGACC
Tmem117	ENSMUST00000080141.4	CD/IC Trans	B3	CTATGCGCTATCCCGGACGC A CCCATGATCGTCCGA A TGTACAATATTGTAGACAGTGGGCT A CCCATGATCGTCCGA GCCGGTACGGATATGCGACC
Tmem117	ENSMUST00000080141.4	CD/IC Trans	B3	CTATGCGCTATCCCGGACGC A CCCATGATCGTCCGA A ATGGCCGTAAGGTTTTCTATTTTCA A CCCATGATCGTCCGA GCCGGTACGGATATGCGACC
Tmem117	ENSMUST00000080141.4	CD/IC Trans	B3	CTATGCGCTATCCCGGACGC A CCCATGATCGTCCGA A CACATACACAGAAGACATTAAAGAG A CCCATGATCGTCCGA GCCGGTACGGATATGCGACC
Tmem117	ENSMUST00000080141.4	CD/IC Trans	B3	CTATGCGCTATCCCGGACGC A CCCATGATCGTCCGA A AAGGTGCGATGTTTACATCTTTAAA A CCCATGATCGTCCGA GCCGGTACGGATATGCGACC
Ociad2	ENSMUST00000087195.5	CD/IC Trans	B3	CTATGCGCTATCCCGGACGC A CCCATGATCGTCCGA A TCTTCCTTCCAGCGCTCGCTCCTCC A CCCATGATCGTCCGA GCCGGTACGGATATGCGACC
Ociad2	ENSMUST00000087195.5	CD/IC Trans	B3	CTATGCGCTATCCCGGACGC A CCCATGATCGTCCGA A TATCCTCCTTGTTTTGAGGACTTTT A CCCATGATCGTCCGA GCCGGTACGGATATGCGACC
Ociad2	ENSMUST00000087195.5	CD/IC Trans	B3	CTATGCGCTATCCCGGACGC A CCCATGATCGTCCGA A TTTCTTCTATTGCCGTCGAGTGCTC A CCCATGATCGTCCGA GCCGGTACGGATATGCGACC
Ociad2	ENSMUST00000087195.5	CD/IC Trans	B3	CTATGCGCTATCCCGGACGC A CCCATGATCGTCCGA A GCTTGCTCAGTGGCGGCAAGTGGGG A CCCATGATCGTCCGA GCCGGTACGGATATGCGACC
Ociad2	ENSMUST00000087195.5	CD/IC Trans	B3	CTATGCGCTATCCCGGACGC A CCCATGATCGTCCGA A TTGATTTGGGGCAAAACAACAGGCT A CCCATGATCGTCCGA GCCGGTACGGATATGCGACC
Ociad2	ENSMUST00000087195.5	CD/IC Trans	B3	CTATGCGCTATCCCGGACGC A CCCATGATCGTCCGA A CTTCTTGACACTCTCTGATAATCTT A CCCATGATCGTCCGA GCCGGTACGGATATGCGACC
Ociad2	ENSMUST00000087195.5	CD/IC Trans	B3	CTATGCGCTATCCCGGACGC A CCCATGATCGTCCGA A GGGTGACAAGCATGCTTATAAGAGA A CCCATGATCGTCCGA GCCGGTACGGATATGCGACC
Ociad2	ENSMUST00000087195.5	CD/IC Trans	B3	CTATGCGCTATCCCGGACGC A CCCATGATCGTCCGA A CTAAATAACCTTGGTGGACGAGTCC A CCCATGATCGTCCGA GCCGGTACGGATATGCGACC
Ociad2	ENSMUST00000087195.5	CD/IC Trans	B3	CTATGCGCTATCCCGGACGC A CCCATGATCGTCCGA A CCAAGAGACCAGCCAATGCAACTTT A CCCATGATCGTCCGA GCCGGTACGGATATGCGACC
Ociad2	ENSMUST00000087195.5	CD/IC Trans	B3	CTATGCGCTATCCCGGACGC A CCCATGATCGTCCGA A AATGGAATTTACTCTGGCACACTCT A CCCATGATCGTCCGA GCCGGTACGGATATGCGACC
Ociad2	ENSMUST00000087195.5	CD/IC Trans	B3	CTATGCGCTATCCCGGACGC A CCCATGATCGTCCGA A CAGCACCACGGAGCTGATCTTCAAA A CCCATGATCGTCCGA GCCGGTACGGATATGCGACC
Ociad2	ENSMUST00000087195.5	CD/IC Trans	B3	CTATGCGCTATCCCGGACGC A CCCATGATCGTCCGA A TTTTACAGTCCTCACAGGTAAGCAG A CCCATGATCGTCCGA GCCGGTACGGATATGCGACC
Ociad2	ENSMUST00000087195.5	CD/IC Trans	B3	CTATGCGCTATCCCGGACGC A CCCATGATCGTCCGA A CTGCCTTCTCGCTTAATCCACGCCT A CCCATGATCGTCCGA GCCGGTACGGATATGCGACC
Ociad2	ENSMUST00000087195.5	CD/IC Trans	B3	CTATGCGCTATCCCGGACGC A CCCATGATCGTCCGA A TGTGTACAAAGTCAGAGGTTTAAAA A CCCATGATCGTCCGA GCCGGTACGGATATGCGACC
Ociad2	ENSMUST00000087195.5	CD/IC Trans	B3	CTATGCGCTATCCCGGACGC A CCCATGATCGTCCGA A GCATTTCAAAGGGGTGAGAGAATTA A CCCATGATCGTCCGA GCCGGTACGGATATGCGACC
Ociad2	ENSMUST00000087195.5	CD/IC Trans	B3	CTATGCGCTATCCCGGACGC A CCCATGATCGTCCGA A ATGTCAATCGAGAGTCTTCTACAGC A CCCATGATCGTCCGA GCCGGTACGGATATGCGACC
Ociad2	ENSMUST00000087195.5	CD/IC Trans	B3	CTATGCGCTATCCCGGACGC A CCCATGATCGTCCGA A CTTTCCTGTGTAGTGTGTGATAGCT A CCCATGATCGTCCGA GCCGGTACGGATATGCGACC
Ociad2	ENSMUST00000087195.5	CD/IC Trans	B3	CTATGCGCTATCCCGGACGC A CCCATGATCGTCCGA A AGCTCTAAGCAAGGCAGGGTGTAAC A CCCATGATCGTCCGA GCCGGTACGGATATGCGACC
Ociad2	ENSMUST00000087195.5	CD/IC Trans	B3	CTATGCGCTATCCCGGACGC A CCCATGATCGTCCGA A TTAAATGAGAGTGAGCGAACTGGGG A CCCATGATCGTCCGA GCCGGTACGGATATGCGACC
Ociad2	ENSMUST00000087195.5	CD/IC Trans	B3	CTATGCGCTATCCCGGACGC A CCCATGATCGTCCGA A TCCACATCACTCATTCCTGTTCTCT A CCCATGATCGTCCGA GCCGGTACGGATATGCGACC
Ociad2	ENSMUST00000087195.5	CD/IC Trans	B3	CTATGCGCTATCCCGGACGC A CCCATGATCGTCCGA A CTATGGGTCTTGACTTCCCAACCAA A CCCATGATCGTCCGA GCCGGTACGGATATGCGACC
Ociad2	ENSMUST00000087195.5	CD/IC Trans	B3	CTATGCGCTATCCCGGACGC A CCCATGATCGTCCGA A CAATACTAAAACACAACCTTTCCTG A CCCATGATCGTCCGA GCCGGTACGGATATGCGACC
Ociad2	ENSMUST00000087195.5	CD/IC Trans	B3	CTATGCGCTATCCCGGACGC A CCCATGATCGTCCGA A GAAATGCTTTCCAGTTACAGATCTC A CCCATGATCGTCCGA GCCGGTACGGATATGCGACC
Ociad2	ENSMUST00000087195.5	CD/IC Trans	B3	CTATGCGCTATCCCGGACGC A CCCATGATCGTCCGA A GACAGTTTCACGGTGACACTTTCAC A CCCATGATCGTCCGA GCCGGTACGGATATGCGACC
Ociad2	ENSMUST00000087195.5	CD/IC Trans	B3	CTATGCGCTATCCCGGACGC A CCCATGATCGTCCGA A GATGAGCCACCAAGTCACATTGACC A CCCATGATCGTCCGA GCCGGTACGGATATGCGACC
Ociad2	ENSMUST00000087195.5	CD/IC Trans	B3	CTATGCGCTATCCCGGACGC A CCCATGATCGTCCGA A TGGTCACTTTTATAGCTCCACCATT A CCCATGATCGTCCGA GCCGGTACGGATATGCGACC
Ociad2	ENSMUST00000087195.5	CD/IC Trans	B3	CTATGCGCTATCCCGGACGC A CCCATGATCGTCCGA A TGCTGACCATGAGAATGGATCCATG A CCCATGATCGTCCGA GCCGGTACGGATATGCGACC
Ociad2	ENSMUST00000087195.5	CD/IC Trans	B3	CTATGCGCTATCCCGGACGC A CCCATGATCGTCCGA A GGACCAAGTTAAGAAGTTGTCTTTT A CCCATGATCGTCCGA GCCGGTACGGATATGCGACC
Ociad2	ENSMUST00000087195.5	CD/IC Trans	B3	CTATGCGCTATCCCGGACGC A CCCATGATCGTCCGA A TGTTCCTTCCAGGAAGCTGTTGTCT A CCCATGATCGTCCGA GCCGGTACGGATATGCGACC
Ociad2	ENSMUST00000087195.5	CD/IC Trans	B3	CTATGCGCTATCCCGGACGC A CCCATGATCGTCCGA A CAGAGGTTCCCAGAGTTTCTCTTTT A CCCATGATCGTCCGA GCCGGTACGGATATGCGACC
Ociad2	ENSMUST00000087195.5	CD/IC Trans	B3	CTATGCGCTATCCCGGACGC A CCCATGATCGTCCGA A CACCACTGTATTGGCTGCCTCGGAT A CCCATGATCGTCCGA GCCGGTACGGATATGCGACC
Ociad2	ENSMUST00000087195.5	CD/IC Trans	B3	CTATGCGCTATCCCGGACGC A CCCATGATCGTCCGA A AGGGAGGACCAAACTTCCCATGACT A CCCATGATCGTCCGA GCCGGTACGGATATGCGACC
Ociad2	ENSMUST00000087195.5	CD/IC Trans	B3	CTATGCGCTATCCCGGACGC A CCCATGATCGTCCGA A GGACAGCTTTCACACAGTGCTCAGC A CCCATGATCGTCCGA GCCGGTACGGATATGCGACC
Ociad2	ENSMUST00000087195.5	CD/IC Trans	B3	CTATGCGCTATCCCGGACGC A CCCATGATCGTCCGA A TTTTCCTGAGAGGCTGCAAAGATGC A CCCATGATCGTCCGA GCCGGTACGGATATGCGACC
Ociad2	ENSMUST00000087195.5	CD/IC Trans	B3	CTATGCGCTATCCCGGACGC A CCCATGATCGTCCGA A ACATACACACACCCCACATACCCCA A CCCATGATCGTCCGA GCCGGTACGGATATGCGACC
Ociad2	ENSMUST00000087195.5	CD/IC Trans	B3	CTATGCGCTATCCCGGACGC A CCCATGATCGTCCGA A CTCACACACGTGCTCACATGCACAC A CCCATGATCGTCCGA GCCGGTACGGATATGCGACC
Ociad2	ENSMUST00000087195.5	CD/IC Trans	B3	CTATGCGCTATCCCGGACGC A CCCATGATCGTCCGA A CACGCGCTCACACGCACACACACGC A CCCATGATCGTCCGA GCCGGTACGGATATGCGACC
Ociad2	ENSMUST00000087195.5	CD/IC Trans	B3	CTATGCGCTATCCCGGACGC A CCCATGATCGTCCGA A TCACCTCTAGTGAAATTTCCCTTTT A CCCATGATCGTCCGA GCCGGTACGGATATGCGACC
Ociad2	ENSMUST00000087195.5	CD/IC Trans	B3	CTATGCGCTATCCCGGACGC A CCCATGATCGTCCGA A ATGAAATATCTCACATCAAATGAAA A CCCATGATCGTCCGA GCCGGTACGGATATGCGACC
Ociad2	ENSMUST00000087195.5	CD/IC Trans	B3	CTATGCGCTATCCCGGACGC A CCCATGATCGTCCGA A GTCAAACAGGGCATGTCATATAAAA A CCCATGATCGTCCGA GCCGGTACGGATATGCGACC
Atp6v1c2	ENSMUST00000095820.7	CD/IC Trans	B3	CTATGCGCTATCCCGGACGC A CCCATGATCGTCCGA A TGCGGGAGGCTCCGCGGGAGCGCAC A CCCATGATCGTCCGA GCCGGTACGGATATGCGACC
Atp6v1c2	ENSMUST00000095820.7	CD/IC Trans	B3	CTATGCGCTATCCCGGACGC A CCCATGATCGTCCGA A AGCTGTAGAAGACACGCGGGGACAC A CCCATGATCGTCCGA GCCGGTACGGATATGCGACC
Atp6v1c2	ENSMUST00000095820.7	CD/IC Trans	B3	CTATGCGCTATCCCGGACGC A CCCATGATCGTCCGA A TCTTCCGGTTATCTAGTTACCGACA A CCCATGATCGTCCGA GCCGGTACGGATATGCGACC
Atp6v1c2	ENSMUST00000095820.7	CD/IC Trans	B3	CTATGCGCTATCCCGGACGC A CCCATGATCGTCCGA A AAGCCAAAACTCAGACATGTTTGCA A CCCATGATCGTCCGA GCCGGTACGGATATGCGACC
Atp6v1c2	ENSMUST00000095820.7	CD/IC Trans	B3	CTATGCGCTATCCCGGACGC A CCCATGATCGTCCGA A ATTGTTCATCCTTTCCAGAGCCTGT A CCCATGATCGTCCGA GCCGGTACGGATATGCGACC
Atp6v1c2	ENSMUST00000095820.7	CD/IC Trans	B3	CTATGCGCTATCCCGGACGC A CCCATGATCGTCCGA A GTGGGACAGGTTAGACTTTGAAGTT A CCCATGATCGTCCGA GCCGGTACGGATATGCGACC
Atp6v1c2	ENSMUST00000095820.7	CD/IC Trans	B3	CTATGCGCTATCCCGGACGC A CCCATGATCGTCCGA A GAAGTCTGGGATGGCAAACTTGGTG A CCCATGATCGTCCGA GCCGGTACGGATATGCGACC
Atp6v1c2	ENSMUST00000095820.7	CD/IC Trans	B3	CTATGCGCTATCCCGGACGC A CCCATGATCGTCCGA A GAGTTTCCCCAGCTCATCAGAGAGG A CCCATGATCGTCCGA GCCGGTACGGATATGCGACC
Atp6v1c2	ENSMUST00000095820.7	CD/IC Trans	B3	CTATGCGCTATCCCGGACGC A CCCATGATCGTCCGA A CTTTATGAGGCTTTCAGCAAAGGTA A CCCATGATCGTCCGA GCCGGTACGGATATGCGACC
Atp6v1c2	ENSMUST00000095820.7	CD/IC Trans	B3	CTATGCGCTATCCCGGACGC A CCCATGATCGTCCGA A GACCTCCACCACACTCTGTGCCATT A CCCATGATCGTCCGA GCCGGTACGGATATGCGACC
Atp6v1c2	ENSMUST00000095820.7	CD/IC Trans	B3	CTATGCGCTATCCCGGACGC A CCCATGATCGTCCGA A GTCAACTCCGTTAGCCAGGAGGGTC A CCCATGATCGTCCGA GCCGGTACGGATATGCGACC
Atp6v1c2	ENSMUST00000095820.7	CD/IC Trans	B3	CTATGCGCTATCCCGGACGC A CCCATGATCGTCCGA A CTCGAAGTGCGTCACGAAGGATGTC A CCCATGATCGTCCGA GCCGGTACGGATATGCGACC
Atp6v1c2	ENSMUST00000095820.7	CD/IC Trans	B3	CTATGCGCTATCCCGGACGC A CCCATGATCGTCCGA A TGTGTCCACCACGCTCACCAGTGGC A CCCATGATCGTCCGA GCCGGTACGGATATGCGACC
Atp6v1c2	ENSMUST00000095820.7	CD/IC Trans	B3	CTATGCGCTATCCCGGACGC A CCCATGATCGTCCGA A CTCGATTTGTGCCAGTTGCTTGGCC A CCCATGATCGTCCGA GCCGGTACGGATATGCGACC
Atp6v1c2	ENSMUST00000095820.7	CD/IC Trans	B3	CTATGCGCTATCCCGGACGC A CCCATGATCGTCCGA A GGCGGCTGTCCGGGACTTCAGGTCT A CCCATGATCGTCCGA GCCGGTACGGATATGCGACC
Atp6v1c2	ENSMUST00000095820.7	CD/IC Trans	B3	CTATGCGCTATCCCGGACGC A CCCATGATCGTCCGA A GTTCCCCGTGGATCTCTTCTCCAAG A CCCATGATCGTCCGA GCCGGTACGGATATGCGACC
Atp6v1c2	ENSMUST00000095820.7	CD/IC Trans	B3	CTATGCGCTATCCCGGACGC A CCCATGATCGTCCGA A AATATCGCTCAGTGTCCGAGTGAAG A CCCATGATCGTCCGA GCCGGTACGGATATGCGACC
Atp6v1c2	ENSMUST00000095820.7	CD/IC Trans	B3	CTATGCGCTATCCCGGACGC A CCCATGATCGTCCGA A GACCAGGAGGGTTATGAGATATTCA A CCCATGATCGTCCGA GCCGGTACGGATATGCGACC
Atp6v1c2	ENSMUST00000095820.7	CD/IC Trans	B3	CTATGCGCTATCCCGGACGC A CCCATGATCGTCCGA A CTGTGCAAAGCTTGACTTGGGGACG A CCCATGATCGTCCGA GCCGGTACGGATATGCGACC
Atp6v1c2	ENSMUST00000095820.7	CD/IC Trans	B3	CTATGCGCTATCCCGGACGC A CCCATGATCGTCCGA A CGATAGGGACTCATATGTCTTCTGC A CCCATGATCGTCCGA GCCGGTACGGATATGCGACC
Atp6v1c2	ENSMUST00000095820.7	CD/IC Trans	B3	CTATGCGCTATCCCGGACGC A CCCATGATCGTCCGA A GCCACCTTCGTTGTCCTCGGCGATC A CCCATGATCGTCCGA GCCGGTACGGATATGCGACC
Atp6v1c2	ENSMUST00000095820.7	CD/IC Trans	B3	CTATGCGCTATCCCGGACGC A CCCATGATCGTCCGA A TTTTCGGAAGAGAGTCACCGTGAAG A CCCATGATCGTCCGA GCCGGTACGGATATGCGACC
Atp6v1c2	ENSMUST00000095820.7	CD/IC Trans	B3	CTATGCGCTATCCCGGACGC A CCCATGATCGTCCGA A GGCTTTGACTTTGAAATCTTCGATC A CCCATGATCGTCCGA GCCGGTACGGATATGCGACC
Atp6v1c2	ENSMUST00000095820.7	CD/IC Trans	B3	CTATGCGCTATCCCGGACGC A CCCATGATCGTCCGA A CTCCCTTTCTCGTTTAATTTCTTTT A CCCATGATCGTCCGA GCCGGTACGGATATGCGACC
Atp6v1c2	ENSMUST00000095820.7	CD/IC Trans	B3	CTATGCGCTATCCCGGACGC A CCCATGATCGTCCGA A CTTATCAGACAGCAACCTGGTCATC A CCCATGATCGTCCGA GCCGGTACGGATATGCGACC
Atp6v1c2	ENSMUST00000095820.7	CD/IC Trans	B3	CTATGCGCTATCCCGGACGC A CCCATGATCGTCCGA A TCACGGTAGGTGGCTGATCCCTTTT A CCCATGATCGTCCGA GCCGGTACGGATATGCGACC
Atp6v1c2	ENSMUST00000095820.7	CD/IC Trans	B3	CTATGCGCTATCCCGGACGC A CCCATGATCGTCCGA A CCTAGCGGGGCTACCTTAACCTTGT A CCCATGATCGTCCGA GCCGGTACGGATATGCGACC
Atp6v1c2	ENSMUST00000095820.7	CD/IC Trans	B3	CTATGCGCTATCCCGGACGC A CCCATGATCGTCCGA A TGCCCCGCAGCAGGCCTAGCAGGGT A CCCATGATCGTCCGA GCCGGTACGGATATGCGACC
Atp6v1c2	ENSMUST00000095820.7	CD/IC Trans	B3	CTATGCGCTATCCCGGACGC A CCCATGATCGTCCGA A CAGCGCAGCAGAGGTCCCTCACCCT A CCCATGATCGTCCGA GCCGGTACGGATATGCGACC
Atp6v1c2	ENSMUST00000095820.7	CD/IC Trans	B3	CTATGCGCTATCCCGGACGC A CCCATGATCGTCCGA A AAGGCCTCGCTGAAGTTCACCTTGA A CCCATGATCGTCCGA GCCGGTACGGATATGCGACC
Atp6v1c2	ENSMUST00000095820.7	CD/IC Trans	B3	CTATGCGCTATCCCGGACGC A CCCATGATCGTCCGA A CTGAGCACAGACTCCACAAACACTC A CCCATGATCGTCCGA GCCGGTACGGATATGCGACC
Atp6v1c2	ENSMUST00000095820.7	CD/IC Trans	B3	CTATGCGCTATCCCGGACGC A CCCATGATCGTCCGA A GCCTGGAAGTTCACTGGAAGTCCAT A CCCATGATCGTCCGA GCCGGTACGGATATGCGACC
Atp6v1c2	ENSMUST00000095820.7	CD/IC Trans	B3	CTATGCGCTATCCCGGACGC A CCCATGATCGTCCGA A CTCAGGCGTTTGGTGGCTGACTTTT A CCCATGATCGTCCGA GCCGGTACGGATATGCGACC
Atp6v1c2	ENSMUST00000095820.7	CD/IC Trans	B3	CTATGCGCTATCCCGGACGC A CCCATGATCGTCCGA A ATGCTTGCTGCAGCAACTTCATCCA A CCCATGATCGTCCGA GCCGGTACGGATATGCGACC
Atp6v1c2	ENSMUST00000095820.7	CD/IC Trans	B3	CTATGCGCTATCCCGGACGC A CCCATGATCGTCCGA A CCAGGAATCTCCACGGATGCATCCA A CCCATGATCGTCCGA GCCGGTACGGATATGCGACC
Atp6v1c2	ENSMUST00000095820.7	CD/IC Trans	B3	CTATGCGCTATCCCGGACGC A CCCATGATCGTCCGA A AAATAGTCCTGGTTGCTGAGCTGCA A CCCATGATCGTCCGA GCCGGTACGGATATGCGACC
Atp6v1c2	ENSMUST00000095820.7	CD/IC Trans	B3	CTATGCGCTATCCCGGACGC A CCCATGATCGTCCGA A AGGCTGGCCACCTAGTCAAGAAGGC A CCCATGATCGTCCGA GCCGGTACGGATATGCGACC
Atp6v1c2	ENSMUST00000095820.7	CD/IC Trans	B3	CTATGCGCTATCCCGGACGC A CCCATGATCGTCCGA A TGGCAAGGTCTGAGGCTGCAGTGAA A CCCATGATCGTCCGA GCCGGTACGGATATGCGACC
Atp6v1c2	ENSMUST00000095820.7	CD/IC Trans	B3	CTATGCGCTATCCCGGACGC A CCCATGATCGTCCGA A TAACTAACGTCTGTGATTATCTTCT A CCCATGATCGTCCGA GCCGGTACGGATATGCGACC
Atp6v1c2	ENSMUST00000095820.7	CD/IC Trans	B3	CTATGCGCTATCCCGGACGC A CCCATGATCGTCCGA A CTGAGCACTTTATTGTAACTTAAAA A CCCATGATCGTCCGA GCCGGTACGGATATGCGACC
Plet1	ENSMUST00000114474.3	CD/IC Trans	B3	CTATGCGCTATCCCGGACGC A CCCATGATCGTCCGA A TTGGGTTGCAGGGCCTGGCAGTAGT A CCCATGATCGTCCGA GCCGGTACGGATATGCGACC
Plet1	ENSMUST00000114474.3	CD/IC Trans	B3	CTATGCGCTATCCCGGACGC A CCCATGATCGTCCGA A CGGAGCGACAGCATGGTCCCGGGCT A CCCATGATCGTCCGA GCCGGTACGGATATGCGACC
Plet1	ENSMUST00000114474.3	CD/IC Trans	B3	CTATGCGCTATCCCGGACGC A CCCATGATCGTCCGA A GGGGATAAGTGCAGAGCCAGGCACA A CCCATGATCGTCCGA GCCGGTACGGATATGCGACC
Plet1	ENSMUST00000114474.3	CD/IC Trans	B3	CTATGCGCTATCCCGGACGC A CCCATGATCGTCCGA A GACCCATTATCACTGGCAGAGAGGG A CCCATGATCGTCCGA GCCGGTACGGATATGCGACC
Plet1	ENSMUST00000114474.3	CD/IC Trans	B3	CTATGCGCTATCCCGGACGC A CCCATGATCGTCCGA A ATAGTGCTGATTTCCAAGATGTCGG A CCCATGATCGTCCGA GCCGGTACGGATATGCGACC
Plet1	ENSMUST00000114474.3	CD/IC Trans	B3	CTATGCGCTATCCCGGACGC A CCCATGATCGTCCGA A GTTACATCCCCACCAGAGACGTTAG A CCCATGATCGTCCGA GCCGGTACGGATATGCGACC
Plet1	ENSMUST00000114474.3	CD/IC Trans	B3	CTATGCGCTATCCCGGACGC A CCCATGATCGTCCGA A GCTTTCAGGATCACGGCACTGACTG A CCCATGATCGTCCGA GCCGGTACGGATATGCGACC
Plet1	ENSMUST00000114474.3	CD/IC Trans	B3	CTATGCGCTATCCCGGACGC A CCCATGATCGTCCGA A CCCACTGGGCTGTCGTCCTCCTTCA A CCCATGATCGTCCGA GCCGGTACGGATATGCGACC
Plet1	ENSMUST00000114474.3	CD/IC Trans	B3	CTATGCGCTATCCCGGACGC A CCCATGATCGTCCGA A CACTTCTCATATGTTCCACTCCAGG A CCCATGATCGTCCGA GCCGGTACGGATATGCGACC
Plet1	ENSMUST00000114474.3	CD/IC Trans	B3	CTATGCGCTATCCCGGACGC A CCCATGATCGTCCGA A TGGAAGACCGACTGGCTTTGGGATG A CCCATGATCGTCCGA GCCGGTACGGATATGCGACC
Plet1	ENSMUST00000114474.3	CD/IC Trans	B3	CTATGCGCTATCCCGGACGC A CCCATGATCGTCCGA A TCGGAAGTAGGAACTGTCCAGTTTG A CCCATGATCGTCCGA GCCGGTACGGATATGCGACC
Plet1	ENSMUST00000114474.3	CD/IC Trans	B3	CTATGCGCTATCCCGGACGC A CCCATGATCGTCCGA A GAGGCTGTGCGATTGACGACGATGA A CCCATGATCGTCCGA GCCGGTACGGATATGCGACC
Plet1	ENSMUST00000114474.3	CD/IC Trans	B3	CTATGCGCTATCCCGGACGC A CCCATGATCGTCCGA A ACTTGTTCCATTTTCACGGATGACT A CCCATGATCGTCCGA GCCGGTACGGATATGCGACC
Plet1	ENSMUST00000114474.3	CD/IC Trans	B3	CTATGCGCTATCCCGGACGC A CCCATGATCGTCCGA A ATGGTCTGGCTGGTCTCAGAACTCT A CCCATGATCGTCCGA GCCGGTACGGATATGCGACC
Plet1	ENSMUST00000114474.3	CD/IC Trans	B3	CTATGCGCTATCCCGGACGC A CCCATGATCGTCCGA A GCTGTGTTCACAGTTGGAGTCGTGT A CCCATGATCGTCCGA GCCGGTACGGATATGCGACC
Plet1	ENSMUST00000114474.3	CD/IC Trans	B3	CTATGCGCTATCCCGGACGC A CCCATGATCGTCCGA A GTATTGGCTGTGGTCACGGCTGTGG A CCCATGATCGTCCGA GCCGGTACGGATATGCGACC
Plet1	ENSMUST00000114474.3	CD/IC Trans	B3	CTATGCGCTATCCCGGACGC A CCCATGATCGTCCGA A GTGGTCACGGCTGTGGTATTGGCTG A CCCATGATCGTCCGA GCCGGTACGGATATGCGACC
Plet1	ENSMUST00000114474.3	CD/IC Trans	B3	CTATGCGCTATCCCGGACGC A CCCATGATCGTCCGA A GCCAGGCTTTTGGCTGTGGTCTTGG A CCCATGATCGTCCGA GCCGGTACGGATATGCGACC
Plet1	ENSMUST00000114474.3	CD/IC Trans	B3	CTATGCGCTATCCCGGACGC A CCCATGATCGTCCGA A GAAGAGGAGTTTACTAATGAGAAAA A CCCATGATCGTCCGA GCCGGTACGGATATGCGACC
Plet1	ENSMUST00000114474.3	CD/IC Trans	B3	CTATGCGCTATCCCGGACGC A CCCATGATCGTCCGA A GGAGATCTGCTTCCCCAGTTTTCTT A CCCATGATCGTCCGA GCCGGTACGGATATGCGACC
Plet1	ENSMUST00000114474.3	CD/IC Trans	B3	CTATGCGCTATCCCGGACGC A CCCATGATCGTCCGA A CGGGTATGTTTAAGCACTGGCCTGA A CCCATGATCGTCCGA GCCGGTACGGATATGCGACC
Plet1	ENSMUST00000114474.3	CD/IC Trans	B3	CTATGCGCTATCCCGGACGC A CCCATGATCGTCCGA A GCGGACTGAGGACATAAAACCTTCA A CCCATGATCGTCCGA GCCGGTACGGATATGCGACC
Plet1	ENSMUST00000114474.3	CD/IC Trans	B3	CTATGCGCTATCCCGGACGC A CCCATGATCGTCCGA A TGTATCCCTCAAGTGCACTAGTGTT A CCCATGATCGTCCGA GCCGGTACGGATATGCGACC
Plet1	ENSMUST00000114474.3	CD/IC Trans	B3	CTATGCGCTATCCCGGACGC A CCCATGATCGTCCGA A GTGCCCTGAAAGATCCAGGCAAGCA A CCCATGATCGTCCGA GCCGGTACGGATATGCGACC
Plet1	ENSMUST00000114474.3	CD/IC Trans	B3	CTATGCGCTATCCCGGACGC A CCCATGATCGTCCGA A ACTAAGTATTTACAAGAAGCGGAAT A CCCATGATCGTCCGA GCCGGTACGGATATGCGACC
Plet1	ENSMUST00000114474.3	CD/IC Trans	B3	CTATGCGCTATCCCGGACGC A CCCATGATCGTCCGA A TGTCAACAGGTTAAACTGAGAGTCA A CCCATGATCGTCCGA GCCGGTACGGATATGCGACC
Plet1	ENSMUST00000114474.3	CD/IC Trans	B3	CTATGCGCTATCCCGGACGC A CCCATGATCGTCCGA A TGGCAAGAAACACAAGTTCAGATTG A CCCATGATCGTCCGA GCCGGTACGGATATGCGACC
Plet1	ENSMUST00000114474.3	CD/IC Trans	B3	CTATGCGCTATCCCGGACGC A CCCATGATCGTCCGA A AGAAGGATCATTCCCTCCCCACCCC A CCCATGATCGTCCGA GCCGGTACGGATATGCGACC
Plet1	ENSMUST00000114474.3	CD/IC Trans	B3	CTATGCGCTATCCCGGACGC A CCCATGATCGTCCGA A AGAAATCTGAAATCAGTTTGAAAGT A CCCATGATCGTCCGA GCCGGTACGGATATGCGACC
Plet1	ENSMUST00000114474.3	CD/IC Trans	B3	CTATGCGCTATCCCGGACGC A CCCATGATCGTCCGA A TTCCTACAGTCACATAAGTCACATA A CCCATGATCGTCCGA GCCGGTACGGATATGCGACC
Plet1	ENSMUST00000114474.3	CD/IC Trans	B3	CTATGCGCTATCCCGGACGC A CCCATGATCGTCCGA A CCACAGGATGATCACTCATTTCTCT A CCCATGATCGTCCGA GCCGGTACGGATATGCGACC
Plet1	ENSMUST00000114474.3	CD/IC Trans	B3	CTATGCGCTATCCCGGACGC A CCCATGATCGTCCGA A TACTTCCTTCAAAACCTACCGACTG A CCCATGATCGTCCGA GCCGGTACGGATATGCGACC
Plet1	ENSMUST00000114474.3	CD/IC Trans	B3	CTATGCGCTATCCCGGACGC A CCCATGATCGTCCGA A ATTGGCTTCTGAGGCACAGTTTTCA A CCCATGATCGTCCGA GCCGGTACGGATATGCGACC
Plet1	ENSMUST00000114474.3	CD/IC Trans	B3	CTATGCGCTATCCCGGACGC A CCCATGATCGTCCGA A CGGTATTCTTGTTCAATATATTGTT A CCCATGATCGTCCGA GCCGGTACGGATATGCGACC
Plet1	ENSMUST00000114474.3	CD/IC Trans	B3	CTATGCGCTATCCCGGACGC A CCCATGATCGTCCGA A GTAACACTTTGTATTTTATCACTCA A CCCATGATCGTCCGA GCCGGTACGGATATGCGACC
Plet1	ENSMUST00000114474.3	CD/IC Trans	B3	CTATGCGCTATCCCGGACGC A CCCATGATCGTCCGA A CACACTTTTATTCCTAGTTCTAAAA A CCCATGATCGTCCGA GCCGGTACGGATATGCGACC
Plet1	ENSMUST00000114474.3	CD/IC Trans	B3	CTATGCGCTATCCCGGACGC A CCCATGATCGTCCGA A AAAACTGAGATAAATTAACCTTGCA A CCCATGATCGTCCGA GCCGGTACGGATATGCGACC
Plet1	ENSMUST00000114474.3	CD/IC Trans	B3	CTATGCGCTATCCCGGACGC A CCCATGATCGTCCGA A AAATGACCAGCTTTGACTGGACAAA A CCCATGATCGTCCGA GCCGGTACGGATATGCGACC
Plet1	ENSMUST00000114474.3	CD/IC Trans	B3	CTATGCGCTATCCCGGACGC A CCCATGATCGTCCGA A CGTTGTACTATAAATATTACAAGCA A CCCATGATCGTCCGA GCCGGTACGGATATGCGACC
Plet1	ENSMUST00000114474.3	CD/IC Trans	B3	CTATGCGCTATCCCGGACGC A CCCATGATCGTCCGA A AGGCTTATTGTTGGAAATAACTTTT A CCCATGATCGTCCGA GCCGGTACGGATATGCGACC
Rcan2	ENSMUST00000177857.3	CD/IC Trans	B3	CTATGCGCTATCCCGGACGC A CCCATGATCGTCCGA A CTGAACTCGGACTAAATCAATTCAG A CCCATGATCGTCCGA GCCGGTACGGATATGCGACC
Rcan2	ENSMUST00000177857.3	CD/IC Trans	B3	CTATGCGCTATCCCGGACGC A CCCATGATCGTCCGA A TCCTGTACTGCCCTGCTCGTGCTAA A CCCATGATCGTCCGA GCCGGTACGGATATGCGACC
Rcan2	ENSMUST00000177857.3	CD/IC Trans	B3	CTATGCGCTATCCCGGACGC A CCCATGATCGTCCGA A TGAAGATACTCCTCAGGATGGATAC A CCCATGATCGTCCGA GCCGGTACGGATATGCGACC
Rcan2	ENSMUST00000177857.3	CD/IC Trans	B3	CTATGCGCTATCCCGGACGC A CCCATGATCGTCCGA A AGAGTTAGGAAGCCTCAGAGTGGGG A CCCATGATCGTCCGA GCCGGTACGGATATGCGACC
Rcan2	ENSMUST00000177857.3	CD/IC Trans	B3	CTATGCGCTATCCCGGACGC A CCCATGATCGTCCGA A GGCTGGCATTCCCCTCTTCAGAATT A CCCATGATCGTCCGA GCCGGTACGGATATGCGACC
Rcan2	ENSMUST00000177857.3	CD/IC Trans	B3	CTATGCGCTATCCCGGACGC A CCCATGATCGTCCGA A AGTGGAAACATCACAGTCCATGCTA A CCCATGATCGTCCGA GCCGGTACGGATATGCGACC
Rcan2	ENSMUST00000177857.3	CD/IC Trans	B3	CTATGCGCTATCCCGGACGC A CCCATGATCGTCCGA A CTCCACATCCACCACACAGGCGACC A CCCATGATCGTCCGA GCCGGTACGGATATGCGACC
Rcan2	ENSMUST00000177857.3	CD/IC Trans	B3	CTATGCGCTATCCCGGACGC A CCCATGATCGTCCGA A TTCCTTAACCTCCTGATTGGTAAAG A CCCATGATCGTCCGA GCCGGTACGGATATGCGACC
Rcan2	ENSMUST00000177857.3	CD/IC Trans	B3	CTATGCGCTATCCCGGACGC A CCCATGATCGTCCGA A ATAGGTCCGGAACAGTCCCTCGAAT A CCCATGATCGTCCGA GCCGGTACGGATATGCGACC
Rcan2	ENSMUST00000177857.3	CD/IC Trans	B3	CTATGCGCTATCCCGGACGC A CCCATGATCGTCCGA A AAACAGCTGGAACGTCACACATTCA A CCCATGATCGTCCGA GCCGGTACGGATATGCGACC
Rcan2	ENSMUST00000177857.3	CD/IC Trans	B3	CTATGCGCTATCCCGGACGC A CCCATGATCGTCCGA A ATTTATTCGAACCCGTCGGAAACTC A CCCATGATCGTCCGA GCCGGTACGGATATGCGACC
Rcan2	ENSMUST00000177857.3	CD/IC Trans	B3	CTATGCGCTATCCCGGACGC A CCCATGATCGTCCGA A ACGGGCTGCAGATTTGGGATGGCTG A CCCATGATCGTCCGA GCCGGTACGGATATGCGACC
Rcan2	ENSMUST00000177857.3	CD/IC Trans	B3	CTATGCGCTATCCCGGACGC A CCCATGATCGTCCGA A CTGAGTCTCATGAAGCTCTATCCGG A CCCATGATCGTCCGA GCCGGTACGGATATGCGACC
Rcan2	ENSMUST00000177857.3	CD/IC Trans	B3	CTATGCGCTATCCCGGACGC A CCCATGATCGTCCGA A GTAGAGTTTTAGCTTCTTCCCTCTG A CCCATGATCGTCCGA GCCGGTACGGATATGCGACC
Rcan2	ENSMUST00000177857.3	CD/IC Trans	B3	CTATGCGCTATCCCGGACGC A CCCATGATCGTCCGA A TGTCTCTGGGGTCTGGACCTGGGCG A CCCATGATCGTCCGA GCCGGTACGGATATGCGACC
Rcan2	ENSMUST00000177857.3	CD/IC Trans	B3	CTATGCGCTATCCCGGACGC A CCCATGATCGTCCGA A AGGTGCCAAATGCAGTTTGTCTCCA A CCCATGATCGTCCGA GCCGGTACGGATATGCGACC
Rcan2	ENSMUST00000177857.3	CD/IC Trans	B3	CTATGCGCTATCCCGGACGC A CCCATGATCGTCCGA A GATGAGGAACTGTTTGGCAGGCTGT A CCCATGATCGTCCGA GCCGGTACGGATATGCGACC
Rcan2	ENSMUST00000177857.3	CD/IC Trans	B3	CTATGCGCTATCCCGGACGC A CCCATGATCGTCCGA A CAGCCAACAGGAGGAGATGAAGGGG A CCCATGATCGTCCGA GCCGGTACGGATATGCGACC
Rcan2	ENSMUST00000177857.3	CD/IC Trans	B3	CTATGCGCTATCCCGGACGC A CCCATGATCGTCCGA A ACTGGTGTGGCATCGCTGATAGGCT A CCCATGATCGTCCGA GCCGGTACGGATATGCGACC
Rcan2	ENSMUST00000177857.3	CD/IC Trans	B3	CTATGCGCTATCCCGGACGC A CCCATGATCGTCCGA A ACAGCATAAAGAAGGTCATAGTTGA A CCCATGATCGTCCGA GCCGGTACGGATATGCGACC
Rcan2	ENSMUST00000177857.3	CD/IC Trans	B3	CTATGCGCTATCCCGGACGC A CCCATGATCGTCCGA A TATTTCTCTCCTGGTCCTAGTTTGG A CCCATGATCGTCCGA GCCGGTACGGATATGCGACC
Rcan2	ENSMUST00000177857.3	CD/IC Trans	B3	CTATGCGCTATCCCGGACGC A CCCATGATCGTCCGA A GTAGACTCAGTTCCAGCGTGCAGCT A CCCATGATCGTCCGA GCCGGTACGGATATGCGACC
Rcan2	ENSMUST00000177857.3	CD/IC Trans	B3	CTATGCGCTATCCCGGACGC A CCCATGATCGTCCGA A TCACACACATGCACCACGACGCTCG A CCCATGATCGTCCGA GCCGGTACGGATATGCGACC
Rcan2	ENSMUST00000177857.3	CD/IC Trans	B3	CTATGCGCTATCCCGGACGC A CCCATGATCGTCCGA A GAAGTCTTTGGGTCCTCCTCCTCCT A CCCATGATCGTCCGA GCCGGTACGGATATGCGACC
Rcan2	ENSMUST00000177857.3	CD/IC Trans	B3	CTATGCGCTATCCCGGACGC A CCCATGATCGTCCGA A CGGGACGCCGGGTCTGGATGATTTT A CCCATGATCGTCCGA GCCGGTACGGATATGCGACC
Rcan2	ENSMUST00000177857.3	CD/IC Trans	B3	CTATGCGCTATCCCGGACGC A CCCATGATCGTCCGA A CTCAGTTGGACACGGAGGGTGGCAG A CCCATGATCGTCCGA GCCGGTACGGATATGCGACC
Rcan2	ENSMUST00000177857.3	CD/IC Trans	B3	CTATGCGCTATCCCGGACGC A CCCATGATCGTCCGA A GAGGAGATGCATGTTATCATGGACG A CCCATGATCGTCCGA GCCGGTACGGATATGCGACC
Rcan2	ENSMUST00000177857.3	CD/IC Trans	B3	CTATGCGCTATCCCGGACGC A CCCATGATCGTCCGA A AATTGTTTGGACAAACAACAAGGGG A CCCATGATCGTCCGA GCCGGTACGGATATGCGACC
Rcan2	ENSMUST00000177857.3	CD/IC Trans	B3	CTATGCGCTATCCCGGACGC A CCCATGATCGTCCGA A CAAACACCCAGGGACTTAAAGGCAA A CCCATGATCGTCCGA GCCGGTACGGATATGCGACC
Rcan2	ENSMUST00000177857.3	CD/IC Trans	B3	CTATGCGCTATCCCGGACGC A CCCATGATCGTCCGA A AATTACAAGGAAGGATTCGCAAACA A CCCATGATCGTCCGA GCCGGTACGGATATGCGACC
Rcan2	ENSMUST00000177857.3	CD/IC Trans	B3	CTATGCGCTATCCCGGACGC A CCCATGATCGTCCGA A TGCCTAGCCCTTTTGTCCGAGAGGC A CCCATGATCGTCCGA GCCGGTACGGATATGCGACC
Rcan2	ENSMUST00000177857.3	CD/IC Trans	B3	CTATGCGCTATCCCGGACGC A CCCATGATCGTCCGA A GGAGTTGATTGGGAGACATATCACC A CCCATGATCGTCCGA GCCGGTACGGATATGCGACC
Rcan2	ENSMUST00000177857.3	CD/IC Trans	B3	CTATGCGCTATCCCGGACGC A CCCATGATCGTCCGA A TAAGTGATGGATTGTAGTTAATGGG A CCCATGATCGTCCGA GCCGGTACGGATATGCGACC
Rcan2	ENSMUST00000177857.3	CD/IC Trans	B3	CTATGCGCTATCCCGGACGC A CCCATGATCGTCCGA A AAATACTACCCTCTATCTAGAACTT A CCCATGATCGTCCGA GCCGGTACGGATATGCGACC
Hmx2	ENSMUST00000183219.3	CD/IC Trans	B3	CTATGCGCTATCCCGGACGC A CCCATGATCGTCCGA A TCTGACTTTGACCTACGGAGGGGAC A CCCATGATCGTCCGA GCCGGTACGGATATGCGACC
Hmx2	ENSMUST00000183219.3	CD/IC Trans	B3	CTATGCGCTATCCCGGACGC A CCCATGATCGTCCGA A GTGCTCTGGGGTTCCCTCCTTGTGG A CCCATGATCGTCCGA GCCGGTACGGATATGCGACC
Hmx2	ENSMUST00000183219.3	CD/IC Trans	B3	CTATGCGCTATCCCGGACGC A CCCATGATCGTCCGA A ATCCTTTCCACCTCCTTCTCCTTCT A CCCATGATCGTCCGA GCCGGTACGGATATGCGACC
Hmx2	ENSMUST00000183219.3	CD/IC Trans	B3	CTATGCGCTATCCCGGACGC A CCCATGATCGTCCGA A CCCTTCCCCACATCTTCCTTGCTGC A CCCATGATCGTCCGA GCCGGTACGGATATGCGACC
Hmx2	ENSMUST00000183219.3	CD/IC Trans	B3	CTATGCGCTATCCCGGACGC A CCCATGATCGTCCGA A CTGGAGACGCCACCGGCCGCCGGAC A CCCATGATCGTCCGA GCCGGTACGGATATGCGACC
Hmx2	ENSMUST00000183219.3	CD/IC Trans	B3	CTATGCGCTATCCCGGACGC A CCCATGATCGTCCGA A TCCTGGCTGGCCACCCGGCGGGCTC A CCCATGATCGTCCGA GCCGGTACGGATATGCGACC
Hmx2	ENSMUST00000183219.3	CD/IC Trans	B3	CTATGCGCTATCCCGGACGC A CCCATGATCGTCCGA A CCTCCGAGGACACAGACAGGCTGCG A CCCATGATCGTCCGA GCCGGTACGGATATGCGACC
Hmx2	ENSMUST00000183219.3	CD/IC Trans	B3	CTATGCGCTATCCCGGACGC A CCCATGATCGTCCGA A GCGGATCTGGGCAGAAGCAAGCCGG A CCCATGATCGTCCGA GCCGGTACGGATATGCGACC
Hmx2	ENSMUST00000183219.3	CD/IC Trans	B3	CTATGCGCTATCCCGGACGC A CCCATGATCGTCCGA A GCTTAGGGCTTGGCTCCTTGGGGCC A CCCATGATCGTCCGA GCCGGTACGGATATGCGACC
Hmx2	ENSMUST00000183219.3	CD/IC Trans	B3	CTATGCGCTATCCCGGACGC A CCCATGATCGTCCGA A ACCCAGGCAAGGGAAAGGGATGGGG A CCCATGATCGTCCGA GCCGGTACGGATATGCGACC
Hmx2	ENSMUST00000183219.3	CD/IC Trans	B3	CTATGCGCTATCCCGGACGC A CCCATGATCGTCCGA A GAATGGCGTGCGCTCCGAGGCCGCA A CCCATGATCGTCCGA GCCGGTACGGATATGCGACC
Hmx2	ENSMUST00000183219.3	CD/IC Trans	B3	CTATGCGCTATCCCGGACGC A CCCATGATCGTCCGA A CTTAAAGTCCGGGTGAGAAGGAGAA A CCCATGATCGTCCGA GCCGGTACGGATATGCGACC
Hmx2	ENSMUST00000183219.3	CD/IC Trans	B3	CTATGCGCTATCCCGGACGC A CCCATGATCGTCCGA A CGCCGGCAAAAGCCTCTCCTTCTCT A CCCATGATCGTCCGA GCCGGTACGGATATGCGACC
Hmx2	ENSMUST00000183219.3	CD/IC Trans	B3	CTATGCGCTATCCCGGACGC A CCCATGATCGTCCGA A TTGGCGCTCCGCACCGCCGTCCCGT A CCCATGATCGTCCGA GCCGGTACGGATATGCGACC
Hmx2	ENSMUST00000183219.3	CD/IC Trans	B3	CTATGCGCTATCCCGGACGC A CCCATGATCGTCCGA A GCGCGTCTTCTTCTTGGCCGCTCCG A CCCATGATCGTCCGA GCCGGTACGGATATGCGACC
Hmx2	ENSMUST00000183219.3	CD/IC Trans	B3	CTATGCGCTATCCCGGACGC A CCCATGATCGTCCGA A GTACACTTGGCTGCGGGAGAAGACG A CCCATGATCGTCCGA GCCGGTACGGATATGCGACC
Hmx2	ENSMUST00000183219.3	CD/IC Trans	B3	CTATGCGCTATCCCGGACGC A CCCATGATCGTCCGA A AGCGCGCTCCGAGCTGCTCAGGTAG A CCCATGATCGTCCGA GCCGGTACGGATATGCGACC
Hmx2	ENSMUST00000183219.3	CD/IC Trans	B3	CTATGCGCTATCCCGGACGC A CCCATGATCGTCCGA A GGTGAGCTGCAGGCTGGAGGCGAGG A CCCATGATCGTCCGA GCCGGTACGGATATGCGACC
Hmx2	ENSMUST00000183219.3	CD/IC Trans	B3	CTATGCGCTATCCCGGACGC A CCCATGATCGTCCGA A CTGGAACCAAGTCTTAACCTGGGTC A CCCATGATCGTCCGA GCCGGTACGGATATGCGACC
Hmx2	ENSMUST00000183219.3	CD/IC Trans	B3	CTATGCGCTATCCCGGACGC A CCCATGATCGTCCGA A GTTGGCTGCCTCAAGCTCGGCTGAG A CCCATGATCGTCCGA GCCGGTACGGATATGCGACC
Hmx2	ENSMUST00000183219.3	CD/IC Trans	B3	CTATGCGCTATCCCGGACGC A CCCATGATCGTCCGA A GAGAGTCTGCGCCGACGCGTGTGCC A CCCATGATCGTCCGA GCCGGTACGGATATGCGACC
Hmx2	ENSMUST00000183219.3	CD/IC Trans	B3	CTATGCGCTATCCCGGACGC A CCCATGATCGTCCGA A CGGCACCGGCACTCGCAGCAGCGAA A CCCATGATCGTCCGA GCCGGTACGGATATGCGACC
Hmx2	ENSMUST00000183219.3	CD/IC Trans	B3	CTATGCGCTATCCCGGACGC A CCCATGATCGTCCGA A AAGCGGAGCCGGGAAGGCCAGAGAG A CCCATGATCGTCCGA GCCGGTACGGATATGCGACC
Hmx2	ENSMUST00000183219.3	CD/IC Trans	B3	CTATGCGCTATCCCGGACGC A CCCATGATCGTCCGA A GGCCGAGAGATTGCTGCTCGGGTAA A CCCATGATCGTCCGA GCCGGTACGGATATGCGACC
Hmx2	ENSMUST00000183219.3	CD/IC Trans	B3	CTATGCGCTATCCCGGACGC A CCCATGATCGTCCGA A CGGCGGGCGAGCATGTCAGTAGTCA A CCCATGATCGTCCGA GCCGGTACGGATATGCGACC
Hmx2	ENSMUST00000183219.3	CD/IC Trans	B3	CTATGCGCTATCCCGGACGC A CCCATGATCGTCCGA A GCAGGCGACCAGGGGCGTCCCGGGA A CCCATGATCGTCCGA GCCGGTACGGATATGCGACC
Hmx2	ENSMUST00000183219.3	CD/IC Trans	B3	CTATGCGCTATCCCGGACGC A CCCATGATCGTCCGA A CGACCGCGCCGGGCTATGCAGGCAG A CCCATGATCGTCCGA GCCGGTACGGATATGCGACC
Hmx2	ENSMUST00000183219.3	CD/IC Trans	B3	CTATGCGCTATCCCGGACGC A CCCATGATCGTCCGA A TTCTTAATATTTCTGGACACGCGCC A CCCATGATCGTCCGA GCCGGTACGGATATGCGACC
Hmx2	ENSMUST00000183219.3	CD/IC Trans	B3	CTATGCGCTATCCCGGACGC A CCCATGATCGTCCGA A AAGACATAACGAATACACATGGTGT A CCCATGATCGTCCGA GCCGGTACGGATATGCGACC
Hmx2	ENSMUST00000183219.3	CD/IC Trans	B3	CTATGCGCTATCCCGGACGC A CCCATGATCGTCCGA A ACAAAAGGTAGGAAAGAGGCCATAA A CCCATGATCGTCCGA GCCGGTACGGATATGCGACC
Hmx2	ENSMUST00000183219.3	CD/IC Trans	B3	CTATGCGCTATCCCGGACGC A CCCATGATCGTCCGA A GAAAGCAGGTGCTCTGGCGTGAGGA A CCCATGATCGTCCGA GCCGGTACGGATATGCGACC
Hmx2	ENSMUST00000183219.3	CD/IC Trans	B3	CTATGCGCTATCCCGGACGC A CCCATGATCGTCCGA A CAAACGCGAGTTGTTTGGTTTTGTG A CCCATGATCGTCCGA GCCGGTACGGATATGCGACC
Hmx2	ENSMUST00000183219.3	CD/IC Trans	B3	CTATGCGCTATCCCGGACGC A CCCATGATCGTCCGA A CGAGAGCCTCCCCTTCCAAAATAGT A CCCATGATCGTCCGA GCCGGTACGGATATGCGACC
Hmx2	ENSMUST00000183219.3	CD/IC Trans	B3	CTATGCGCTATCCCGGACGC A CCCATGATCGTCCGA A TTCTTGCTACTGGTCAAAACCGACC A CCCATGATCGTCCGA GCCGGTACGGATATGCGACC
Hmx2	ENSMUST00000183219.3	CD/IC Trans	B3	CTATGCGCTATCCCGGACGC A CCCATGATCGTCCGA A ACTGCCTGGTTCTGTTGGTGGTTTT A CCCATGATCGTCCGA GCCGGTACGGATATGCGACC
Hmx2	ENSMUST00000183219.3	CD/IC Trans	B3	CTATGCGCTATCCCGGACGC A CCCATGATCGTCCGA A CTGAGCTTGTGTCCTACCACATTTT A CCCATGATCGTCCGA GCCGGTACGGATATGCGACC
Hmx2	ENSMUST00000183219.3	CD/IC Trans	B3	CTATGCGCTATCCCGGACGC A CCCATGATCGTCCGA A ACCAAAGCCCTAGTTGGTTCGGCTC A CCCATGATCGTCCGA GCCGGTACGGATATGCGACC
Hmx2	ENSMUST00000183219.3	CD/IC Trans	B3	CTATGCGCTATCCCGGACGC A CCCATGATCGTCCGA A GAATAAAGAGAAGTGATTAGTTCAA A CCCATGATCGTCCGA GCCGGTACGGATATGCGACC
Hmx2	ENSMUST00000183219.3	CD/IC Trans	B3	CTATGCGCTATCCCGGACGC A CCCATGATCGTCCGA A ATTTACAGATCTGTACTCTCCTCGT A CCCATGATCGTCCGA GCCGGTACGGATATGCGACC
Hmx2	ENSMUST00000183219.3	CD/IC Trans	B3	CTATGCGCTATCCCGGACGC A CCCATGATCGTCCGA A AACCATGTTTAAAACGTTTTATTTT A CCCATGATCGTCCGA GCCGGTACGGATATGCGACC
Hepacam2	ENSMUST00000183736.1	CD/IC Trans	B3	CTATGCGCTATCCCGGACGC A CCCATGATCGTCCGA A TGGAACAGAAGGAGTCCCAGTTCAT A CCCATGATCGTCCGA GCCGGTACGGATATGCGACC
Hepacam2	ENSMUST00000183736.1	CD/IC Trans	B3	CTATGCGCTATCCCGGACGC A CCCATGATCGTCCGA A CGCTCTTCCAAGTCCAGGTAGTGGC A CCCATGATCGTCCGA GCCGGTACGGATATGCGACC
Hepacam2	ENSMUST00000183736.1	CD/IC Trans	B3	CTATGCGCTATCCCGGACGC A CCCATGATCGTCCGA A TAAGTCATAGGTATTCGCCTCGCCC A CCCATGATCGTCCGA GCCGGTACGGATATGCGACC
Hepacam2	ENSMUST00000183736.1	CD/IC Trans	B3	CTATGCGCTATCCCGGACGC A CCCATGATCGTCCGA A CACCTTCAGTCCCAGACAAGAACCT A CCCATGATCGTCCGA GCCGGTACGGATATGCGACC
Hepacam2	ENSMUST00000183736.1	CD/IC Trans	B3	CTATGCGCTATCCCGGACGC A CCCATGATCGTCCGA A GCCGTGGACAGTGTATGACGGCACG A CCCATGATCGTCCGA GCCGGTACGGATATGCGACC
Hepacam2	ENSMUST00000183736.1	CD/IC Trans	B3	CTATGCGCTATCCCGGACGC A CCCATGATCGTCCGA A TGGAAGGTAGAGGGCCTGTCCCCTG A CCCATGATCGTCCGA GCCGGTACGGATATGCGACC
Hepacam2	ENSMUST00000183736.1	CD/IC Trans	B3	CTATGCGCTATCCCGGACGC A CCCATGATCGTCCGA A TGCTGGAGTGTGGAAGCCATAGTGC A CCCATGATCGTCCGA GCCGGTACGGATATGCGACC
Hepacam2	ENSMUST00000183736.1	CD/IC Trans	B3	CTATGCGCTATCCCGGACGC A CCCATGATCGTCCGA A AAACAGCCATATGATCTGGATGTCA A CCCATGATCGTCCGA GCCGGTACGGATATGCGACC
Hepacam2	ENSMUST00000183736.1	CD/IC Trans	B3	CTATGCGCTATCCCGGACGC A CCCATGATCGTCCGA A GTATTTGGGCATTGTGTGGGATCTT A CCCATGATCGTCCGA GCCGGTACGGATATGCGACC
Hepacam2	ENSMUST00000183736.1	CD/IC Trans	B3	CTATGCGCTATCCCGGACGC A CCCATGATCGTCCGA A CACAGACTTATTAACGGAGCCTAGC A CCCATGATCGTCCGA GCCGGTACGGATATGCGACC
Hepacam2	ENSMUST00000183736.1	CD/IC Trans	B3	CTATGCGCTATCCCGGACGC A CCCATGATCGTCCGA A CTTGTGCTGGTATTCCAAGTCAGGA A CCCATGATCGTCCGA GCCGGTACGGATATGCGACC
Hepacam2	ENSMUST00000183736.1	CD/IC Trans	B3	CTATGCGCTATCCCGGACGC A CCCATGATCGTCCGA A AGATGCATTGGGTGGCATCATGGTG A CCCATGATCGTCCGA GCCGGTACGGATATGCGACC
Hepacam2	ENSMUST00000183736.1	CD/IC Trans	B3	CTATGCGCTATCCCGGACGC A CCCATGATCGTCCGA A GGTGAACTGCAGCGGGTTGATGAGC A CCCATGATCGTCCGA GCCGGTACGGATATGCGACC
Hepacam2	ENSMUST00000183736.1	CD/IC Trans	B3	CTATGCGCTATCCCGGACGC A CCCATGATCGTCCGA A GACCTTCACGATGTAATTGCCCTCA A CCCATGATCGTCCGA GCCGGTACGGATATGCGACC
Hepacam2	ENSMUST00000183736.1	CD/IC Trans	B3	CTATGCGCTATCCCGGACGC A CCCATGATCGTCCGA A AGACAGAGTTCCATTCCCCTGGATG A CCCATGATCGTCCGA GCCGGTACGGATATGCGACC
Hepacam2	ENSMUST00000183736.1	CD/IC Trans	B3	CTATGCGCTATCCCGGACGC A CCCATGATCGTCCGA A GACAGTGACTTGTATCTTCTGACTT A CCCATGATCGTCCGA GCCGGTACGGATATGCGACC
Hepacam2	ENSMUST00000183736.1	CD/IC Trans	B3	CTATGCGCTATCCCGGACGC A CCCATGATCGTCCGA A AACCATTGGCTTCATGACAGGATCA A CCCATGATCGTCCGA GCCGGTACGGATATGCGACC
Hepacam2	ENSMUST00000183736.1	CD/IC Trans	B3	CTATGCGCTATCCCGGACGC A CCCATGATCGTCCGA A AACAGCCCCAGAAGCAGGATGGAAC A CCCATGATCGTCCGA GCCGGTACGGATATGCGACC
Hepacam2	ENSMUST00000183736.1	CD/IC Trans	B3	CTATGCGCTATCCCGGACGC A CCCATGATCGTCCGA A GGTCAAGGTAATGTTGCCCACATAC A CCCATGATCGTCCGA GCCGGTACGGATATGCGACC
Hepacam2	ENSMUST00000183736.1	CD/IC Trans	B3	CTATGCGCTATCCCGGACGC A CCCATGATCGTCCGA A CAGCCTGGTACCTCCTTCTACCTGG A CCCATGATCGTCCGA GCCGGTACGGATATGCGACC
Hepacam2	ENSMUST00000183736.1	CD/IC Trans	B3	CTATGCGCTATCCCGGACGC A CCCATGATCGTCCGA A TGATGGAAATGGGTTTCCCACTTTT A CCCATGATCGTCCGA GCCGGTACGGATATGCGACC
Hepacam2	ENSMUST00000183736.1	CD/IC Trans	B3	CTATGCGCTATCCCGGACGC A CCCATGATCGTCCGA A AAAGGGTGTTGTTTTGGGGAGAAAA A CCCATGATCGTCCGA GCCGGTACGGATATGCGACC
Hepacam2	ENSMUST00000183736.1	CD/IC Trans	B3	CTATGCGCTATCCCGGACGC A CCCATGATCGTCCGA A TGTCTTCTTTTGTCACTGGAACAAT A CCCATGATCGTCCGA GCCGGTACGGATATGCGACC
Hepacam2	ENSMUST00000183736.1	CD/IC Trans	B3	CTATGCGCTATCCCGGACGC A CCCATGATCGTCCGA A TTGACACGAGGCAGGTGTAGTTTCC A CCCATGATCGTCCGA GCCGGTACGGATATGCGACC
Emcn	ENSMUST00000119475.1	Endothelial	B6	CTATGCGCTATCCCGGACGC A AGTGAATTGCTGCGC A GGCCGTATTAGCAAATGGGAAAGGT A AGTGAATTGCTGCGC GCCGGTACGGATATGCGACC
Emcn	ENSMUST00000119475.1	Endothelial	B6	CTATGCGCTATCCCGGACGC A AGTGAATTGCTGCGC A AGGGAAGGATTCCTCTCAGCCTGGC A AGTGAATTGCTGCGC GCCGGTACGGATATGCGACC
Emcn	ENSMUST00000119475.1	Endothelial	B6	CTATGCGCTATCCCGGACGC A AGTGAATTGCTGCGC A CAGTGGCTTCACTGTCCAGGGTAAG A AGTGAATTGCTGCGC GCCGGTACGGATATGCGACC
Emcn	ENSMUST00000119475.1	Endothelial	B6	CTATGCGCTATCCCGGACGC A AGTGAATTGCTGCGC A AAGGAAGAAAAGAACAGTCGCTTGA A AGTGAATTGCTGCGC GCCGGTACGGATATGCGACC
Emcn	ENSMUST00000119475.1	Endothelial	B6	CTATGCGCTATCCCGGACGC A AGTGAATTGCTGCGC A CTCACTGTGGCAGAGACTGTTGGAC A AGTGAATTGCTGCGC GCCGGTACGGATATGCGACC
Emcn	ENSMUST00000119475.1	Endothelial	B6	CTATGCGCTATCCCGGACGC A AGTGAATTGCTGCGC A AGAGTCATTCTGAACATCTTTGCCG A AGTGAATTGCTGCGC GCCGGTACGGATATGCGACC
Emcn	ENSMUST00000119475.1	Endothelial	B6	CTATGCGCTATCCCGGACGC A AGTGAATTGCTGCGC A TGTGGAAGTTTCTGCCGGTGTTGGA A AGTGAATTGCTGCGC GCCGGTACGGATATGCGACC
Emcn	ENSMUST00000119475.1	Endothelial	B6	CTATGCGCTATCCCGGACGC A AGTGAATTGCTGCGC A GCCTGGTATTGTGACAGAGGCTTTT A AGTGAATTGCTGCGC GCCGGTACGGATATGCGACC
Emcn	ENSMUST00000119475.1	Endothelial	B6	CTATGCGCTATCCCGGACGC A AGTGAATTGCTGCGC A TCCTTCGGGAGGTGTTCCATCTGCT A AGTGAATTGCTGCGC GCCGGTACGGATATGCGACC
Emcn	ENSMUST00000119475.1	Endothelial	B6	CTATGCGCTATCCCGGACGC A AGTGAATTGCTGCGC A TGTTTGGGATACGTCACTTTTGGTC A AGTGAATTGCTGCGC GCCGGTACGGATATGCGACC
Emcn	ENSMUST00000119475.1	Endothelial	B6	CTATGCGCTATCCCGGACGC A AGTGAATTGCTGCGC A CAGTGAATTAATTGTTGTCACCAAA A AGTGAATTGCTGCGC GCCGGTACGGATATGCGACC
Emcn	ENSMUST00000119475.1	Endothelial	B6	CTATGCGCTATCCCGGACGC A AGTGAATTGCTGCGC A TGTTCCCACTTCATGTTTTGGTGTT A AGTGAATTGCTGCGC GCCGGTACGGATATGCGACC
Emcn	ENSMUST00000119475.1	Endothelial	B6	CTATGCGCTATCCCGGACGC A AGTGAATTGCTGCGC A TTCATTCCTTAGGGGACCTTCAGTT A AGTGAATTGCTGCGC GCCGGTACGGATATGCGACC
Emcn	ENSMUST00000119475.1	Endothelial	B6	CTATGCGCTATCCCGGACGC A AGTGAATTGCTGCGC A TGAATTAGCATTTGAAGTTGGAGTA A AGTGAATTGCTGCGC GCCGGTACGGATATGCGACC
Emcn	ENSMUST00000119475.1	Endothelial	B6	CTATGCGCTATCCCGGACGC A AGTGAATTGCTGCGC A AATCTTGTTCTGGGAACCTGGTAGC A AGTGAATTGCTGCGC GCCGGTACGGATATGCGACC
Emcn	ENSMUST00000119475.1	Endothelial	B6	CTATGCGCTATCCCGGACGC A AGTGAATTGCTGCGC A CGGCAAGGCATCCAGTAGTTGAGTA A AGTGAATTGCTGCGC GCCGGTACGGATATGCGACC
Emcn	ENSMUST00000119475.1	Endothelial	B6	CTATGCGCTATCCCGGACGC A AGTGAATTGCTGCGC A AGATGCAGAGGATGTTGCAGTGATT A AGTGAATTGCTGCGC GCCGGTACGGATATGCGACC
Emcn	ENSMUST00000119475.1	Endothelial	B6	CTATGCGCTATCCCGGACGC A AGTGAATTGCTGCGC A CAGTGACATGGTGTGTGCAGTTGTT A AGTGAATTGCTGCGC GCCGGTACGGATATGCGACC
Emcn	ENSMUST00000119475.1	Endothelial	B6	CTATGCGCTATCCCGGACGC A AGTGAATTGCTGCGC A CAAAATGATACTGGAATAGGAGGGG A AGTGAATTGCTGCGC GCCGGTACGGATATGCGACC
Emcn	ENSMUST00000119475.1	Endothelial	B6	CTATGCGCTATCCCGGACGC A AGTGAATTGCTGCGC A TATAACAACCAGCGCGATAACCACA A AGTGAATTGCTGCGC GCCGGTACGGATATGCGACC
Emcn	ENSMUST00000119475.1	Endothelial	B6	CTATGCGCTATCCCGGACGC A AGTGAATTGCTGCGC A ACCCACCAGAGTAAATACCAAGAGT A AGTGAATTGCTGCGC GCCGGTACGGATATGCGACC
Emcn	ENSMUST00000119475.1	Endothelial	B6	CTATGCGCTATCCCGGACGC A AGTGAATTGCTGCGC A GTCTCTCTTCCAGCATATTCGATAC A AGTGAATTGCTGCGC GCCGGTACGGATATGCGACC
Emcn	ENSMUST00000119475.1	Endothelial	B6	CTATGCGCTATCCCGGACGC A AGTGAATTGCTGCGC A CACACTCTCTTTATCGGACTGAGGC A AGTGAATTGCTGCGC GCCGGTACGGATATGCGACC
Emcn	ENSMUST00000119475.1	Endothelial	B6	CTATGCGCTATCCCGGACGC A AGTGAATTGCTGCGC A AGAGATTGTCTTAACAGTGAGCAGC A AGTGAATTGCTGCGC GCCGGTACGGATATGCGACC
Emcn	ENSMUST00000119475.1	Endothelial	B6	CTATGCGCTATCCCGGACGC A AGTGAATTGCTGCGC A CTGTGCAGAGTGTTCGCCAGACTCA A AGTGAATTGCTGCGC GCCGGTACGGATATGCGACC
Emcn	ENSMUST00000119475.1	Endothelial	B6	CTATGCGCTATCCCGGACGC A AGTGAATTGCTGCGC A ATCACGATGTCAGTTCTTGGTTTTC A AGTGAATTGCTGCGC GCCGGTACGGATATGCGACC
Emcn	ENSMUST00000119475.1	Endothelial	B6	CTATGCGCTATCCCGGACGC A AGTGAATTGCTGCGC A TTTATTGCCCAGGTGTAGGGAGGAT A AGTGAATTGCTGCGC GCCGGTACGGATATGCGACC
Emcn	ENSMUST00000119475.1	Endothelial	B6	CTATGCGCTATCCCGGACGC A AGTGAATTGCTGCGC A ATTGTGTTGGTTCCTCAGGACTTTT A AGTGAATTGCTGCGC GCCGGTACGGATATGCGACC
Emcn	ENSMUST00000119475.1	Endothelial	B6	CTATGCGCTATCCCGGACGC A AGTGAATTGCTGCGC A TGGTGTAGACTGGTGAGAAGACTGG A AGTGAATTGCTGCGC GCCGGTACGGATATGCGACC
Emcn	ENSMUST00000119475.1	Endothelial	B6	CTATGCGCTATCCCGGACGC A AGTGAATTGCTGCGC A TGGCATTCCTTTGCTAAGACAGGTG A AGTGAATTGCTGCGC GCCGGTACGGATATGCGACC
Emcn	ENSMUST00000119475.1	Endothelial	B6	CTATGCGCTATCCCGGACGC A AGTGAATTGCTGCGC A TCTTTATGGTACTATCAGGTGGTGA A AGTGAATTGCTGCGC GCCGGTACGGATATGCGACC
Emcn	ENSMUST00000119475.1	Endothelial	B6	CTATGCGCTATCCCGGACGC A AGTGAATTGCTGCGC A ACATCTCACACAGGAGATATCCAGA A AGTGAATTGCTGCGC GCCGGTACGGATATGCGACC
Emcn	ENSMUST00000119475.1	Endothelial	B6	CTATGCGCTATCCCGGACGC A AGTGAATTGCTGCGC A AGGAACCCACCTGCCTGGGCTGGGG A AGTGAATTGCTGCGC GCCGGTACGGATATGCGACC
Emcn	ENSMUST00000119475.1	Endothelial	B6	CTATGCGCTATCCCGGACGC A AGTGAATTGCTGCGC A TCTAAACTCAACTACGGCATGTTTT A AGTGAATTGCTGCGC GCCGGTACGGATATGCGACC
Emcn	ENSMUST00000119475.1	Endothelial	B6	CTATGCGCTATCCCGGACGC A AGTGAATTGCTGCGC A GGATCGAGGCTAAGAAAACCTGGAA A AGTGAATTGCTGCGC GCCGGTACGGATATGCGACC
Emcn	ENSMUST00000119475.1	Endothelial	B6	CTATGCGCTATCCCGGACGC A AGTGAATTGCTGCGC A TCAAAGAAAACAGGCAAGTTTCTCC A AGTGAATTGCTGCGC GCCGGTACGGATATGCGACC
Emcn	ENSMUST00000119475.1	Endothelial	B6	CTATGCGCTATCCCGGACGC A AGTGAATTGCTGCGC A AATACTGACACTGGCTAACACAAGA A AGTGAATTGCTGCGC GCCGGTACGGATATGCGACC
Emcn	ENSMUST00000119475.1	Endothelial	B6	CTATGCGCTATCCCGGACGC A AGTGAATTGCTGCGC A ATTAATTAACACACTTGCAAAACTC A AGTGAATTGCTGCGC GCCGGTACGGATATGCGACC
Emcn	ENSMUST00000119475.1	Endothelial	B6	CTATGCGCTATCCCGGACGC A AGTGAATTGCTGCGC A AAGGAAACATTTCTAGTTATCATTT A AGTGAATTGCTGCGC GCCGGTACGGATATGCGACC
Emcn	ENSMUST00000119475.1	Endothelial	B6	CTATGCGCTATCCCGGACGC A AGTGAATTGCTGCGC A CATGCTGAGTACAGCCATTCTTTAT A AGTGAATTGCTGCGC GCCGGTACGGATATGCGACC
Ppap2a	ENSMUST00000070951.6	Endothelial	B7	CTATGCGCTATCCCGGACGC A AAGTTCAACGGGACC A TGCTCTCTCAGTGCTGGCTCGTCGC A AAGTTCAACGGGACC GCCGGTACGGATATGCGACC
Ppap2a	ENSMUST00000070951.6	Endothelial	B7	CTATGCGCTATCCCGGACGC A AAGTTCAACGGGACC A GGCCGCCGATCTGTCGCCTCAGGCG A AAGTTCAACGGGACC GCCGGTACGGATATGCGACC
Ppap2a	ENSMUST00000070951.6	Endothelial	B7	CTATGCGCTATCCCGGACGC A AAGTTCAACGGGACC A CCTTCACGGACCCGGTACTGGGCCA A AAGTTCAACGGGACC GCCGGTACGGATATGCGACC
Ppap2a	ENSMUST00000070951.6	Endothelial	B7	CTATGCGCTATCCCGGACGC A AAGTTCAACGGGACC A CGAGGGCAATCGTGTCCCGGACTTT A AAGTTCAACGGGACC GCCGGTACGGATATGCGACC
Ppap2a	ENSMUST00000070951.6	Endothelial	B7	CTATGCGCTATCCCGGACGC A AAGTTCAACGGGACC A GCAGTTTGGATTGGGCCGCCCTGCC A AAGTTCAACGGGACC GCCGGTACGGATATGCGACC
Ppap2a	ENSMUST00000070951.6	Endothelial	B7	CTATGCGCTATCCCGGACGC A AAGTTCAACGGGACC A CTTAGACTGACGGGAGCAGGGACCA A AAGTTCAACGGGACC GCCGGTACGGATATGCGACC
Ppap2a	ENSMUST00000070951.6	Endothelial	B7	CTATGCGCTATCCCGGACGC A AAGTTCAACGGGACC A GCGGCCGCCCCAAGCGACTGCGAGC A AAGTTCAACGGGACC GCCGGTACGGATATGCGACC
Ppap2a	ENSMUST00000070951.6	Endothelial	B7	CTATGCGCTATCCCGGACGC A AAGTTCAACGGGACC A GAACAGACCGCGGCGGTCCAGATAC A AAGTTCAACGGGACC GCCGGTACGGATATGCGACC
Ppap2a	ENSMUST00000070951.6	Endothelial	B7	CTATGCGCTATCCCGGACGC A AAGTTCAACGGGACC A GTCACCACCTGGTGCGAGTGGCGGG A AAGTTCAACGGGACC GCCGGTACGGATATGCGACC
Ppap2a	ENSMUST00000070951.6	Endothelial	B7	CTATGCGCTATCCCGGACGC A AAGTTCAACGGGACC A GTCGAACATGGTCACCGGCTGGATG A AAGTTCAACGGGACC GCCGGTACGGATATGCGACC
Ppap2a	ENSMUST00000070951.6	Endothelial	B7	CTATGCGCTATCCCGGACGC A AAGTTCAACGGGACC A GAGGGCCACGTACGGCAGCCGCGTC A AAGTTCAACGGGACC GCCGGTACGGATATGCGACC
Ppap2a	ENSMUST00000070951.6	Endothelial	B7	CTATGCGCTATCCCGGACGC A AAGTTCAACGGGACC A TCCAGCCAGCAACACGCAAATCACA A AAGTTCAACGGGACC GCCGGTACGGATATGCGACC
Ppap2a	ENSMUST00000070951.6	Endothelial	B7	CTATGCGCTATCCCGGACGC A AAGTTCAACGGGACC A CCTTGAAGTAAGAATTGCAAAAGGC A AAGTTCAACGGGACC GCCGGTACGGATATGCGACC
Ppap2a	ENSMUST00000070951.6	Endothelial	B7	CTATGCGCTATCCCGGACGC A AAGTTCAACGGGACC A ACAGAATATTCCTCGCTGGAAGGGG A AAGTTCAACGGGACC GCCGGTACGGATATGCGACC
Ppap2a	ENSMUST00000070951.6	Endothelial	B7	CTATGCGCTATCCCGGACGC A AAGTTCAACGGGACC A GTAAGGGTACTTGATGGAGTCATCA A AAGTTCAACGGGACC GCCGGTACGGATATGCGACC
Ppap2a	ENSMUST00000070951.6	Endothelial	B7	CTATGCGCTATCCCGGACGC A AAGTTCAACGGGACC A TAAGGCATAAGGTATGGTGTCTTCC A AAGTTCAACGGGACC GCCGGTACGGATATGCGACC
Ppap2a	ENSMUST00000070951.6	Endothelial	B7	CTATGCGCTATCCCGGACGC A AAGTTCAACGGGACC A ACAGAATGGAATGACTATTCCACCT A AAGTTCAACGGGACC GCCGGTACGGATATGCGACC
Ppap2a	ENSMUST00000070951.6	Endothelial	B7	CTATGCGCTATCCCGGACGC A AAGTTCAACGGGACC A AGATTCTCCAATACTCATAACGATA A AAGTTCAACGGGACC GCCGGTACGGATATGCGACC
Ppap2a	ENSMUST00000070951.6	Endothelial	B7	CTATGCGCTATCCCGGACGC A AAGTTCAACGGGACC A ATGCAAGACATTAAAGTAAACAGAC A AAGTTCAACGGGACC GCCGGTACGGATATGCGACC
Ppap2a	ENSMUST00000070951.6	Endothelial	B7	CTATGCGCTATCCCGGACGC A AAGTTCAACGGGACC A TGTAGGGATTGCCGACAAAGGAATT A AAGTTCAACGGGACC GCCGGTACGGATATGCGACC
Ppap2a	ENSMUST00000070951.6	Endothelial	B7	CTATGCGCTATCCCGGACGC A AAGTTCAACGGGACC A TGACTAGCTGAGACTCCGAACAAAA A AAGTTCAACGGGACC GCCGGTACGGATATGCGACC
Ppap2a	ENSMUST00000070951.6	Endothelial	B7	CTATGCGCTATCCCGGACGC A AAGTTCAACGGGACC A GTATACTTAGCGATGTCAGTCAAGG A AAGTTCAACGGGACC GCCGGTACGGATATGCGACC
Ppap2a	ENSMUST00000070951.6	Endothelial	B7	CTATGCGCTATCCCGGACGC A AAGTTCAACGGGACC A AAGAAGTGCGGCCGCAAACTGCCTA A AAGTTCAACGGGACC GCCGGTACGGATATGCGACC
Ppap2a	ENSMUST00000070951.6	Endothelial	B7	CTATGCGCTATCCCGGACGC A AAGTTCAACGGGACC A TTTGACCAGTCTGGGTTACAGATAG A AAGTTCAACGGGACC GCCGGTACGGATATGCGACC
Ppap2a	ENSMUST00000070951.6	Endothelial	B7	CTATGCGCTATCCCGGACGC A AAGTTCAACGGGACC A TCAATATAGCCATCACTGCAGTTGA A AAGTTCAACGGGACC GCCGGTACGGATATGCGACC
Ppap2a	ENSMUST00000070951.6	Endothelial	B7	CTATGCGCTATCCCGGACGC A AAGTTCAACGGGACC A TCTTCATTCCCTTGACATATGTAGT A AAGTTCAACGGGACC GCCGGTACGGATATGCGACC
Ppap2a	ENSMUST00000070951.6	Endothelial	B7	CTATGCGCTATCCCGGACGC A AAGTTCAACGGGACC A AAAGACAACCTGCCCTCCTTGACTT A AAGTTCAACGGGACC GCCGGTACGGATATGCGACC
Ppap2a	ENSMUST00000070951.6	Endothelial	B7	CTATGCGCTATCCCGGACGC A AAGTTCAACGGGACC A ATAGAGAATGAAGAGTGTCCCGAGT A AAGTTCAACGGGACC GCCGGTACGGATATGCGACC
Ppap2a	ENSMUST00000070951.6	Endothelial	B7	CTATGCGCTATCCCGGACGC A AAGTTCAACGGGACC A TAAAGTGCGACAAACAGCATGCAGT A AAGTTCAACGGGACC GCCGGTACGGATATGCGACC
Ppap2a	ENSMUST00000070951.6	Endothelial	B7	CTATGCGCTATCCCGGACGC A AAGTTCAACGGGACC A CAGTCTCCCTTCATCCTGGCTTGAA A AAGTTCAACGGGACC GCCGGTACGGATATGCGACC
Ppap2a	ENSMUST00000070951.6	Endothelial	B7	CTATGCGCTATCCCGGACGC A AAGTTCAACGGGACC A TGGAGCATGGGTCGTAAGAGTCTTG A AAGTTCAACGGGACC GCCGGTACGGATATGCGACC
Ppap2a	ENSMUST00000070951.6	Endothelial	B7	CTATGCGCTATCCCGGACGC A AAGTTCAACGGGACC A GAGAAAGGCCCACATATATGGAAAA A AAGTTCAACGGGACC GCCGGTACGGATATGCGACC
Ppap2a	ENSMUST00000070951.6	Endothelial	B7	CTATGCGCTATCCCGGACGC A AAGTTCAACGGGACC A TCCAGTGGTGTTTGTAGTCAGACAC A AAGTTCAACGGGACC GCCGGTACGGATATGCGACC
Ppap2a	ENSMUST00000070951.6	Endothelial	B7	CTATGCGCTATCCCGGACGC A AAGTTCAACGGGACC A AAGCAACCAGTATAGCCATAGCAGC A AAGTTCAACGGGACC GCCGGTACGGATATGCGACC
Ppap2a	ENSMUST00000070951.6	Endothelial	B7	CTATGCGCTATCCCGGACGC A AAGTTCAACGGGACC A TGTCCTTGAAGAAATCGGATACATA A AAGTTCAACGGGACC GCCGGTACGGATATGCGACC
Ppap2a	ENSMUST00000070951.6	Endothelial	B7	CTATGCGCTATCCCGGACGC A AAGTTCAACGGGACC A CTTCCTTTCTCTCTTTGTAAGAATG A AAGTTCAACGGGACC GCCGGTACGGATATGCGACC
Ppap2a	ENSMUST00000070951.6	Endothelial	B7	CTATGCGCTATCCCGGACGC A AAGTTCAACGGGACC A TTTCATGGAGAGTCGTGTGTGGATC A AAGTTCAACGGGACC GCCGGTACGGATATGCGACC
Ppap2a	ENSMUST00000070951.6	Endothelial	B7	CTATGCGCTATCCCGGACGC A AAGTTCAACGGGACC A TGGTTGAGTAGTTCCGTGAACTGGC A AAGTTCAACGGGACC GCCGGTACGGATATGCGACC
Ppap2a	ENSMUST00000070951.6	Endothelial	B7	CTATGCGCTATCCCGGACGC A AAGTTCAACGGGACC A GCCCCTGTACCCTTCAGGGCTCGTG A AAGTTCAACGGGACC GCCGGTACGGATATGCGACC
Ppap2a	ENSMUST00000070951.6	Endothelial	B7	CTATGCGCTATCCCGGACGC A AAGTTCAACGGGACC A CAGCTGTTGCCTTTGAAGCGGGCCA A AAGTTCAACGGGACC GCCGGTACGGATATGCGACC
Esam	ENSMUST00000002011.9	Endothelial	B11	CTATGCGCTATCCCGGACGC A GTAAGCGCAACGGTG A CAACCCAAGTCAGCGGGTGTGCGGA A GTAAGCGCAACGGTG GCCGGTACGGATATGCGACC
Esam	ENSMUST00000002011.9	Endothelial	B11	CTATGCGCTATCCCGGACGC A GTAAGCGCAACGGTG A GAGCGGCGGCAACCCGAATGTGCAC A GTAAGCGCAACGGTG GCCGGTACGGATATGCGACC
Esam	ENSMUST00000002011.9	Endothelial	B11	CTATGCGCTATCCCGGACGC A GTAAGCGCAACGGTG A CACACGGTGTCTACAGGTGTTGTGG A GTAAGCGCAACGGTG GCCGGTACGGATATGCGACC
Esam	ENSMUST00000002011.9	Endothelial	B11	CTATGCGCTATCCCGGACGC A GTAAGCGCAACGGTG A CCAGCCTGAAGAATCATGGCCCTCC A GTAAGCGCAACGGTG GCCGGTACGGATATGCGACC
Esam	ENSMUST00000002011.9	Endothelial	B11	CTATGCGCTATCCCGGACGC A GTAAGCGCAACGGTG A AGCAAGGGTACTCAGTCCCAGGAAC A GTAAGCGCAACGGTG GCCGGTACGGATATGCGACC
Esam	ENSMUST00000002011.9	Endothelial	B11	CTATGCGCTATCCCGGACGC A GTAAGCGCAACGGTG A CAACTCCATCTGAGCTCGGGAGAAG A GTAAGCGCAACGGTG GCCGGTACGGATATGCGACC
Esam	ENSMUST00000002011.9	Endothelial	B11	CTATGCGCTATCCCGGACGC A GTAAGCGCAACGGTG A GGGAGCACCACTTCTTCTCCCTCTA A GTAAGCGCAACGGTG GCCGGTACGGATATGCGACC
Esam	ENSMUST00000002011.9	Endothelial	B11	CTATGCGCTATCCCGGACGC A GTAAGCGCAACGGTG A TCCTCCCGTGCCATCGTGTACCAGG A GTAAGCGCAACGGTG GCCGGTACGGATATGCGACC
Esam	ENSMUST00000002011.9	Endothelial	B11	CTATGCGCTATCCCGGACGC A GTAAGCGCAACGGTG A GTTCCTTCCCTTCTTGTTCCAAGAA A GTAAGCGCAACGGTG GCCGGTACGGATATGCGACC
Esam	ENSMUST00000002011.9	Endothelial	B11	CTATGCGCTATCCCGGACGC A GTAAGCGCAACGGTG A CTGTTCCAGGTTTATTTGTCATGAC A GTAAGCGCAACGGTG GCCGGTACGGATATGCGACC
Esam	ENSMUST00000002011.9	Endothelial	B11	CTATGCGCTATCCCGGACGC A GTAAGCGCAACGGTG A TCCGTGAAGAGATAGAGTGGACCAG A GTAAGCGCAACGGTG GCCGGTACGGATATGCGACC
Esam	ENSMUST00000002011.9	Endothelial	B11	CTATGCGCTATCCCGGACGC A GTAAGCGCAACGGTG A GCACATTGACAGAACAGCGGTAAGT A GTAAGCGCAACGGTG GCCGGTACGGATATGCGACC
Esam	ENSMUST00000002011.9	Endothelial	B11	CTATGCGCTATCCCGGACGC A GTAAGCGCAACGGTG A CTTTGAGCTCTATGCTTTTGATGCT A GTAAGCGCAACGGTG GCCGGTACGGATATGCGACC
Esam	ENSMUST00000002011.9	Endothelial	B11	CTATGCGCTATCCCGGACGC A GTAAGCGCAACGGTG A AGGATGGAGGAGCTGGAGGAACCAG A GTAAGCGCAACGGTG GCCGGTACGGATATGCGACC
Esam	ENSMUST00000002011.9	Endothelial	B11	CTATGCGCTATCCCGGACGC A GTAAGCGCAACGGTG A ACTTGCAGTTCAGGGTCACATTGGT A GTAAGCGCAACGGTG GCCGGTACGGATATGCGACC
Esam	ENSMUST00000002011.9	Endothelial	B11	CTATGCGCTATCCCGGACGC A GTAAGCGCAACGGTG A AGGATGGGGCCAGCCTCTCCCACTG A GTAAGCGCAACGGTG GCCGGTACGGATATGCGACC
Esam	ENSMUST00000002011.9	Endothelial	B11	CTATGCGCTATCCCGGACGC A GTAAGCGCAACGGTG A CTAAGGCTGGTCCAAAGAAGACCTG A GTAAGCGCAACGGTG GCCGGTACGGATATGCGACC
Esam	ENSMUST00000002011.9	Endothelial	B11	CTATGCGCTATCCCGGACGC A GTAAGCGCAACGGTG A CTCCAGACATGGCAATGGAAAGGTT A GTAAGCGCAACGGTG GCCGGTACGGATATGCGACC
Esam	ENSMUST00000002011.9	Endothelial	B11	CTATGCGCTATCCCGGACGC A GTAAGCGCAACGGTG A AGGTCACGTTGCACTTGGCAAAGCC A GTAAGCGCAACGGTG GCCGGTACGGATATGCGACC
Esam	ENSMUST00000002011.9	Endothelial	B11	CTATGCGCTATCCCGGACGC A GTAAGCGCAACGGTG A CAGCCTTGGACCCTGTCATCACGTC A GTAAGCGCAACGGTG GCCGGTACGGATATGCGACC
Esam	ENSMUST00000002011.9	Endothelial	B11	CTATGCGCTATCCCGGACGC A GTAAGCGCAACGGTG A CAGCTATCAGCACCAACCCAACAAA A GTAAGCGCAACGGTG GCCGGTACGGATATGCGACC
Esam	ENSMUST00000002011.9	Endothelial	B11	CTATGCGCTATCCCGGACGC A GTAAGCGCAACGGTG A TCCGGCGCTGGTACAACAGGACCAG A GTAAGCGCAACGGTG GCCGGTACGGATATGCGACC
Esam	ENSMUST00000002011.9	Endothelial	B11	CTATGCGCTATCCCGGACGC A GTAAGCGCAACGGTG A GGGGAGCAATGGCATCTTCCTTGAT A GTAAGCGCAACGGTG GCCGGTACGGATATGCGACC
Esam	ENSMUST00000002011.9	Endothelial	B11	CTATGCGCTATCCCGGACGC A GTAAGCGCAACGGTG A AAAGTGTCCCATTCTTGGAGATTGT A GTAAGCGCAACGGTG GCCGGTACGGATATGCGACC
Esam	ENSMUST00000002011.9	Endothelial	B11	CTATGCGCTATCCCGGACGC A GTAAGCGCAACGGTG A GCAGAGCTCGTGCTGAGGTGACCGA A GTAAGCGCAACGGTG GCCGGTACGGATATGCGACC
Esam	ENSMUST00000002011.9	Endothelial	B11	CTATGCGCTATCCCGGACGC A GTAAGCGCAACGGTG A CACTGGGTGTGGGAGTAAATGTGCC A GTAAGCGCAACGGTG GCCGGTACGGATATGCGACC
Esam	ENSMUST00000002011.9	Endothelial	B11	CTATGCGCTATCCCGGACGC A GTAAGCGCAACGGTG A GTCAGGGACACTGCCTGAGGTGGGG A GTAAGCGCAACGGTG GCCGGTACGGATATGCGACC
Esam	ENSMUST00000002011.9	Endothelial	B11	CTATGCGCTATCCCGGACGC A GTAAGCGCAACGGTG A AGAGCAGAAGAAGAAACCCCACCTG A GTAAGCGCAACGGTG GCCGGTACGGATATGCGACC
Esam	ENSMUST00000002011.9	Endothelial	B11	CTATGCGCTATCCCGGACGC A GTAAGCGCAACGGTG A GACCCAGCCTGACTCTGTGCAGGCA A GTAAGCGCAACGGTG GCCGGTACGGATATGCGACC
Esam	ENSMUST00000002011.9	Endothelial	B11	CTATGCGCTATCCCGGACGC A GTAAGCGCAACGGTG A CAGAAAGGTCAGATACCAGATGTAG A GTAAGCGCAACGGTG GCCGGTACGGATATGCGACC
Esam	ENSMUST00000002011.9	Endothelial	B11	CTATGCGCTATCCCGGACGC A GTAAGCGCAACGGTG A GTCCTCTGTGCCACAAGGAGACCTT A GTAAGCGCAACGGTG GCCGGTACGGATATGCGACC
Esam	ENSMUST00000002011.9	Endothelial	B11	CTATGCGCTATCCCGGACGC A GTAAGCGCAACGGTG A GAGGTAGGAGCAAAGGACTGGAGGT A GTAAGCGCAACGGTG GCCGGTACGGATATGCGACC
Esam	ENSMUST00000002011.9	Endothelial	B11	CTATGCGCTATCCCGGACGC A GTAAGCGCAACGGTG A GTCCTTTGACCCAGATTTTAGTCTT A GTAAGCGCAACGGTG GCCGGTACGGATATGCGACC
Esam	ENSMUST00000002011.9	Endothelial	B11	CTATGCGCTATCCCGGACGC A GTAAGCGCAACGGTG A CCTACCTCAGGTCCATTTCCTCCTT A GTAAGCGCAACGGTG GCCGGTACGGATATGCGACC
Esam	ENSMUST00000002011.9	Endothelial	B11	CTATGCGCTATCCCGGACGC A GTAAGCGCAACGGTG A CATCTGGCTTCAGGGAGAAGCAGGG A GTAAGCGCAACGGTG GCCGGTACGGATATGCGACC
Esam	ENSMUST00000002011.9	Endothelial	B11	CTATGCGCTATCCCGGACGC A GTAAGCGCAACGGTG A GGAGGGTAGCCGATCTTCCGCAGCA A GTAAGCGCAACGGTG GCCGGTACGGATATGCGACC
Esam	ENSMUST00000002011.9	Endothelial	B11	CTATGCGCTATCCCGGACGC A GTAAGCGCAACGGTG A TACAGATCACAGAGCCAGGGGCATC A GTAAGCGCAACGGTG GCCGGTACGGATATGCGACC
Esam	ENSMUST00000002011.9	Endothelial	B11	CTATGCGCTATCCCGGACGC A GTAAGCGCAACGGTG A TTAATACAGGGAGATGGAGCGAACG A GTAAGCGCAACGGTG GCCGGTACGGATATGCGACC
Esam	ENSMUST00000002011.9	Endothelial	B11	CTATGCGCTATCCCGGACGC A GTAAGCGCAACGGTG A CCAGCCAAGCCAGCAGGACAGGTTA A GTAAGCGCAACGGTG GCCGGTACGGATATGCGACC
Esam	ENSMUST00000002011.9	Endothelial	B11	CTATGCGCTATCCCGGACGC A GTAAGCGCAACGGTG A GATGTATCTTTATTGAAATTTGCAA A GTAAGCGCAACGGTG GCCGGTACGGATATGCGACC
Eng	ENSMUST00000009705.9	Endothelial	B11	CTATGCGCTATCCCGGACGC A GTAAGCGCAACGGTG A CCGGCCCAGAGAGGCAGGAAATGCG A GTAAGCGCAACGGTG GCCGGTACGGATATGCGACC
Eng	ENSMUST00000009705.9	Endothelial	B11	CTATGCGCTATCCCGGACGC A GTAAGCGCAACGGTG A GTCGGCGGTCCTGGCCTGGGGACGG A GTAAGCGCAACGGTG GCCGGTACGGATATGCGACC
Eng	ENSMUST00000009705.9	Endothelial	B11	CTATGCGCTATCCCGGACGC A GTAAGCGCAACGGTG A GCTCGAGACTCACAGCAGGGCAGGA A GTAAGCGCAACGGTG GCCGGTACGGATATGCGACC
Eng	ENSMUST00000009705.9	Endothelial	B11	CTATGCGCTATCCCGGACGC A GTAAGCGCAACGGTG A TCCGAAGGGAGCAGGCGGCCGGAGC A GTAAGCGCAACGGTG GCCGGTACGGATATGCGACC
Eng	ENSMUST00000009705.9	Endothelial	B11	CTATGCGCTATCCCGGACGC A GTAAGCGCAACGGTG A CGGTCCATGCTGTCCACCCGGGAGT A GTAAGCGCAACGGTG GCCGGTACGGATATGCGACC
Eng	ENSMUST00000009705.9	Endothelial	B11	CTATGCGCTATCCCGGACGC A GTAAGCGCAACGGTG A GTGGGGTCCACAGGCTGTAGATCAC A GTAAGCGCAACGGTG GCCGGTACGGATATGCGACC
Eng	ENSMUST00000009705.9	Endothelial	B11	CTATGCGCTATCCCGGACGC A GTAAGCGCAACGGTG A TGGACTTCACGCACAGCATTGGCAG A GTAAGCGCAACGGTG GCCGGTACGGATATGCGACC
Eng	ENSMUST00000009705.9	Endothelial	B11	CTATGCGCTATCCCGGACGC A GTAAGCGCAACGGTG A GTCTCCGTGCCATTTTGCTTGGATG A GTAAGCGCAACGGTG GCCGGTACGGATATGCGACC
Eng	ENSMUST00000009705.9	Endothelial	B11	CTATGCGCTATCCCGGACGC A GTAAGCGCAACGGTG A TAGGCCAAGTGCAATGGGATTTCCG A GTAAGCGCAACGGTG GCCGGTACGGATATGCGACC
Eng	ENSMUST00000009705.9	Endothelial	B11	CTATGCGCTATCCCGGACGC A GTAAGCGCAACGGTG A ATCTGTTTCCTGGAGGTAAGGGATG A GTAAGCGCAACGGTG GCCGGTACGGATATGCGACC
Eng	ENSMUST00000009705.9	Endothelial	B11	CTATGCGCTATCCCGGACGC A GTAAGCGCAACGGTG A CCCAACTGGAGGACGATGCTTTGGG A GTAAGCGCAACGGTG GCCGGTACGGATATGCGACC
Eng	ENSMUST00000009705.9	Endothelial	B11	CTATGCGCTATCCCGGACGC A GTAAGCGCAACGGTG A GCTCGTGGTTGCCATTCAAGTGTGG A GTAAGCGCAACGGTG GCCGGTACGGATATGCGACC
Eng	ENSMUST00000009705.9	Endothelial	B11	CTATGCGCTATCCCGGACGC A GTAAGCGCAACGGTG A GAACCTGGCAGGATCCTCAGGATGT A GTAAGCGCAACGGTG GCCGGTACGGATATGCGACC
Eng	ENSMUST00000009705.9	Endothelial	B11	CTATGCGCTATCCCGGACGC A GTAAGCGCAACGGTG A GGACCATGCAGGATGAGAATGGCGT A GTAAGCGCAACGGTG GCCGGTACGGATATGCGACC
Eng	ENSMUST00000009705.9	Endothelial	B11	CTATGCGCTATCCCGGACGC A GTAAGCGCAACGGTG A GGAAAGATCTTGACGGAGTATTCAC A GTAAGCGCAACGGTG GCCGGTACGGATATGCGACC
Eng	ENSMUST00000009705.9	Endothelial	B11	CTATGCGCTATCCCGGACGC A GTAAGCGCAACGGTG A AGAGGGAGCTCTACAAAGGAGGTGA A GTAAGCGCAACGGTG GCCGGTACGGATATGCGACC
Eng	ENSMUST00000009705.9	Endothelial	B11	CTATGCGCTATCCCGGACGC A GTAAGCGCAACGGTG A GGAGGTGTGGTCACAACGGGTGCAG A GTAAGCGCAACGGTG GCCGGTACGGATATGCGACC
Eng	ENSMUST00000009705.9	Endothelial	B11	CTATGCGCTATCCCGGACGC A GTAAGCGCAACGGTG A TTGAGTGCCAGAGTCATGACCTGAT A GTAAGCGCAACGGTG GCCGGTACGGATATGCGACC
Eng	ENSMUST00000009705.9	Endothelial	B11	CTATGCGCTATCCCGGACGC A GTAAGCGCAACGGTG A GTCAGTGTCTTCAGCCTGGCAGCTG A GTAAGCGCAACGGTG GCCGGTACGGATATGCGACC
Eng	ENSMUST00000009705.9	Endothelial	B11	CTATGCGCTATCCCGGACGC A GTAAGCGCAACGGTG A GATGATCACCTCATTGCTGACCACA A GTAAGCGCAACGGTG GCCGGTACGGATATGCGACC
Eng	ENSMUST00000009705.9	Endothelial	B11	CTATGCGCTATCCCGGACGC A GTAAGCGCAACGGTG A TAGAGGCCCAGCTGGAAGGAGAGGC A GTAAGCGCAACGGTG GCCGGTACGGATATGCGACC
Eng	ENSMUST00000009705.9	Endothelial	B11	CTATGCGCTATCCCGGACGC A GTAAGCGCAACGGTG A AATGGAGACACGCTCACCTGTACGA A GTAAGCGCAACGGTG GCCGGTACGGATATGCGACC
Eng	ENSMUST00000009705.9	Endothelial	B11	CTATGCGCTATCCCGGACGC A GTAAGCGCAACGGTG A CTCTGGATGAGTTCCACCATGTCCC A GTAAGCGCAACGGTG GCCGGTACGGATATGCGACC
Eng	ENSMUST00000009705.9	Endothelial	B11	CTATGCGCTATCCCGGACGC A GTAAGCGCAACGGTG A ACCCGGAGGAGGAAGCTGAAGCGTG A GTAAGCGCAACGGTG GCCGGTACGGATATGCGACC
Eng	ENSMUST00000009705.9	Endothelial	B11	CTATGCGCTATCCCGGACGC A GTAAGCGCAACGGTG A TAGACTTCCTGGGACAAGGTGCTAG A GTAAGCGCAACGGTG GCCGGTACGGATATGCGACC
Eng	ENSMUST00000009705.9	Endothelial	B11	CTATGCGCTATCCCGGACGC A GTAAGCGCAACGGTG A GCCCCAATCAGGAAGGCACCAAAGG A GTAAGCGCAACGGTG GCCGGTACGGATATGCGACC
Eng	ENSMUST00000009705.9	Endothelial	B11	CTATGCGCTATCCCGGACGC A GTAAGCGCAACGGTG A GCAGCCACTGCCACCACGGGCTCCC A GTAAGCGCAACGGTG GCCGGTACGGATATGCGACC
Eng	ENSMUST00000009705.9	Endothelial	B11	CTATGCGCTATCCCGGACGC A GTAAGCGCAACGGTG A CGCCATGCTGCTGGTGGAGCAGGGG A GTAAGCGCAACGGTG GCCGGTACGGATATGCGACC
Eng	ENSMUST00000009705.9	Endothelial	B11	CTATGCGCTATCCCGGACGC A GTAAGCGCAACGGTG A TTTCCAGCTTGTGGCTGCTCGGTCT A GTAAGCGCAACGGTG GCCGGTACGGATATGCGACC
Eng	ENSMUST00000009705.9	Endothelial	B11	CTATGCGCTATCCCGGACGC A GTAAGCGCAACGGTG A TCCAATCTGAAGTCTCCACTGGGAG A GTAAGCGCAACGGTG GCCGGTACGGATATGCGACC
Eng	ENSMUST00000009705.9	Endothelial	B11	CTATGCGCTATCCCGGACGC A GTAAGCGCAACGGTG A TTCTGTAATCCCGGGCAGCCATATC A GTAAGCGCAACGGTG GCCGGTACGGATATGCGACC
Eng	ENSMUST00000009705.9	Endothelial	B11	CTATGCGCTATCCCGGACGC A GTAAGCGCAACGGTG A GCCCACCCTGCACAGGATCCAGCTT A GTAAGCGCAACGGTG GCCGGTACGGATATGCGACC
Eng	ENSMUST00000009705.9	Endothelial	B11	CTATGCGCTATCCCGGACGC A GTAAGCGCAACGGTG A TGTGCCAGTCCAGGTGAGGAGGCTT A GTAAGCGCAACGGTG GCCGGTACGGATATGCGACC
Eng	ENSMUST00000009705.9	Endothelial	B11	CTATGCGCTATCCCGGACGC A GTAAGCGCAACGGTG A ACAACCAGCCGCCTGGCCACTCCCC A GTAAGCGCAACGGTG GCCGGTACGGATATGCGACC
Eng	ENSMUST00000009705.9	Endothelial	B11	CTATGCGCTATCCCGGACGC A GTAAGCGCAACGGTG A CCATCTTCCTCTTCTCCCATACAAC A GTAAGCGCAACGGTG GCCGGTACGGATATGCGACC
Eng	ENSMUST00000009705.9	Endothelial	B11	CTATGCGCTATCCCGGACGC A GTAAGCGCAACGGTG A CAAATGAGCAAGCAGCAGAGAGAAC A GTAAGCGCAACGGTG GCCGGTACGGATATGCGACC
Eng	ENSMUST00000009705.9	Endothelial	B11	CTATGCGCTATCCCGGACGC A GTAAGCGCAACGGTG A CCCAGAACTTTATAGGGGTAGCTGT A GTAAGCGCAACGGTG GCCGGTACGGATATGCGACC
Eng	ENSMUST00000009705.9	Endothelial	B11	CTATGCGCTATCCCGGACGC A GTAAGCGCAACGGTG A ATCTTACAGATGAGGGAGGGTGGCT A GTAAGCGCAACGGTG GCCGGTACGGATATGCGACC
Eng	ENSMUST00000009705.9	Endothelial	B11	CTATGCGCTATCCCGGACGC A GTAAGCGCAACGGTG A AAGACTGGCACACTGTGTGTCACAC A GTAAGCGCAACGGTG GCCGGTACGGATATGCGACC
Eng	ENSMUST00000009705.9	Endothelial	B11	CTATGCGCTATCCCGGACGC A GTAAGCGCAACGGTG A AAAACTTTTGATTGACTCCTATTCT A GTAAGCGCAACGGTG GCCGGTACGGATATGCGACC
Cd300lg	ENSMUST00000017453.7	Endothelial	B11	CTATGCGCTATCCCGGACGC A GTAAGCGCAACGGTG A CTGCCGGGCTGGAGCCAGGAAGGGA A GTAAGCGCAACGGTG GCCGGTACGGATATGCGACC
Cd300lg	ENSMUST00000017453.7	Endothelial	B11	CTATGCGCTATCCCGGACGC A GTAAGCGCAACGGTG A GGGTGCTGGACACTGCAGTTGCCTG A GTAAGCGCAACGGTG GCCGGTACGGATATGCGACC
Cd300lg	ENSMUST00000017453.7	Endothelial	B11	CTATGCGCTATCCCGGACGC A GTAAGCGCAACGGTG A TTCATAACCTGGGAGCACCAGGCAG A GTAAGCGCAACGGTG GCCGGTACGGATATGCGACC
Cd300lg	ENSMUST00000017453.7	Endothelial	B11	CTATGCGCTATCCCGGACGC A GTAAGCGCAACGGTG A CAGGGACACGGTGTCACCTTCAAAT A GTAAGCGCAACGGTG GCCGGTACGGATATGCGACC
Cd300lg	ENSMUST00000017453.7	Endothelial	B11	CTATGCGCTATCCCGGACGC A GTAAGCGCAACGGTG A ACCGCAGCGTGACACCAGGATGCCA A GTAAGCGCAACGGTG GCCGGTACGGATATGCGACC
Cd300lg	ENSMUST00000017453.7	Endothelial	B11	CTATGCGCTATCCCGGACGC A GTAAGCGCAACGGTG A GATGGACATCCTGCCTCGAGTCACC A GTAAGCGCAACGGTG GCCGGTACGGATATGCGACC
Cd300lg	ENSMUST00000017453.7	Endothelial	B11	CTATGCGCTATCCCGGACGC A GTAAGCGCAACGGTG A CAGGGTAAGGTCCCTCATGATCACG A GTAAGCGCAACGGTG GCCGGTACGGATATGCGACC
Cd300lg	ENSMUST00000017453.7	Endothelial	B11	CTATGCGCTATCCCGGACGC A GTAAGCGCAACGGTG A AGACTCATCGCGGCCCAGTCTGTCA A GTAAGCGCAACGGTG GCCGGTACGGATATGCGACC
Cd300lg	ENSMUST00000017453.7	Endothelial	B11	CTATGCGCTATCCCGGACGC A GTAAGCGCAACGGTG A CAGCCAGACGACTGGACGGGAGCTC A GTAAGCGCAACGGTG GCCGGTACGGATATGCGACC
Cd300lg	ENSMUST00000017453.7	Endothelial	B11	CTATGCGCTATCCCGGACGC A GTAAGCGCAACGGTG A GGGCTTGGAGACACTGCTGGCTACA A GTAAGCGCAACGGTG GCCGGTACGGATATGCGACC
Cd300lg	ENSMUST00000017453.7	Endothelial	B11	CTATGCGCTATCCCGGACGC A GTAAGCGCAACGGTG A GGACAAGAGTATCAGGACTGGGGCC A GTAAGCGCAACGGTG GCCGGTACGGATATGCGACC
Cd300lg	ENSMUST00000017453.7	Endothelial	B11	CTATGCGCTATCCCGGACGC A GTAAGCGCAACGGTG A TCTCCACCGGAGCATGTGGCTGCCA A GTAAGCGCAACGGTG GCCGGTACGGATATGCGACC
Cd300lg	ENSMUST00000017453.7	Endothelial	B11	CTATGCGCTATCCCGGACGC A GTAAGCGCAACGGTG A GGTCCAGCCGTTCCCTGGCAGCGAG A GTAAGCGCAACGGTG GCCGGTACGGATATGCGACC
Cd300lg	ENSMUST00000017453.7	Endothelial	B11	CTATGCGCTATCCCGGACGC A GTAAGCGCAACGGTG A GAGGTTTCTGAGACATTCAGGAGTC A GTAAGCGCAACGGTG GCCGGTACGGATATGCGACC
Cd300lg	ENSMUST00000017453.7	Endothelial	B11	CTATGCGCTATCCCGGACGC A GTAAGCGCAACGGTG A CTCTGTAGACTGACTGAGGTTCTGT A GTAAGCGCAACGGTG GCCGGTACGGATATGCGACC
Cd300lg	ENSMUST00000017453.7	Endothelial	B11	CTATGCGCTATCCCGGACGC A GTAAGCGCAACGGTG A GGGTGCCATCACGTCCTCCTTGTCG A GTAAGCGCAACGGTG GCCGGTACGGATATGCGACC
Cd300lg	ENSMUST00000017453.7	Endothelial	B11	CTATGCGCTATCCCGGACGC A GTAAGCGCAACGGTG A CACAGAGATGAACTCAGAGAAGGCC A GTAAGCGCAACGGTG GCCGGTACGGATATGCGACC
Cd300lg	ENSMUST00000017453.7	Endothelial	B11	CTATGCGCTATCCCGGACGC A GTAAGCGCAACGGTG A ACTCAGCTGTTCAGCTTCACAATCC A GTAAGCGCAACGGTG GCCGGTACGGATATGCGACC
Cd300lg	ENSMUST00000017453.7	Endothelial	B11	CTATGCGCTATCCCGGACGC A GTAAGCGCAACGGTG A AGCCGGAAGGAAGGTGGACAGAGCC A GTAAGCGCAACGGTG GCCGGTACGGATATGCGACC
Cd300lg	ENSMUST00000017453.7	Endothelial	B11	CTATGCGCTATCCCGGACGC A GTAAGCGCAACGGTG A GTACCATCCGGGCTTCAGGGACCAA A GTAAGCGCAACGGTG GCCGGTACGGATATGCGACC
Cd300lg	ENSMUST00000017453.7	Endothelial	B11	CTATGCGCTATCCCGGACGC A GTAAGCGCAACGGTG A CGATGAAGGCCCACACACCCATTAA A GTAAGCGCAACGGTG GCCGGTACGGATATGCGACC
Cd300lg	ENSMUST00000017453.7	Endothelial	B11	CTATGCGCTATCCCGGACGC A GTAAGCGCAACGGTG A ATTTCCTGGAACGCACACAAACTCA A GTAAGCGCAACGGTG GCCGGTACGGATATGCGACC
Cd300lg	ENSMUST00000017453.7	Endothelial	B11	CTATGCGCTATCCCGGACGC A GTAAGCGCAACGGTG A GGGATCTTCCGAGGATGGGAGGTGG A GTAAGCGCAACGGTG GCCGGTACGGATATGCGACC
Cd300lg	ENSMUST00000017453.7	Endothelial	B11	CTATGCGCTATCCCGGACGC A GTAAGCGCAACGGTG A TATGTTGTCTCCTCCATAGCAATTG A GTAAGCGCAACGGTG GCCGGTACGGATATGCGACC
Cd300lg	ENSMUST00000017453.7	Endothelial	B11	CTATGCGCTATCCCGGACGC A GTAAGCGCAACGGTG A GTCTGCAGAATTTTGTTTTAATTAT A GTAAGCGCAACGGTG GCCGGTACGGATATGCGACC
Cd300lg	ENSMUST00000017453.7	Endothelial	B11	CTATGCGCTATCCCGGACGC A GTAAGCGCAACGGTG A AGAACTGTGGAGTCCCAGGCCCTGC A GTAAGCGCAACGGTG GCCGGTACGGATATGCGACC
Cd300lg	ENSMUST00000017453.7	Endothelial	B11	CTATGCGCTATCCCGGACGC A GTAAGCGCAACGGTG A AAATGGGCTGAGGATTCATCAGACC A GTAAGCGCAACGGTG GCCGGTACGGATATGCGACC
Cd300lg	ENSMUST00000017453.7	Endothelial	B11	CTATGCGCTATCCCGGACGC A GTAAGCGCAACGGTG A AAGGAAGGAAAGGAAGGAAGGAAGG A GTAAGCGCAACGGTG GCCGGTACGGATATGCGACC
Cd300lg	ENSMUST00000017453.7	Endothelial	B11	CTATGCGCTATCCCGGACGC A GTAAGCGCAACGGTG A GAAGCATATAGGAAACCCCACAGGG A GTAAGCGCAACGGTG GCCGGTACGGATATGCGACC
Cd300lg	ENSMUST00000017453.7	Endothelial	B11	CTATGCGCTATCCCGGACGC A GTAAGCGCAACGGTG A AGAGAGGCATCAGGAAGTGCCTACT A GTAAGCGCAACGGTG GCCGGTACGGATATGCGACC
Cd300lg	ENSMUST00000017453.7	Endothelial	B11	CTATGCGCTATCCCGGACGC A GTAAGCGCAACGGTG A AGACAGCTGATCCCTGGCTGCCTTG A GTAAGCGCAACGGTG GCCGGTACGGATATGCGACC
Cd300lg	ENSMUST00000017453.7	Endothelial	B11	CTATGCGCTATCCCGGACGC A GTAAGCGCAACGGTG A CTCCAGTGTCCTACCAAAGCAAGGG A GTAAGCGCAACGGTG GCCGGTACGGATATGCGACC
Cd300lg	ENSMUST00000017453.7	Endothelial	B11	CTATGCGCTATCCCGGACGC A GTAAGCGCAACGGTG A CTCCAGACCCCATGGAGGAGTAACC A GTAAGCGCAACGGTG GCCGGTACGGATATGCGACC
Cd300lg	ENSMUST00000017453.7	Endothelial	B11	CTATGCGCTATCCCGGACGC A GTAAGCGCAACGGTG A CTAGTGTCTTCTGTTTCCCCGCCCC A GTAAGCGCAACGGTG GCCGGTACGGATATGCGACC
Cd300lg	ENSMUST00000017453.7	Endothelial	B11	CTATGCGCTATCCCGGACGC A GTAAGCGCAACGGTG A TCTTTCCCTCACTCAACAGTACTGG A GTAAGCGCAACGGTG GCCGGTACGGATATGCGACC
Cd300lg	ENSMUST00000017453.7	Endothelial	B11	CTATGCGCTATCCCGGACGC A GTAAGCGCAACGGTG A GTTTTATATTCTGAACACCTCCCTT A GTAAGCGCAACGGTG GCCGGTACGGATATGCGACC
Cd300lg	ENSMUST00000017453.7	Endothelial	B11	CTATGCGCTATCCCGGACGC A GTAAGCGCAACGGTG A AGGCAGAGCCGTCAACAAGGTTTGG A GTAAGCGCAACGGTG GCCGGTACGGATATGCGACC
Cd300lg	ENSMUST00000017453.7	Endothelial	B11	CTATGCGCTATCCCGGACGC A GTAAGCGCAACGGTG A CCTCTGTAAACGGAGCATCTGCAAA A GTAAGCGCAACGGTG GCCGGTACGGATATGCGACC
Cd300lg	ENSMUST00000017453.7	Endothelial	B11	CTATGCGCTATCCCGGACGC A GTAAGCGCAACGGTG A GCTTATGACGAGACAGCGTGTGATG A GTAAGCGCAACGGTG GCCGGTACGGATATGCGACC
Cd300lg	ENSMUST00000017453.7	Endothelial	B11	CTATGCGCTATCCCGGACGC A GTAAGCGCAACGGTG A ATACTACACAGCTGAGAAAGTTTAT A GTAAGCGCAACGGTG GCCGGTACGGATATGCGACC
Ehd3	ENSMUST00000024860.7	Endothelial	B11	CTATGCGCTATCCCGGACGC A GTAAGCGCAACGGTG A AATGCCAGACGTGCAGGAAGTCCCC A GTAAGCGCAACGGTG GCCGGTACGGATATGCGACC
Ehd3	ENSMUST00000024860.7	Endothelial	B11	CTATGCGCTATCCCGGACGC A GTAAGCGCAACGGTG A CGCTACTGCGGAGCCCAGGCTGCGC A GTAAGCGCAACGGTG GCCGGTACGGATATGCGACC
Ehd3	ENSMUST00000024860.7	Endothelial	B11	CTATGCGCTATCCCGGACGC A GTAAGCGCAACGGTG A AAATTAAAGACAAACCTGCCGGGAA A GTAAGCGCAACGGTG GCCGGTACGGATATGCGACC
Ehd3	ENSMUST00000024860.7	Endothelial	B11	CTATGCGCTATCCCGGACGC A GTAAGCGCAACGGTG A ATGGCCCGGGCTGCCCCAGCTGCTG A GTAAGCGCAACGGTG GCCGGTACGGATATGCGACC
Ehd3	ENSMUST00000024860.7	Endothelial	B11	CTATGCGCTATCCCGGACGC A GTAAGCGCAACGGTG A GAAGCTCCCGGGAGTGGCACCCGCC A GTAAGCGCAACGGTG GCCGGTACGGATATGCGACC
Ehd3	ENSMUST00000024860.7	Endothelial	B11	CTATGCGCTATCCCGGACGC A GTAAGCGCAACGGTG A GCTCACCGTCTGGAAGACCTCAGGG A GTAAGCGCAACGGTG GCCGGTACGGATATGCGACC
Ehd3	ENSMUST00000024860.7	Endothelial	B11	CTATGCGCTATCCCGGACGC A GTAAGCGCAACGGTG A ATCTTCCAGGGCGGGCGAGTGGAAC A GTAAGCGCAACGGTG GCCGGTACGGATATGCGACC
Ehd3	ENSMUST00000024860.7	Endothelial	B11	CTATGCGCTATCCCGGACGC A GTAAGCGCAACGGTG A AATCCTCATGCCTGGAAAATCCTGT A GTAAGCGCAACGGTG GCCGGTACGGATATGCGACC
Ehd3	ENSMUST00000024860.7	Endothelial	B11	CTATGCGCTATCCCGGACGC A GTAAGCGCAACGGTG A CACCAAGGCATTCCCGGGAATGATC A GTAAGCGCAACGGTG GCCGGTACGGATATGCGACC
Ehd3	ENSMUST00000024860.7	Endothelial	B11	CTATGCGCTATCCCGGACGC A GTAAGCGCAACGGTG A GGGCAGCTGGGCACACACAAACCTG A GTAAGCGCAACGGTG GCCGGTACGGATATGCGACC
Ehd3	ENSMUST00000024860.7	Endothelial	B11	CTATGCGCTATCCCGGACGC A GTAAGCGCAACGGTG A ATACCCTCGGCTGATCCTCTGCTTC A GTAAGCGCAACGGTG GCCGGTACGGATATGCGACC
Ehd3	ENSMUST00000024860.7	Endothelial	B11	CTATGCGCTATCCCGGACGC A GTAAGCGCAACGGTG A TTGAGAGCCTTGATGACTTCTGAGA A GTAAGCGCAACGGTG GCCGGTACGGATATGCGACC
Ehd3	ENSMUST00000024860.7	Endothelial	B11	CTATGCGCTATCCCGGACGC A GTAAGCGCAACGGTG A AGGGCTCCGTATACTCGCATCAGCT A GTAAGCGCAACGGTG GCCGGTACGGATATGCGACC
Ehd3	ENSMUST00000024860.7	Endothelial	B11	CTATGCGCTATCCCGGACGC A GTAAGCGCAACGGTG A GAGGAGTGGGTGGGACCAGAAGGAG A GTAAGCGCAACGGTG GCCGGTACGGATATGCGACC
Ehd3	ENSMUST00000024860.7	Endothelial	B11	CTATGCGCTATCCCGGACGC A GTAAGCGCAACGGTG A CGAAGAGCAGCATTACGGGGTAGAC A GTAAGCGCAACGGTG GCCGGTACGGATATGCGACC
Ehd3	ENSMUST00000024860.7	Endothelial	B11	CTATGCGCTATCCCGGACGC A GTAAGCGCAACGGTG A GGCATCTCCTTCTTCAAGGAGCTGA A GTAAGCGCAACGGTG GCCGGTACGGATATGCGACC
Ehd3	ENSMUST00000024860.7	Endothelial	B11	CTATGCGCTATCCCGGACGC A GTAAGCGCAACGGTG A TGGTCCTGCATCCTCTTCAGGTTGG A GTAAGCGCAACGGTG GCCGGTACGGATATGCGACC
Ehd3	ENSMUST00000024860.7	Endothelial	B11	CTATGCGCTATCCCGGACGC A GTAAGCGCAACGGTG A TCATGAGCCAGCATATCATCAACCA A GTAAGCGCAACGGTG GCCGGTACGGATATGCGACC
Ehd3	ENSMUST00000024860.7	Endothelial	B11	CTATGCGCTATCCCGGACGC A GTAAGCGCAACGGTG A CCCTCAAATGCTCCGCCCTTCACCA A GTAAGCGCAACGGTG GCCGGTACGGATATGCGACC
Ehd3	ENSMUST00000024860.7	Endothelial	B11	CTATGCGCTATCCCGGACGC A GTAAGCGCAACGGTG A CGCGCCACCACCCACTCGGCATCAT A GTAAGCGCAACGGTG GCCGGTACGGATATGCGACC
Ehd3	ENSMUST00000024860.7	Endothelial	B11	CTATGCGCTATCCCGGACGC A GTAAGCGCAACGGTG A CTGTTGGGCAACTTGGAGCGCACCA A GTAAGCGCAACGGTG GCCGGTACGGATATGCGACC
Ehd3	ENSMUST00000024860.7	Endothelial	B11	CTATGCGCTATCCCGGACGC A GTAAGCGCAACGGTG A TTGACTTTGATAAGGTGGTTGGCCA A GTAAGCGCAACGGTG GCCGGTACGGATATGCGACC
Ehd3	ENSMUST00000024860.7	Endothelial	B11	CTATGCGCTATCCCGGACGC A GTAAGCGCAACGGTG A CTCTCTCATTCTGATACTTTCCTCT A GTAAGCGCAACGGTG GCCGGTACGGATATGCGACC
Ehd3	ENSMUST00000024860.7	Endothelial	B11	CTATGCGCTATCCCGGACGC A GTAAGCGCAACGGTG A ACTGTCAAGTTGTGTGTGTGTGTGT A GTAAGCGCAACGGTG GCCGGTACGGATATGCGACC
Ehd3	ENSMUST00000024860.7	Endothelial	B11	CTATGCGCTATCCCGGACGC A GTAAGCGCAACGGTG A GACACAGGCCTATATCCTAAGACAG A GTAAGCGCAACGGTG GCCGGTACGGATATGCGACC
Ehd3	ENSMUST00000024860.7	Endothelial	B11	CTATGCGCTATCCCGGACGC A GTAAGCGCAACGGTG A GAGCCTAGATGTGGAGGCACTGGGG A GTAAGCGCAACGGTG GCCGGTACGGATATGCGACC
Ehd3	ENSMUST00000024860.7	Endothelial	B11	CTATGCGCTATCCCGGACGC A GTAAGCGCAACGGTG A ACAGCTCCCAGGCCCTGAGTCAATT A GTAAGCGCAACGGTG GCCGGTACGGATATGCGACC
Ehd3	ENSMUST00000024860.7	Endothelial	B11	CTATGCGCTATCCCGGACGC A GTAAGCGCAACGGTG A GGCCAGTGTCTTTTCAAGTGTGGGG A GTAAGCGCAACGGTG GCCGGTACGGATATGCGACC
Ehd3	ENSMUST00000024860.7	Endothelial	B11	CTATGCGCTATCCCGGACGC A GTAAGCGCAACGGTG A GAGTCTTTGACCCAAAGTGGCAGGC A GTAAGCGCAACGGTG GCCGGTACGGATATGCGACC
Ehd3	ENSMUST00000024860.7	Endothelial	B11	CTATGCGCTATCCCGGACGC A GTAAGCGCAACGGTG A AGTATCCAGAGATACCACGCTGGGG A GTAAGCGCAACGGTG GCCGGTACGGATATGCGACC
Ehd3	ENSMUST00000024860.7	Endothelial	B11	CTATGCGCTATCCCGGACGC A GTAAGCGCAACGGTG A AGGCCACAGGGACTAATACATAGAA A GTAAGCGCAACGGTG GCCGGTACGGATATGCGACC
Ehd3	ENSMUST00000024860.7	Endothelial	B11	CTATGCGCTATCCCGGACGC A GTAAGCGCAACGGTG A GTTTGGGAAGGTACCCTAAACTACT A GTAAGCGCAACGGTG GCCGGTACGGATATGCGACC
Ehd3	ENSMUST00000024860.7	Endothelial	B11	CTATGCGCTATCCCGGACGC A GTAAGCGCAACGGTG A ATCTTTCATCCATCACAGAACTGGG A GTAAGCGCAACGGTG GCCGGTACGGATATGCGACC
Ehd3	ENSMUST00000024860.7	Endothelial	B11	CTATGCGCTATCCCGGACGC A GTAAGCGCAACGGTG A AAGGCTGGTGAACCTCCCTCCCTCC A GTAAGCGCAACGGTG GCCGGTACGGATATGCGACC
Ehd3	ENSMUST00000024860.7	Endothelial	B11	CTATGCGCTATCCCGGACGC A GTAAGCGCAACGGTG A GATGTTGTGAACACGAGGCGCAGGC A GTAAGCGCAACGGTG GCCGGTACGGATATGCGACC
Ehd3	ENSMUST00000024860.7	Endothelial	B11	CTATGCGCTATCCCGGACGC A GTAAGCGCAACGGTG A AACGGGAGGCTGAGCAGGAATAGGC A GTAAGCGCAACGGTG GCCGGTACGGATATGCGACC
Ehd3	ENSMUST00000024860.7	Endothelial	B11	CTATGCGCTATCCCGGACGC A GTAAGCGCAACGGTG A ATGGCCTTCTGTGAATTAGCATGAA A GTAAGCGCAACGGTG GCCGGTACGGATATGCGACC
Ehd3	ENSMUST00000024860.7	Endothelial	B11	CTATGCGCTATCCCGGACGC A GTAAGCGCAACGGTG A CAGTGGGCATAGGGCAAGCCAGGGG A GTAAGCGCAACGGTG GCCGGTACGGATATGCGACC
Ehd3	ENSMUST00000024860.7	Endothelial	B11	CTATGCGCTATCCCGGACGC A GTAAGCGCAACGGTG A CGATATAGTCTGAACATAGATACAA A GTAAGCGCAACGGTG GCCGGTACGGATATGCGACC
Ehd3	ENSMUST00000024860.7	Endothelial	B11	CTATGCGCTATCCCGGACGC A GTAAGCGCAACGGTG A AGGGTAAATATGTTGTATTAACATG A GTAAGCGCAACGGTG GCCGGTACGGATATGCGACC
Tmem204	ENSMUST00000024984.6	Endothelial	B11	CTATGCGCTATCCCGGACGC A GTAAGCGCAACGGTG A GTGAGCTCCCGTTTCCCTGTCTCTC A GTAAGCGCAACGGTG GCCGGTACGGATATGCGACC
Tmem204	ENSMUST00000024984.6	Endothelial	B11	CTATGCGCTATCCCGGACGC A GTAAGCGCAACGGTG A GTCCTGAAAAGCAGAACGCCTGCCA A GTAAGCGCAACGGTG GCCGGTACGGATATGCGACC
Tmem204	ENSMUST00000024984.6	Endothelial	B11	CTATGCGCTATCCCGGACGC A GTAAGCGCAACGGTG A TCTTGGTATCTCTGCCACAAATGGC A GTAAGCGCAACGGTG GCCGGTACGGATATGCGACC
Tmem204	ENSMUST00000024984.6	Endothelial	B11	CTATGCGCTATCCCGGACGC A GTAAGCGCAACGGTG A GAACAGGGTTGTGGACGCAGTGTGG A GTAAGCGCAACGGTG GCCGGTACGGATATGCGACC
Tmem204	ENSMUST00000024984.6	Endothelial	B11	CTATGCGCTATCCCGGACGC A GTAAGCGCAACGGTG A GAATCAGCCAGGTTACGCGCCTCAG A GTAAGCGCAACGGTG GCCGGTACGGATATGCGACC
Tmem204	ENSMUST00000024984.6	Endothelial	B11	CTATGCGCTATCCCGGACGC A GTAAGCGCAACGGTG A GCAACTCGGGAGGCAGGCACAGCGT A GTAAGCGCAACGGTG GCCGGTACGGATATGCGACC
Tmem204	ENSMUST00000024984.6	Endothelial	B11	CTATGCGCTATCCCGGACGC A GTAAGCGCAACGGTG A GCCAGGGAGGCTGTGTCCACAGTGC A GTAAGCGCAACGGTG GCCGGTACGGATATGCGACC
Tmem204	ENSMUST00000024984.6	Endothelial	B11	CTATGCGCTATCCCGGACGC A GTAAGCGCAACGGTG A GCTGCACCAGCGAGAATCCAGAGTT A GTAAGCGCAACGGTG GCCGGTACGGATATGCGACC
Tmem204	ENSMUST00000024984.6	Endothelial	B11	CTATGCGCTATCCCGGACGC A GTAAGCGCAACGGTG A TGTGCTGAAGCTGGTCTCCCCAAGA A GTAAGCGCAACGGTG GCCGGTACGGATATGCGACC
Tmem204	ENSMUST00000024984.6	Endothelial	B11	CTATGCGCTATCCCGGACGC A GTAAGCGCAACGGTG A CTCTTGAGCCTGGAGCAGGGACAAG A GTAAGCGCAACGGTG GCCGGTACGGATATGCGACC
Tmem204	ENSMUST00000024984.6	Endothelial	B11	CTATGCGCTATCCCGGACGC A GTAAGCGCAACGGTG A TGTCGCCCATGGGACGGGTCCAAGA A GTAAGCGCAACGGTG GCCGGTACGGATATGCGACC
Tmem204	ENSMUST00000024984.6	Endothelial	B11	CTATGCGCTATCCCGGACGC A GTAAGCGCAACGGTG A ATCAGCACTCATCCTTGGGAAGCTA A GTAAGCGCAACGGTG GCCGGTACGGATATGCGACC
Tmem204	ENSMUST00000024984.6	Endothelial	B11	CTATGCGCTATCCCGGACGC A GTAAGCGCAACGGTG A AGATGCTGCTAGGGGTGGCTAGAGG A GTAAGCGCAACGGTG GCCGGTACGGATATGCGACC
Tmem204	ENSMUST00000024984.6	Endothelial	B11	CTATGCGCTATCCCGGACGC A GTAAGCGCAACGGTG A CTATCTCGGAGAGTTCCAAGTCCCA A GTAAGCGCAACGGTG GCCGGTACGGATATGCGACC
Tmem204	ENSMUST00000024984.6	Endothelial	B11	CTATGCGCTATCCCGGACGC A GTAAGCGCAACGGTG A AGCACAGCGGTGGCCACAAGCTTCT A GTAAGCGCAACGGTG GCCGGTACGGATATGCGACC
Tmem204	ENSMUST00000024984.6	Endothelial	B11	CTATGCGCTATCCCGGACGC A GTAAGCGCAACGGTG A TTGAGGATGAGGGAGACCAGGGCCA A GTAAGCGCAACGGTG GCCGGTACGGATATGCGACC
Tmem204	ENSMUST00000024984.6	Endothelial	B11	CTATGCGCTATCCCGGACGC A GTAAGCGCAACGGTG A CCCCACACTCCGCTTGCGTCCGTCC A GTAAGCGCAACGGTG GCCGGTACGGATATGCGACC
Tmem204	ENSMUST00000024984.6	Endothelial	B11	CTATGCGCTATCCCGGACGC A GTAAGCGCAACGGTG A CCCAGGGCTTGTGACTCCCTTACCC A GTAAGCGCAACGGTG GCCGGTACGGATATGCGACC
Tmem204	ENSMUST00000024984.6	Endothelial	B11	CTATGCGCTATCCCGGACGC A GTAAGCGCAACGGTG A ATGGGTGTCCACCTGCCCAGTTCGA A GTAAGCGCAACGGTG GCCGGTACGGATATGCGACC
Tmem204	ENSMUST00000024984.6	Endothelial	B11	CTATGCGCTATCCCGGACGC A GTAAGCGCAACGGTG A TCGGGACTCCTGGAAACCTGCTGAT A GTAAGCGCAACGGTG GCCGGTACGGATATGCGACC
Tmem204	ENSMUST00000024984.6	Endothelial	B11	CTATGCGCTATCCCGGACGC A GTAAGCGCAACGGTG A TGTGGCCACCAGGTTGCAGGCACGC A GTAAGCGCAACGGTG GCCGGTACGGATATGCGACC
Tmem204	ENSMUST00000024984.6	Endothelial	B11	CTATGCGCTATCCCGGACGC A GTAAGCGCAACGGTG A GGGCAGGCCCGTTAGCCCAAGGATG A GTAAGCGCAACGGTG GCCGGTACGGATATGCGACC
Tmem204	ENSMUST00000024984.6	Endothelial	B11	CTATGCGCTATCCCGGACGC A GTAAGCGCAACGGTG A CCAGCACTGGGACTCTGGTGACATC A GTAAGCGCAACGGTG GCCGGTACGGATATGCGACC
Tmem204	ENSMUST00000024984.6	Endothelial	B11	CTATGCGCTATCCCGGACGC A GTAAGCGCAACGGTG A TCCGATGACCAGCACGAAGCTTGCC A GTAAGCGCAACGGTG GCCGGTACGGATATGCGACC
Tmem204	ENSMUST00000024984.6	Endothelial	B11	CTATGCGCTATCCCGGACGC A GTAAGCGCAACGGTG A GTAGCAAGACCAAGATAAGTTGGTG A GTAAGCGCAACGGTG GCCGGTACGGATATGCGACC
Tmem204	ENSMUST00000024984.6	Endothelial	B11	CTATGCGCTATCCCGGACGC A GTAAGCGCAACGGTG A GGCCAGAAGGCAGGCACCAATGTTC A GTAAGCGCAACGGTG GCCGGTACGGATATGCGACC
Tmem204	ENSMUST00000024984.6	Endothelial	B11	CTATGCGCTATCCCGGACGC A GTAAGCGCAACGGTG A GCAGTCCTCCCTCCGGTGAAGAATG A GTAAGCGCAACGGTG GCCGGTACGGATATGCGACC
Tmem204	ENSMUST00000024984.6	Endothelial	B11	CTATGCGCTATCCCGGACGC A GTAAGCGCAACGGTG A ACGGCGAAACCGTGCAGTGAGAGAA A GTAAGCGCAACGGTG GCCGGTACGGATATGCGACC
Tmem204	ENSMUST00000024984.6	Endothelial	B11	CTATGCGCTATCCCGGACGC A GTAAGCGCAACGGTG A AGACTCCACATAGTCATTATCTAAG A GTAAGCGCAACGGTG GCCGGTACGGATATGCGACC
Tmem204	ENSMUST00000024984.6	Endothelial	B11	CTATGCGCTATCCCGGACGC A GTAAGCGCAACGGTG A GCGTTATAGTGGTTATTCATAGAGA A GTAAGCGCAACGGTG GCCGGTACGGATATGCGACC
Tmem204	ENSMUST00000024984.6	Endothelial	B11	CTATGCGCTATCCCGGACGC A GTAAGCGCAACGGTG A CCCACACCTCTGCACAAGCAGGGCC A GTAAGCGCAACGGTG GCCGGTACGGATATGCGACC
Tmem204	ENSMUST00000024984.6	Endothelial	B11	CTATGCGCTATCCCGGACGC A GTAAGCGCAACGGTG A ATGTATATATAGGTAGCCCGGACTC A GTAAGCGCAACGGTG GCCGGTACGGATATGCGACC
Tmem204	ENSMUST00000024984.6	Endothelial	B11	CTATGCGCTATCCCGGACGC A GTAAGCGCAACGGTG A ACAATGACACAGAGACATATAATAT A GTAAGCGCAACGGTG GCCGGTACGGATATGCGACC
Tmem204	ENSMUST00000024984.6	Endothelial	B11	CTATGCGCTATCCCGGACGC A GTAAGCGCAACGGTG A ACGTGAAGCCATGCTCTGCCTGGCC A GTAAGCGCAACGGTG GCCGGTACGGATATGCGACC
Tmem204	ENSMUST00000024984.6	Endothelial	B11	CTATGCGCTATCCCGGACGC A GTAAGCGCAACGGTG A ATACTGCCTCATTCCCTGTCTCGGC A GTAAGCGCAACGGTG GCCGGTACGGATATGCGACC
Tmem204	ENSMUST00000024984.6	Endothelial	B11	CTATGCGCTATCCCGGACGC A GTAAGCGCAACGGTG A CAAATGGAGGTGGAGAGCAAGGTGC A GTAAGCGCAACGGTG GCCGGTACGGATATGCGACC
Tmem204	ENSMUST00000024984.6	Endothelial	B11	CTATGCGCTATCCCGGACGC A GTAAGCGCAACGGTG A CTTCGTAAAAGTCACTGGGGATACC A GTAAGCGCAACGGTG GCCGGTACGGATATGCGACC
Tmem204	ENSMUST00000024984.6	Endothelial	B11	CTATGCGCTATCCCGGACGC A GTAAGCGCAACGGTG A ACCTGGTAAGGTCTGGTTGTCAGAC A GTAAGCGCAACGGTG GCCGGTACGGATATGCGACC
Tmem204	ENSMUST00000024984.6	Endothelial	B11	CTATGCGCTATCCCGGACGC A GTAAGCGCAACGGTG A ACCTGACTCTGGCATGAAACCGGTA A GTAAGCGCAACGGTG GCCGGTACGGATATGCGACC
Tmem204	ENSMUST00000024984.6	Endothelial	B11	CTATGCGCTATCCCGGACGC A GTAAGCGCAACGGTG A GCTCGTGTTTATTTTAAATTAGACA A GTAAGCGCAACGGTG GCCGGTACGGATATGCGACC
Nrp1	ENSMUST00000026917.8	Endothelial	B11	CTATGCGCTATCCCGGACGC A GTAAGCGCAACGGTG A GTTGTCTGCGGGAAGGAGAGAGAGC A GTAAGCGCAACGGTG GCCGGTACGGATATGCGACC
Nrp1	ENSMUST00000026917.8	Endothelial	B11	CTATGCGCTATCCCGGACGC A GTAAGCGCAACGGTG A TCAGGAAGAAGAAGAAGGAGGAAAA A GTAAGCGCAACGGTG GCCGGTACGGATATGCGACC
Nrp1	ENSMUST00000026917.8	Endothelial	B11	CTATGCGCTATCCCGGACGC A GTAAGCGCAACGGTG A GGAAGGCTAGCGGCGAGGCAATGCC A GTAAGCGCAACGGTG GCCGGTACGGATATGCGACC
Nrp1	ENSMUST00000026917.8	Endothelial	B11	CTATGCGCTATCCCGGACGC A GTAAGCGCAACGGTG A CGTGGCGCACAGCAACGGCAGCCCC A GTAAGCGCAACGGTG GCCGGTACGGATATGCGACC
Nrp1	ENSMUST00000026917.8	Endothelial	B11	CTATGCGCTATCCCGGACGC A GTAAGCGCAACGGTG A TTAGCCATTCACACTTCTCACTTGG A GTAAGCGCAACGGTG GCCGGTACGGATATGCGACC
Nrp1	ENSMUST00000026917.8	Endothelial	B11	CTATGCGCTATCCCGGACGC A GTAAGCGCAACGGTG A TGCAATCTTCCCACAGAACTTCCCC A GTAAGCGCAACGGTG GCCGGTACGGATATGCGACC
Nrp1	ENSMUST00000026917.8	Endothelial	B11	CTATGCGCTATCCCGGACGC A GTAAGCGCAACGGTG A TGCTGTATAGTTCTGAGAACATTCG A GTAAGCGCAACGGTG GCCGGTACGGATATGCGACC
Nrp1	ENSMUST00000026917.8	Endothelial	B11	CTATGCGCTATCCCGGACGC A GTAAGCGCAACGGTG A AGGATTCGAGTCTTGCTCCAGGTCA A GTAAGCGCAACGGTG GCCGGTACGGATATGCGACC
Nrp1	ENSMUST00000026917.8	Endothelial	B11	CTATGCGCTATCCCGGACGC A GTAAGCGCAACGGTG A CATGGATAGAACGCCTGAAGAGGAG A GTAAGCGCAACGGTG GCCGGTACGGATATGCGACC
Nrp1	ENSMUST00000026917.8	Endothelial	B11	CTATGCGCTATCCCGGACGC A GTAAGCGCAACGGTG A CTGATCAGAATGGATCTCTCCAGAT A GTAAGCGCAACGGTG GCCGGTACGGATATGCGACC
Nrp1	ENSMUST00000026917.8	Endothelial	B11	CTATGCGCTATCCCGGACGC A GTAAGCGCAACGGTG A GATCCACTCCTTGTAGGAGTCTTCT A GTAAGCGCAACGGTG GCCGGTACGGATATGCGACC
Nrp1	ENSMUST00000026917.8	Endothelial	B11	CTATGCGCTATCCCGGACGC A GTAAGCGCAACGGTG A GGAGATCCAGTCCTCTCCGTTGGAG A GTAAGCGCAACGGTG GCCGGTACGGATATGCGACC
Nrp1	ENSMUST00000026917.8	Endothelial	B11	CTATGCGCTATCCCGGACGC A GTAAGCGCAACGGTG A AGATATACCAGTTTCCCAGGATACA A GTAAGCGCAACGGTG GCCGGTACGGATATGCGACC
Nrp1	ENSMUST00000026917.8	Endothelial	B11	CTATGCGCTATCCCGGACGC A GTAAGCGCAACGGTG A GTTTTCTGGCATCCAATTCCTGTCG A GTAAGCGCAACGGTG GCCGGTACGGATATGCGACC
Nrp1	ENSMUST00000026917.8	Endothelial	B11	CTATGCGCTATCCCGGACGC A GTAAGCGCAACGGTG A CTCGGTGCTTCCCACCCTGAATGAT A GTAAGCGCAACGGTG GCCGGTACGGATATGCGACC
Nrp1	ENSMUST00000026917.8	Endothelial	B11	CTATGCGCTATCCCGGACGC A GTAAGCGCAACGGTG A GAAGCTCAGGTGTGTCATAGTTGTT A GTAAGCGCAACGGTG GCCGGTACGGATATGCGACC
Nrp1	ENSMUST00000026917.8	Endothelial	B11	CTATGCGCTATCCCGGACGC A GTAAGCGCAACGGTG A CATTGGGTGTGGTTGGTCCAGCTGT A GTAAGCGCAACGGTG GCCGGTACGGATATGCGACC
Nrp1	ENSMUST00000026917.8	Endothelial	B11	CTATGCGCTATCCCGGACGC A GTAAGCGCAACGGTG A CTGATTGGATGGTGCTGTCTATAAT A GTAAGCGCAACGGTG GCCGGTACGGATATGCGACC
Nrp1	ENSMUST00000026917.8	Endothelial	B11	CTATGCGCTATCCCGGACGC A GTAAGCGCAACGGTG A TATGGTCCTGAATCGGCCCTGTCTT A GTAAGCGCAACGGTG GCCGGTACGGATATGCGACC
Nrp1	ENSMUST00000026917.8	Endothelial	B11	CTATGCGCTATCCCGGACGC A GTAAGCGCAACGGTG A GAGAGCCGGACATGTGATACCAGAA A GTAAGCGCAACGGTG GCCGGTACGGATATGCGACC
Nrp1	ENSMUST00000026917.8	Endothelial	B11	CTATGCGCTATCCCGGACGC A GTAAGCGCAACGGTG A ATAGTTTCAGAGATTTGTGCAGCAA A GTAAGCGCAACGGTG GCCGGTACGGATATGCGACC
Nrp1	ENSMUST00000026917.8	Endothelial	B11	CTATGCGCTATCCCGGACGC A GTAAGCGCAACGGTG A CATCAATTTTAATTTCTGTGTTCTT A GTAAGCGCAACGGTG GCCGGTACGGATATGCGACC
Nrp1	ENSMUST00000026917.8	Endothelial	B11	CTATGCGCTATCCCGGACGC A GTAAGCGCAACGGTG A ACTCCACAGACTGCACCCAGGAGTA A GTAAGCGCAACGGTG GCCGGTACGGATATGCGACC
Nrp1	ENSMUST00000026917.8	Endothelial	B11	CTATGCGCTATCCCGGACGC A GTAAGCGCAACGGTG A TCCGTGCCTTCACGCCTCTGAGTAA A GTAAGCGCAACGGTG GCCGGTACGGATATGCGACC
Nrp1	ENSMUST00000026917.8	Endothelial	B11	CTATGCGCTATCCCGGACGC A GTAAGCGCAACGGTG A GATGCCCTTCCGAGCTTACAGTGAA A GTAAGCGCAACGGTG GCCGGTACGGATATGCGACC
Nrp1	ENSMUST00000026917.8	Endothelial	B11	CTATGCGCTATCCCGGACGC A GTAAGCGCAACGGTG A GCTTCTGATTACCCAAATGAAACCA A GTAAGCGCAACGGTG GCCGGTACGGATATGCGACC
Nrp1	ENSMUST00000026917.8	Endothelial	B11	CTATGCGCTATCCCGGACGC A GTAAGCGCAACGGTG A CACATGTCCATCAAAAGGGCCCACT A GTAAGCGCAACGGTG GCCGGTACGGATATGCGACC
Nrp1	ENSMUST00000026917.8	Endothelial	B11	CTATGCGCTATCCCGGACGC A GTAAGCGCAACGGTG A GCAAACAAAATAGTCTAATTCTTTT A GTAAGCGCAACGGTG GCCGGTACGGATATGCGACC
Nrp1	ENSMUST00000026917.8	Endothelial	B11	CTATGCGCTATCCCGGACGC A GTAAGCGCAACGGTG A TGCAGGGTATGGTATTCTGAATGGA A GTAAGCGCAACGGTG GCCGGTACGGATATGCGACC
Nrp1	ENSMUST00000026917.8	Endothelial	B11	CTATGCGCTATCCCGGACGC A GTAAGCGCAACGGTG A CCAGAAACAGAGTGGGTCATCCACG A GTAAGCGCAACGGTG GCCGGTACGGATATGCGACC
Nrp1	ENSMUST00000026917.8	Endothelial	B11	CTATGCGCTATCCCGGACGC A GTAAGCGCAACGGTG A TGCCAGGTCTTCAGAGCCCTTGCCT A GTAAGCGCAACGGTG GCCGGTACGGATATGCGACC
Nrp1	ENSMUST00000026917.8	Endothelial	B11	CTATGCGCTATCCCGGACGC A GTAAGCGCAACGGTG A AAATGCTTCGATTTCCAGAGGAAAA A GTAAGCGCAACGGTG GCCGGTACGGATATGCGACC
Nrp1	ENSMUST00000026917.8	Endothelial	B11	CTATGCGCTATCCCGGACGC A GTAAGCGCAACGGTG A ACTTTAACCAGTTAACAAGAAACCC A GTAAGCGCAACGGTG GCCGGTACGGATATGCGACC
Nrp1	ENSMUST00000026917.8	Endothelial	B11	CTATGCGCTATCCCGGACGC A GTAAGCGCAACGGTG A TCCACGTCCTTTTAGACTTGGGGAT A GTAAGCGCAACGGTG GCCGGTACGGATATGCGACC
Nrp1	ENSMUST00000026917.8	Endothelial	B11	CTATGCGCTATCCCGGACGC A GTAAGCGCAACGGTG A TTGGTCTTAAACTAGTTTTGCCTCA A GTAAGCGCAACGGTG GCCGGTACGGATATGCGACC
Nrp1	ENSMUST00000026917.8	Endothelial	B11	CTATGCGCTATCCCGGACGC A GTAAGCGCAACGGTG A ACCTCTTTGTGCTGTTGAGGTGGAC A GTAAGCGCAACGGTG GCCGGTACGGATATGCGACC
Nrp1	ENSMUST00000026917.8	Endothelial	B11	CTATGCGCTATCCCGGACGC A GTAAGCGCAACGGTG A CCAGGAAGCAGATGTGATCTCTAAG A GTAAGCGCAACGGTG GCCGGTACGGATATGCGACC
Nrp1	ENSMUST00000026917.8	Endothelial	B11	CTATGCGCTATCCCGGACGC A GTAAGCGCAACGGTG A CACTGGTCAAGTTTGTTGTCTTACA A GTAAGCGCAACGGTG GCCGGTACGGATATGCGACC
Nrp1	ENSMUST00000026917.8	Endothelial	B11	CTATGCGCTATCCCGGACGC A GTAAGCGCAACGGTG A ATGAGGGTACAAAACATGAAGCAAT A GTAAGCGCAACGGTG GCCGGTACGGATATGCGACC
Nrp1	ENSMUST00000026917.8	Endothelial	B11	CTATGCGCTATCCCGGACGC A GTAAGCGCAACGGTG A CTTTGGAATGTGTAGTTTCGAGATT A GTAAGCGCAACGGTG GCCGGTACGGATATGCGACC
Flt1	ENSMUST00000031653.7	Endothelial	B11	CTATGCGCTATCCCGGACGC A GTAAGCGCAACGGTG A CTCCGAGCCTCTCAAGGACCTCGCT A GTAAGCGCAACGGTG GCCGGTACGGATATGCGACC
Flt1	ENSMUST00000031653.7	Endothelial	B11	CTATGCGCTATCCCGGACGC A GTAAGCGCAACGGTG A CTGCTTCTGCTTGGCGCCGCGAGAG A GTAAGCGCAACGGTG GCCGGTACGGATATGCGACC
Flt1	ENSMUST00000031653.7	Endothelial	B11	CTATGCGCTATCCCGGACGC A GTAAGCGCAACGGTG A TAACTTCGACCCTGAGCCATATCCT A GTAAGCGCAACGGTG GCCGGTACGGATATGCGACC
Flt1	ENSMUST00000031653.7	Endothelial	B11	CTATGCGCTATCCCGGACGC A GTAAGCGCAACGGTG A TTATCCCTCCCACAGGCCGATGGGG A GTAAGCGCAACGGTG GCCGGTACGGATATGCGACC
Flt1	ENSMUST00000031653.7	Endothelial	B11	CTATGCGCTATCCCGGACGC A GTAAGCGCAACGGTG A CTTCCTTCCGTCATGTGCACAAGTT A GTAAGCGCAACGGTG GCCGGTACGGATATGCGACC
Flt1	ENSMUST00000031653.7	Endothelial	B11	CTATGCGCTATCCCGGACGC A GTAAGCGCAACGGTG A TTCAGCAGTCCTATCTCTTTGTACG A GTAAGCGCAACGGTG GCCGGTACGGATATGCGACC
Flt1	ENSMUST00000031653.7	Endothelial	B11	CTATGCGCTATCCCGGACGC A GTAAGCGCAACGGTG A GTATTGAGCTCCGTGGTGGCGGTGC A GTAAGCGCAACGGTG GCCGGTACGGATATGCGACC
Flt1	ENSMUST00000031653.7	Endothelial	B11	CTATGCGCTATCCCGGACGC A GTAAGCGCAACGGTG A TTCACGCGACAGGTGTAGAGCCCCT A GTAAGCGCAACGGTG GCCGGTACGGATATGCGACC
Flt1	ENSMUST00000031653.7	Endothelial	B11	CTATGCGCTATCCCGGACGC A GTAAGCGCAACGGTG A CGAGCCATCTTTTAACCATACGATT A GTAAGCGCAACGGTG GCCGGTACGGATATGCGACC
Flt1	ENSMUST00000031653.7	Endothelial	B11	CTATGCGCTATCCCGGACGC A GTAAGCGCAACGGTG A TTTTCGTAGATCTGAGGTTTCACGT A GTAAGCGCAACGGTG GCCGGTACGGATATGCGACC
Flt1	ENSMUST00000031653.7	Endothelial	B11	CTATGCGCTATCCCGGACGC A GTAAGCGCAACGGTG A TCATTCTCAGTGCAGAAGTCATACC A GTAAGCGCAACGGTG GCCGGTACGGATATGCGACC
Flt1	ENSMUST00000031653.7	Endothelial	B11	CTATGCGCTATCCCGGACGC A GTAAGCGCAACGGTG A ATTTTATTGAAGGCCCGGCAGCTGT A GTAAGCGCAACGGTG GCCGGTACGGATATGCGACC
Flt1	ENSMUST00000031653.7	Endothelial	B11	CTATGCGCTATCCCGGACGC A GTAAGCGCAACGGTG A ATACTATGGTGCATGGTTCTGTTGT A GTAAGCGCAACGGTG GCCGGTACGGATATGCGACC
Flt1	ENSMUST00000031653.7	Endothelial	B11	CTATGCGCTATCCCGGACGC A GTAAGCGCAACGGTG A GCGCTTCCGAATCTCTAACGAGAAC A GTAAGCGCAACGGTG GCCGGTACGGATATGCGACC
Flt1	ENSMUST00000031653.7	Endothelial	B11	CTATGCGCTATCCCGGACGC A GTAAGCGCAACGGTG A TGCTGTTTCCTGGTCCTAAAATAAT A GTAAGCGCAACGGTG GCCGGTACGGATATGCGACC
Flt1	ENSMUST00000031653.7	Endothelial	B11	CTATGCGCTATCCCGGACGC A GTAAGCGCAACGGTG A AAAAGAGGGTCGCAGCCACGCATGT A GTAAGCGCAACGGTG GCCGGTACGGATATGCGACC
Flt1	ENSMUST00000031653.7	Endothelial	B11	CTATGCGCTATCCCGGACGC A GTAAGCGCAACGGTG A GTCTCTCCCGTGCAAACTCCCACTT A GTAAGCGCAACGGTG GCCGGTACGGATATGCGACC
Flt1	ENSMUST00000031653.7	Endothelial	B11	CTATGCGCTATCCCGGACGC A GTAAGCGCAACGGTG A TCAAGATCTTGAGTTCGGTCATCAG A GTAAGCGCAACGGTG GCCGGTACGGATATGCGACC
Flt1	ENSMUST00000031653.7	Endothelial	B11	CTATGCGCTATCCCGGACGC A GTAAGCGCAACGGTG A GCAAGGCTGCGTCCTTGTTGAGACA A GTAAGCGCAACGGTG GCCGGTACGGATATGCGACC
Flt1	ENSMUST00000031653.7	Endothelial	B11	CTATGCGCTATCCCGGACGC A GTAAGCGCAACGGTG A GCTTGGAGATCTCACTGTAATCCTC A GTAAGCGCAACGGTG GCCGGTACGGATATGCGACC
Flt1	ENSMUST00000031653.7	Endothelial	B11	CTATGCGCTATCCCGGACGC A GTAAGCGCAACGGTG A CTCTCCTCACATAATCAGGGTTCTT A GTAAGCGCAACGGTG GCCGGTACGGATATGCGACC
Flt1	ENSMUST00000031653.7	Endothelial	B11	CTATGCGCTATCCCGGACGC A GTAAGCGCAACGGTG A AGGCGGCTGCAGAAGTCTTCATCCA A GTAAGCGCAACGGTG GCCGGTACGGATATGCGACC
Flt1	ENSMUST00000031653.7	Endothelial	B11	CTATGCGCTATCCCGGACGC A GTAAGCGCAACGGTG A TTCCCATCCTGTTGGACGTTGGCTT A GTAAGCGCAACGGTG GCCGGTACGGATATGCGACC
Flt1	ENSMUST00000031653.7	Endothelial	B11	CTATGCGCTATCCCGGACGC A GTAAGCGCAACGGTG A CTCCTCAAAGGTTTTGATTCTTTCC A GTAAGCGCAACGGTG GCCGGTACGGATATGCGACC
Flt1	ENSMUST00000031653.7	Endothelial	B11	CTATGCGCTATCCCGGACGC A GTAAGCGCAACGGTG A CAGATCGGAAAGTCCCGCCTCCTTG A GTAAGCGCAACGGTG GCCGGTACGGATATGCGACC
Flt1	ENSMUST00000031653.7	Endothelial	B11	CTATGCGCTATCCCGGACGC A GTAAGCGCAACGGTG A CAGGGGCTGGTTGTCGGGGCTGGTG A GTAAGCGCAACGGTG GCCGGTACGGATATGCGACC
Flt1	ENSMUST00000031653.7	Endothelial	B11	CTATGCGCTATCCCGGACGC A GTAAGCGCAACGGTG A TCCAGGTTACCCTGAGGCTTTGCGG A GTAAGCGCAACGGTG GCCGGTACGGATATGCGACC
Flt1	ENSMUST00000031653.7	Endothelial	B11	CTATGCGCTATCCCGGACGC A GTAAGCGCAACGGTG A CTGTTTGCTCTGTTCTCCCTTTCCT A GTAAGCGCAACGGTG GCCGGTACGGATATGCGACC
Flt1	ENSMUST00000031653.7	Endothelial	B11	CTATGCGCTATCCCGGACGC A GTAAGCGCAACGGTG A TTAACTGTGGTTCCCGAGAACATGT A GTAAGCGCAACGGTG GCCGGTACGGATATGCGACC
Flt1	ENSMUST00000031653.7	Endothelial	B11	CTATGCGCTATCCCGGACGC A GTAAGCGCAACGGTG A CGTGAGCAGTATGCGAAGGTCAGGC A GTAAGCGCAACGGTG GCCGGTACGGATATGCGACC
Flt1	ENSMUST00000031653.7	Endothelial	B11	CTATGCGCTATCCCGGACGC A GTAAGCGCAACGGTG A CTTTTCTAGACCATGACTCTTAACT A GTAAGCGCAACGGTG GCCGGTACGGATATGCGACC
Flt1	ENSMUST00000031653.7	Endothelial	B11	CTATGCGCTATCCCGGACGC A GTAAGCGCAACGGTG A GCTCCTCTCAGACTGCCTTGGGATG A GTAAGCGCAACGGTG GCCGGTACGGATATGCGACC
Flt1	ENSMUST00000031653.7	Endothelial	B11	CTATGCGCTATCCCGGACGC A GTAAGCGCAACGGTG A TCGTCATTAGACCCCAGACAAGGTA A GTAAGCGCAACGGTG GCCGGTACGGATATGCGACC
Flt1	ENSMUST00000031653.7	Endothelial	B11	CTATGCGCTATCCCGGACGC A GTAAGCGCAACGGTG A GCTGTGACCGGCTCCGGCAGGTGTG A GTAAGCGCAACGGTG GCCGGTACGGATATGCGACC
Flt1	ENSMUST00000031653.7	Endothelial	B11	CTATGCGCTATCCCGGACGC A GTAAGCGCAACGGTG A GGCTGTCTCAGTGGGGATTGCACTG A GTAAGCGCAACGGTG GCCGGTACGGATATGCGACC
Flt1	ENSMUST00000031653.7	Endothelial	B11	CTATGCGCTATCCCGGACGC A GTAAGCGCAACGGTG A TCGCCTGACTTACACACTGCAGCCG A GTAAGCGCAACGGTG GCCGGTACGGATATGCGACC
Flt1	ENSMUST00000031653.7	Endothelial	B11	CTATGCGCTATCCCGGACGC A GTAAGCGCAACGGTG A TCTTTAAGCAGAACCAGAGAATCCC A GTAAGCGCAACGGTG GCCGGTACGGATATGCGACC
Flt1	ENSMUST00000031653.7	Endothelial	B11	CTATGCGCTATCCCGGACGC A GTAAGCGCAACGGTG A GGCAAACGGTTTGAATGCCACTGTC A GTAAGCGCAACGGTG GCCGGTACGGATATGCGACC
Flt1	ENSMUST00000031653.7	Endothelial	B11	CTATGCGCTATCCCGGACGC A GTAAGCGCAACGGTG A GCCCTCTCCCTGCACTGAGTCCCGT A GTAAGCGCAACGGTG GCCGGTACGGATATGCGACC
Flt1	ENSMUST00000031653.7	Endothelial	B11	CTATGCGCTATCCCGGACGC A GTAAGCGCAACGGTG A ATGACTAGAAAGGTGAGGCCAGACC A GTAAGCGCAACGGTG GCCGGTACGGATATGCGACC
Dlc1	ENSMUST00000033923.9	Endothelial	B11	CTATGCGCTATCCCGGACGC A GTAAGCGCAACGGTG A GCCCTAGGGGCCGCGCCTTCCTACT A GTAAGCGCAACGGTG GCCGGTACGGATATGCGACC
Dlc1	ENSMUST00000033923.9	Endothelial	B11	CTATGCGCTATCCCGGACGC A GTAAGCGCAACGGTG A GCAAAATCGTGGGTTTTAGATTGCC A GTAAGCGCAACGGTG GCCGGTACGGATATGCGACC
Dlc1	ENSMUST00000033923.9	Endothelial	B11	CTATGCGCTATCCCGGACGC A GTAAGCGCAACGGTG A GCACTGGGAACGTCGAGGCTGCCAG A GTAAGCGCAACGGTG GCCGGTACGGATATGCGACC
Dlc1	ENSMUST00000033923.9	Endothelial	B11	CTATGCGCTATCCCGGACGC A GTAAGCGCAACGGTG A GCGCAATATCAATAGGGAACAGTAG A GTAAGCGCAACGGTG GCCGGTACGGATATGCGACC
Dlc1	ENSMUST00000033923.9	Endothelial	B11	CTATGCGCTATCCCGGACGC A GTAAGCGCAACGGTG A CATCCGAATCCTCACTTCGCTTCCG A GTAAGCGCAACGGTG GCCGGTACGGATATGCGACC
Dlc1	ENSMUST00000033923.9	Endothelial	B11	CTATGCGCTATCCCGGACGC A GTAAGCGCAACGGTG A GCATGCTTTCGTGGCTTGTGGCGCT A GTAAGCGCAACGGTG GCCGGTACGGATATGCGACC
Dlc1	ENSMUST00000033923.9	Endothelial	B11	CTATGCGCTATCCCGGACGC A GTAAGCGCAACGGTG A AGCAGACGCTGATGACGGAATTGGT A GTAAGCGCAACGGTG GCCGGTACGGATATGCGACC
Dlc1	ENSMUST00000033923.9	Endothelial	B11	CTATGCGCTATCCCGGACGC A GTAAGCGCAACGGTG A GGGAGCCCTTGAGCTTCAGGCTCTC A GTAAGCGCAACGGTG GCCGGTACGGATATGCGACC
Dlc1	ENSMUST00000033923.9	Endothelial	B11	CTATGCGCTATCCCGGACGC A GTAAGCGCAACGGTG A TGATGTGGTTGCCATTGAGGGCTGA A GTAAGCGCAACGGTG GCCGGTACGGATATGCGACC
Dlc1	ENSMUST00000033923.9	Endothelial	B11	CTATGCGCTATCCCGGACGC A GTAAGCGCAACGGTG A AGCCCTCTAGATACATGCCCACCCG A GTAAGCGCAACGGTG GCCGGTACGGATATGCGACC
Dlc1	ENSMUST00000033923.9	Endothelial	B11	CTATGCGCTATCCCGGACGC A GTAAGCGCAACGGTG A GGGAGAGGGCCTTAGGGAAGGTGCC A GTAAGCGCAACGGTG GCCGGTACGGATATGCGACC
Dlc1	ENSMUST00000033923.9	Endothelial	B11	CTATGCGCTATCCCGGACGC A GTAAGCGCAACGGTG A AGATGCTCAGGCGGCTGCTCAGAGA A GTAAGCGCAACGGTG GCCGGTACGGATATGCGACC
Dlc1	ENSMUST00000033923.9	Endothelial	B11	CTATGCGCTATCCCGGACGC A GTAAGCGCAACGGTG A ACCACTGGTTGACTATCCGCTGCAT A GTAAGCGCAACGGTG GCCGGTACGGATATGCGACC
Dlc1	ENSMUST00000033923.9	Endothelial	B11	CTATGCGCTATCCCGGACGC A GTAAGCGCAACGGTG A TGGGCTCTTCGGGCTCATTGAGGGA A GTAAGCGCAACGGTG GCCGGTACGGATATGCGACC
Dlc1	ENSMUST00000033923.9	Endothelial	B11	CTATGCGCTATCCCGGACGC A GTAAGCGCAACGGTG A ACTGGCAGTTAATCTGCAGTGACAC A GTAAGCGCAACGGTG GCCGGTACGGATATGCGACC
Dlc1	ENSMUST00000033923.9	Endothelial	B11	CTATGCGCTATCCCGGACGC A GTAAGCGCAACGGTG A CCCCAAACACACTCCGGTCCTTGTA A GTAAGCGCAACGGTG GCCGGTACGGATATGCGACC
Dlc1	ENSMUST00000033923.9	Endothelial	B11	CTATGCGCTATCCCGGACGC A GTAAGCGCAACGGTG A AGCCTGGATCCGGGATTTGACACCT A GTAAGCGCAACGGTG GCCGGTACGGATATGCGACC
Dlc1	ENSMUST00000033923.9	Endothelial	B11	CTATGCGCTATCCCGGACGC A GTAAGCGCAACGGTG A GGGAACATACTGGTAGATCTGCAGG A GTAAGCGCAACGGTG GCCGGTACGGATATGCGACC
Dlc1	ENSMUST00000033923.9	Endothelial	B11	CTATGCGCTATCCCGGACGC A GTAAGCGCAACGGTG A GGTGGGAGTCATCTGGTTTTCTTTC A GTAAGCGCAACGGTG GCCGGTACGGATATGCGACC
Dlc1	ENSMUST00000033923.9	Endothelial	B11	CTATGCGCTATCCCGGACGC A GTAAGCGCAACGGTG A CAATCATGTGGGCCAGCCCTTGAGT A GTAAGCGCAACGGTG GCCGGTACGGATATGCGACC
Dlc1	ENSMUST00000033923.9	Endothelial	B11	CTATGCGCTATCCCGGACGC A GTAAGCGCAACGGTG A AAGTGTCTGTAGTCAGCAGGCTGGT A GTAAGCGCAACGGTG GCCGGTACGGATATGCGACC
Dlc1	ENSMUST00000033923.9	Endothelial	B11	CTATGCGCTATCCCGGACGC A GTAAGCGCAACGGTG A TCCTCGGGTGCAGCGGGGACTTCGA A GTAAGCGCAACGGTG GCCGGTACGGATATGCGACC
Dlc1	ENSMUST00000033923.9	Endothelial	B11	CTATGCGCTATCCCGGACGC A GTAAGCGCAACGGTG A CGCGCAGGGTGGGGCGCCATGCTGT A GTAAGCGCAACGGTG GCCGGTACGGATATGCGACC
Dlc1	ENSMUST00000033923.9	Endothelial	B11	CTATGCGCTATCCCGGACGC A GTAAGCGCAACGGTG A GCATGTGGCCCCTTAAATCAGCTCT A GTAAGCGCAACGGTG GCCGGTACGGATATGCGACC
Dlc1	ENSMUST00000033923.9	Endothelial	B11	CTATGCGCTATCCCGGACGC A GTAAGCGCAACGGTG A ACGGGTGCTTCATTCGCGTCGGTCA A GTAAGCGCAACGGTG GCCGGTACGGATATGCGACC
Dlc1	ENSMUST00000033923.9	Endothelial	B11	CTATGCGCTATCCCGGACGC A GTAAGCGCAACGGTG A GCAATCTGAACAATACAGGTACCCC A GTAAGCGCAACGGTG GCCGGTACGGATATGCGACC
Dlc1	ENSMUST00000033923.9	Endothelial	B11	CTATGCGCTATCCCGGACGC A GTAAGCGCAACGGTG A CTGTCCGAGAGTACCAACTATTCCA A GTAAGCGCAACGGTG GCCGGTACGGATATGCGACC
Dlc1	ENSMUST00000033923.9	Endothelial	B11	CTATGCGCTATCCCGGACGC A GTAAGCGCAACGGTG A CTATTCCAGGTTGAGCTAAACCTGG A GTAAGCGCAACGGTG GCCGGTACGGATATGCGACC
Dlc1	ENSMUST00000033923.9	Endothelial	B11	CTATGCGCTATCCCGGACGC A GTAAGCGCAACGGTG A TGAACTAGTCTTATGGCTAAATTCC A GTAAGCGCAACGGTG GCCGGTACGGATATGCGACC
Dlc1	ENSMUST00000033923.9	Endothelial	B11	CTATGCGCTATCCCGGACGC A GTAAGCGCAACGGTG A ACTTGCCCAGCATATAAAAGGCTCT A GTAAGCGCAACGGTG GCCGGTACGGATATGCGACC
Dlc1	ENSMUST00000033923.9	Endothelial	B11	CTATGCGCTATCCCGGACGC A GTAAGCGCAACGGTG A GTAAACTGAGCTGAGCCCTTTATCC A GTAAGCGCAACGGTG GCCGGTACGGATATGCGACC
Dlc1	ENSMUST00000033923.9	Endothelial	B11	CTATGCGCTATCCCGGACGC A GTAAGCGCAACGGTG A CCCCATTAAAATACACACATAGCCG A GTAAGCGCAACGGTG GCCGGTACGGATATGCGACC
Dlc1	ENSMUST00000033923.9	Endothelial	B11	CTATGCGCTATCCCGGACGC A GTAAGCGCAACGGTG A CTGTTTGCTTTTCACTGAGATTACT A GTAAGCGCAACGGTG GCCGGTACGGATATGCGACC
Dlc1	ENSMUST00000033923.9	Endothelial	B11	CTATGCGCTATCCCGGACGC A GTAAGCGCAACGGTG A CTTCAAAGAACCTTTGAAATAATAC A GTAAGCGCAACGGTG GCCGGTACGGATATGCGACC
Dlc1	ENSMUST00000033923.9	Endothelial	B11	CTATGCGCTATCCCGGACGC A GTAAGCGCAACGGTG A GGTATATACAGCATACAATCTTACA A GTAAGCGCAACGGTG GCCGGTACGGATATGCGACC
Dlc1	ENSMUST00000033923.9	Endothelial	B11	CTATGCGCTATCCCGGACGC A GTAAGCGCAACGGTG A AACCTCTTCCTTTATTTATTCTTTT A GTAAGCGCAACGGTG GCCGGTACGGATATGCGACC
Dlc1	ENSMUST00000033923.9	Endothelial	B11	CTATGCGCTATCCCGGACGC A GTAAGCGCAACGGTG A TCTTTGGTCTTTGCTTGGCACGGGG A GTAAGCGCAACGGTG GCCGGTACGGATATGCGACC
Dlc1	ENSMUST00000033923.9	Endothelial	B11	CTATGCGCTATCCCGGACGC A GTAAGCGCAACGGTG A TTCTTGGAACCTCTGGGCATCCTTT A GTAAGCGCAACGGTG GCCGGTACGGATATGCGACC
Dlc1	ENSMUST00000033923.9	Endothelial	B11	CTATGCGCTATCCCGGACGC A GTAAGCGCAACGGTG A CTTGGAAAGTTCCGTGCTCTGAATT A GTAAGCGCAACGGTG GCCGGTACGGATATGCGACC
Dlc1	ENSMUST00000033923.9	Endothelial	B11	CTATGCGCTATCCCGGACGC A GTAAGCGCAACGGTG A ATCAATTTATTAGGTGTCTACAAGT A GTAAGCGCAACGGTG GCCGGTACGGATATGCGACC
Cdh5	ENSMUST00000034339.8	Endothelial	B11	CTATGCGCTATCCCGGACGC A GTAAGCGCAACGGTG A GGGAGAGGGGAGCCACACCCAGGCT A GTAAGCGCAACGGTG GCCGGTACGGATATGCGACC
Cdh5	ENSMUST00000034339.8	Endothelial	B11	CTATGCGCTATCCCGGACGC A GTAAGCGCAACGGTG A CTGCATCCTTCGTGGAGGAGCTGAT A GTAAGCGCAACGGTG GCCGGTACGGATATGCGACC
Cdh5	ENSMUST00000034339.8	Endothelial	B11	CTATGCGCTATCCCGGACGC A GTAAGCGCAACGGTG A GGGAAAGTTAGGGCCTGCCATTGCT A GTAAGCGCAACGGTG GCCGGTACGGATATGCGACC
Cdh5	ENSMUST00000034339.8	Endothelial	B11	CTATGCGCTATCCCGGACGC A GTAAGCGCAACGGTG A CGGTTCACGTTGGACTTGATCTTTC A GTAAGCGCAACGGTG GCCGGTACGGATATGCGACC
Cdh5	ENSMUST00000034339.8	Endothelial	B11	CTATGCGCTATCCCGGACGC A GTAAGCGCAACGGTG A GCAAGCACATTCCCTGTGTTAGCAT A GTAAGCGCAACGGTG GCCGGTACGGATATGCGACC
Cdh5	ENSMUST00000034339.8	Endothelial	B11	CTATGCGCTATCCCGGACGC A GTAAGCGCAACGGTG A TCATTTATATCATGCACCTTGACAG A GTAAGCGCAACGGTG GCCGGTACGGATATGCGACC
Cdh5	ENSMUST00000034339.8	Endothelial	B11	CTATGCGCTATCCCGGACGC A GTAAGCGCAACGGTG A ACACGGATGACAGAGGTCCCTATAG A GTAAGCGCAACGGTG GCCGGTACGGATATGCGACC
Cdh5	ENSMUST00000034339.8	Endothelial	B11	CTATGCGCTATCCCGGACGC A GTAAGCGCAACGGTG A AAAATGAGTCCAGAATTATCAATGC A GTAAGCGCAACGGTG GCCGGTACGGATATGCGACC
Cdh5	ENSMUST00000034339.8	Endothelial	B11	CTATGCGCTATCCCGGACGC A GTAAGCGCAACGGTG A GACTCTCCCCGCAGACCCAGGGCAT A GTAAGCGCAACGGTG GCCGGTACGGATATGCGACC
Cdh5	ENSMUST00000034339.8	Endothelial	B11	CTATGCGCTATCCCGGACGC A GTAAGCGCAACGGTG A TTGCCCACTCGGATGTCTTCAGGCA A GTAAGCGCAACGGTG GCCGGTACGGATATGCGACC
Cdh5	ENSMUST00000034339.8	Endothelial	B11	CTATGCGCTATCCCGGACGC A GTAAGCGCAACGGTG A TACTCGCCCTGCATGATGCTGTACT A GTAAGCGCAACGGTG GCCGGTACGGATATGCGACC
Cdh5	ENSMUST00000034339.8	Endothelial	B11	CTATGCGCTATCCCGGACGC A GTAAGCGCAACGGTG A TCAATGTAGAATGTGTACTGCTGGA A GTAAGCGCAACGGTG GCCGGTACGGATATGCGACC
Cdh5	ENSMUST00000034339.8	Endothelial	B11	CTATGCGCTATCCCGGACGC A GTAAGCGCAACGGTG A TAGAAGTGTCGCTGGAAGACAGGGG A GTAAGCGCAACGGTG GCCGGTACGGATATGCGACC
Cdh5	ENSMUST00000034339.8	Endothelial	B11	CTATGCGCTATCCCGGACGC A GTAAGCGCAACGGTG A CTGGTCTTGCGGATGGAGTACCCGA A GTAAGCGCAACGGTG GCCGGTACGGATATGCGACC
Cdh5	ENSMUST00000034339.8	Endothelial	B11	CTATGCGCTATCCCGGACGC A GTAAGCGCAACGGTG A TCGTTGGCCTCCACAGTCAGGTTAT A GTAAGCGCAACGGTG GCCGGTACGGATATGCGACC
Cdh5	ENSMUST00000034339.8	Endothelial	B11	CTATGCGCTATCCCGGACGC A GTAAGCGCAACGGTG A GGGTTGTCATTCTCATCCAAGACTT A GTAAGCGCAACGGTG GCCGGTACGGATATGCGACC
Cdh5	ENSMUST00000034339.8	Endothelial	B11	CTATGCGCTATCCCGGACGC A GTAAGCGCAACGGTG A GGGTTTACTGGCACCACATCCTTGT A GTAAGCGCAACGGTG GCCGGTACGGATATGCGACC
Cdh5	ENSMUST00000034339.8	Endothelial	B11	CTATGCGCTATCCCGGACGC A GTAAGCGCAACGGTG A ACCGTGATGTTGGCGGTGTTGTCAT A GTAAGCGCAACGGTG GCCGGTACGGATATGCGACC
Cdh5	ENSMUST00000034339.8	Endothelial	B11	CTATGCGCTATCCCGGACGC A GTAAGCGCAACGGTG A CCCACGGTTAGCGTGCTGGTTCCAG A GTAAGCGCAACGGTG GCCGGTACGGATATGCGACC
Cdh5	ENSMUST00000034339.8	Endothelial	B11	CTATGCGCTATCCCGGACGC A GTAAGCGCAACGGTG A AGCGCCTGGATGCTGACACCCGCCT A GTAAGCGCAACGGTG GCCGGTACGGATATGCGACC
Cdh5	ENSMUST00000034339.8	Endothelial	B11	CTATGCGCTATCCCGGACGC A GTAAGCGCAACGGTG A TCCAGCGCACTCTTGCTATGAGCAT A GTAAGCGCAACGGTG GCCGGTACGGATATGCGACC
Cdh5	ENSMUST00000034339.8	Endothelial	B11	CTATGCGCTATCCCGGACGC A GTAAGCGCAACGGTG A TTAAGCACTGACACATCATAGCTGG A GTAAGCGCAACGGTG GCCGGTACGGATATGCGACC
Cdh5	ENSMUST00000034339.8	Endothelial	B11	CTATGCGCTATCCCGGACGC A GTAAGCGCAACGGTG A CCGTGCAGTCCAGGCGCCAGGCGCG A GTAAGCGCAACGGTG GCCGGTACGGATATGCGACC
Cdh5	ENSMUST00000034339.8	Endothelial	B11	CTATGCGCTATCCCGGACGC A GTAAGCGCAACGGTG A TAGATGTGCAGTGTGTCGTATGGGG A GTAAGCGCAACGGTG GCCGGTACGGATATGCGACC
Cdh5	ENSMUST00000034339.8	Endothelial	B11	CTATGCGCTATCCCGGACGC A GTAAGCGCAACGGTG A AACCTGGGTCCCCAGTCGTTGAGGA A GTAAGCGCAACGGTG GCCGGTACGGATATGCGACC
Cdh5	ENSMUST00000034339.8	Endothelial	B11	CTATGCGCTATCCCGGACGC A GTAAGCGCAACGGTG A GGTCCCCAGGCCCAAAGACCAGAAC A GTAAGCGCAACGGTG GCCGGTACGGATATGCGACC
Cdh5	ENSMUST00000034339.8	Endothelial	B11	CTATGCGCTATCCCGGACGC A GTAAGCGCAACGGTG A TTTGCTACCTTGGGGATGGAAGGGG A GTAAGCGCAACGGTG GCCGGTACGGATATGCGACC
Cdh5	ENSMUST00000034339.8	Endothelial	B11	CTATGCGCTATCCCGGACGC A GTAAGCGCAACGGTG A GAGGAGGGAGGGGTGCGGGGTGGGG A GTAAGCGCAACGGTG GCCGGTACGGATATGCGACC
Cdh5	ENSMUST00000034339.8	Endothelial	B11	CTATGCGCTATCCCGGACGC A GTAAGCGCAACGGTG A AGTTCAGCATAGTCAGTTTGCTTGG A GTAAGCGCAACGGTG GCCGGTACGGATATGCGACC
Cdh5	ENSMUST00000034339.8	Endothelial	B11	CTATGCGCTATCCCGGACGC A GTAAGCGCAACGGTG A CAGCAGTGCTGGGTCTCCTGAGGGC A GTAAGCGCAACGGTG GCCGGTACGGATATGCGACC
Cdh5	ENSMUST00000034339.8	Endothelial	B11	CTATGCGCTATCCCGGACGC A GTAAGCGCAACGGTG A GGTCAGGAGCTGCGGACAGTCTCCT A GTAAGCGCAACGGTG GCCGGTACGGATATGCGACC
Cdh5	ENSMUST00000034339.8	Endothelial	B11	CTATGCGCTATCCCGGACGC A GTAAGCGCAACGGTG A CAGTTGCTTCAAATTCGACAAGCCA A GTAAGCGCAACGGTG GCCGGTACGGATATGCGACC
Cdh5	ENSMUST00000034339.8	Endothelial	B11	CTATGCGCTATCCCGGACGC A GTAAGCGCAACGGTG A GTTAGAGGCTATCCTTGCTCTATGA A GTAAGCGCAACGGTG GCCGGTACGGATATGCGACC
Cdh5	ENSMUST00000034339.8	Endothelial	B11	CTATGCGCTATCCCGGACGC A GTAAGCGCAACGGTG A AAGGAAGAGTGAGTGACCAGGCGAG A GTAAGCGCAACGGTG GCCGGTACGGATATGCGACC
Cdh5	ENSMUST00000034339.8	Endothelial	B11	CTATGCGCTATCCCGGACGC A GTAAGCGCAACGGTG A GTGGTGCAGTTACGGTTCAGCCAGG A GTAAGCGCAACGGTG GCCGGTACGGATATGCGACC
Cdh5	ENSMUST00000034339.8	Endothelial	B11	CTATGCGCTATCCCGGACGC A GTAAGCGCAACGGTG A ACTGCCCCTGGAAAGGGCAGGGGTC A GTAAGCGCAACGGTG GCCGGTACGGATATGCGACC
Cdh5	ENSMUST00000034339.8	Endothelial	B11	CTATGCGCTATCCCGGACGC A GTAAGCGCAACGGTG A TGTCTGTATGCCCCTTCCTCCAGCT A GTAAGCGCAACGGTG GCCGGTACGGATATGCGACC
Cdh5	ENSMUST00000034339.8	Endothelial	B11	CTATGCGCTATCCCGGACGC A GTAAGCGCAACGGTG A TAGACAAATGTCAGAGCTATCGATA A GTAAGCGCAACGGTG GCCGGTACGGATATGCGACC
Cdh5	ENSMUST00000034339.8	Endothelial	B11	CTATGCGCTATCCCGGACGC A GTAAGCGCAACGGTG A AATTGTTAACCTAAATAGCAAACTG A GTAAGCGCAACGGTG GCCGGTACGGATATGCGACC
Cdh5	ENSMUST00000034339.8	Endothelial	B11	CTATGCGCTATCCCGGACGC A GTAAGCGCAACGGTG A AAGGTACAGTACATCTCATGCACCA A GTAAGCGCAACGGTG GCCGGTACGGATATGCGACC
AU021092	ENSMUST00000050160.4	Endothelial	B11	CTATGCGCTATCCCGGACGC A GTAAGCGCAACGGTG A GTGGATGGCCACACCCTGAAGTGCA A GTAAGCGCAACGGTG GCCGGTACGGATATGCGACC
AU021092	ENSMUST00000050160.4	Endothelial	B11	CTATGCGCTATCCCGGACGC A GTAAGCGCAACGGTG A AGTCTCGCCATGACAGGATTTCTGC A GTAAGCGCAACGGTG GCCGGTACGGATATGCGACC
AU021092	ENSMUST00000050160.4	Endothelial	B11	CTATGCGCTATCCCGGACGC A GTAAGCGCAACGGTG A GTGTGGTGGCAGGGCCAGCAGCAGG A GTAAGCGCAACGGTG GCCGGTACGGATATGCGACC
AU021092	ENSMUST00000050160.4	Endothelial	B11	CTATGCGCTATCCCGGACGC A GTAAGCGCAACGGTG A GATCAAGTTTGCCATGGTGCCCTGT A GTAAGCGCAACGGTG GCCGGTACGGATATGCGACC
AU021092	ENSMUST00000050160.4	Endothelial	B11	CTATGCGCTATCCCGGACGC A GTAAGCGCAACGGTG A GTCCTCCAAGAACAAGGTGGCTTTT A GTAAGCGCAACGGTG GCCGGTACGGATATGCGACC
AU021092	ENSMUST00000050160.4	Endothelial	B11	CTATGCGCTATCCCGGACGC A GTAAGCGCAACGGTG A ACCATCCAGGTTGATTGTGGGCAGC A GTAAGCGCAACGGTG GCCGGTACGGATATGCGACC
AU021092	ENSMUST00000050160.4	Endothelial	B11	CTATGCGCTATCCCGGACGC A GTAAGCGCAACGGTG A CACTTCCAGCACTTGGAAGCCCACC A GTAAGCGCAACGGTG GCCGGTACGGATATGCGACC
AU021092	ENSMUST00000050160.4	Endothelial	B11	CTATGCGCTATCCCGGACGC A GTAAGCGCAACGGTG A CAGCAAGGGCTTGTGAGCCCATTTT A GTAAGCGCAACGGTG GCCGGTACGGATATGCGACC
AU021092	ENSMUST00000050160.4	Endothelial	B11	CTATGCGCTATCCCGGACGC A GTAAGCGCAACGGTG A CTGTCCAGCGCGCATGCTGAGAGGC A GTAAGCGCAACGGTG GCCGGTACGGATATGCGACC
AU021092	ENSMUST00000050160.4	Endothelial	B11	CTATGCGCTATCCCGGACGC A GTAAGCGCAACGGTG A CTGCTTGAGGTAGAAGATGGATTTT A GTAAGCGCAACGGTG GCCGGTACGGATATGCGACC
AU021092	ENSMUST00000050160.4	Endothelial	B11	CTATGCGCTATCCCGGACGC A GTAAGCGCAACGGTG A GAACTCTCTTAGGTACGTGGGGTCA A GTAAGCGCAACGGTG GCCGGTACGGATATGCGACC
AU021092	ENSMUST00000050160.4	Endothelial	B11	CTATGCGCTATCCCGGACGC A GTAAGCGCAACGGTG A CCAAAACCCAGGCTGAATGCTTGGC A GTAAGCGCAACGGTG GCCGGTACGGATATGCGACC
AU021092	ENSMUST00000050160.4	Endothelial	B11	CTATGCGCTATCCCGGACGC A GTAAGCGCAACGGTG A GGTGCGTGTCCAGTCATTGGGCAAC A GTAAGCGCAACGGTG GCCGGTACGGATATGCGACC
AU021092	ENSMUST00000050160.4	Endothelial	B11	CTATGCGCTATCCCGGACGC A GTAAGCGCAACGGTG A CAGCCAGGGGTAGACTAGGGAGGCA A GTAAGCGCAACGGTG GCCGGTACGGATATGCGACC
AU021092	ENSMUST00000050160.4	Endothelial	B11	CTATGCGCTATCCCGGACGC A GTAAGCGCAACGGTG A TAGTTGCACCAGGCACACATCGCTG A GTAAGCGCAACGGTG GCCGGTACGGATATGCGACC
AU021092	ENSMUST00000050160.4	Endothelial	B11	CTATGCGCTATCCCGGACGC A GTAAGCGCAACGGTG A CTGGCTGCTGTCTGTCCCTGTTCCT A GTAAGCGCAACGGTG GCCGGTACGGATATGCGACC
AU021092	ENSMUST00000050160.4	Endothelial	B11	CTATGCGCTATCCCGGACGC A GTAAGCGCAACGGTG A TCTGCAGAAGTTGGAGAGCCTGCAA A GTAAGCGCAACGGTG GCCGGTACGGATATGCGACC
AU021092	ENSMUST00000050160.4	Endothelial	B11	CTATGCGCTATCCCGGACGC A GTAAGCGCAACGGTG A TGAGCAGCCGGCCTTGGTCATAAGG A GTAAGCGCAACGGTG GCCGGTACGGATATGCGACC
AU021092	ENSMUST00000050160.4	Endothelial	B11	CTATGCGCTATCCCGGACGC A GTAAGCGCAACGGTG A GAGCAGCTGATGGGAGAGGCTGTAG A GTAAGCGCAACGGTG GCCGGTACGGATATGCGACC
AU021092	ENSMUST00000050160.4	Endothelial	B11	CTATGCGCTATCCCGGACGC A GTAAGCGCAACGGTG A CCCTTGCATTCTGGCCCAGAGGAAG A GTAAGCGCAACGGTG GCCGGTACGGATATGCGACC
AU021092	ENSMUST00000050160.4	Endothelial	B11	CTATGCGCTATCCCGGACGC A GTAAGCGCAACGGTG A GGCACAGAAGATGTCCATGTAGTGT A GTAAGCGCAACGGTG GCCGGTACGGATATGCGACC
AU021092	ENSMUST00000050160.4	Endothelial	B11	CTATGCGCTATCCCGGACGC A GTAAGCGCAACGGTG A AGCTCTGTGGTTCAGTTCCATCATA A GTAAGCGCAACGGTG GCCGGTACGGATATGCGACC
AU021092	ENSMUST00000050160.4	Endothelial	B11	CTATGCGCTATCCCGGACGC A GTAAGCGCAACGGTG A GGTGGGGTAAGCGTATCCAACGGCC A GTAAGCGCAACGGTG GCCGGTACGGATATGCGACC
AU021092	ENSMUST00000050160.4	Endothelial	B11	CTATGCGCTATCCCGGACGC A GTAAGCGCAACGGTG A CATAATGTTTTCCATGAAGAGGTCT A GTAAGCGCAACGGTG GCCGGTACGGATATGCGACC
AU021092	ENSMUST00000050160.4	Endothelial	B11	CTATGCGCTATCCCGGACGC A GTAAGCGCAACGGTG A GTCAGAGAAGCCAGCCATACCACAG A GTAAGCGCAACGGTG GCCGGTACGGATATGCGACC
AU021092	ENSMUST00000050160.4	Endothelial	B11	CTATGCGCTATCCCGGACGC A GTAAGCGCAACGGTG A GGCCTCCAGCCAGCGCAGCTTGTAG A GTAAGCGCAACGGTG GCCGGTACGGATATGCGACC
AU021092	ENSMUST00000050160.4	Endothelial	B11	CTATGCGCTATCCCGGACGC A GTAAGCGCAACGGTG A CTTCAGAAGGTTCACCCTTTGTGTC A GTAAGCGCAACGGTG GCCGGTACGGATATGCGACC
AU021092	ENSMUST00000050160.4	Endothelial	B11	CTATGCGCTATCCCGGACGC A GTAAGCGCAACGGTG A TTCTCAGAATGCCCTGCTGATGTGG A GTAAGCGCAACGGTG GCCGGTACGGATATGCGACC
AU021092	ENSMUST00000050160.4	Endothelial	B11	CTATGCGCTATCCCGGACGC A GTAAGCGCAACGGTG A CGAACAGCCATCTGCGAACAGTTTT A GTAAGCGCAACGGTG GCCGGTACGGATATGCGACC
AU021092	ENSMUST00000050160.4	Endothelial	B11	CTATGCGCTATCCCGGACGC A GTAAGCGCAACGGTG A TGCGACTGCTGTGGCTGTGTTGTGG A GTAAGCGCAACGGTG GCCGGTACGGATATGCGACC
AU021092	ENSMUST00000050160.4	Endothelial	B11	CTATGCGCTATCCCGGACGC A GTAAGCGCAACGGTG A CAGGATGTAGAGAAAGCCACCCAGG A GTAAGCGCAACGGTG GCCGGTACGGATATGCGACC
AU021092	ENSMUST00000050160.4	Endothelial	B11	CTATGCGCTATCCCGGACGC A GTAAGCGCAACGGTG A ATGGTTTGGGTAGTATTCTGGATGT A GTAAGCGCAACGGTG GCCGGTACGGATATGCGACC
AU021092	ENSMUST00000050160.4	Endothelial	B11	CTATGCGCTATCCCGGACGC A GTAAGCGCAACGGTG A TGACTGTGAGGATGAGTATGGATCT A GTAAGCGCAACGGTG GCCGGTACGGATATGCGACC
AU021092	ENSMUST00000050160.4	Endothelial	B11	CTATGCGCTATCCCGGACGC A GTAAGCGCAACGGTG A AGCACCATCTTGGTAGTTGCTTGCT A GTAAGCGCAACGGTG GCCGGTACGGATATGCGACC
AU021092	ENSMUST00000050160.4	Endothelial	B11	CTATGCGCTATCCCGGACGC A GTAAGCGCAACGGTG A GCCAGTCCTCTGGACGTCAGGGCCG A GTAAGCGCAACGGTG GCCGGTACGGATATGCGACC
AU021092	ENSMUST00000050160.4	Endothelial	B11	CTATGCGCTATCCCGGACGC A GTAAGCGCAACGGTG A CTGTGACCTCTGACTCAGGACTTAA A GTAAGCGCAACGGTG GCCGGTACGGATATGCGACC
AU021092	ENSMUST00000050160.4	Endothelial	B11	CTATGCGCTATCCCGGACGC A GTAAGCGCAACGGTG A GTCACTTTCCTCAATTGCCTCCTCA A GTAAGCGCAACGGTG GCCGGTACGGATATGCGACC
AU021092	ENSMUST00000050160.4	Endothelial	B11	CTATGCGCTATCCCGGACGC A GTAAGCGCAACGGTG A CCCTGCTCTCCCAAGACTTTTAAAC A GTAAGCGCAACGGTG GCCGGTACGGATATGCGACC
AU021092	ENSMUST00000050160.4	Endothelial	B11	CTATGCGCTATCCCGGACGC A GTAAGCGCAACGGTG A CCCACTCTCCAACCCTGCTTTCCCT A GTAAGCGCAACGGTG GCCGGTACGGATATGCGACC
AU021092	ENSMUST00000050160.4	Endothelial	B11	CTATGCGCTATCCCGGACGC A GTAAGCGCAACGGTG A TATGTATTCTGCTGACATCTGGGCC A GTAAGCGCAACGGTG GCCGGTACGGATATGCGACC
Fam167b	ENSMUST00000052835.8	Endothelial	B11	CTATGCGCTATCCCGGACGC A GTAAGCGCAACGGTG A AGTGAGCAGATGGGTATGTGAGGCT A GTAAGCGCAACGGTG GCCGGTACGGATATGCGACC
Fam167b	ENSMUST00000052835.8	Endothelial	B11	CTATGCGCTATCCCGGACGC A GTAAGCGCAACGGTG A GTGAGGGACGCTAAGTGTGCCAGGC A GTAAGCGCAACGGTG GCCGGTACGGATATGCGACC
Fam167b	ENSMUST00000052835.8	Endothelial	B11	CTATGCGCTATCCCGGACGC A GTAAGCGCAACGGTG A AGAGTGTGTGCTGAATTGAGAAGGT A GTAAGCGCAACGGTG GCCGGTACGGATATGCGACC
Fam167b	ENSMUST00000052835.8	Endothelial	B11	CTATGCGCTATCCCGGACGC A GTAAGCGCAACGGTG A GAAGATGAGGTTGAAAAGAATGTGC A GTAAGCGCAACGGTG GCCGGTACGGATATGCGACC
Fam167b	ENSMUST00000052835.8	Endothelial	B11	CTATGCGCTATCCCGGACGC A GTAAGCGCAACGGTG A GGCTATTTGGCCGTGTGAGAAGTGA A GTAAGCGCAACGGTG GCCGGTACGGATATGCGACC
Fam167b	ENSMUST00000052835.8	Endothelial	B11	CTATGCGCTATCCCGGACGC A GTAAGCGCAACGGTG A GACCAACGGGACAGTAAGGGAAAGG A GTAAGCGCAACGGTG GCCGGTACGGATATGCGACC
Fam167b	ENSMUST00000052835.8	Endothelial	B11	CTATGCGCTATCCCGGACGC A GTAAGCGCAACGGTG A GCCCTAGGGACATGGTAGGTCTGTG A GTAAGCGCAACGGTG GCCGGTACGGATATGCGACC
Fam167b	ENSMUST00000052835.8	Endothelial	B11	CTATGCGCTATCCCGGACGC A GTAAGCGCAACGGTG A TCTCTCCCACTGCCTGGAATTTCAG A GTAAGCGCAACGGTG GCCGGTACGGATATGCGACC
Fam167b	ENSMUST00000052835.8	Endothelial	B11	CTATGCGCTATCCCGGACGC A GTAAGCGCAACGGTG A CTAAGCTCTCTTCCTCATCCTCCTC A GTAAGCGCAACGGTG GCCGGTACGGATATGCGACC
Fam167b	ENSMUST00000052835.8	Endothelial	B11	CTATGCGCTATCCCGGACGC A GTAAGCGCAACGGTG A GCTTGGCAGTCAGGGCCTTCAGAGA A GTAAGCGCAACGGTG GCCGGTACGGATATGCGACC
Fam167b	ENSMUST00000052835.8	Endothelial	B11	CTATGCGCTATCCCGGACGC A GTAAGCGCAACGGTG A ATGAGGGCCGTCGGGTCTGCAGTTG A GTAAGCGCAACGGTG GCCGGTACGGATATGCGACC
Fam167b	ENSMUST00000052835.8	Endothelial	B11	CTATGCGCTATCCCGGACGC A GTAAGCGCAACGGTG A TCTGGACTCTGGCAGTCCACTCGAG A GTAAGCGCAACGGTG GCCGGTACGGATATGCGACC
Fam167b	ENSMUST00000052835.8	Endothelial	B11	CTATGCGCTATCCCGGACGC A GTAAGCGCAACGGTG A TAGCTTGGGCTCTGTACCAAGCCCG A GTAAGCGCAACGGTG GCCGGTACGGATATGCGACC
Fam167b	ENSMUST00000052835.8	Endothelial	B11	CTATGCGCTATCCCGGACGC A GTAAGCGCAACGGTG A TGGCCCCGGGTCCGACTGGCTCAGG A GTAAGCGCAACGGTG GCCGGTACGGATATGCGACC
Fam167b	ENSMUST00000052835.8	Endothelial	B11	CTATGCGCTATCCCGGACGC A GTAAGCGCAACGGTG A CAGAATCCATGGAGTCAAAGCCACA A GTAAGCGCAACGGTG GCCGGTACGGATATGCGACC
Fam167b	ENSMUST00000052835.8	Endothelial	B11	CTATGCGCTATCCCGGACGC A GTAAGCGCAACGGTG A GCAGCTCCCGTCTGAGCCACTCAAG A GTAAGCGCAACGGTG GCCGGTACGGATATGCGACC
Fam167b	ENSMUST00000052835.8	Endothelial	B11	CTATGCGCTATCCCGGACGC A GTAAGCGCAACGGTG A GCTGCCGGTCCTGAGCCCGCATCTC A GTAAGCGCAACGGTG GCCGGTACGGATATGCGACC
Fam167b	ENSMUST00000052835.8	Endothelial	B11	CTATGCGCTATCCCGGACGC A GTAAGCGCAACGGTG A CCCGCAGCCTGAGCAGCTGCCCTGC A GTAAGCGCAACGGTG GCCGGTACGGATATGCGACC
Fam167b	ENSMUST00000052835.8	Endothelial	B11	CTATGCGCTATCCCGGACGC A GTAAGCGCAACGGTG A GGTCCACTTTCAGTCTGTGCAGCCG A GTAAGCGCAACGGTG GCCGGTACGGATATGCGACC
Fam167b	ENSMUST00000052835.8	Endothelial	B11	CTATGCGCTATCCCGGACGC A GTAAGCGCAACGGTG A GAAGCTCCTGGTGCAGGTGACAGAC A GTAAGCGCAACGGTG GCCGGTACGGATATGCGACC
Fam167b	ENSMUST00000052835.8	Endothelial	B11	CTATGCGCTATCCCGGACGC A GTAAGCGCAACGGTG A CTAACTCCATCTCCAGCTCAGCCTC A GTAAGCGCAACGGTG GCCGGTACGGATATGCGACC
Fam167b	ENSMUST00000052835.8	Endothelial	B11	CTATGCGCTATCCCGGACGC A GTAAGCGCAACGGTG A GGGCCAGAGGCAAGCCAGTCCCAGA A GTAAGCGCAACGGTG GCCGGTACGGATATGCGACC
Fam167b	ENSMUST00000052835.8	Endothelial	B11	CTATGCGCTATCCCGGACGC A GTAAGCGCAACGGTG A GCGTGAGTCCCAGATGCCGCAGCGG A GTAAGCGCAACGGTG GCCGGTACGGATATGCGACC
Fam167b	ENSMUST00000052835.8	Endothelial	B11	CTATGCGCTATCCCGGACGC A GTAAGCGCAACGGTG A TGAAGCGTCTGGCACTGATGTTCAT A GTAAGCGCAACGGTG GCCGGTACGGATATGCGACC
Fam167b	ENSMUST00000052835.8	Endothelial	B11	CTATGCGCTATCCCGGACGC A GTAAGCGCAACGGTG A ACACCCAAGTCTGCTGTCAGCAGAG A GTAAGCGCAACGGTG GCCGGTACGGATATGCGACC
Fam167b	ENSMUST00000052835.8	Endothelial	B11	CTATGCGCTATCCCGGACGC A GTAAGCGCAACGGTG A CTTCTTTCTCCCCAGATACTGCAAG A GTAAGCGCAACGGTG GCCGGTACGGATATGCGACC
Fam167b	ENSMUST00000052835.8	Endothelial	B11	CTATGCGCTATCCCGGACGC A GTAAGCGCAACGGTG A CAGAGCCTCCGGGGTCCCTCTTCCT A GTAAGCGCAACGGTG GCCGGTACGGATATGCGACC
Fam167b	ENSMUST00000052835.8	Endothelial	B11	CTATGCGCTATCCCGGACGC A GTAAGCGCAACGGTG A GTGTGCCCACCTTCCCCAGCAGGTA A GTAAGCGCAACGGTG GCCGGTACGGATATGCGACC
Fam167b	ENSMUST00000052835.8	Endothelial	B11	CTATGCGCTATCCCGGACGC A GTAAGCGCAACGGTG A CTCTAAATTCAGCTTTTGGAAACCT A GTAAGCGCAACGGTG GCCGGTACGGATATGCGACC
Fam167b	ENSMUST00000052835.8	Endothelial	B11	CTATGCGCTATCCCGGACGC A GTAAGCGCAACGGTG A CTCTCCTCCTCCCCTCCATCCTGTG A GTAAGCGCAACGGTG GCCGGTACGGATATGCGACC
Fam167b	ENSMUST00000052835.8	Endothelial	B11	CTATGCGCTATCCCGGACGC A GTAAGCGCAACGGTG A TATTAAGACATTTGGGGCCCGAGTT A GTAAGCGCAACGGTG GCCGGTACGGATATGCGACC
Fam167b	ENSMUST00000052835.8	Endothelial	B11	CTATGCGCTATCCCGGACGC A GTAAGCGCAACGGTG A AACCTTGATGGGATTCAATGCATTT A GTAAGCGCAACGGTG GCCGGTACGGATATGCGACC
Fam167b	ENSMUST00000052835.8	Endothelial	B11	CTATGCGCTATCCCGGACGC A GTAAGCGCAACGGTG A TATTTAGGCTCTGTGACAGTCTACA A GTAAGCGCAACGGTG GCCGGTACGGATATGCGACC
Hecw2	ENSMUST00000087659.6	Endothelial	B11	CTATGCGCTATCCCGGACGC A GTAAGCGCAACGGTG A TCCGCTAGACGCCGGGGCAGCATCT A GTAAGCGCAACGGTG GCCGGTACGGATATGCGACC
Hecw2	ENSMUST00000087659.6	Endothelial	B11	CTATGCGCTATCCCGGACGC A GTAAGCGCAACGGTG A GCTTGCCCCAGCGTGTATTCGTACA A GTAAGCGCAACGGTG GCCGGTACGGATATGCGACC
Hecw2	ENSMUST00000087659.6	Endothelial	B11	CTATGCGCTATCCCGGACGC A GTAAGCGCAACGGTG A GTTGTGGCTCGCAGGGCTCCACTAA A GTAAGCGCAACGGTG GCCGGTACGGATATGCGACC
Hecw2	ENSMUST00000087659.6	Endothelial	B11	CTATGCGCTATCCCGGACGC A GTAAGCGCAACGGTG A TAAGACATCAGTCAAAAGTGCAAAA A GTAAGCGCAACGGTG GCCGGTACGGATATGCGACC
Hecw2	ENSMUST00000087659.6	Endothelial	B11	CTATGCGCTATCCCGGACGC A GTAAGCGCAACGGTG A GGAAGGGCTGCCCAGGTCTCCATTC A GTAAGCGCAACGGTG GCCGGTACGGATATGCGACC
Hecw2	ENSMUST00000087659.6	Endothelial	B11	CTATGCGCTATCCCGGACGC A GTAAGCGCAACGGTG A TAGGAGAGGCTCCCATGGACCGCTC A GTAAGCGCAACGGTG GCCGGTACGGATATGCGACC
Hecw2	ENSMUST00000087659.6	Endothelial	B11	CTATGCGCTATCCCGGACGC A GTAAGCGCAACGGTG A AGGATGCAGTTTCATGTATAGAGGC A GTAAGCGCAACGGTG GCCGGTACGGATATGCGACC
Hecw2	ENSMUST00000087659.6	Endothelial	B11	CTATGCGCTATCCCGGACGC A GTAAGCGCAACGGTG A GTTCTGTCTCAGAGGACACCTGGGA A GTAAGCGCAACGGTG GCCGGTACGGATATGCGACC
Hecw2	ENSMUST00000087659.6	Endothelial	B11	CTATGCGCTATCCCGGACGC A GTAAGCGCAACGGTG A AGAACTAGGAGTGCAGACGGACTCC A GTAAGCGCAACGGTG GCCGGTACGGATATGCGACC
Hecw2	ENSMUST00000087659.6	Endothelial	B11	CTATGCGCTATCCCGGACGC A GTAAGCGCAACGGTG A GCACGGAAGGTAGTGACCTCAAGGG A GTAAGCGCAACGGTG GCCGGTACGGATATGCGACC
Hecw2	ENSMUST00000087659.6	Endothelial	B11	CTATGCGCTATCCCGGACGC A GTAAGCGCAACGGTG A CTGCCCCATCGATAGCACTGGTATT A GTAAGCGCAACGGTG GCCGGTACGGATATGCGACC
Hecw2	ENSMUST00000087659.6	Endothelial	B11	CTATGCGCTATCCCGGACGC A GTAAGCGCAACGGTG A GTTAGCAAACATGTTGAGGAATCCC A GTAAGCGCAACGGTG GCCGGTACGGATATGCGACC
Hecw2	ENSMUST00000087659.6	Endothelial	B11	CTATGCGCTATCCCGGACGC A GTAAGCGCAACGGTG A GTACTGCGGCCTACTGACCGTATTG A GTAAGCGCAACGGTG GCCGGTACGGATATGCGACC
Hecw2	ENSMUST00000087659.6	Endothelial	B11	CTATGCGCTATCCCGGACGC A GTAAGCGCAACGGTG A CTGGGGTGGAGTAAGGCATGAGGAG A GTAAGCGCAACGGTG GCCGGTACGGATATGCGACC
Hecw2	ENSMUST00000087659.6	Endothelial	B11	CTATGCGCTATCCCGGACGC A GTAAGCGCAACGGTG A GTGACGTACAGTTTATTCCTCTGCA A GTAAGCGCAACGGTG GCCGGTACGGATATGCGACC
Hecw2	ENSMUST00000087659.6	Endothelial	B11	CTATGCGCTATCCCGGACGC A GTAAGCGCAACGGTG A ATTCTGAGAAGAGCCTTATAGAAGG A GTAAGCGCAACGGTG GCCGGTACGGATATGCGACC
Hecw2	ENSMUST00000087659.6	Endothelial	B11	CTATGCGCTATCCCGGACGC A GTAAGCGCAACGGTG A ACTAGGCTCTCTGTCTGCTGCACCA A GTAAGCGCAACGGTG GCCGGTACGGATATGCGACC
Hecw2	ENSMUST00000087659.6	Endothelial	B11	CTATGCGCTATCCCGGACGC A GTAAGCGCAACGGTG A CCTCGGAGAGAAGCGAATCCTTCAT A GTAAGCGCAACGGTG GCCGGTACGGATATGCGACC
Hecw2	ENSMUST00000087659.6	Endothelial	B11	CTATGCGCTATCCCGGACGC A GTAAGCGCAACGGTG A ACTCAGTTTGTTATAATGGAAGCCA A GTAAGCGCAACGGTG GCCGGTACGGATATGCGACC
Hecw2	ENSMUST00000087659.6	Endothelial	B11	CTATGCGCTATCCCGGACGC A GTAAGCGCAACGGTG A TTGGGTCAGTGCTGCCAGTTTGGCT A GTAAGCGCAACGGTG GCCGGTACGGATATGCGACC
Hecw2	ENSMUST00000087659.6	Endothelial	B11	CTATGCGCTATCCCGGACGC A GTAAGCGCAACGGTG A TGAGTAAGTTTGTCTTCAGCCATAA A GTAAGCGCAACGGTG GCCGGTACGGATATGCGACC
Hecw2	ENSMUST00000087659.6	Endothelial	B11	CTATGCGCTATCCCGGACGC A GTAAGCGCAACGGTG A CAGTGCAAAATATTTTGGGGATTTT A GTAAGCGCAACGGTG GCCGGTACGGATATGCGACC
Hecw2	ENSMUST00000087659.6	Endothelial	B11	CTATGCGCTATCCCGGACGC A GTAAGCGCAACGGTG A GCTGTACAAATAAGAAGCAGTGGGG A GTAAGCGCAACGGTG GCCGGTACGGATATGCGACC
Hecw2	ENSMUST00000087659.6	Endothelial	B11	CTATGCGCTATCCCGGACGC A GTAAGCGCAACGGTG A CACGGAACAGTCCCCAAAGCAATCG A GTAAGCGCAACGGTG GCCGGTACGGATATGCGACC
Hecw2	ENSMUST00000087659.6	Endothelial	B11	CTATGCGCTATCCCGGACGC A GTAAGCGCAACGGTG A CTGTTCTTACAAAACACCTATGAAG A GTAAGCGCAACGGTG GCCGGTACGGATATGCGACC
Hecw2	ENSMUST00000087659.6	Endothelial	B11	CTATGCGCTATCCCGGACGC A GTAAGCGCAACGGTG A GACGAAGCGAAATGTGATTTTAAAA A GTAAGCGCAACGGTG GCCGGTACGGATATGCGACC
Hecw2	ENSMUST00000087659.6	Endothelial	B11	CTATGCGCTATCCCGGACGC A GTAAGCGCAACGGTG A ATTCCCAATTCTGAGAACAGTGCCA A GTAAGCGCAACGGTG GCCGGTACGGATATGCGACC
Hecw2	ENSMUST00000087659.6	Endothelial	B11	CTATGCGCTATCCCGGACGC A GTAAGCGCAACGGTG A CAACAGTGTGCCTGTACTCTGAAAA A GTAAGCGCAACGGTG GCCGGTACGGATATGCGACC
Hecw2	ENSMUST00000087659.6	Endothelial	B11	CTATGCGCTATCCCGGACGC A GTAAGCGCAACGGTG A TTGGATCTCGAGACTTATCAGCATT A GTAAGCGCAACGGTG GCCGGTACGGATATGCGACC
Hecw2	ENSMUST00000087659.6	Endothelial	B11	CTATGCGCTATCCCGGACGC A GTAAGCGCAACGGTG A TAGTACAGAATGGCCATTAAATTAT A GTAAGCGCAACGGTG GCCGGTACGGATATGCGACC
Hecw2	ENSMUST00000087659.6	Endothelial	B11	CTATGCGCTATCCCGGACGC A GTAAGCGCAACGGTG A GAAATCAGCCTGAGCCCAGGGAAGA A GTAAGCGCAACGGTG GCCGGTACGGATATGCGACC
Hecw2	ENSMUST00000087659.6	Endothelial	B11	CTATGCGCTATCCCGGACGC A GTAAGCGCAACGGTG A AGATTTGTCTTAAATTCCTCCCATA A GTAAGCGCAACGGTG GCCGGTACGGATATGCGACC
Hecw2	ENSMUST00000087659.6	Endothelial	B11	CTATGCGCTATCCCGGACGC A GTAAGCGCAACGGTG A ATGATAAAATGGCCTCATTTCCTGC A GTAAGCGCAACGGTG GCCGGTACGGATATGCGACC
Hecw2	ENSMUST00000087659.6	Endothelial	B11	CTATGCGCTATCCCGGACGC A GTAAGCGCAACGGTG A AGAAAGCTGTAATGTCTCTGCCATT A GTAAGCGCAACGGTG GCCGGTACGGATATGCGACC
Hecw2	ENSMUST00000087659.6	Endothelial	B11	CTATGCGCTATCCCGGACGC A GTAAGCGCAACGGTG A TTGTACCATTGTTTTATTGTTCCCT A GTAAGCGCAACGGTG GCCGGTACGGATATGCGACC
Hecw2	ENSMUST00000087659.6	Endothelial	B11	CTATGCGCTATCCCGGACGC A GTAAGCGCAACGGTG A GGTAACAAATAACTTTCAAGCTTTT A GTAAGCGCAACGGTG GCCGGTACGGATATGCGACC
Hecw2	ENSMUST00000087659.6	Endothelial	B11	CTATGCGCTATCCCGGACGC A GTAAGCGCAACGGTG A AGCTGTTTAATCATTAAATGAGAAG A GTAAGCGCAACGGTG GCCGGTACGGATATGCGACC
Hecw2	ENSMUST00000087659.6	Endothelial	B11	CTATGCGCTATCCCGGACGC A GTAAGCGCAACGGTG A GGGTCCTAAAGAACATTTTGTTCTG A GTAAGCGCAACGGTG GCCGGTACGGATATGCGACC
Hecw2	ENSMUST00000087659.6	Endothelial	B11	CTATGCGCTATCCCGGACGC A GTAAGCGCAACGGTG A TACCTGTTAACTGTGATCTATGGTA A GTAAGCGCAACGGTG GCCGGTACGGATATGCGACC
Hecw2	ENSMUST00000087659.6	Endothelial	B11	CTATGCGCTATCCCGGACGC A GTAAGCGCAACGGTG A TGATGTAACATGGTTTTAAACAAAA A GTAAGCGCAACGGTG GCCGGTACGGATATGCGACC
Ptprb	ENSMUST00000092167.5	Endothelial	B11	CTATGCGCTATCCCGGACGC A GTAAGCGCAACGGTG A AAAGCCCCGTCCGGGACTTCCGCAA A GTAAGCGCAACGGTG GCCGGTACGGATATGCGACC
Ptprb	ENSMUST00000092167.5	Endothelial	B11	CTATGCGCTATCCCGGACGC A GTAAGCGCAACGGTG A CAGTGTGAAGTTACATTTCACTTGC A GTAAGCGCAACGGTG GCCGGTACGGATATGCGACC
Ptprb	ENSMUST00000092167.5	Endothelial	B11	CTATGCGCTATCCCGGACGC A GTAAGCGCAACGGTG A CCGATTGACTTCAAACCTGGCAGGA A GTAAGCGCAACGGTG GCCGGTACGGATATGCGACC
Ptprb	ENSMUST00000092167.5	Endothelial	B11	CTATGCGCTATCCCGGACGC A GTAAGCGCAACGGTG A CACATTCCCAGAACCACGAGACCAG A GTAAGCGCAACGGTG GCCGGTACGGATATGCGACC
Ptprb	ENSMUST00000092167.5	Endothelial	B11	CTATGCGCTATCCCGGACGC A GTAAGCGCAACGGTG A CTGTAGGAATCTACATCCCCAGGGG A GTAAGCGCAACGGTG GCCGGTACGGATATGCGACC
Ptprb	ENSMUST00000092167.5	Endothelial	B11	CTATGCGCTATCCCGGACGC A GTAAGCGCAACGGTG A TTTCCCACTGTGGTGTTGAGCAAGA A GTAAGCGCAACGGTG GCCGGTACGGATATGCGACC
Ptprb	ENSMUST00000092167.5	Endothelial	B11	CTATGCGCTATCCCGGACGC A GTAAGCGCAACGGTG A CAGGCATCAGGTCTGTAAAAGTGAA A GTAAGCGCAACGGTG GCCGGTACGGATATGCGACC
Ptprb	ENSMUST00000092167.5	Endothelial	B11	CTATGCGCTATCCCGGACGC A GTAAGCGCAACGGTG A GGCTGCCGGGTTTCAGGGCGCGGAA A GTAAGCGCAACGGTG GCCGGTACGGATATGCGACC
Ptprb	ENSMUST00000092167.5	Endothelial	B11	CTATGCGCTATCCCGGACGC A GTAAGCGCAACGGTG A CGCTCTTGGTGGTTACAGTGACGTT A GTAAGCGCAACGGTG GCCGGTACGGATATGCGACC
Ptprb	ENSMUST00000092167.5	Endothelial	B11	CTATGCGCTATCCCGGACGC A GTAAGCGCAACGGTG A TCACTGGCTTCATATTGTCCACTCT A GTAAGCGCAACGGTG GCCGGTACGGATATGCGACC
Ptprb	ENSMUST00000092167.5	Endothelial	B11	CTATGCGCTATCCCGGACGC A GTAAGCGCAACGGTG A ACAGTGCTGGGAACTGTGAGGCCTT A GTAAGCGCAACGGTG GCCGGTACGGATATGCGACC
Ptprb	ENSMUST00000092167.5	Endothelial	B11	CTATGCGCTATCCCGGACGC A GTAAGCGCAACGGTG A CCCTGGACAGACGCTGGGACTGTCT A GTAAGCGCAACGGTG GCCGGTACGGATATGCGACC
Ptprb	ENSMUST00000092167.5	Endothelial	B11	CTATGCGCTATCCCGGACGC A GTAAGCGCAACGGTG A TATCTACTGGAGTTCTCTGTGATCC A GTAAGCGCAACGGTG GCCGGTACGGATATGCGACC
Ptprb	ENSMUST00000092167.5	Endothelial	B11	CTATGCGCTATCCCGGACGC A GTAAGCGCAACGGTG A CCGGAGGCTGGGCTCCAGCTGAACC A GTAAGCGCAACGGTG GCCGGTACGGATATGCGACC
Ptprb	ENSMUST00000092167.5	Endothelial	B11	CTATGCGCTATCCCGGACGC A GTAAGCGCAACGGTG A TCATTGTAATCTGTCCAGTCTGGGG A GTAAGCGCAACGGTG GCCGGTACGGATATGCGACC
Ptprb	ENSMUST00000092167.5	Endothelial	B11	CTATGCGCTATCCCGGACGC A GTAAGCGCAACGGTG A TTTCGGCACTCAATGCTGTAGCCAT A GTAAGCGCAACGGTG GCCGGTACGGATATGCGACC
Ptprb	ENSMUST00000092167.5	Endothelial	B11	CTATGCGCTATCCCGGACGC A GTAAGCGCAACGGTG A TTTAACCGCTCCGTTGGTGTCGCTG A GTAAGCGCAACGGTG GCCGGTACGGATATGCGACC
Ptprb	ENSMUST00000092167.5	Endothelial	B11	CTATGCGCTATCCCGGACGC A GTAAGCGCAACGGTG A TGTAAAAGCCCGGATGCTGATTCTG A GTAAGCGCAACGGTG GCCGGTACGGATATGCGACC
Ptprb	ENSMUST00000092167.5	Endothelial	B11	CTATGCGCTATCCCGGACGC A GTAAGCGCAACGGTG A TTGATCTTTATGGGGCAAGAAGTTT A GTAAGCGCAACGGTG GCCGGTACGGATATGCGACC
Ptprb	ENSMUST00000092167.5	Endothelial	B11	CTATGCGCTATCCCGGACGC A GTAAGCGCAACGGTG A TTGGTGCCTGGAAGCGGTCCCTGAG A GTAAGCGCAACGGTG GCCGGTACGGATATGCGACC
Ptprb	ENSMUST00000092167.5	Endothelial	B11	CTATGCGCTATCCCGGACGC A GTAAGCGCAACGGTG A CAAATTGGATCAGGGACTGGGTGGT A GTAAGCGCAACGGTG GCCGGTACGGATATGCGACC
Ptprb	ENSMUST00000092167.5	Endothelial	B11	CTATGCGCTATCCCGGACGC A GTAAGCGCAACGGTG A TCTCTTGCTCGTTCCGCAGTTTCTT A GTAAGCGCAACGGTG GCCGGTACGGATATGCGACC
Ptprb	ENSMUST00000092167.5	Endothelial	B11	CTATGCGCTATCCCGGACGC A GTAAGCGCAACGGTG A ACTTTTCACCCGTGGCCCTGTCATA A GTAAGCGCAACGGTG GCCGGTACGGATATGCGACC
Ptprb	ENSMUST00000092167.5	Endothelial	B11	CTATGCGCTATCCCGGACGC A GTAAGCGCAACGGTG A GGACCCTGGGAGGAGTCAGACAAAA A GTAAGCGCAACGGTG GCCGGTACGGATATGCGACC
Ptprb	ENSMUST00000092167.5	Endothelial	B11	CTATGCGCTATCCCGGACGC A GTAAGCGCAACGGTG A AGGAGAGCTGGTGTGTGTGTGTGTG A GTAAGCGCAACGGTG GCCGGTACGGATATGCGACC
Ptprb	ENSMUST00000092167.5	Endothelial	B11	CTATGCGCTATCCCGGACGC A GTAAGCGCAACGGTG A CAAAGATGCCTATGTTCGAGAGAAG A GTAAGCGCAACGGTG GCCGGTACGGATATGCGACC
Ptprb	ENSMUST00000092167.5	Endothelial	B11	CTATGCGCTATCCCGGACGC A GTAAGCGCAACGGTG A CCGCTATATGCTTACACCTCTCCCC A GTAAGCGCAACGGTG GCCGGTACGGATATGCGACC
Ptprb	ENSMUST00000092167.5	Endothelial	B11	CTATGCGCTATCCCGGACGC A GTAAGCGCAACGGTG A CCTTGCTTCTCTCCTTGAGGACACA A GTAAGCGCAACGGTG GCCGGTACGGATATGCGACC
Ptprb	ENSMUST00000092167.5	Endothelial	B11	CTATGCGCTATCCCGGACGC A GTAAGCGCAACGGTG A CAAGAATGCATGGTGTCCCTGGGCT A GTAAGCGCAACGGTG GCCGGTACGGATATGCGACC
Ptprb	ENSMUST00000092167.5	Endothelial	B11	CTATGCGCTATCCCGGACGC A GTAAGCGCAACGGTG A CCGAGGCACAGCCATGTGAAGCAAT A GTAAGCGCAACGGTG GCCGGTACGGATATGCGACC
Ptprb	ENSMUST00000092167.5	Endothelial	B11	CTATGCGCTATCCCGGACGC A GTAAGCGCAACGGTG A GTTCCTCAAGATGAACGTTTGCAAG A GTAAGCGCAACGGTG GCCGGTACGGATATGCGACC
Ptprb	ENSMUST00000092167.5	Endothelial	B11	CTATGCGCTATCCCGGACGC A GTAAGCGCAACGGTG A ATCATTTTGGGCTTTCCTCCAAGAG A GTAAGCGCAACGGTG GCCGGTACGGATATGCGACC
Ptprb	ENSMUST00000092167.5	Endothelial	B11	CTATGCGCTATCCCGGACGC A GTAAGCGCAACGGTG A GTTTCTACAAACAAGCTGCCACCGT A GTAAGCGCAACGGTG GCCGGTACGGATATGCGACC
Ptprb	ENSMUST00000092167.5	Endothelial	B11	CTATGCGCTATCCCGGACGC A GTAAGCGCAACGGTG A AGTTTCCTTCCTCTCATCATTTCAC A GTAAGCGCAACGGTG GCCGGTACGGATATGCGACC
Ptprb	ENSMUST00000092167.5	Endothelial	B11	CTATGCGCTATCCCGGACGC A GTAAGCGCAACGGTG A CCAAGTCTAAACATGAAGTTCTTTT A GTAAGCGCAACGGTG GCCGGTACGGATATGCGACC
Ptprb	ENSMUST00000092167.5	Endothelial	B11	CTATGCGCTATCCCGGACGC A GTAAGCGCAACGGTG A CTGAGTTTTAACCGAAATGGCCAAA A GTAAGCGCAACGGTG GCCGGTACGGATATGCGACC
Ptprb	ENSMUST00000092167.5	Endothelial	B11	CTATGCGCTATCCCGGACGC A GTAAGCGCAACGGTG A TGCATTATTGGCATATAGGTTAAAA A GTAAGCGCAACGGTG GCCGGTACGGATATGCGACC
Ptprb	ENSMUST00000092167.5	Endothelial	B11	CTATGCGCTATCCCGGACGC A GTAAGCGCAACGGTG A GTGTAGACCTTCCCACTAACTGGCA A GTAAGCGCAACGGTG GCCGGTACGGATATGCGACC
Ptprb	ENSMUST00000092167.5	Endothelial	B11	CTATGCGCTATCCCGGACGC A GTAAGCGCAACGGTG A CTAAATGCACCTCTGTGGACTTCAG A GTAAGCGCAACGGTG GCCGGTACGGATATGCGACC
Ptprb	ENSMUST00000092167.5	Endothelial	B11	CTATGCGCTATCCCGGACGC A GTAAGCGCAACGGTG A TTTTATTCCTACATTGGTGAGGGTT A GTAAGCGCAACGGTG GCCGGTACGGATATGCGACC
Meis2	ENSMUST00000102538.6	Endothelial	B11	CTATGCGCTATCCCGGACGC A GTAAGCGCAACGGTG A CCCAGTCAAGAAAACGAAGAATTTT A GTAAGCGCAACGGTG GCCGGTACGGATATGCGACC
Meis2	ENSMUST00000102538.6	Endothelial	B11	CTATGCGCTATCCCGGACGC A GTAAGCGCAACGGTG A GTGAGCTAGGTTGAAGAGTCCTTTT A GTAAGCGCAACGGTG GCCGGTACGGATATGCGACC
Meis2	ENSMUST00000102538.6	Endothelial	B11	CTATGCGCTATCCCGGACGC A GTAAGCGCAACGGTG A TCGTACCTTTGCGCCATCAGTCTGC A GTAAGCGCAACGGTG GCCGGTACGGATATGCGACC
Meis2	ENSMUST00000102538.6	Endothelial	B11	CTATGCGCTATCCCGGACGC A GTAAGCGCAACGGTG A TACATGGAAGCGGGAACCCCTACTC A GTAAGCGCAACGGTG GCCGGTACGGATATGCGACC
Meis2	ENSMUST00000102538.6	Endothelial	B11	CTATGCGCTATCCCGGACGC A GTAAGCGCAACGGTG A CCGTGGTTTAGGTGGTGAACCGGGG A GTAAGCGCAACGGTG GCCGGTACGGATATGCGACC
Meis2	ENSMUST00000102538.6	Endothelial	B11	CTATGCGCTATCCCGGACGC A GTAAGCGCAACGGTG A ACAGCAGATCCCATGCTGGCTGGCA A GTAAGCGCAACGGTG GCCGGTACGGATATGCGACC
Meis2	ENSMUST00000102538.6	Endothelial	B11	CTATGCGCTATCCCGGACGC A GTAAGCGCAACGGTG A GGAAACAACGGGTGCCCATAGATTG A GTAAGCGCAACGGTG GCCGGTACGGATATGCGACC
Meis2	ENSMUST00000102538.6	Endothelial	B11	CTATGCGCTATCCCGGACGC A GTAAGCGCAACGGTG A GGCCACTCCGGGTTCCCGGGGAGTG A GTAAGCGCAACGGTG GCCGGTACGGATATGCGACC
Meis2	ENSMUST00000102538.6	Endothelial	B11	CTATGCGCTATCCCGGACGC A GTAAGCGCAACGGTG A GGCGAAGACCGCGATGTCCTCGTTG A GTAAGCGCAACGGTG GCCGGTACGGATATGCGACC
Meis2	ENSMUST00000102538.6	Endothelial	B11	CTATGCGCTATCCCGGACGC A GTAAGCGCAACGGTG A TAGTACTTGAATTGCTTGTATCATC A GTAAGCGCAACGGTG GCCGGTACGGATATGCGACC
Meis2	ENSMUST00000102538.6	Endothelial	B11	CTATGCGCTATCCCGGACGC A GTAAGCGCAACGGTG A GCAGAAGTTATCACATAGTTCGTGG A GTAAGCGCAACGGTG GCCGGTACGGATATGCGACC
Meis2	ENSMUST00000102538.6	Endothelial	B11	CTATGCGCTATCCCGGACGC A GTAAGCGCAACGGTG A ATCAATCACGAGGTCAATGGGCATT A GTAAGCGCAACGGTG GCCGGTACGGATATGCGACC
Meis2	ENSMUST00000102538.6	Endothelial	B11	CTATGCGCTATCCCGGACGC A GTAAGCGCAACGGTG A GGATGAAGGGTTGTGGTCGGCGAGA A GTAAGCGCAACGGTG GCCGGTACGGATATGCGACC
Meis2	ENSMUST00000102538.6	Endothelial	B11	CTATGCGCTATCCCGGACGC A GTAAGCGCAACGGTG A GGGTCCTGGGGTGCCTGCGGAGTGC A GTAAGCGCAACGGTG GCCGGTACGGATATGCGACC
Meis2	ENSMUST00000102538.6	Endothelial	B11	CTATGCGCTATCCCGGACGC A GTAAGCGCAACGGTG A AACCCATCGCCTTGCTCACTGCTGT A GTAAGCGCAACGGTG GCCGGTACGGATATGCGACC
Meis2	ENSMUST00000102538.6	Endothelial	B11	CTATGCGCTATCCCGGACGC A GTAAGCGCAACGGTG A TATGCCTCTTTTCTTCTGGCGTTTT A GTAAGCGCAACGGTG GCCGGTACGGATATGCGACC
Meis2	ENSMUST00000102538.6	Endothelial	B11	CTATGCGCTATCCCGGACGC A GTAAGCGCAACGGTG A TGTGAGATGCTGGAAGAGCCACGCT A GTAAGCGCAACGGTG GCCGGTACGGATATGCGACC
Meis2	ENSMUST00000102538.6	Endothelial	B11	CTATGCGCTATCCCGGACGC A GTAAGCGCAACGGTG A CAGTCCCGTGTCTTGCGCTAACTGT A GTAAGCGCAACGGTG GCCGGTACGGATATGCGACC
Meis2	ENSMUST00000102538.6	Endothelial	B11	CTATGCGCTATCCCGGACGC A GTAAGCGCAACGGTG A TGCTCGATTTGACTGGTCAATCATG A GTAAGCGCAACGGTG GCCGGTACGGATATGCGACC
Meis2	ENSMUST00000102538.6	Endothelial	B11	CTATGCGCTATCCCGGACGC A GTAAGCGCAACGGTG A CACAAAGCTCCCCATGGGCTGACCC A GTAAGCGCAACGGTG GCCGGTACGGATATGCGACC
Meis2	ENSMUST00000102538.6	Endothelial	B11	CTATGCGCTATCCCGGACGC A GTAAGCGCAACGGTG A TGGCATGCTCTGCAAACCTGCAGGC A GTAAGCGCAACGGTG GCCGGTACGGATATGCGACC
Meis2	ENSMUST00000102538.6	Endothelial	B11	CTATGCGCTATCCCGGACGC A GTAAGCGCAACGGTG A ACTTGGCTGGGCCATACCCATTCCC A GTAAGCGCAACGGTG GCCGGTACGGATATGCGACC
Meis2	ENSMUST00000102538.6	Endothelial	B11	CTATGCGCTATCCCGGACGC A GTAAGCGCAACGGTG A ATCACCATGGCTGGGTGGTGGGGAT A GTAAGCGCAACGGTG GCCGGTACGGATATGCGACC
Meis2	ENSMUST00000102538.6	Endothelial	B11	CTATGCGCTATCCCGGACGC A GTAAGCGCAACGGTG A TTTAACATTGTGGGGCTCTGTGCTG A GTAAGCGCAACGGTG GCCGGTACGGATATGCGACC
Meis2	ENSMUST00000102538.6	Endothelial	B11	CTATGCGCTATCCCGGACGC A GTAAGCGCAACGGTG A TACTATTGGGCATGAATGTCCATAA A GTAAGCGCAACGGTG GCCGGTACGGATATGCGACC
Meis2	ENSMUST00000102538.6	Endothelial	B11	CTATGCGCTATCCCGGACGC A GTAAGCGCAACGGTG A TCATATTAAGTGTCACATCTGGTCA A GTAAGCGCAACGGTG GCCGGTACGGATATGCGACC
Meis2	ENSMUST00000102538.6	Endothelial	B11	CTATGCGCTATCCCGGACGC A GTAAGCGCAACGGTG A TCGCTTCACATTTGTGTTCTTGTCC A GTAAGCGCAACGGTG GCCGGTACGGATATGCGACC
Meis2	ENSMUST00000102538.6	Endothelial	B11	CTATGCGCTATCCCGGACGC A GTAAGCGCAACGGTG A CGGAGTCTTTCTCCAGAGGATCTTT A GTAAGCGCAACGGTG GCCGGTACGGATATGCGACC
Meis2	ENSMUST00000102538.6	Endothelial	B11	CTATGCGCTATCCCGGACGC A GTAAGCGCAACGGTG A GAGGCAACATAACGGAGTGATCAAC A GTAAGCGCAACGGTG GCCGGTACGGATATGCGACC
Meis2	ENSMUST00000102538.6	Endothelial	B11	CTATGCGCTATCCCGGACGC A GTAAGCGCAACGGTG A AGTCATTCTTTTGGGAACAACACAC A GTAAGCGCAACGGTG GCCGGTACGGATATGCGACC
Meis2	ENSMUST00000102538.6	Endothelial	B11	CTATGCGCTATCCCGGACGC A GTAAGCGCAACGGTG A CATTGGCCCAACAGGTTTAAAATAT A GTAAGCGCAACGGTG GCCGGTACGGATATGCGACC
Meis2	ENSMUST00000102538.6	Endothelial	B11	CTATGCGCTATCCCGGACGC A GTAAGCGCAACGGTG A ATGAAAACACATTCTAGCCGCTGGA A GTAAGCGCAACGGTG GCCGGTACGGATATGCGACC
Meis2	ENSMUST00000102538.6	Endothelial	B11	CTATGCGCTATCCCGGACGC A GTAAGCGCAACGGTG A TGAAGCACAAACTATAAAGATCTGT A GTAAGCGCAACGGTG GCCGGTACGGATATGCGACC
Meis2	ENSMUST00000102538.6	Endothelial	B11	CTATGCGCTATCCCGGACGC A GTAAGCGCAACGGTG A ACTGGCAAGCTCTTTGAAGAACAGT A GTAAGCGCAACGGTG GCCGGTACGGATATGCGACC
Meis2	ENSMUST00000102538.6	Endothelial	B11	CTATGCGCTATCCCGGACGC A GTAAGCGCAACGGTG A TCCACAGCCAAGGCTCAGAACTTGA A GTAAGCGCAACGGTG GCCGGTACGGATATGCGACC
Meis2	ENSMUST00000102538.6	Endothelial	B11	CTATGCGCTATCCCGGACGC A GTAAGCGCAACGGTG A ATAGAATCCTACTTATGGTGCAACG A GTAAGCGCAACGGTG GCCGGTACGGATATGCGACC
Meis2	ENSMUST00000102538.6	Endothelial	B11	CTATGCGCTATCCCGGACGC A GTAAGCGCAACGGTG A TAAAAGACCGAACTCTGTACGAAGT A GTAAGCGCAACGGTG GCCGGTACGGATATGCGACC
Meis2	ENSMUST00000102538.6	Endothelial	B11	CTATGCGCTATCCCGGACGC A GTAAGCGCAACGGTG A CACAGCAGATCTGATACTAGCAAAA A GTAAGCGCAACGGTG GCCGGTACGGATATGCGACC
Meis2	ENSMUST00000102538.6	Endothelial	B11	CTATGCGCTATCCCGGACGC A GTAAGCGCAACGGTG A AGCTTAAAGGTAACAGCATTTTCTT A GTAAGCGCAACGGTG GCCGGTACGGATATGCGACC
Meis2	ENSMUST00000102538.6	Endothelial	B11	CTATGCGCTATCCCGGACGC A GTAAGCGCAACGGTG A CGCATTTTGTGACTTAACACCTTTT A GTAAGCGCAACGGTG GCCGGTACGGATATGCGACC
Pecam1	ENSMUST00000103069.5	Endothelial	B11	CTATGCGCTATCCCGGACGC A GTAAGCGCAACGGTG A CTGGTACTTGTCAGGTAATGGCGGC A GTAAGCGCAACGGTG GCCGGTACGGATATGCGACC
Pecam1	ENSMUST00000103069.5	Endothelial	B11	CTATGCGCTATCCCGGACGC A GTAAGCGCAACGGTG A TTGCCTGCCACAGACCAGAAGCCTG A GTAAGCGCAACGGTG GCCGGTACGGATATGCGACC
Pecam1	ENSMUST00000103069.5	Endothelial	B11	CTATGCGCTATCCCGGACGC A GTAAGCGCAACGGTG A CAGCTGAATCCTGAAAGACTTCTGC A GTAAGCGCAACGGTG GCCGGTACGGATATGCGACC
Pecam1	ENSMUST00000103069.5	Endothelial	B11	CTATGCGCTATCCCGGACGC A GTAAGCGCAACGGTG A TCCTCAGCCTGGAGGCTTGCATAGA A GTAAGCGCAACGGTG GCCGGTACGGATATGCGACC
Pecam1	ENSMUST00000103069.5	Endothelial	B11	CTATGCGCTATCCCGGACGC A GTAAGCGCAACGGTG A ACCTCCCATGATGGCAGGCTTTCCA A GTAAGCGCAACGGTG GCCGGTACGGATATGCGACC
Pecam1	ENSMUST00000103069.5	Endothelial	B11	CTATGCGCTATCCCGGACGC A GTAAGCGCAACGGTG A AGCACCCGGTGCTGAGACCTGCTTT A GTAAGCGCAACGGTG GCCGGTACGGATATGCGACC
Pecam1	ENSMUST00000103069.5	Endothelial	B11	CTATGCGCTATCCCGGACGC A GTAAGCGCAACGGTG A ACCCGAGCCTGAGGAATGACGTAGC A GTAAGCGCAACGGTG GCCGGTACGGATATGCGACC
Pecam1	ENSMUST00000103069.5	Endothelial	B11	CTATGCGCTATCCCGGACGC A GTAAGCGCAACGGTG A CCTTGGGCTTGGATACGCCATGCAC A GTAAGCGCAACGGTG GCCGGTACGGATATGCGACC
Pecam1	ENSMUST00000103069.5	Endothelial	B11	CTATGCGCTATCCCGGACGC A GTAAGCGCAACGGTG A AAACTTTGTCCCCACTTCTAATTTT A GTAAGCGCAACGGTG GCCGGTACGGATATGCGACC
Pecam1	ENSMUST00000103069.5	Endothelial	B11	CTATGCGCTATCCCGGACGC A GTAAGCGCAACGGTG A CCAGCTTGGCAGCGAAACACTAACA A GTAAGCGCAACGGTG GCCGGTACGGATATGCGACC
Pecam1	ENSMUST00000103069.5	Endothelial	B11	CTATGCGCTATCCCGGACGC A GTAAGCGCAACGGTG A ACGTATTCACTCCTGATGGGTTCTG A GTAAGCGCAACGGTG GCCGGTACGGATATGCGACC
Pecam1	ENSMUST00000103069.5	Endothelial	B11	CTATGCGCTATCCCGGACGC A GTAAGCGCAACGGTG A TGAACTATGCACCTAATGTGCAGCT A GTAAGCGCAACGGTG GCCGGTACGGATATGCGACC
Pecam1	ENSMUST00000103069.5	Endothelial	B11	CTATGCGCTATCCCGGACGC A GTAAGCGCAACGGTG A GTAGACAGCTTCACTGCTTTGCTTG A GTAAGCGCAACGGTG GCCGGTACGGATATGCGACC
Pecam1	ENSMUST00000103069.5	Endothelial	B11	CTATGCGCTATCCCGGACGC A GTAAGCGCAACGGTG A GATGCTACTGGCTTTGGAGATACGG A GTAAGCGCAACGGTG GCCGGTACGGATATGCGACC
Pecam1	ENSMUST00000103069.5	Endothelial	B11	CTATGCGCTATCCCGGACGC A GTAAGCGCAACGGTG A GTCCAACAACTCCCCTTGGTCCAGA A GTAAGCGCAACGGTG GCCGGTACGGATATGCGACC
Pecam1	ENSMUST00000103069.5	Endothelial	B11	CTATGCGCTATCCCGGACGC A GTAAGCGCAACGGTG A ATTCTGATACTGCGACAAGACCGTC A GTAAGCGCAACGGTG GCCGGTACGGATATGCGACC
Pecam1	ENSMUST00000103069.5	Endothelial	B11	CTATGCGCTATCCCGGACGC A GTAAGCGCAACGGTG A GCCGCTTCTCTTGACCACTTTGCCG A GTAAGCGCAACGGTG GCCGGTACGGATATGCGACC
Pecam1	ENSMUST00000103069.5	Endothelial	B11	CTATGCGCTATCCCGGACGC A GTAAGCGCAACGGTG A GATCTCAGACTTGGCATCATGAAAA A GTAAGCGCAACGGTG GCCGGTACGGATATGCGACC
Pecam1	ENSMUST00000103069.5	Endothelial	B11	CTATGCGCTATCCCGGACGC A GTAAGCGCAACGGTG A CTTTGCTTTCATAAGGTGGTAAGTG A GTAAGCGCAACGGTG GCCGGTACGGATATGCGACC
Pecam1	ENSMUST00000103069.5	Endothelial	B11	CTATGCGCTATCCCGGACGC A GTAAGCGCAACGGTG A CTGGTATTCCATGTCTCTGGTGGGC A GTAAGCGCAACGGTG GCCGGTACGGATATGCGACC
Pecam1	ENSMUST00000103069.5	Endothelial	B11	CTATGCGCTATCCCGGACGC A GTAAGCGCAACGGTG A TTCATCCACTGGGGCTATCACCCTG A GTAAGCGCAACGGTG GCCGGTACGGATATGCGACC
Pecam1	ENSMUST00000103069.5	Endothelial	B11	CTATGCGCTATCCCGGACGC A GTAAGCGCAACGGTG A CGTCCCCTCTTTCACAGAGCACCGA A GTAAGCGCAACGGTG GCCGGTACGGATATGCGACC
Pecam1	ENSMUST00000103069.5	Endothelial	B11	CTATGCGCTATCCCGGACGC A GTAAGCGCAACGGTG A AAACGCTTGGGTGTCATTCACGACC A GTAAGCGCAACGGTG GCCGGTACGGATATGCGACC
Pecam1	ENSMUST00000103069.5	Endothelial	B11	CTATGCGCTATCCCGGACGC A GTAAGCGCAACGGTG A GGCTGTACAGTAGTACTGTCCTTCC A GTAAGCGCAACGGTG GCCGGTACGGATATGCGACC
Pecam1	ENSMUST00000103069.5	Endothelial	B11	CTATGCGCTATCCCGGACGC A GTAAGCGCAACGGTG A TTTCTTCCATGGGGCAAGGAAGACT A GTAAGCGCAACGGTG GCCGGTACGGATATGCGACC
Pecam1	ENSMUST00000103069.5	Endothelial	B11	CTATGCGCTATCCCGGACGC A GTAAGCGCAACGGTG A GGCTTTCCTCAGGAAGTAGCATTTG A GTAAGCGCAACGGTG GCCGGTACGGATATGCGACC
Pecam1	ENSMUST00000103069.5	Endothelial	B11	CTATGCGCTATCCCGGACGC A GTAAGCGCAACGGTG A AGGCTCAGAAATCTTCTCGCTGTTG A GTAAGCGCAACGGTG GCCGGTACGGATATGCGACC
Pecam1	ENSMUST00000103069.5	Endothelial	B11	CTATGCGCTATCCCGGACGC A GTAAGCGCAACGGTG A GGTCTTTATTTTGATTTATGGGTTT A GTAAGCGCAACGGTG GCCGGTACGGATATGCGACC
Pecam1	ENSMUST00000103069.5	Endothelial	B11	CTATGCGCTATCCCGGACGC A GTAAGCGCAACGGTG A ATTAAGGGAGCCTTCCGTTCTCTTG A GTAAGCGCAACGGTG GCCGGTACGGATATGCGACC
Pecam1	ENSMUST00000103069.5	Endothelial	B11	CTATGCGCTATCCCGGACGC A GTAAGCGCAACGGTG A TCTCGCAATCCAGGAATCGGCTGCT A GTAAGCGCAACGGTG GCCGGTACGGATATGCGACC
Pecam1	ENSMUST00000103069.5	Endothelial	B11	CTATGCGCTATCCCGGACGC A GTAAGCGCAACGGTG A CCTGAAGGATTACTGCTTTCGGTGG A GTAAGCGCAACGGTG GCCGGTACGGATATGCGACC
Pecam1	ENSMUST00000103069.5	Endothelial	B11	CTATGCGCTATCCCGGACGC A GTAAGCGCAACGGTG A GGCTGGCCATTAACTAGCGCCTCTG A GTAAGCGCAACGGTG GCCGGTACGGATATGCGACC
Pecam1	ENSMUST00000103069.5	Endothelial	B11	CTATGCGCTATCCCGGACGC A GTAAGCGCAACGGTG A TACTCTGTCTATCCGAGACACAACA A GTAAGCGCAACGGTG GCCGGTACGGATATGCGACC
Pecam1	ENSMUST00000103069.5	Endothelial	B11	CTATGCGCTATCCCGGACGC A GTAAGCGCAACGGTG A GAGAACAACAGAAACAAAACAAAAC A GTAAGCGCAACGGTG GCCGGTACGGATATGCGACC
Pecam1	ENSMUST00000103069.5	Endothelial	B11	CTATGCGCTATCCCGGACGC A GTAAGCGCAACGGTG A TGGTTGACTTTGTGTGTGTGTGGGG A GTAAGCGCAACGGTG GCCGGTACGGATATGCGACC
Pecam1	ENSMUST00000103069.5	Endothelial	B11	CTATGCGCTATCCCGGACGC A GTAAGCGCAACGGTG A GTGCTCGCTCCAGTTGCCATTGCTG A GTAAGCGCAACGGTG GCCGGTACGGATATGCGACC
Pecam1	ENSMUST00000103069.5	Endothelial	B11	CTATGCGCTATCCCGGACGC A GTAAGCGCAACGGTG A CTCTTCTTTGGGCCTTCGGCATGGA A GTAAGCGCAACGGTG GCCGGTACGGATATGCGACC
Pecam1	ENSMUST00000103069.5	Endothelial	B11	CTATGCGCTATCCCGGACGC A GTAAGCGCAACGGTG A TTTAGTGGGGAATAAATAAAGAAAA A GTAAGCGCAACGGTG GCCGGTACGGATATGCGACC
Pecam1	ENSMUST00000103069.5	Endothelial	B11	CTATGCGCTATCCCGGACGC A GTAAGCGCAACGGTG A TAGTACACAAAATGTCGGCAGCTCC A GTAAGCGCAACGGTG GCCGGTACGGATATGCGACC
Pecam1	ENSMUST00000103069.5	Endothelial	B11	CTATGCGCTATCCCGGACGC A GTAAGCGCAACGGTG A AATTTTATTTAATACAACTCCCCTC A GTAAGCGCAACGGTG GCCGGTACGGATATGCGACC
Mmrn2	ENSMUST00000111908.1	Endothelial	B11	CTATGCGCTATCCCGGACGC A GTAAGCGCAACGGTG A GAAAAGAAAACACGAGGACAACAAA A GTAAGCGCAACGGTG GCCGGTACGGATATGCGACC
Mmrn2	ENSMUST00000111908.1	Endothelial	B11	CTATGCGCTATCCCGGACGC A GTAAGCGCAACGGTG A CCAGCAGCAGTGTCGGGATCATGGT A GTAAGCGCAACGGTG GCCGGTACGGATATGCGACC
Mmrn2	ENSMUST00000111908.1	Endothelial	B11	CTATGCGCTATCCCGGACGC A GTAAGCGCAACGGTG A GCCTATTGAGATGGGAGAACTTGGT A GTAAGCGCAACGGTG GCCGGTACGGATATGCGACC
Mmrn2	ENSMUST00000111908.1	Endothelial	B11	CTATGCGCTATCCCGGACGC A GTAAGCGCAACGGTG A CAGCTACAAAGGTGACTAGCCTGGA A GTAAGCGCAACGGTG GCCGGTACGGATATGCGACC
Mmrn2	ENSMUST00000111908.1	Endothelial	B11	CTATGCGCTATCCCGGACGC A GTAAGCGCAACGGTG A TGACTCTGACTCCCTGGCAGTCAGG A GTAAGCGCAACGGTG GCCGGTACGGATATGCGACC
Mmrn2	ENSMUST00000111908.1	Endothelial	B11	CTATGCGCTATCCCGGACGC A GTAAGCGCAACGGTG A TGTGGTCCTGGCAGTCTGGTCCCTG A GTAAGCGCAACGGTG GCCGGTACGGATATGCGACC
Mmrn2	ENSMUST00000111908.1	Endothelial	B11	CTATGCGCTATCCCGGACGC A GTAAGCGCAACGGTG A TCTCATTAAACTCTGGGACAGGGTG A GTAAGCGCAACGGTG GCCGGTACGGATATGCGACC
Mmrn2	ENSMUST00000111908.1	Endothelial	B11	CTATGCGCTATCCCGGACGC A GTAAGCGCAACGGTG A CTGGAAAGCCATCTTCTACTGACTG A GTAAGCGCAACGGTG GCCGGTACGGATATGCGACC
Mmrn2	ENSMUST00000111908.1	Endothelial	B11	CTATGCGCTATCCCGGACGC A GTAAGCGCAACGGTG A TCAATATGGGGCTGCAGCAGGTGCT A GTAAGCGCAACGGTG GCCGGTACGGATATGCGACC
Mmrn2	ENSMUST00000111908.1	Endothelial	B11	CTATGCGCTATCCCGGACGC A GTAAGCGCAACGGTG A TTTCTGATGGCCTGGGAGAGGCTGT A GTAAGCGCAACGGTG GCCGGTACGGATATGCGACC
Mmrn2	ENSMUST00000111908.1	Endothelial	B11	CTATGCGCTATCCCGGACGC A GTAAGCGCAACGGTG A ACCTTGGCCTCAAACTTGGCACCAA A GTAAGCGCAACGGTG GCCGGTACGGATATGCGACC
Mmrn2	ENSMUST00000111908.1	Endothelial	B11	CTATGCGCTATCCCGGACGC A GTAAGCGCAACGGTG A TGATGCACCGATCGGCGCTGGGCAT A GTAAGCGCAACGGTG GCCGGTACGGATATGCGACC
Mmrn2	ENSMUST00000111908.1	Endothelial	B11	CTATGCGCTATCCCGGACGC A GTAAGCGCAACGGTG A GCTGCTGCAGATGCCATCACCAGGC A GTAAGCGCAACGGTG GCCGGTACGGATATGCGACC
Mmrn2	ENSMUST00000111908.1	Endothelial	B11	CTATGCGCTATCCCGGACGC A GTAAGCGCAACGGTG A AGGGTGCTCTGCAACTCCTCCTCCC A GTAAGCGCAACGGTG GCCGGTACGGATATGCGACC
Mmrn2	ENSMUST00000111908.1	Endothelial	B11	CTATGCGCTATCCCGGACGC A GTAAGCGCAACGGTG A TGGTCGAAGGTCTCATCCGATTCAG A GTAAGCGCAACGGTG GCCGGTACGGATATGCGACC
Mmrn2	ENSMUST00000111908.1	Endothelial	B11	CTATGCGCTATCCCGGACGC A GTAAGCGCAACGGTG A TTGTTCTCCTCCATGATCAGGGACT A GTAAGCGCAACGGTG GCCGGTACGGATATGCGACC
Mmrn2	ENSMUST00000111908.1	Endothelial	B11	CTATGCGCTATCCCGGACGC A GTAAGCGCAACGGTG A TACTTAATGAGGTCTGCATGACCCG A GTAAGCGCAACGGTG GCCGGTACGGATATGCGACC
Mmrn2	ENSMUST00000111908.1	Endothelial	B11	CTATGCGCTATCCCGGACGC A GTAAGCGCAACGGTG A TCGTCCAGGCTCACTTGGGTCTCTT A GTAAGCGCAACGGTG GCCGGTACGGATATGCGACC
Mmrn2	ENSMUST00000111908.1	Endothelial	B11	CTATGCGCTATCCCGGACGC A GTAAGCGCAACGGTG A TCAGCCCGGGCCCGTTCACCCTCTC A GTAAGCGCAACGGTG GCCGGTACGGATATGCGACC
Mmrn2	ENSMUST00000111908.1	Endothelial	B11	CTATGCGCTATCCCGGACGC A GTAAGCGCAACGGTG A TTGCGGGTTCCATTCGCCGCTGTCT A GTAAGCGCAACGGTG GCCGGTACGGATATGCGACC
Mmrn2	ENSMUST00000111908.1	Endothelial	B11	CTATGCGCTATCCCGGACGC A GTAAGCGCAACGGTG A GACATCTCGTCTATCATCTCCTCCC A GTAAGCGCAACGGTG GCCGGTACGGATATGCGACC
Mmrn2	ENSMUST00000111908.1	Endothelial	B11	CTATGCGCTATCCCGGACGC A GTAAGCGCAACGGTG A TCCTGTAGCCCACTGGCCGCGTCCT A GTAAGCGCAACGGTG GCCGGTACGGATATGCGACC
Mmrn2	ENSMUST00000111908.1	Endothelial	B11	CTATGCGCTATCCCGGACGC A GTAAGCGCAACGGTG A CTGGGCTCAAGTCCCTCTGCCAACT A GTAAGCGCAACGGTG GCCGGTACGGATATGCGACC
Mmrn2	ENSMUST00000111908.1	Endothelial	B11	CTATGCGCTATCCCGGACGC A GTAAGCGCAACGGTG A GGCAGCCCAGGAGGCCTCACAGCAC A GTAAGCGCAACGGTG GCCGGTACGGATATGCGACC
Mmrn2	ENSMUST00000111908.1	Endothelial	B11	CTATGCGCTATCCCGGACGC A GTAAGCGCAACGGTG A GAAGAGCTGCCGGTGCTGTCTCAGG A GTAAGCGCAACGGTG GCCGGTACGGATATGCGACC
Mmrn2	ENSMUST00000111908.1	Endothelial	B11	CTATGCGCTATCCCGGACGC A GTAAGCGCAACGGTG A GCCTCTCGGTTGCTTCTTATCTTTC A GTAAGCGCAACGGTG GCCGGTACGGATATGCGACC
Mmrn2	ENSMUST00000111908.1	Endothelial	B11	CTATGCGCTATCCCGGACGC A GTAAGCGCAACGGTG A CTCCCAGAGCTCCAGACCTTTGGCG A GTAAGCGCAACGGTG GCCGGTACGGATATGCGACC
Mmrn2	ENSMUST00000111908.1	Endothelial	B11	CTATGCGCTATCCCGGACGC A GTAAGCGCAACGGTG A AGGAAAGTAGCTGCTGCCCACATTG A GTAAGCGCAACGGTG GCCGGTACGGATATGCGACC
Mmrn2	ENSMUST00000111908.1	Endothelial	B11	CTATGCGCTATCCCGGACGC A GTAAGCGCAACGGTG A GTGATGACCTTCAAATACCAGCTGC A GTAAGCGCAACGGTG GCCGGTACGGATATGCGACC
Mmrn2	ENSMUST00000111908.1	Endothelial	B11	CTATGCGCTATCCCGGACGC A GTAAGCGCAACGGTG A CTCACCCTTTTGTAGCTCTACCATA A GTAAGCGCAACGGTG GCCGGTACGGATATGCGACC
Mmrn2	ENSMUST00000111908.1	Endothelial	B11	CTATGCGCTATCCCGGACGC A GTAAGCGCAACGGTG A GATACAAGCTGAGCCGAGCCCAGGG A GTAAGCGCAACGGTG GCCGGTACGGATATGCGACC
Mmrn2	ENSMUST00000111908.1	Endothelial	B11	CTATGCGCTATCCCGGACGC A GTAAGCGCAACGGTG A AAGAGCTAGGCCACTAGATGTTCTC A GTAAGCGCAACGGTG GCCGGTACGGATATGCGACC
Mmrn2	ENSMUST00000111908.1	Endothelial	B11	CTATGCGCTATCCCGGACGC A GTAAGCGCAACGGTG A CCAGGCCCCGGCCCAGTCCAGAGAG A GTAAGCGCAACGGTG GCCGGTACGGATATGCGACC
Mmrn2	ENSMUST00000111908.1	Endothelial	B11	CTATGCGCTATCCCGGACGC A GTAAGCGCAACGGTG A AAAGCTGTAGAACTGAGGAAGTGTC A GTAAGCGCAACGGTG GCCGGTACGGATATGCGACC
Mmrn2	ENSMUST00000111908.1	Endothelial	B11	CTATGCGCTATCCCGGACGC A GTAAGCGCAACGGTG A CTGCATGGCAAACCCATCACTGTAG A GTAAGCGCAACGGTG GCCGGTACGGATATGCGACC
Mmrn2	ENSMUST00000111908.1	Endothelial	B11	CTATGCGCTATCCCGGACGC A GTAAGCGCAACGGTG A GCTCCCTTCTGAAACTAGAAAGACT A GTAAGCGCAACGGTG GCCGGTACGGATATGCGACC
Mmrn2	ENSMUST00000111908.1	Endothelial	B11	CTATGCGCTATCCCGGACGC A GTAAGCGCAACGGTG A TTCATGCTTACTCCATATGCTGAGA A GTAAGCGCAACGGTG GCCGGTACGGATATGCGACC
Mmrn2	ENSMUST00000111908.1	Endothelial	B11	CTATGCGCTATCCCGGACGC A GTAAGCGCAACGGTG A CAAAGTGTGGCTGGGAGTTAATGTA A GTAAGCGCAACGGTG GCCGGTACGGATATGCGACC
Mmrn2	ENSMUST00000111908.1	Endothelial	B11	CTATGCGCTATCCCGGACGC A GTAAGCGCAACGGTG A AGGCCATGCACAACATTGTCCCTAT A GTAAGCGCAACGGTG GCCGGTACGGATATGCGACC
Mmrn2	ENSMUST00000111908.1	Endothelial	B11	CTATGCGCTATCCCGGACGC A GTAAGCGCAACGGTG A TCACTTTATTCCAAAGTCGGTCACT A GTAAGCGCAACGGTG GCCGGTACGGATATGCGACC
Kdr	ENSMUST00000113516.1	Endothelial	B11	CTATGCGCTATCCCGGACGC A GTAAGCGCAACGGTG A TCTCTTGGGGTCCTGAGGACTCAGG A GTAAGCGCAACGGTG GCCGGTACGGATATGCGACC
Kdr	ENSMUST00000113516.1	Endothelial	B11	CTATGCGCTATCCCGGACGC A GTAAGCGCAACGGTG A AGACCGGGGAGAGCGCGGGGCACCG A GTAAGCGCAACGGTG GCCGGTACGGATATGCGACC
Kdr	ENSMUST00000113516.1	Endothelial	B11	CTATGCGCTATCCCGGACGC A GTAAGCGCAACGGTG A CAGAGGCGGCTCGGGTCTCCACGCA A GTAAGCGCAACGGTG GCCGGTACGGATATGCGACC
Kdr	ENSMUST00000113516.1	Endothelial	B11	CTATGCGCTATCCCGGACGC A GTAAGCGCAACGGTG A GAGCATTGGGCCAAAGCCAGTCCAG A GTAAGCGCAACGGTG GCCGGTACGGATATGCGACC
Kdr	ENSMUST00000113516.1	Endothelial	B11	CTATGCGCTATCCCGGACGC A GTAAGCGCAACGGTG A TGTCGACGTCCCGGTACGAGCACTT A GTAAGCGCAACGGTG GCCGGTACGGATATGCGACC
Kdr	ENSMUST00000113516.1	Endothelial	B11	CTATGCGCTATCCCGGACGC A GTAAGCGCAACGGTG A TAGCGCAAAGAGACACATTGAGGTT A GTAAGCGCAACGGTG GCCGGTACGGATATGCGACC
Kdr	ENSMUST00000113516.1	Endothelial	B11	CTATGCGCTATCCCGGACGC A GTAAGCGCAACGGTG A AGGTTTCATCATTGATCTTTGCCTC A GTAAGCGCAACGGTG GCCGGTACGGATATGCGACC
Kdr	ENSMUST00000113516.1	Endothelial	B11	CTATGCGCTATCCCGGACGC A GTAAGCGCAACGGTG A CTTTGAAGGTGGAGAGTGCCAGGTG A GTAAGCGCAACGGTG GCCGGTACGGATATGCGACC
Kdr	ENSMUST00000113516.1	Endothelial	B11	CTATGCGCTATCCCGGACGC A GTAAGCGCAACGGTG A ATCCGTCCACTGGACGCTACACAGG A GTAAGCGCAACGGTG GCCGGTACGGATATGCGACC
Kdr	ENSMUST00000113516.1	Endothelial	B11	CTATGCGCTATCCCGGACGC A GTAAGCGCAACGGTG A GCTGGGTAACTGAGATACTTCACAG A GTAAGCGCAACGGTG GCCGGTACGGATATGCGACC
Kdr	ENSMUST00000113516.1	Endothelial	B11	CTATGCGCTATCCCGGACGC A GTAAGCGCAACGGTG A ACCATGTGGCTCTGTTTCTCCATTG A GTAAGCGCAACGGTG GCCGGTACGGATATGCGACC
Kdr	ENSMUST00000113516.1	Endothelial	B11	CTATGCGCTATCCCGGACGC A GTAAGCGCAACGGTG A CACTGGATGTGGTGCAGGGGAGGGT A GTAAGCGCAACGGTG GCCGGTACGGATATGCGACC
Kdr	ENSMUST00000113516.1	Endothelial	B11	CTATGCGCTATCCCGGACGC A GTAAGCGCAACGGTG A TTTCCTTCAATCAGGGCATATTGGT A GTAAGCGCAACGGTG GCCGGTACGGATATGCGACC
Kdr	ENSMUST00000113516.1	Endothelial	B11	CTATGCGCTATCCCGGACGC A GTAAGCGCAACGGTG A TGCTCAGTTGGCTGGGCAGCAGGTT A GTAAGCGCAACGGTG GCCGGTACGGATATGCGACC
Kdr	ENSMUST00000113516.1	Endothelial	B11	CTATGCGCTATCCCGGACGC A GTAAGCGCAACGGTG A AGAGCATCCAAGTTCTTGCAAACTG A GTAAGCGCAACGGTG GCCGGTACGGATATGCGACC
Kdr	ENSMUST00000113516.1	Endothelial	B11	CTATGCGCTATCCCGGACGC A GTAAGCGCAACGGTG A CAATGTCTTTTCTTGGTCTTCTTAT A GTAAGCGCAACGGTG GCCGGTACGGATATGCGACC
Kdr	ENSMUST00000113516.1	Endothelial	B11	CTATGCGCTATCCCGGACGC A GTAAGCGCAACGGTG A ACCAGGGTCTCGTTGTCTTTGAACC A GTAAGCGCAACGGTG GCCGGTACGGATATGCGACC
Kdr	ENSMUST00000113516.1	Endothelial	B11	CTATGCGCTATCCCGGACGC A GTAAGCGCAACGGTG A ATGAAGAGCGTCTCCGCTCTTGCAC A GTAAGCGCAACGGTG GCCGGTACGGATATGCGACC
Kdr	ENSMUST00000113516.1	Endothelial	B11	CTATGCGCTATCCCGGACGC A GTAAGCGCAACGGTG A TTCAGTTCCCCTTCATTGGCCCGCT A GTAAGCGCAACGGTG GCCGGTACGGATATGCGACC
Kdr	ENSMUST00000113516.1	Endothelial	B11	CTATGCGCTATCCCGGACGC A GTAAGCGCAACGGTG A AAAGCGTCTGCCTCAATCACTTGGC A GTAAGCGCAACGGTG GCCGGTACGGATATGCGACC
Kdr	ENSMUST00000113516.1	Endothelial	B11	CTATGCGCTATCCCGGACGC A GTAAGCGCAACGGTG A ACCACATTGAGATGGTGACCAATGT A GTAAGCGCAACGGTG GCCGGTACGGATATGCGACC
Kdr	ENSMUST00000113516.1	Endothelial	B11	CTATGCGCTATCCCGGACGC A GTAAGCGCAACGGTG A CCAACGTAGTCCTTGCCCTGGCGGA A GTAAGCGCAACGGTG GCCGGTACGGATATGCGACC
Kdr	ENSMUST00000113516.1	Endothelial	B11	CTATGCGCTATCCCGGACGC A GTAAGCGCAACGGTG A TCCTTGTACAGTTCTTCAGAAGCTT A GTAAGCGCAACGGTG GCCGGTACGGATATGCGACC
Kdr	ENSMUST00000113516.1	Endothelial	B11	CTATGCGCTATCCCGGACGC A GTAAGCGCAACGGTG A TTAACCACATTCTTCTCCGATAGGA A GTAAGCGCAACGGTG GCCGGTACGGATATGCGACC
Kdr	ENSMUST00000113516.1	Endothelial	B11	CTATGCGCTATCCCGGACGC A GTAAGCGCAACGGTG A GGCACCTAAGGAAAATATTTCCCAG A GTAAGCGCAACGGTG GCCGGTACGGATATGCGACC
Kdr	ENSMUST00000113516.1	Endothelial	B11	CTATGCGCTATCCCGGACGC A GTAAGCGCAACGGTG A GTTGGGGTCCTCATGCCAGCAGTCC A GTAAGCGCAACGGTG GCCGGTACGGATATGCGACC
Kdr	ENSMUST00000113516.1	Endothelial	B11	CTATGCGCTATCCCGGACGC A GTAAGCGCAACGGTG A GGAGAGTCCAGAATCCTCTTCCATG A GTAAGCGCAACGGTG GCCGGTACGGATATGCGACC
Kdr	ENSMUST00000113516.1	Endothelial	B11	CTATGCGCTATCCCGGACGC A GTAAGCGCAACGGTG A CTGGGATCACTTTTACTTCTGGTTC A GTAAGCGCAACGGTG GCCGGTACGGATATGCGACC
Kdr	ENSMUST00000113516.1	Endothelial	B11	CTATGCGCTATCCCGGACGC A GTAAGCGCAACGGTG A AGCCTTCCGAGGCCACAGACTCCCT A GTAAGCGCAACGGTG GCCGGTACGGATATGCGACC
Kdr	ENSMUST00000113516.1	Endothelial	B11	CTATGCGCTATCCCGGACGC A GTAAGCGCAACGGTG A AGCGCAGTGTGGTCCCTGAGTCAGC A GTAAGCGCAACGGTG GCCGGTACGGATATGCGACC
Kdr	ENSMUST00000113516.1	Endothelial	B11	CTATGCGCTATCCCGGACGC A GTAAGCGCAACGGTG A TGGAAATGCCCTGAGGACAAGCTCC A GTAAGCGCAACGGTG GCCGGTACGGATATGCGACC
Kdr	ENSMUST00000113516.1	Endothelial	B11	CTATGCGCTATCCCGGACGC A GTAAGCGCAACGGTG A GAGGACAGAGCCACTGTTTGAAAGT A GTAAGCGCAACGGTG GCCGGTACGGATATGCGACC
Kdr	ENSMUST00000113516.1	Endothelial	B11	CTATGCGCTATCCCGGACGC A GTAAGCGCAACGGTG A CTTGGCTCATAGCCCGCATCCTCCA A GTAAGCGCAACGGTG GCCGGTACGGATATGCGACC
Kdr	ENSMUST00000113516.1	Endothelial	B11	CTATGCGCTATCCCGGACGC A GTAAGCGCAACGGTG A ACGCAAACCTTCCAAAACCAAACCC A GTAAGCGCAACGGTG GCCGGTACGGATATGCGACC
Kdr	ENSMUST00000113516.1	Endothelial	B11	CTATGCGCTATCCCGGACGC A GTAAGCGCAACGGTG A AGAGATGAGGAAGGAGCAAGCTGCA A GTAAGCGCAACGGTG GCCGGTACGGATATGCGACC
Kdr	ENSMUST00000113516.1	Endothelial	B11	CTATGCGCTATCCCGGACGC A GTAAGCGCAACGGTG A CACTTGACAGAGAACCCTCAGACAC A GTAAGCGCAACGGTG GCCGGTACGGATATGCGACC
Kdr	ENSMUST00000113516.1	Endothelial	B11	CTATGCGCTATCCCGGACGC A GTAAGCGCAACGGTG A TCGAAATCTGGCTAGTGATTATCTG A GTAAGCGCAACGGTG GCCGGTACGGATATGCGACC
Kdr	ENSMUST00000113516.1	Endothelial	B11	CTATGCGCTATCCCGGACGC A GTAAGCGCAACGGTG A ATAGCATGTTTAACAGTCATTGCTC A GTAAGCGCAACGGTG GCCGGTACGGATATGCGACC
Kdr	ENSMUST00000113516.1	Endothelial	B11	CTATGCGCTATCCCGGACGC A GTAAGCGCAACGGTG A TATTCCATGAAAGGATTCCTTCGAG A GTAAGCGCAACGGTG GCCGGTACGGATATGCGACC
Kdr	ENSMUST00000113516.1	Endothelial	B11	CTATGCGCTATCCCGGACGC A GTAAGCGCAACGGTG A ACGTTTATTGGTTTATAAAGCATAT A GTAAGCGCAACGGTG GCCGGTACGGATATGCGACC
Cyyr1	ENSMUST00000114174.2	Endothelial	B11	CTATGCGCTATCCCGGACGC A GTAAGCGCAACGGTG A CTGGCGTCCTTGGCCACCCAGGTTC A GTAAGCGCAACGGTG GCCGGTACGGATATGCGACC
Cyyr1	ENSMUST00000114174.2	Endothelial	B11	CTATGCGCTATCCCGGACGC A GTAAGCGCAACGGTG A CATGACCCCAGCCTTGGCGAATCCG A GTAAGCGCAACGGTG GCCGGTACGGATATGCGACC
Cyyr1	ENSMUST00000114174.2	Endothelial	B11	CTATGCGCTATCCCGGACGC A GTAAGCGCAACGGTG A GTAGACCTGGGAGCGACTGGAGTGA A GTAAGCGCAACGGTG GCCGGTACGGATATGCGACC
Cyyr1	ENSMUST00000114174.2	Endothelial	B11	CTATGCGCTATCCCGGACGC A GTAAGCGCAACGGTG A CACACTGCGCCAGGCAATCCCCTGC A GTAAGCGCAACGGTG GCCGGTACGGATATGCGACC
Cyyr1	ENSMUST00000114174.2	Endothelial	B11	CTATGCGCTATCCCGGACGC A GTAAGCGCAACGGTG A ACACGATGCCAGCAATCGCCGTGCC A GTAAGCGCAACGGTG GCCGGTACGGATATGCGACC
Cyyr1	ENSMUST00000114174.2	Endothelial	B11	CTATGCGCTATCCCGGACGC A GTAAGCGCAACGGTG A CCATCTCGTGGTCATAAGTATAGGG A GTAAGCGCAACGGTG GCCGGTACGGATATGCGACC
Cyyr1	ENSMUST00000114174.2	Endothelial	B11	CTATGCGCTATCCCGGACGC A GTAAGCGCAACGGTG A TCTGGGTAAAATTGCTAATTGTCAC A GTAAGCGCAACGGTG GCCGGTACGGATATGCGACC
Cyyr1	ENSMUST00000114174.2	Endothelial	B11	CTATGCGCTATCCCGGACGC A GTAAGCGCAACGGTG A CTGAGCAGGGAAAGAGCCTGCTCCA A GTAAGCGCAACGGTG GCCGGTACGGATATGCGACC
Cyyr1	ENSMUST00000114174.2	Endothelial	B11	CTATGCGCTATCCCGGACGC A GTAAGCGCAACGGTG A CTTCATCTCGTCCTAAAGCAGCATG A GTAAGCGCAACGGTG GCCGGTACGGATATGCGACC
Cyyr1	ENSMUST00000114174.2	Endothelial	B11	CTATGCGCTATCCCGGACGC A GTAAGCGCAACGGTG A CACTTGATACATATTTGTGGATAAA A GTAAGCGCAACGGTG GCCGGTACGGATATGCGACC
Cyyr1	ENSMUST00000114174.2	Endothelial	B11	CTATGCGCTATCCCGGACGC A GTAAGCGCAACGGTG A AGGTCAAAGTGCAACAGGATGAGGT A GTAAGCGCAACGGTG GCCGGTACGGATATGCGACC
Cyyr1	ENSMUST00000114174.2	Endothelial	B11	CTATGCGCTATCCCGGACGC A GTAAGCGCAACGGTG A GCAATGATGAGAATGTTTGGAATAC A GTAAGCGCAACGGTG GCCGGTACGGATATGCGACC
Cyyr1	ENSMUST00000114174.2	Endothelial	B11	CTATGCGCTATCCCGGACGC A GTAAGCGCAACGGTG A TTACCAGTCTATTAATCTCACTGTT A GTAAGCGCAACGGTG GCCGGTACGGATATGCGACC
Cyyr1	ENSMUST00000114174.2	Endothelial	B11	CTATGCGCTATCCCGGACGC A GTAAGCGCAACGGTG A ATTCTTGTAGCTTGAACACTTAGAG A GTAAGCGCAACGGTG GCCGGTACGGATATGCGACC
Cyyr1	ENSMUST00000114174.2	Endothelial	B11	CTATGCGCTATCCCGGACGC A GTAAGCGCAACGGTG A TCTGTGTTTATGGCTTAACTAACGA A GTAAGCGCAACGGTG GCCGGTACGGATATGCGACC
Cyyr1	ENSMUST00000114174.2	Endothelial	B11	CTATGCGCTATCCCGGACGC A GTAAGCGCAACGGTG A ACACACCACTGAAGAGTTCTTATAA A GTAAGCGCAACGGTG GCCGGTACGGATATGCGACC
Cyyr1	ENSMUST00000114174.2	Endothelial	B11	CTATGCGCTATCCCGGACGC A GTAAGCGCAACGGTG A CTCACAATCTTTCTCTTATAGCATG A GTAAGCGCAACGGTG GCCGGTACGGATATGCGACC
Cyyr1	ENSMUST00000114174.2	Endothelial	B11	CTATGCGCTATCCCGGACGC A GTAAGCGCAACGGTG A TTGGGAGAACAGGCAGCAACTTCCA A GTAAGCGCAACGGTG GCCGGTACGGATATGCGACC
Cyyr1	ENSMUST00000114174.2	Endothelial	B11	CTATGCGCTATCCCGGACGC A GTAAGCGCAACGGTG A AGGCTGTCTTTTGAGGTGTGGGGTT A GTAAGCGCAACGGTG GCCGGTACGGATATGCGACC
Cyyr1	ENSMUST00000114174.2	Endothelial	B11	CTATGCGCTATCCCGGACGC A GTAAGCGCAACGGTG A CTGGTTGTTCTATTTATAGACTATG A GTAAGCGCAACGGTG GCCGGTACGGATATGCGACC
Cyyr1	ENSMUST00000114174.2	Endothelial	B11	CTATGCGCTATCCCGGACGC A GTAAGCGCAACGGTG A ATGAACAGTGCATTGTCAAGGAGCA A GTAAGCGCAACGGTG GCCGGTACGGATATGCGACC
Cyyr1	ENSMUST00000114174.2	Endothelial	B11	CTATGCGCTATCCCGGACGC A GTAAGCGCAACGGTG A AGGTGGTTATTAAATAATGAGACAT A GTAAGCGCAACGGTG GCCGGTACGGATATGCGACC
Cyyr1	ENSMUST00000114174.2	Endothelial	B11	CTATGCGCTATCCCGGACGC A GTAAGCGCAACGGTG A GGCAGCATTGTGTATGAGGGCAAAA A GTAAGCGCAACGGTG GCCGGTACGGATATGCGACC
Cyyr1	ENSMUST00000114174.2	Endothelial	B11	CTATGCGCTATCCCGGACGC A GTAAGCGCAACGGTG A TTACCATAAGAAGCAATTGTTAAAA A GTAAGCGCAACGGTG GCCGGTACGGATATGCGACC
Cyyr1	ENSMUST00000114174.2	Endothelial	B11	CTATGCGCTATCCCGGACGC A GTAAGCGCAACGGTG A GTAATTTTCTCCAATCTGGTTGCTG A GTAAGCGCAACGGTG GCCGGTACGGATATGCGACC
Cyyr1	ENSMUST00000114174.2	Endothelial	B11	CTATGCGCTATCCCGGACGC A GTAAGCGCAACGGTG A GAAGTCTGATAGATGGGTTTCATGA A GTAAGCGCAACGGTG GCCGGTACGGATATGCGACC
Cyyr1	ENSMUST00000114174.2	Endothelial	B11	CTATGCGCTATCCCGGACGC A GTAAGCGCAACGGTG A CCCTCATTAAAATATTTTGTGCTAA A GTAAGCGCAACGGTG GCCGGTACGGATATGCGACC
Cyyr1	ENSMUST00000114174.2	Endothelial	B11	CTATGCGCTATCCCGGACGC A GTAAGCGCAACGGTG A TAACACTTCGATGTCATCTATGAAG A GTAAGCGCAACGGTG GCCGGTACGGATATGCGACC
Cyyr1	ENSMUST00000114174.2	Endothelial	B11	CTATGCGCTATCCCGGACGC A GTAAGCGCAACGGTG A TCACAAAGTTAGCTAGTCAACAGGA A GTAAGCGCAACGGTG GCCGGTACGGATATGCGACC
Cyyr1	ENSMUST00000114174.2	Endothelial	B11	CTATGCGCTATCCCGGACGC A GTAAGCGCAACGGTG A TGCTGCAGACACAGCTGGACACACC A GTAAGCGCAACGGTG GCCGGTACGGATATGCGACC
Cyyr1	ENSMUST00000114174.2	Endothelial	B11	CTATGCGCTATCCCGGACGC A GTAAGCGCAACGGTG A AGGGGTTAGTAATGACTATGGAGAT A GTAAGCGCAACGGTG GCCGGTACGGATATGCGACC
Cyyr1	ENSMUST00000114174.2	Endothelial	B11	CTATGCGCTATCCCGGACGC A GTAAGCGCAACGGTG A TGAGCATTTATTTTCCCCTTTAAAA A GTAAGCGCAACGGTG GCCGGTACGGATATGCGACC
Cyyr1	ENSMUST00000114174.2	Endothelial	B11	CTATGCGCTATCCCGGACGC A GTAAGCGCAACGGTG A ATTGGAAGATTTCATTAATTGCTTT A GTAAGCGCAACGGTG GCCGGTACGGATATGCGACC
Cyyr1	ENSMUST00000114174.2	Endothelial	B11	CTATGCGCTATCCCGGACGC A GTAAGCGCAACGGTG A TTTAGGTTTTCTTTTAAAGTGGCAT A GTAAGCGCAACGGTG GCCGGTACGGATATGCGACC
Cyyr1	ENSMUST00000114174.2	Endothelial	B11	CTATGCGCTATCCCGGACGC A GTAAGCGCAACGGTG A TGTTCATATTAACTTCCTCAACTAC A GTAAGCGCAACGGTG GCCGGTACGGATATGCGACC
Cyyr1	ENSMUST00000114174.2	Endothelial	B11	CTATGCGCTATCCCGGACGC A GTAAGCGCAACGGTG A CGAAGCTAAGATTATTCTTTCCAAA A GTAAGCGCAACGGTG GCCGGTACGGATATGCGACC
Cyyr1	ENSMUST00000114174.2	Endothelial	B11	CTATGCGCTATCCCGGACGC A GTAAGCGCAACGGTG A AACTAATCACATTGGTGGAAGAAAA A GTAAGCGCAACGGTG GCCGGTACGGATATGCGACC
Cyyr1	ENSMUST00000114174.2	Endothelial	B11	CTATGCGCTATCCCGGACGC A GTAAGCGCAACGGTG A ACATTATTGCCAAGAAGAGCATTTA A GTAAGCGCAACGGTG GCCGGTACGGATATGCGACC
Cyyr1	ENSMUST00000114174.2	Endothelial	B11	CTATGCGCTATCCCGGACGC A GTAAGCGCAACGGTG A TGCTATGCCTCAGGGTGAGCCATAA A GTAAGCGCAACGGTG GCCGGTACGGATATGCGACC
Cyyr1	ENSMUST00000114174.2	Endothelial	B11	CTATGCGCTATCCCGGACGC A GTAAGCGCAACGGTG A ATAAGTTCTTTCAGTTTATTGTTCC A GTAAGCGCAACGGTG GCCGGTACGGATATGCGACC
Pi16	ENSMUST00000114701.4	Endothelial	B11	CTATGCGCTATCCCGGACGC A GTAAGCGCAACGGTG A TGCAGCGCTGTGCTGTGGCATTCAG A GTAAGCGCAACGGTG GCCGGTACGGATATGCGACC
Pi16	ENSMUST00000114701.4	Endothelial	B11	CTATGCGCTATCCCGGACGC A GTAAGCGCAACGGTG A GTAAAGGGCTCAGGCCAAAGGCTAT A GTAAGCGCAACGGTG GCCGGTACGGATATGCGACC
Pi16	ENSMUST00000114701.4	Endothelial	B11	CTATGCGCTATCCCGGACGC A GTAAGCGCAACGGTG A CCAGAGCAGAATCCACTCCCCTGGA A GTAAGCGCAACGGTG GCCGGTACGGATATGCGACC
Pi16	ENSMUST00000114701.4	Endothelial	B11	CTATGCGCTATCCCGGACGC A GTAAGCGCAACGGTG A GTGGGGCAGCAGGGGCTGTGTCTGG A GTAAGCGCAACGGTG GCCGGTACGGATATGCGACC
Pi16	ENSMUST00000114701.4	Endothelial	B11	CTATGCGCTATCCCGGACGC A GTAAGCGCAACGGTG A GGGTCTGGCAGCTGGACTTAAAGTC A GTAAGCGCAACGGTG GCCGGTACGGATATGCGACC
Pi16	ENSMUST00000114701.4	Endothelial	B11	CTATGCGCTATCCCGGACGC A GTAAGCGCAACGGTG A GGAGCAGTGGCGGCGGCAACATCAC A GTAAGCGCAACGGTG GCCGGTACGGATATGCGACC
Pi16	ENSMUST00000114701.4	Endothelial	B11	CTATGCGCTATCCCGGACGC A GTAAGCGCAACGGTG A TCTCGTCCTCTGTGAGGGCTGTGGT A GTAAGCGCAACGGTG GCCGGTACGGATATGCGACC
Pi16	ENSMUST00000114701.4	Endothelial	B11	CTATGCGCTATCCCGGACGC A GTAAGCGCAACGGTG A CCCACCTCATCTGCAGCATATCTGA A GTAAGCGCAACGGTG GCCGGTACGGATATGCGACC
Pi16	ENSMUST00000114701.4	Endothelial	B11	CTATGCGCTATCCCGGACGC A GTAAGCGCAACGGTG A GGCCCCACACGCACTTCTGAGCGTA A GTAAGCGCAACGGTG GCCGGTACGGATATGCGACC
Pi16	ENSMUST00000114701.4	Endothelial	B11	CTATGCGCTATCCCGGACGC A GTAAGCGCAACGGTG A TCCCCACGGCCAGCGGCACGTCCAT A GTAAGCGCAACGGTG GCCGGTACGGATATGCGACC
Pi16	ENSMUST00000114701.4	Endothelial	B11	CTATGCGCTATCCCGGACGC A GTAAGCGCAACGGTG A TCGGATCGCAGGTGGCCGTGCTGAA A GTAAGCGCAACGGTG GCCGGTACGGATATGCGACC
Pi16	ENSMUST00000114701.4	Endothelial	B11	CTATGCGCTATCCCGGACGC A GTAAGCGCAACGGTG A GCGTCTCGCAGAAGTGGGAGCCACA A GTAAGCGCAACGGTG GCCGGTACGGATATGCGACC
Pi16	ENSMUST00000114701.4	Endothelial	B11	CTATGCGCTATCCCGGACGC A GTAAGCGCAACGGTG A GAGGCTCATAGTTGCACACCAGCAA A GTAAGCGCAACGGTG GCCGGTACGGATATGCGACC
Pi16	ENSMUST00000114701.4	Endothelial	B11	CTATGCGCTATCCCGGACGC A GTAAGCGCAACGGTG A AGTTCTCACAGCTGTAGCCAAGAGG A GTAAGCGCAACGGTG GCCGGTACGGATATGCGACC
Pi16	ENSMUST00000114701.4	Endothelial	B11	CTATGCGCTATCCCGGACGC A GTAAGCGCAACGGTG A TTGCGCGGGTGGAAGGGACCTCGGT A GTAAGCGCAACGGTG GCCGGTACGGATATGCGACC
Pi16	ENSMUST00000114701.4	Endothelial	B11	CTATGCGCTATCCCGGACGC A GTAAGCGCAACGGTG A TCTCAGAGGTTGCTAGGGATGGAGT A GTAAGCGCAACGGTG GCCGGTACGGATATGCGACC
Pi16	ENSMUST00000114701.4	Endothelial	B11	CTATGCGCTATCCCGGACGC A GTAAGCGCAACGGTG A AAGATGGTGCCTTTGTTTCTACTGC A GTAAGCGCAACGGTG GCCGGTACGGATATGCGACC
Pi16	ENSMUST00000114701.4	Endothelial	B11	CTATGCGCTATCCCGGACGC A GTAAGCGCAACGGTG A TTACAAAAGCCTGAGCCTCTGTTGC A GTAAGCGCAACGGTG GCCGGTACGGATATGCGACC
Pi16	ENSMUST00000114701.4	Endothelial	B11	CTATGCGCTATCCCGGACGC A GTAAGCGCAACGGTG A TATGTGTTGATGTGAGGAAGTTAAC A GTAAGCGCAACGGTG GCCGGTACGGATATGCGACC
Pi16	ENSMUST00000114701.4	Endothelial	B11	CTATGCGCTATCCCGGACGC A GTAAGCGCAACGGTG A CGGAGGTTGCGCTCGACTTGCTGGC A GTAAGCGCAACGGTG GCCGGTACGGATATGCGACC
Pi16	ENSMUST00000114701.4	Endothelial	B11	CTATGCGCTATCCCGGACGC A GTAAGCGCAACGGTG A CAGCCTCCTCCTGGATTTGGGGTAC A GTAAGCGCAACGGTG GCCGGTACGGATATGCGACC
Pi16	ENSMUST00000114701.4	Endothelial	B11	CTATGCGCTATCCCGGACGC A GTAAGCGCAACGGTG A CGGCCTCTGCCTCGGGCAATATGGC A GTAAGCGCAACGGTG GCCGGTACGGATATGCGACC
Pi16	ENSMUST00000114701.4	Endothelial	B11	CTATGCGCTATCCCGGACGC A GTAAGCGCAACGGTG A ACTCAGCCTCTGCCTCTGGCGACTC A GTAAGCGCAACGGTG GCCGGTACGGATATGCGACC
Pi16	ENSMUST00000114701.4	Endothelial	B11	CTATGCGCTATCCCGGACGC A GTAAGCGCAACGGTG A CACCACGCTCCTGGGCTGGAAGAAC A GTAAGCGCAACGGTG GCCGGTACGGATATGCGACC
Pi16	ENSMUST00000114701.4	Endothelial	B11	CTATGCGCTATCCCGGACGC A GTAAGCGCAACGGTG A TGGCATTACCCGAAGCACTAGGGAA A GTAAGCGCAACGGTG GCCGGTACGGATATGCGACC
Pi16	ENSMUST00000114701.4	Endothelial	B11	CTATGCGCTATCCCGGACGC A GTAAGCGCAACGGTG A CGGGGTTCTCAGCACCTGTCCAGGA A GTAAGCGCAACGGTG GCCGGTACGGATATGCGACC
Pi16	ENSMUST00000114701.4	Endothelial	B11	CTATGCGCTATCCCGGACGC A GTAAGCGCAACGGTG A CAGCCAACAGCAGCAGGGAAGGCAG A GTAAGCGCAACGGTG GCCGGTACGGATATGCGACC
Pi16	ENSMUST00000114701.4	Endothelial	B11	CTATGCGCTATCCCGGACGC A GTAAGCGCAACGGTG A GTGGTATCTTGTTTGAGCGATAGGA A GTAAGCGCAACGGTG GCCGGTACGGATATGCGACC
Pi16	ENSMUST00000114701.4	Endothelial	B11	CTATGCGCTATCCCGGACGC A GTAAGCGCAACGGTG A ACTGATGGGCTGGACCACACAGCCT A GTAAGCGCAACGGTG GCCGGTACGGATATGCGACC
Pi16	ENSMUST00000114701.4	Endothelial	B11	CTATGCGCTATCCCGGACGC A GTAAGCGCAACGGTG A GGAAGCAGACAAGTATCCCCAGAAT A GTAAGCGCAACGGTG GCCGGTACGGATATGCGACC
Pi16	ENSMUST00000114701.4	Endothelial	B11	CTATGCGCTATCCCGGACGC A GTAAGCGCAACGGTG A GGGCACTCAGAGATGGGGAGCCCTA A GTAAGCGCAACGGTG GCCGGTACGGATATGCGACC
Pi16	ENSMUST00000114701.4	Endothelial	B11	CTATGCGCTATCCCGGACGC A GTAAGCGCAACGGTG A CCCTGTCTCCCCACCCACAGAACCC A GTAAGCGCAACGGTG GCCGGTACGGATATGCGACC
Pi16	ENSMUST00000114701.4	Endothelial	B11	CTATGCGCTATCCCGGACGC A GTAAGCGCAACGGTG A CACTGAGACAGGCTCTCAGACAGGC A GTAAGCGCAACGGTG GCCGGTACGGATATGCGACC
Pi16	ENSMUST00000114701.4	Endothelial	B11	CTATGCGCTATCCCGGACGC A GTAAGCGCAACGGTG A AAAGAGGAAGAAAGAAGACAGAAGA A GTAAGCGCAACGGTG GCCGGTACGGATATGCGACC
Pi16	ENSMUST00000114701.4	Endothelial	B11	CTATGCGCTATCCCGGACGC A GTAAGCGCAACGGTG A AGTGGAAGTTACCAGAAGGAATGGG A GTAAGCGCAACGGTG GCCGGTACGGATATGCGACC
Pi16	ENSMUST00000114701.4	Endothelial	B11	CTATGCGCTATCCCGGACGC A GTAAGCGCAACGGTG A AGGGGTAAACCCCACTGATAACTTT A GTAAGCGCAACGGTG GCCGGTACGGATATGCGACC
Pi16	ENSMUST00000114701.4	Endothelial	B11	CTATGCGCTATCCCGGACGC A GTAAGCGCAACGGTG A GACAGGCCTGAGCATCAGTCCCCTT A GTAAGCGCAACGGTG GCCGGTACGGATATGCGACC
Pi16	ENSMUST00000114701.4	Endothelial	B11	CTATGCGCTATCCCGGACGC A GTAAGCGCAACGGTG A TGGGCCTCGGAGCTCTGTCTCAGGG A GTAAGCGCAACGGTG GCCGGTACGGATATGCGACC
Pi16	ENSMUST00000114701.4	Endothelial	B11	CTATGCGCTATCCCGGACGC A GTAAGCGCAACGGTG A TCCTGACCACACAGAACTTCTGGAC A GTAAGCGCAACGGTG GCCGGTACGGATATGCGACC
Pi16	ENSMUST00000114701.4	Endothelial	B11	CTATGCGCTATCCCGGACGC A GTAAGCGCAACGGTG A TCTTTATTGAGAGAAGTAGCCATGC A GTAAGCGCAACGGTG GCCGGTACGGATATGCGACC
Ramp2	ENSMUST00000129680.3	Endothelial	B11	CTATGCGCTATCCCGGACGC A GTAAGCGCAACGGTG A AAAGGCCTCCGATGCCTGGGTATCT A GTAAGCGCAACGGTG GCCGGTACGGATATGCGACC
Ramp2	ENSMUST00000129680.3	Endothelial	B11	CTATGCGCTATCCCGGACGC A GTAAGCGCAACGGTG A GGGAAGAAGGAGGCAGTTGGGAGCT A GTAAGCGCAACGGTG GCCGGTACGGATATGCGACC
Ramp2	ENSMUST00000129680.3	Endothelial	B11	CTATGCGCTATCCCGGACGC A GTAAGCGCAACGGTG A TGGGGACCAGCTGCCGTCCCAGACC A GTAAGCGCAACGGTG GCCGGTACGGATATGCGACC
Ramp2	ENSMUST00000129680.3	Endothelial	B11	CTATGCGCTATCCCGGACGC A GTAAGCGCAACGGTG A CGTTCACTCCTTCTCGCACCGGAGG A GTAAGCGCAACGGTG GCCGGTACGGATATGCGACC
Ramp2	ENSMUST00000129680.3	Endothelial	B11	CTATGCGCTATCCCGGACGC A GTAAGCGCAACGGTG A TCCCAGCATCAGCCGAAGGATTCCA A GTAAGCGCAACGGTG GCCGGTACGGATATGCGACC
Ramp2	ENSMUST00000129680.3	Endothelial	B11	CTATGCGCTATCCCGGACGC A GTAAGCGCAACGGTG A ACTTCCCTCCCTGGACTAGCTCAAG A GTAAGCGCAACGGTG GCCGGTACGGATATGCGACC
Ramp2	ENSMUST00000129680.3	Endothelial	B11	CTATGCGCTATCCCGGACGC A GTAAGCGCAACGGTG A GGGCTGCGGGGCTGGACAGCTCCCC A GTAAGCGCAACGGTG GCCGGTACGGATATGCGACC
Ramp2	ENSMUST00000129680.3	Endothelial	B11	CTATGCGCTATCCCGGACGC A GTAAGCGCAACGGTG A GCCCTGGCCCACTCTCGCTTCCAGC A GTAAGCGCAACGGTG GCCGGTACGGATATGCGACC
Ramp2	ENSMUST00000129680.3	Endothelial	B11	CTATGCGCTATCCCGGACGC A GTAAGCGCAACGGTG A ACTGCCGCACCCGCGCCTCGCTCGG A GTAAGCGCAACGGTG GCCGGTACGGATATGCGACC
Ramp2	ENSMUST00000129680.3	Endothelial	B11	CTATGCGCTATCCCGGACGC A GTAAGCGCAACGGTG A TCCTCGGAGGGGCTGGCACGGCGGC A GTAAGCGCAACGGTG GCCGGTACGGATATGCGACC
Ramp2	ENSMUST00000129680.3	Endothelial	B11	CTATGCGCTATCCCGGACGC A GTAAGCGCAACGGTG A GCCCGAGCCGCAGGAAGCTGCGCCG A GTAAGCGCAACGGTG GCCGGTACGGATATGCGACC
Ramp2	ENSMUST00000129680.3	Endothelial	B11	CTATGCGCTATCCCGGACGC A GTAAGCGCAACGGTG A AGCGGAGCTGAGCTGGCCCGGGCGG A GTAAGCGCAACGGTG GCCGGTACGGATATGCGACC
Ramp2	ENSMUST00000129680.3	Endothelial	B11	CTATGCGCTATCCCGGACGC A GTAAGCGCAACGGTG A GCCTTGGGTGAGATGGCGAGGAGGG A GTAAGCGCAACGGTG GCCGGTACGGATATGCGACC
Ramp2	ENSMUST00000129680.3	Endothelial	B11	CTATGCGCTATCCCGGACGC A GTAAGCGCAACGGTG A GCGCTCTACCCGGAGCGGGGCCATC A GTAAGCGCAACGGTG GCCGGTACGGATATGCGACC
Ramp2	ENSMUST00000129680.3	Endothelial	B11	CTATGCGCTATCCCGGACGC A GTAAGCGCAACGGTG A CACACCAAGCCGAGATCCACCCGGG A GTAAGCGCAACGGTG GCCGGTACGGATATGCGACC
Ramp2	ENSMUST00000129680.3	Endothelial	B11	CTATGCGCTATCCCGGACGC A GTAAGCGCAACGGTG A CAACGCTGTCGGCCGCTGGGCGCGG A GTAAGCGCAACGGTG GCCGGTACGGATATGCGACC
Ramp2	ENSMUST00000129680.3	Endothelial	B11	CTATGCGCTATCCCGGACGC A GTAAGCGCAACGGTG A CAGCAGCAGCAACAGCGGAGGGAGG A GTAAGCGCAACGGTG GCCGGTACGGATATGCGACC
Ramp2	ENSMUST00000129680.3	Endothelial	B11	CTATGCGCTATCCCGGACGC A GTAAGCGCAACGGTG A GGCTGAGACAGCGCCCAGCAGCAGC A GTAAGCGCAACGGTG GCCGGTACGGATATGCGACC
Ramp2	ENSMUST00000129680.3	Endothelial	B11	CTATGCGCTATCCCGGACGC A GTAAGCGCAACGGTG A AAGAGATTGGTTCAGGGACTCCGGA A GTAAGCGCAACGGTG GCCGGTACGGATATGCGACC
Ramp2	ENSMUST00000129680.3	Endothelial	B11	CTATGCGCTATCCCGGACGC A GTAAGCGCAACGGTG A GGGATGAGATTGATTCTGGGACTCC A GTAAGCGCAACGGTG GCCGGTACGGATATGCGACC
Ramp2	ENSMUST00000129680.3	Endothelial	B11	CTATGCGCTATCCCGGACGC A GTAAGCGCAACGGTG A CCCTTTTGACACAAGGCTGTCCTCA A GTAAGCGCAACGGTG GCCGGTACGGATATGCGACC
Ramp2	ENSMUST00000129680.3	Endothelial	B11	CTATGCGCTATCCCGGACGC A GTAAGCGCAACGGTG A GACATGTGTTTCGTAGTCTTCCATC A GTAAGCGCAACGGTG GCCGGTACGGATATGCGACC
Ramp2	ENSMUST00000129680.3	Endothelial	B11	CTATGCGCTATCCCGGACGC A GTAAGCGCAACGGTG A ACTCTTGTACTCATACCAGCAAGGT A GTAAGCGCAACGGTG GCCGGTACGGATATGCGACC
Ramp2	ENSMUST00000129680.3	Endothelial	B11	CTATGCGCTATCCCGGACGC A GTAAGCGCAACGGTG A GCACCAGTCCTTGACAGAGTCCATG A GTAAGCGCAACGGTG GCCGGTACGGATATGCGACC
Ramp2	ENSMUST00000129680.3	Endothelial	B11	CTATGCGCTATCCCGGACGC A GTAAGCGCAACGGTG A GTAATGCCTGCTAATCAAAGTCCAG A GTAAGCGCAACGGTG GCCGGTACGGATATGCGACC
Ramp2	ENSMUST00000129680.3	Endothelial	B11	CTATGCGCTATCCCGGACGC A GTAAGCGCAACGGTG A GTATTCCAAGCAGTTCTGCAGGTCG A GTAAGCGCAACGGTG GCCGGTACGGATATGCGACC
Ramp2	ENSMUST00000129680.3	Endothelial	B11	CTATGCGCTATCCCGGACGC A GTAAGCGCAACGGTG A GAAGCCCAGCCCAAACTTGTCTGCA A GTAAGCGCAACGGTG GCCGGTACGGATATGCGACC
Ramp2	ENSMUST00000129680.3	Endothelial	B11	CTATGCGCTATCCCGGACGC A GTAAGCGCAACGGTG A GATGATGTTTTCTGCCAAGGGATTT A GTAAGCGCAACGGTG GCCGGTACGGATATGCGACC
Ramp2	ENSMUST00000129680.3	Endothelial	B11	CTATGCGCTATCCCGGACGC A GTAAGCGCAACGGTG A CGCAAAGTGTATCAGGTGAGCCTCA A GTAAGCGCAACGGTG GCCGGTACGGATATGCGACC
Ramp2	ENSMUST00000129680.3	Endothelial	B11	CTATGCGCTATCCCGGACGC A GTAAGCGCAACGGTG A GAAGGTGGGCTGCACCAGGGAGCAG A GTAAGCGCAACGGTG GCCGGTACGGATATGCGACC
Ramp2	ENSMUST00000129680.3	Endothelial	B11	CTATGCGCTATCCCGGACGC A GTAAGCGCAACGGTG A ATGGCCAGGAGCACATCCTCTGGGG A GTAAGCGCAACGGTG GCCGGTACGGATATGCGACC
Ramp2	ENSMUST00000129680.3	Endothelial	B11	CTATGCGCTATCCCGGACGC A GTAAGCGCAACGGTG A AAGGAACGGGATGAGGCAGATGGGG A GTAAGCGCAACGGTG GCCGGTACGGATATGCGACC
Ramp2	ENSMUST00000129680.3	Endothelial	B11	CTATGCGCTATCCCGGACGC A GTAAGCGCAACGGTG A TTTACTCCTCCACACCACAAGAGTA A GTAAGCGCAACGGTG GCCGGTACGGATATGCGACC
Ramp2	ENSMUST00000129680.3	Endothelial	B11	CTATGCGCTATCCCGGACGC A GTAAGCGCAACGGTG A TGGACCCTAGGCCTGGGCATCGCTG A GTAAGCGCAACGGTG GCCGGTACGGATATGCGACC
Ramp2	ENSMUST00000129680.3	Endothelial	B11	CTATGCGCTATCCCGGACGC A GTAAGCGCAACGGTG A TCCTGGTTCCAGCAGGGAAAAGGGG A GTAAGCGCAACGGTG GCCGGTACGGATATGCGACC
Ramp2	ENSMUST00000129680.3	Endothelial	B11	CTATGCGCTATCCCGGACGC A GTAAGCGCAACGGTG A AGTGGGTAGGGAGGGGAGGAGCGCC A GTAAGCGCAACGGTG GCCGGTACGGATATGCGACC
Ramp2	ENSMUST00000129680.3	Endothelial	B11	CTATGCGCTATCCCGGACGC A GTAAGCGCAACGGTG A CACAGGTCTGTGGGAAGGATGAGAG A GTAAGCGCAACGGTG GCCGGTACGGATATGCGACC
Ramp2	ENSMUST00000129680.3	Endothelial	B11	CTATGCGCTATCCCGGACGC A GTAAGCGCAACGGTG A TCCCCTTTGCTGCCATTTCCACCAA A GTAAGCGCAACGGTG GCCGGTACGGATATGCGACC
Ramp2	ENSMUST00000129680.3	Endothelial	B11	CTATGCGCTATCCCGGACGC A GTAAGCGCAACGGTG A TAAAGACTACAAACATTGTGTCGTG A GTAAGCGCAACGGTG GCCGGTACGGATATGCGACC
Egfl7	ENSMUST00000145575.4	Endothelial	B11	CTATGCGCTATCCCGGACGC A GTAAGCGCAACGGTG A TATCTCCGCACTCACCGCGCGGTCC A GTAAGCGCAACGGTG GCCGGTACGGATATGCGACC
Egfl7	ENSMUST00000145575.4	Endothelial	B11	CTATGCGCTATCCCGGACGC A GTAAGCGCAACGGTG A TGTGGCCCTCGCCCCTGGTGCCCGG A GTAAGCGCAACGGTG GCCGGTACGGATATGCGACC
Egfl7	ENSMUST00000145575.4	Endothelial	B11	CTATGCGCTATCCCGGACGC A GTAAGCGCAACGGTG A CTGTAAGTGGGGTAGCCTTCTTCTT A GTAAGCGCAACGGTG GCCGGTACGGATATGCGACC
Egfl7	ENSMUST00000145575.4	Endothelial	B11	CTATGCGCTATCCCGGACGC A GTAAGCGCAACGGTG A TTCTCCGGAGCCCCACATGGTCTGC A GTAAGCGCAACGGTG GCCGGTACGGATATGCGACC
Egfl7	ENSMUST00000145575.4	Endothelial	B11	CTATGCGCTATCCCGGACGC A GTAAGCGCAACGGTG A CAACACTAGAAACCATGCTACAAGC A GTAAGCGCAACGGTG GCCGGTACGGATATGCGACC
Egfl7	ENSMUST00000145575.4	Endothelial	B11	CTATGCGCTATCCCGGACGC A GTAAGCGCAACGGTG A GACATGCTCAGTAGTACCATCTGCT A GTAAGCGCAACGGTG GCCGGTACGGATATGCGACC
Egfl7	ENSMUST00000145575.4	Endothelial	B11	CTATGCGCTATCCCGGACGC A GTAAGCGCAACGGTG A AGTACACACTCTACGGCTGGGTCTG A GTAAGCGCAACGGTG GCCGGTACGGATATGCGACC
Egfl7	ENSMUST00000145575.4	Endothelial	B11	CTATGCGCTATCCCGGACGC A GTAAGCGCAACGGTG A CGAGATGGAACCTCCGGAAATCCCC A GTAAGCGCAACGGTG GCCGGTACGGATATGCGACC
Egfl7	ENSMUST00000145575.4	Endothelial	B11	CTATGCGCTATCCCGGACGC A GTAAGCGCAACGGTG A CTGGTATACACGCTGCACAAAGGTC A GTAAGCGCAACGGTG GCCGGTACGGATATGCGACC
Egfl7	ENSMUST00000145575.4	Endothelial	B11	CTATGCGCTATCCCGGACGC A GTAAGCGCAACGGTG A GTGTCCGTCGCAAGTGGTGAGGTAA A GTAAGCGCAACGGTG GCCGGTACGGATATGCGACC
Egfl7	ENSMUST00000145575.4	Endothelial	B11	CTATGCGCTATCCCGGACGC A GTAAGCGCAACGGTG A GATGGTTCGGTAGGTGCTGCAGGCT A GTAAGCGCAACGGTG GCCGGTACGGATATGCGACC
Egfl7	ENSMUST00000145575.4	Endothelial	B11	CTATGCGCTATCCCGGACGC A GTAAGCGCAACGGTG A AGGGCTACGGCGATAGGCAGTCCGG A GTAAGCGCAACGGTG GCCGGTACGGATATGCGACC
Egfl7	ENSMUST00000145575.4	Endothelial	B11	CTATGCGCTATCCCGGACGC A GTAAGCGCAACGGTG A ATAGCGAGGCCTTGCGGGAGTCACC A GTAAGCGCAACGGTG GCCGGTACGGATATGCGACC
Egfl7	ENSMUST00000145575.4	Endothelial	B11	CTATGCGCTATCCCGGACGC A GTAAGCGCAACGGTG A GGTCCTCTTCCAACCAGGGCAGCAA A GTAAGCGCAACGGTG GCCGGTACGGATATGCGACC
Egfl7	ENSMUST00000145575.4	Endothelial	B11	CTATGCGCTATCCCGGACGC A GTAAGCGCAACGGTG A TGCTCCACAAGCCCCAGGGAGCCCA A GTAAGCGCAACGGTG GCCGGTACGGATATGCGACC
Egfl7	ENSMUST00000145575.4	Endothelial	B11	CTATGCGCTATCCCGGACGC A GTAAGCGCAACGGTG A ATTCCCACATGGAGGCTGGCATATT A GTAAGCGCAACGGTG GCCGGTACGGATATGCGACC
Egfl7	ENSMUST00000145575.4	Endothelial	B11	CTATGCGCTATCCCGGACGC A GTAAGCGCAACGGTG A GTGTCCTGGGCGGATGCAACTCCCT A GTAAGCGCAACGGTG GCCGGTACGGATATGCGACC
Egfl7	ENSMUST00000145575.4	Endothelial	B11	CTATGCGCTATCCCGGACGC A GTAAGCGCAACGGTG A TCCCTGCCATCCCACAGGGCAGCGG A GTAAGCGCAACGGTG GCCGGTACGGATATGCGACC
Egfl7	ENSMUST00000145575.4	Endothelial	B11	CTATGCGCTATCCCGGACGC A GTAAGCGCAACGGTG A TTCATCAACATCTGTCTGGCAAGTA A GTAAGCGCAACGGTG GCCGGTACGGATATGCGACC
Egfl7	ENSMUST00000145575.4	Endothelial	B11	CTATGCGCTATCCCGGACGC A GTAAGCGCAACGGTG A GGGACAACTGGCCTCTCCTGTACTG A GTAAGCGCAACGGTG GCCGGTACGGATATGCGACC
Slc12a1	ENSMUST00000110495.2	LOH	B4	CTATGCGCTATCCCGGACGC A AACGAGACGGTCAAT A CAGCAGCCTTCTTCTGAGCAACAGT A AACGAGACGGTCAAT GCCGGTACGGATATGCGACC
Slc12a1	ENSMUST00000110495.2	LOH	B4	CTATGCGCTATCCCGGACGC A AACGAGACGGTCAAT A CTTTAAAATAGACAATAGTGTGGTT A AACGAGACGGTCAAT GCCGGTACGGATATGCGACC
Slc12a1	ENSMUST00000110495.2	LOH	B4	CTATGCGCTATCCCGGACGC A AACGAGACGGTCAAT A TGGCACTACTGGGCACTGAGTTGGA A AACGAGACGGTCAAT GCCGGTACGGATATGCGACC
Slc12a1	ENSMUST00000110495.2	LOH	B4	CTATGCGCTATCCCGGACGC A AACGAGACGGTCAAT A CTCAGTCTGTTTTGGGCTTCGTCCC A AACGAGACGGTCAAT GCCGGTACGGATATGCGACC
Slc12a1	ENSMUST00000110495.2	LOH	B4	CTATGCGCTATCCCGGACGC A AACGAGACGGTCAAT A GTGTTTGTGTGAGAGTCGTAGGCGT A AACGAGACGGTCAAT GCCGGTACGGATATGCGACC
Slc12a1	ENSMUST00000110495.2	LOH	B4	CTATGCGCTATCCCGGACGC A AACGAGACGGTCAAT A TCGTGGATCTCCAGCAGGCTGGGCC A AACGAGACGGTCAAT GCCGGTACGGATATGCGACC
Slc12a1	ENSMUST00000110495.2	LOH	B4	CTATGCGCTATCCCGGACGC A AACGAGACGGTCAAT A GTCATGTCTTCTTCCTTGTTTTCTG A AACGAGACGGTCAAT GCCGGTACGGATATGCGACC
Slc12a1	ENSMUST00000110495.2	LOH	B4	CTATGCGCTATCCCGGACGC A AACGAGACGGTCAAT A CCCGCTTCTCCTACAATCCAGGAGA A AACGAGACGGTCAAT GCCGGTACGGATATGCGACC
Slc12a1	ENSMUST00000110495.2	LOH	B4	CTATGCGCTATCCCGGACGC A AACGAGACGGTCAAT A GCTCCACCTCCTCGCACCACTCCGT A AACGAGACGGTCAAT GCCGGTACGGATATGCGACC
Slc12a1	ENSMUST00000110495.2	LOH	B4	CTATGCGCTATCCCGGACGC A AACGAGACGGTCAAT A GCGAATCCCACCACATACATAGCGA A AACGAGACGGTCAAT GCCGGTACGGATATGCGACC
Slc12a1	ENSMUST00000110495.2	LOH	B4	CTATGCGCTATCCCGGACGC A AACGAGACGGTCAAT A AGGAGAATGACTTGAGCCTTTGCTT A AACGAGACGGTCAAT GCCGGTACGGATATGCGACC
Slc12a1	ENSMUST00000110495.2	LOH	B4	CTATGCGCTATCCCGGACGC A AACGAGACGGTCAAT A GCAAATATAGATGCTTGGTAGTTAA A AACGAGACGGTCAAT GCCGGTACGGATATGCGACC
Slc12a1	ENSMUST00000110495.2	LOH	B4	CTATGCGCTATCCCGGACGC A AACGAGACGGTCAAT A AGGTCTCCAGAGATGTTGGCACCAG A AACGAGACGGTCAAT GCCGGTACGGATATGCGACC
Slc12a1	ENSMUST00000110495.2	LOH	B4	CTATGCGCTATCCCGGACGC A AACGAGACGGTCAAT A TCTCGGACCACACAGGCGGCTACGC A AACGAGACGGTCAAT GCCGGTACGGATATGCGACC
Slc12a1	ENSMUST00000110495.2	LOH	B4	CTATGCGCTATCCCGGACGC A AACGAGACGGTCAAT A TGACATGGCTCGTGTTGACATCTTG A AACGAGACGGTCAAT GCCGGTACGGATATGCGACC
Slc12a1	ENSMUST00000110495.2	LOH	B4	CTATGCGCTATCCCGGACGC A AACGAGACGGTCAAT A AGGGAGGCCAGGGCGGAAGACAGTG A AACGAGACGGTCAAT GCCGGTACGGATATGCGACC
Slc12a1	ENSMUST00000110495.2	LOH	B4	CTATGCGCTATCCCGGACGC A AACGAGACGGTCAAT A TACCCTCTCAGGGGCTCGTTGTTTT A AACGAGACGGTCAAT GCCGGTACGGATATGCGACC
Slc12a1	ENSMUST00000110495.2	LOH	B4	CTATGCGCTATCCCGGACGC A AACGAGACGGTCAAT A GGAGAAATTAATAAGCGCATATGAG A AACGAGACGGTCAAT GCCGGTACGGATATGCGACC
Slc12a1	ENSMUST00000110495.2	LOH	B4	CTATGCGCTATCCCGGACGC A AACGAGACGGTCAAT A TGCCCACCAGTTGATGACAAACATG A AACGAGACGGTCAAT GCCGGTACGGATATGCGACC
Slc12a1	ENSMUST00000110495.2	LOH	B4	CTATGCGCTATCCCGGACGC A AACGAGACGGTCAAT A TCTAAAGCACTCACATAGGACAGAG A AACGAGACGGTCAAT GCCGGTACGGATATGCGACC
Slc12a1	ENSMUST00000110495.2	LOH	B4	CTATGCGCTATCCCGGACGC A AACGAGACGGTCAAT A AAGGCGTGGGTTATATCCAAGAGAG A AACGAGACGGTCAAT GCCGGTACGGATATGCGACC
Slc12a1	ENSMUST00000110495.2	LOH	B4	CTATGCGCTATCCCGGACGC A AACGAGACGGTCAAT A GTTCTTTATAAGCCAGGCCTGTTTT A AACGAGACGGTCAAT GCCGGTACGGATATGCGACC
Slc12a1	ENSMUST00000110495.2	LOH	B4	CTATGCGCTATCCCGGACGC A AACGAGACGGTCAAT A TGTATCCAATCACGAGAGTGTTTGG A AACGAGACGGTCAAT GCCGGTACGGATATGCGACC
Slc12a1	ENSMUST00000110495.2	LOH	B4	CTATGCGCTATCCCGGACGC A AACGAGACGGTCAAT A CTTGGCTGATTCTGACTATGACCAC A AACGAGACGGTCAAT GCCGGTACGGATATGCGACC
Slc12a1	ENSMUST00000110495.2	LOH	B4	CTATGCGCTATCCCGGACGC A AACGAGACGGTCAAT A TGCCCTCCTCACACTCGTTGTCTTT A AACGAGACGGTCAAT GCCGGTACGGATATGCGACC
Slc12a1	ENSMUST00000110495.2	LOH	B4	CTATGCGCTATCCCGGACGC A AACGAGACGGTCAAT A CTCCCCGACGTGCATTGACTGGATG A AACGAGACGGTCAAT GCCGGTACGGATATGCGACC
Slc12a1	ENSMUST00000110495.2	LOH	B4	CTATGCGCTATCCCGGACGC A AACGAGACGGTCAAT A ATATATGGGATAAGCAGTGTTAACC A AACGAGACGGTCAAT GCCGGTACGGATATGCGACC
Slc12a1	ENSMUST00000110495.2	LOH	B4	CTATGCGCTATCCCGGACGC A AACGAGACGGTCAAT A GGATGTCTGCAAATTTTATTCTAAA A AACGAGACGGTCAAT GCCGGTACGGATATGCGACC
Slc12a1	ENSMUST00000110495.2	LOH	B4	CTATGCGCTATCCCGGACGC A AACGAGACGGTCAAT A CAGTGGTCAAATCTTTGTGGCTTTC A AACGAGACGGTCAAT GCCGGTACGGATATGCGACC
Slc12a1	ENSMUST00000110495.2	LOH	B4	CTATGCGCTATCCCGGACGC A AACGAGACGGTCAAT A CTCTGGAGTGTTCCTGTAAGAGCTC A AACGAGACGGTCAAT GCCGGTACGGATATGCGACC
Slc12a1	ENSMUST00000110495.2	LOH	B4	CTATGCGCTATCCCGGACGC A AACGAGACGGTCAAT A GCTTTAAGAGTAAAATGTTAAGACA A AACGAGACGGTCAAT GCCGGTACGGATATGCGACC
Slc12a1	ENSMUST00000110495.2	LOH	B4	CTATGCGCTATCCCGGACGC A AACGAGACGGTCAAT A TTAGTCTCCAGAGGTTTGTATATTC A AACGAGACGGTCAAT GCCGGTACGGATATGCGACC
Slc12a1	ENSMUST00000110495.2	LOH	B4	CTATGCGCTATCCCGGACGC A AACGAGACGGTCAAT A ACCAGCAACAACGGAAAAGTGTTTT A AACGAGACGGTCAAT GCCGGTACGGATATGCGACC
Slc12a1	ENSMUST00000110495.2	LOH	B4	CTATGCGCTATCCCGGACGC A AACGAGACGGTCAAT A GGGCCATGCGGCAGACTCTACAGAA A AACGAGACGGTCAAT GCCGGTACGGATATGCGACC
Slc12a1	ENSMUST00000110495.2	LOH	B4	CTATGCGCTATCCCGGACGC A AACGAGACGGTCAAT A ATCAGGCCACTGACCCAGCAGGCCT A AACGAGACGGTCAAT GCCGGTACGGATATGCGACC
Slc12a1	ENSMUST00000110495.2	LOH	B4	CTATGCGCTATCCCGGACGC A AACGAGACGGTCAAT A TGCATTAAATAAACCTTATTTAGGT A AACGAGACGGTCAAT GCCGGTACGGATATGCGACC
Slc12a1	ENSMUST00000110495.2	LOH	B4	CTATGCGCTATCCCGGACGC A AACGAGACGGTCAAT A TCTATTTCATGTAAGTGGAACATGG A AACGAGACGGTCAAT GCCGGTACGGATATGCGACC
Slc12a1	ENSMUST00000110495.2	LOH	B4	CTATGCGCTATCCCGGACGC A AACGAGACGGTCAAT A AATTTTCTATGAGATCATCGATTTT A AACGAGACGGTCAAT GCCGGTACGGATATGCGACC
Slc12a1	ENSMUST00000110495.2	LOH	B4	CTATGCGCTATCCCGGACGC A AACGAGACGGTCAAT A GTGTCTCCATTTATATCTTTGTTAT A AACGAGACGGTCAAT GCCGGTACGGATATGCGACC
Slc12a1	ENSMUST00000110495.2	LOH	B4	CTATGCGCTATCCCGGACGC A AACGAGACGGTCAAT A ATTTTATTTCAGGTCAATTTGCCCC A AACGAGACGGTCAAT GCCGGTACGGATATGCGACC
Umod	ENSMUST00000033263.4	LOH	B5	CTATGCGCTATCCCGGACGC A GGTCGATGCCCTAAT A CTCCCTCAGATTATTCTCTGCTTCT A GGTCGATGCCCTAAT GCCGGTACGGATATGCGACC
Umod	ENSMUST00000033263.4	LOH	B5	CTATGCGCTATCCCGGACGC A GGTCGATGCCCTAAT A TTCACAAGTAAGTGCCTGTGATCAA A GGTCGATGCCCTAAT GCCGGTACGGATATGCGACC
Umod	ENSMUST00000033263.4	LOH	B5	CTATGCGCTATCCCGGACGC A GGTCGATGCCCTAAT A CTGCCCAAAGGCAAGGATGGGTTAG A GGTCGATGCCCTAAT GCCGGTACGGATATGCGACC
Umod	ENSMUST00000033263.4	LOH	B5	CTATGCGCTATCCCGGACGC A GGTCGATGCCCTAAT A TCCAGGTCAAAGGGATCCCCATCCT A GGTCGATGCCCTAAT GCCGGTACGGATATGCGACC
Umod	ENSMUST00000033263.4	LOH	B5	CTATGCGCTATCCCGGACGC A GGTCGATGCCCTAAT A AGTTACTGGCTTCAGCCAGAGTGAA A GGTCGATGCCCTAAT GCCGGTACGGATATGCGACC
Umod	ENSMUST00000033263.4	LOH	B5	CTATGCGCTATCCCGGACGC A GGTCGATGCCCTAAT A CCACCGTGCAGGTGGCGTTGTTGTG A GGTCGATGCCCTAAT GCCGGTACGGATATGCGACC
Umod	ENSMUST00000033263.4	LOH	B5	CTATGCGCTATCCCGGACGC A GGTCGATGCCCTAAT A TAGCACACTCATCCATGTCCTCACA A GGTCGATGCCCTAAT GCCGGTACGGATATGCGACC
Umod	ENSMUST00000033263.4	LOH	B5	CTATGCGCTATCCCGGACGC A GGTCGATGCCCTAAT A ACGAGCCCGGGGTGTTCACACAGCT A GGTCGATGCCCTAAT GCCGGTACGGATATGCGACC
Umod	ENSMUST00000033263.4	LOH	B5	CTATGCGCTATCCCGGACGC A GGTCGATGCCCTAAT A CAGTGCAGCTCAGCTCAGGCGTCAG A GGTCGATGCCCTAAT GCCGGTACGGATATGCGACC
Umod	ENSMUST00000033263.4	LOH	B5	CTATGCGCTATCCCGGACGC A GGTCGATGCCCTAAT A ACAAGTAGTCGCCTTCTGTGTTGAC A GGTCGATGCCCTAAT GCCGGTACGGATATGCGACC
Umod	ENSMUST00000033263.4	LOH	B5	CTATGCGCTATCCCGGACGC A GGTCGATGCCCTAAT A CTGGGGAGCACTCACAGTACCAACC A GGTCGATGCCCTAAT GCCGGTACGGATATGCGACC
Umod	ENSMUST00000033263.4	LOH	B5	CTATGCGCTATCCCGGACGC A GGTCGATGCCCTAAT A CCAGCTTTCCATCCGGGCCCTGGGG A GGTCGATGCCCTAAT GCCGGTACGGATATGCGACC
Umod	ENSMUST00000033263.4	LOH	B5	CTATGCGCTATCCCGGACGC A GGTCGATGCCCTAAT A TGCTGCGCCAGTACTCAGTCAGGGT A GGTCGATGCCCTAAT GCCGGTACGGATATGCGACC
Umod	ENSMUST00000033263.4	LOH	B5	CTATGCGCTATCCCGGACGC A GGTCGATGCCCTAAT A CCATGCGAACGCCACCCTGGCCTGT A GGTCGATGCCCTAAT GCCGGTACGGATATGCGACC
Umod	ENSMUST00000033263.4	LOH	B5	CTATGCGCTATCCCGGACGC A GGTCGATGCCCTAAT A TGAGCCACATGGGTGCCGCCGTGTT A GGTCGATGCCCTAAT GCCGGTACGGATATGCGACC
Umod	ENSMUST00000033263.4	LOH	B5	CTATGCGCTATCCCGGACGC A GGTCGATGCCCTAAT A GTGCACAGGCCGTGCGGCTCACAAT A GGTCGATGCCCTAAT GCCGGTACGGATATGCGACC
Umod	ENSMUST00000033263.4	LOH	B5	CTATGCGCTATCCCGGACGC A GGTCGATGCCCTAAT A TCAAGTTGTAAATATAGAAGCCACC A GGTCGATGCCCTAAT GCCGGTACGGATATGCGACC
Umod	ENSMUST00000033263.4	LOH	B5	CTATGCGCTATCCCGGACGC A GGTCGATGCCCTAAT A GTCCCCTCCACGGAACTAGGATCGG A GGTCGATGCCCTAAT GCCGGTACGGATATGCGACC
Umod	ENSMUST00000033263.4	LOH	B5	CTATGCGCTATCCCGGACGC A GGTCGATGCCCTAAT A CGCCATCTGCCGTTATCCGATATGC A GGTCGATGCCCTAAT GCCGGTACGGATATGCGACC
Umod	ENSMUST00000033263.4	LOH	B5	CTATGCGCTATCCCGGACGC A GGTCGATGCCCTAAT A CTGTACTCCAATTGGGAGACATCTG A GGTCGATGCCCTAAT GCCGGTACGGATATGCGACC
Umod	ENSMUST00000033263.4	LOH	B5	CTATGCGCTATCCCGGACGC A GGTCGATGCCCTAAT A ATGAAGACATTCATAAAGCCCAAAC A GGTCGATGCCCTAAT GCCGGTACGGATATGCGACC
Umod	ENSMUST00000033263.4	LOH	B5	CTATGCGCTATCCCGGACGC A GGTCGATGCCCTAAT A CAGTCTCGTTCATCACTCTCACTGA A GGTCGATGCCCTAAT GCCGGTACGGATATGCGACC
Umod	ENSMUST00000033263.4	LOH	B5	CTATGCGCTATCCCGGACGC A GGTCGATGCCCTAAT A CTCCTCAATACTGTCCCACAGGGAC A GGTCGATGCCCTAAT GCCGGTACGGATATGCGACC
Umod	ENSMUST00000033263.4	LOH	B5	CTATGCGCTATCCCGGACGC A GGTCGATGCCCTAAT A ATGATCGCATTTGCCAGGTAGAGGG A GGTCGATGCCCTAAT GCCGGTACGGATATGCGACC
Umod	ENSMUST00000033263.4	LOH	B5	CTATGCGCTATCCCGGACGC A GGTCGATGCCCTAAT A TGTAGGGAGGTCTTCAGGCTGACTT A GGTCGATGCCCTAAT GCCGGTACGGATATGCGACC
Umod	ENSMUST00000033263.4	LOH	B5	CTATGCGCTATCCCGGACGC A GGTCGATGCCCTAAT A ACGGTGAACTTGCCTGTCCCACCCA A GGTCGATGCCCTAAT GCCGGTACGGATATGCGACC
Umod	ENSMUST00000033263.4	LOH	B5	CTATGCGCTATCCCGGACGC A GGTCGATGCCCTAAT A GAAGGACCTTGGTGGGGCTGTGTGT A GGTCGATGCCCTAAT GCCGGTACGGATATGCGACC
Umod	ENSMUST00000033263.4	LOH	B5	CTATGCGCTATCCCGGACGC A GGTCGATGCCCTAAT A GGTGTGGCATAGCAGTTGGTCATTA A GGTCGATGCCCTAAT GCCGGTACGGATATGCGACC
Umod	ENSMUST00000033263.4	LOH	B5	CTATGCGCTATCCCGGACGC A GGTCGATGCCCTAAT A GGACAACTGTCCTGGATAATGAAGT A GGTCGATGCCCTAAT GCCGGTACGGATATGCGACC
Umod	ENSMUST00000033263.4	LOH	B5	CTATGCGCTATCCCGGACGC A GGTCGATGCCCTAAT A GCCTGAGATGACTCGCCATTCTCTG A GGTCGATGCCCTAAT GCCGGTACGGATATGCGACC
Umod	ENSMUST00000033263.4	LOH	B5	CTATGCGCTATCCCGGACGC A GGTCGATGCCCTAAT A AGGTAGACAAGGTCGTAGTTTCCTG A GGTCGATGCCCTAAT GCCGGTACGGATATGCGACC
Umod	ENSMUST00000033263.4	LOH	B5	CTATGCGCTATCCCGGACGC A GGTCGATGCCCTAAT A TTCCCACTTCGAAATCTAGTACCAG A GGTCGATGCCCTAAT GCCGGTACGGATATGCGACC
Umod	ENSMUST00000033263.4	LOH	B5	CTATGCGCTATCCCGGACGC A GGTCGATGCCCTAAT A ACACCTTGTCGTGTTATGGGACCCA A GGTCGATGCCCTAAT GCCGGTACGGATATGCGACC
Umod	ENSMUST00000033263.4	LOH	B5	CTATGCGCTATCCCGGACGC A GGTCGATGCCCTAAT A CAGATGCTCAGGAGCCTCAAGTTGC A GGTCGATGCCCTAAT GCCGGTACGGATATGCGACC
Umod	ENSMUST00000033263.4	LOH	B5	CTATGCGCTATCCCGGACGC A GGTCGATGCCCTAAT A TGAGCTGGGAGCCACACCAGGTTTT A GGTCGATGCCCTAAT GCCGGTACGGATATGCGACC
Umod	ENSMUST00000033263.4	LOH	B5	CTATGCGCTATCCCGGACGC A GGTCGATGCCCTAAT A CCCTCTCTCCTGGCTGATAACCAGC A GGTCGATGCCCTAAT GCCGGTACGGATATGCGACC
Umod	ENSMUST00000033263.4	LOH	B5	CTATGCGCTATCCCGGACGC A GGTCGATGCCCTAAT A TTTGATGGTGAGGATTAAAGAAAGA A GGTCGATGCCCTAAT GCCGGTACGGATATGCGACC
Umod	ENSMUST00000033263.4	LOH	B5	CTATGCGCTATCCCGGACGC A GGTCGATGCCCTAAT A CTTCATACATATCACATTTGAAGGA A GGTCGATGCCCTAAT GCCGGTACGGATATGCGACC
Umod	ENSMUST00000033263.4	LOH	B5	CTATGCGCTATCCCGGACGC A GGTCGATGCCCTAAT A GTTCTGTAACGACTTGAATTAATGA A GGTCGATGCCCTAAT GCCGGTACGGATATGCGACC
Umod	ENSMUST00000033263.4	LOH	B5	CTATGCGCTATCCCGGACGC A GGTCGATGCCCTAAT A TTATTCCCACCATGTAATGCCCAGC A GGTCGATGCCCTAAT GCCGGTACGGATATGCGACC
Ppp1r1a	ENSMUST00000023133.6	LOH	B8	CTATGCGCTATCCCGGACGC A TCTGTTTGACGCGCT A GGCTTGCAGCTCCTGGCTCGGCGCG A TCTGTTTGACGCGCT GCCGGTACGGATATGCGACC
Ppp1r1a	ENSMUST00000023133.6	LOH	B8	CTATGCGCTATCCCGGACGC A TCTGTTTGACGCGCT A TTGCGCTCCGGCCCTGGCCCCAGCC A TCTGTTTGACGCGCT GCCGGTACGGATATGCGACC
Ppp1r1a	ENSMUST00000023133.6	LOH	B8	CTATGCGCTATCCCGGACGC A TCTGTTTGACGCGCT A AGGCAGCGGCGGACCTCGGGCTGGG A TCTGTTTGACGCGCT GCCGGTACGGATATGCGACC
Ppp1r1a	ENSMUST00000023133.6	LOH	B8	CTATGCGCTATCCCGGACGC A TCTGTTTGACGCGCT A TGTTGTCGGGCTCCATGGCTCCCGG A TCTGTTTGACGCGCT GCCGGTACGGATATGCGACC
Ppp1r1a	ENSMUST00000023133.6	LOH	B8	CTATGCGCTATCCCGGACGC A TCTGTTTGACGCGCT A GGACCGTAAACTGGATCTTCCGTGG A TCTGTTTGACGCGCT GCCGGTACGGATATGCGACC
Ppp1r1a	ENSMUST00000023133.6	LOH	B8	CTATGCGCTATCCCGGACGC A TCTGTTTGACGCGCT A GGCGCCTCCGAATCTGCTCCGCCGC A TCTGTTTGACGCGCT GCCGGTACGGATATGCGACC
Ppp1r1a	ENSMUST00000023133.6	LOH	B8	CTATGCGCTATCCCGGACGC A TCTGTTTGACGCGCT A TCAGCACAAGTGTGGCAGGGGTGGG A TCTGTTTGACGCGCT GCCGGTACGGATATGCGACC
Ppp1r1a	ENSMUST00000023133.6	LOH	B8	CTATGCGCTATCCCGGACGC A TCTGTTTGACGCGCT A CTATTTCTGGGGAGGACTGATCACT A TCTGTTTGACGCGCT GCCGGTACGGATATGCGACC
Ppp1r1a	ENSMUST00000023133.6	LOH	B8	CTATGCGCTATCCCGGACGC A TCTGTTTGACGCGCT A GAAGTGAGTTGGGGATCCGGTCTTC A TCTGTTTGACGCGCT GCCGGTACGGATATGCGACC
Ppp1r1a	ENSMUST00000023133.6	LOH	B8	CTATGCGCTATCCCGGACGC A TCTGTTTGACGCGCT A GTGGAGACATTGACAAGGTGGACTT A TCTGTTTGACGCGCT GCCGGTACGGATATGCGACC
Ppp1r1a	ENSMUST00000023133.6	LOH	B8	CTATGCGCTATCCCGGACGC A TCTGTTTGACGCGCT A TGGTCCTTGTCATCTTCTTCCGTTG A TCTGTTTGACGCGCT GCCGGTACGGATATGCGACC
Ppp1r1a	ENSMUST00000023133.6	LOH	B8	CTATGCGCTATCCCGGACGC A TCTGTTTGACGCGCT A TCGTCTGGAGCTCTTTCATGGTGGG A TCTGTTTGACGCGCT GCCGGTACGGATATGCGACC
Ppp1r1a	ENSMUST00000023133.6	LOH	B8	CTATGCGCTATCCCGGACGC A TCTGTTTGACGCGCT A TCTGTTGCCCTAGGTGATGTTCAAC A TCTGTTTGACGCGCT GCCGGTACGGATATGCGACC
Ppp1r1a	ENSMUST00000023133.6	LOH	B8	CTATGCGCTATCCCGGACGC A TCTGTTTGACGCGCT A TGGCTCCCTCAGGTTCTTCCCCTTG A TCTGTTTGACGCGCT GCCGGTACGGATATGCGACC
Ppp1r1a	ENSMUST00000023133.6	LOH	B8	CTATGCGCTATCCCGGACGC A TCTGTTTGACGCGCT A AGGACTCCTGGTTCCCTGTGCTCTC A TCTGTTTGACGCGCT GCCGGTACGGATATGCGACC
Ppp1r1a	ENSMUST00000023133.6	LOH	B8	CTATGCGCTATCCCGGACGC A TCTGTTTGACGCGCT A TGCAGACTTTTGTGCTGTCCCGGGG A TCTGTTTGACGCGCT GCCGGTACGGATATGCGACC
Ppp1r1a	ENSMUST00000023133.6	LOH	B8	CTATGCGCTATCCCGGACGC A TCTGTTTGACGCGCT A CTGCTCCTGAGTCTTGGGGTTGGAT A TCTGTTTGACGCGCT GCCGGTACGGATATGCGACC
Ppp1r1a	ENSMUST00000023133.6	LOH	B8	CTATGCGCTATCCCGGACGC A TCTGTTTGACGCGCT A ATCCTCTGTTCTGGGCTCCACACCA A TCTGTTTGACGCGCT GCCGGTACGGATATGCGACC
Ppp1r1a	ENSMUST00000023133.6	LOH	B8	CTATGCGCTATCCCGGACGC A TCTGTTTGACGCGCT A ATCCAGTGGTAGCATGTGGGCTGAA A TCTGTTTGACGCGCT GCCGGTACGGATATGCGACC
Ppp1r1a	ENSMUST00000023133.6	LOH	B8	CTATGCGCTATCCCGGACGC A TCTGTTTGACGCGCT A CTGTCAGACCAAGCTGGCTCCCTGG A TCTGTTTGACGCGCT GCCGGTACGGATATGCGACC
Ppp1r1a	ENSMUST00000023133.6	LOH	B8	CTATGCGCTATCCCGGACGC A TCTGTTTGACGCGCT A GCAGTGGTGATCCCCGGATACCAAC A TCTGTTTGACGCGCT GCCGGTACGGATATGCGACC
Ppp1r1a	ENSMUST00000023133.6	LOH	B8	CTATGCGCTATCCCGGACGC A TCTGTTTGACGCGCT A CATCCAGTGTCCATGAATTTCCACA A TCTGTTTGACGCGCT GCCGGTACGGATATGCGACC
Ppp1r1a	ENSMUST00000023133.6	LOH	B8	CTATGCGCTATCCCGGACGC A TCTGTTTGACGCGCT A ACCTAACACCAAATTTATCACTTTT A TCTGTTTGACGCGCT GCCGGTACGGATATGCGACC
Ppp1r1a	ENSMUST00000023133.6	LOH	B8	CTATGCGCTATCCCGGACGC A TCTGTTTGACGCGCT A GGGCTGGAAAGAAGAAAAGCTCCAA A TCTGTTTGACGCGCT GCCGGTACGGATATGCGACC
Ppp1r1a	ENSMUST00000023133.6	LOH	B8	CTATGCGCTATCCCGGACGC A TCTGTTTGACGCGCT A CAAGAGCTGAAGGAGGAAGGGATCC A TCTGTTTGACGCGCT GCCGGTACGGATATGCGACC
Ppp1r1a	ENSMUST00000023133.6	LOH	B8	CTATGCGCTATCCCGGACGC A TCTGTTTGACGCGCT A TAGGCTTTTGTCAGTTTGCTATTTC A TCTGTTTGACGCGCT GCCGGTACGGATATGCGACC
Ppp1r1a	ENSMUST00000023133.6	LOH	B8	CTATGCGCTATCCCGGACGC A TCTGTTTGACGCGCT A CCTCCTACTTCCAGACGTCTATTTT A TCTGTTTGACGCGCT GCCGGTACGGATATGCGACC
Ppp1r1a	ENSMUST00000023133.6	LOH	B8	CTATGCGCTATCCCGGACGC A TCTGTTTGACGCGCT A CAGTAACAAAGGAAAACCTTGAGGC A TCTGTTTGACGCGCT GCCGGTACGGATATGCGACC
Ppp1r1a	ENSMUST00000023133.6	LOH	B8	CTATGCGCTATCCCGGACGC A TCTGTTTGACGCGCT A AACCTGCTCTGTGGGCAGAGCTTTC A TCTGTTTGACGCGCT GCCGGTACGGATATGCGACC
Ppp1r1a	ENSMUST00000023133.6	LOH	B8	CTATGCGCTATCCCGGACGC A TCTGTTTGACGCGCT A TTAGAGCAGCAGTCTCCCAAGTAGG A TCTGTTTGACGCGCT GCCGGTACGGATATGCGACC
Ppp1r1a	ENSMUST00000023133.6	LOH	B8	CTATGCGCTATCCCGGACGC A TCTGTTTGACGCGCT A AAACCCTCACTGGTCTGGGTACCCG A TCTGTTTGACGCGCT GCCGGTACGGATATGCGACC
Ppp1r1a	ENSMUST00000023133.6	LOH	B8	CTATGCGCTATCCCGGACGC A TCTGTTTGACGCGCT A TTTATGTCCAGCAGATGGCGCTTTG A TCTGTTTGACGCGCT GCCGGTACGGATATGCGACC
Ppp1r1a	ENSMUST00000023133.6	LOH	B8	CTATGCGCTATCCCGGACGC A TCTGTTTGACGCGCT A GGAGCTAGGGACAAGATGCACTTCC A TCTGTTTGACGCGCT GCCGGTACGGATATGCGACC
Ppp1r1a	ENSMUST00000023133.6	LOH	B8	CTATGCGCTATCCCGGACGC A TCTGTTTGACGCGCT A GTGGCCACAGAATTGGAGGTTTCTC A TCTGTTTGACGCGCT GCCGGTACGGATATGCGACC
Ppp1r1a	ENSMUST00000023133.6	LOH	B8	CTATGCGCTATCCCGGACGC A TCTGTTTGACGCGCT A CTTTGTGTCAGGTTTGTACAAGGAA A TCTGTTTGACGCGCT GCCGGTACGGATATGCGACC
Ppp1r1a	ENSMUST00000023133.6	LOH	B8	CTATGCGCTATCCCGGACGC A TCTGTTTGACGCGCT A GGACAATGGGAGAGGTGGCCCTTTG A TCTGTTTGACGCGCT GCCGGTACGGATATGCGACC
Ppp1r1a	ENSMUST00000023133.6	LOH	B8	CTATGCGCTATCCCGGACGC A TCTGTTTGACGCGCT A TTAGTCTTGCTCTGACCTTAGGATG A TCTGTTTGACGCGCT GCCGGTACGGATATGCGACC
Ppp1r1a	ENSMUST00000023133.6	LOH	B8	CTATGCGCTATCCCGGACGC A TCTGTTTGACGCGCT A AGACCATTTCTCTATTTGTGCATGG A TCTGTTTGACGCGCT GCCGGTACGGATATGCGACC
Ppp1r1a	ENSMUST00000023133.6	LOH	B8	CTATGCGCTATCCCGGACGC A TCTGTTTGACGCGCT A CAGCAGCAGAAGCCTGGCTAGGATC A TCTGTTTGACGCGCT GCCGGTACGGATATGCGACC
Ppp1r1a	ENSMUST00000023133.6	LOH	B8	CTATGCGCTATCCCGGACGC A TCTGTTTGACGCGCT A GCTTTAATTCTTTGGGAAAATCAGA A TCTGTTTGACGCGCT GCCGGTACGGATATGCGACC
Egf	ENSMUST00000029653.2	LOH	B8	CTATGCGCTATCCCGGACGC A TCTGTTTGACGCGCT A AGGAATCCCTTCTCCTTTTGGAACC A TCTGTTTGACGCGCT GCCGGTACGGATATGCGACC
Egf	ENSMUST00000029653.2	LOH	B8	CTATGCGCTATCCCGGACGC A TCTGTTTGACGCGCT A AGAGAAACGAGACAGGAAAGAATTG A TCTGTTTGACGCGCT GCCGGTACGGATATGCGACC
Egf	ENSMUST00000029653.2	LOH	B8	CTATGCGCTATCCCGGACGC A TCTGTTTGACGCGCT A CGGGAGAGTTCTTTGTCTCACTTTT A TCTGTTTGACGCGCT GCCGGTACGGATATGCGACC
Egf	ENSMUST00000029653.2	LOH	B8	CTATGCGCTATCCCGGACGC A TCTGTTTGACGCGCT A GCGAGCAACAGCCAGGTTGGCCTTC A TCTGTTTGACGCGCT GCCGGTACGGATATGCGACC
Egf	ENSMUST00000029653.2	LOH	B8	CTATGCGCTATCCCGGACGC A TCTGTTTGACGCGCT A GGGGCAGGACCGGCACAAGTCCCGC A TCTGTTTGACGCGCT GCCGGTACGGATATGCGACC
Egf	ENSMUST00000029653.2	LOH	B8	CTATGCGCTATCCCGGACGC A TCTGTTTGACGCGCT A ATCCACCCAATAGAGTCTCTCTTTT A TCTGTTTGACGCGCT GCCGGTACGGATATGCGACC
Egf	ENSMUST00000029653.2	LOH	B8	CTATGCGCTATCCCGGACGC A TCTGTTTGACGCGCT A ATCATCTATCCAGTCTATGGCCAGC A TCTGTTTGACGCGCT GCCGGTACGGATATGCGACC
Egf	ENSMUST00000029653.2	LOH	B8	CTATGCGCTATCCCGGACGC A TCTGTTTGACGCGCT A ACTGCTATATTTGACGGATGTTTTA A TCTGTTTGACGCGCT GCCGGTACGGATATGCGACC
Egf	ENSMUST00000029653.2	LOH	B8	CTATGCGCTATCCCGGACGC A TCTGTTTGACGCGCT A TCCAGAGTCAGCACCGATATTCCCC A TCTGTTTGACGCGCT GCCGGTACGGATATGCGACC
Egf	ENSMUST00000029653.2	LOH	B8	CTATGCGCTATCCCGGACGC A TCTGTTTGACGCGCT A GCCATTGAAGACAAACTGTGCCGTG A TCTGTTTGACGCGCT GCCGGTACGGATATGCGACC
Egf	ENSMUST00000029653.2	LOH	B8	CTATGCGCTATCCCGGACGC A TCTGTTTGACGCGCT A AAAGGATGGATGGAGGTTAATCCTG A TCTGTTTGACGCGCT GCCGGTACGGATATGCGACC
Egf	ENSMUST00000029653.2	LOH	B8	CTATGCGCTATCCCGGACGC A TCTGTTTGACGCGCT A GCATGGTCTTCCCCTCTGTTTGAGA A TCTGTTTGACGCGCT GCCGGTACGGATATGCGACC
Egf	ENSMUST00000029653.2	LOH	B8	CTATGCGCTATCCCGGACGC A TCTGTTTGACGCGCT A CCCAAGAGTACAGCCGTGATTCTGA A TCTGTTTGACGCGCT GCCGGTACGGATATGCGACC
Egf	ENSMUST00000029653.2	LOH	B8	CTATGCGCTATCCCGGACGC A TCTGTTTGACGCGCT A TGATACGTTGCCTGGGCAGGAAACA A TCTGTTTGACGCGCT GCCGGTACGGATATGCGACC
Egf	ENSMUST00000029653.2	LOH	B8	CTATGCGCTATCCCGGACGC A TCTGTTTGACGCGCT A AGGCGATGAACAACCAGTGCAAGTC A TCTGTTTGACGCGCT GCCGGTACGGATATGCGACC
Egf	ENSMUST00000029653.2	LOH	B8	CTATGCGCTATCCCGGACGC A TCTGTTTGACGCGCT A AAACAGTAAAAGTGGCTGTGGTCCT A TCTGTTTGACGCGCT GCCGGTACGGATATGCGACC
Egf	ENSMUST00000029653.2	LOH	B8	CTATGCGCTATCCCGGACGC A TCTGTTTGACGCGCT A TTCCACAGGGTCATAATCCAAGGCA A TCTGTTTGACGCGCT GCCGGTACGGATATGCGACC
Egf	ENSMUST00000029653.2	LOH	B8	CTATGCGCTATCCCGGACGC A TCTGTTTGACGCGCT A ACCTTCAAGCGTATCTACTCCTTCT A TCTGTTTGACGCGCT GCCGGTACGGATATGCGACC
Egf	ENSMUST00000029653.2	LOH	B8	CTATGCGCTATCCCGGACGC A TCTGTTTGACGCGCT A AGCTATTCCTCGCGGCCTCGAGATT A TCTGTTTGACGCGCT GCCGGTACGGATATGCGACC
Egf	ENSMUST00000029653.2	LOH	B8	CTATGCGCTATCCCGGACGC A TCTGTTTGACGCGCT A ATTGGAGCTGGCTATCAGCACCCGG A TCTGTTTGACGCGCT GCCGGTACGGATATGCGACC
Egf	ENSMUST00000029653.2	LOH	B8	CTATGCGCTATCCCGGACGC A TCTGTTTGACGCGCT A GCGTTTGGAGCCATCCAGATTGGCC A TCTGTTTGACGCGCT GCCGGTACGGATATGCGACC
Egf	ENSMUST00000029653.2	LOH	B8	CTATGCGCTATCCCGGACGC A TCTGTTTGACGCGCT A CTTGTTCACCCTTATTACCGATGGG A TCTGTTTGACGCGCT GCCGGTACGGATATGCGACC
Egf	ENSMUST00000029653.2	LOH	B8	CTATGCGCTATCCCGGACGC A TCTGTTTGACGCGCT A TTGGCAGATGTGTTCACAGCCTCCA A TCTGTTTGACGCGCT GCCGGTACGGATATGCGACC
Egf	ENSMUST00000029653.2	LOH	B8	CTATGCGCTATCCCGGACGC A TCTGTTTGACGCGCT A AGCATTTTCACCTGACAGGATTGGA A TCTGTTTGACGCGCT GCCGGTACGGATATGCGACC
Egf	ENSMUST00000029653.2	LOH	B8	CTATGCGCTATCCCGGACGC A TCTGTTTGACGCGCT A GCCTGACACCATGATTTCAGCCACT A TCTGTTTGACGCGCT GCCGGTACGGATATGCGACC
Egf	ENSMUST00000029653.2	LOH	B8	CTATGCGCTATCCCGGACGC A TCTGTTTGACGCGCT A CTCATCTATATCAGAACACAGGTTT A TCTGTTTGACGCGCT GCCGGTACGGATATGCGACC
Egf	ENSMUST00000029653.2	LOH	B8	CTATGCGCTATCCCGGACGC A TCTGTTTGACGCGCT A GGAGATCCCGTCTCCTTCGTAGCCT A TCTGTTTGACGCGCT GCCGGTACGGATATGCGACC
Egf	ENSMUST00000029653.2	LOH	B8	CTATGCGCTATCCCGGACGC A TCTGTTTGACGCGCT A GGATGGGCGGCCTGCGCAGGTGCAG A TCTGTTTGACGCGCT GCCGGTACGGATATGCGACC
Egf	ENSMUST00000029653.2	LOH	B8	CTATGCGCTATCCCGGACGC A TCTGTTTGACGCGCT A CATGCACACGCCACCATTGAGGCAG A TCTGTTTGACGCGCT GCCGGTACGGATATGCGACC
Egf	ENSMUST00000029653.2	LOH	B8	CTATGCGCTATCCCGGACGC A TCTGTTTGACGCGCT A GTAGCCAGCATGACGCAGTTCCCAC A TCTGTTTGACGCGCT GCCGGTACGGATATGCGACC
Egf	ENSMUST00000029653.2	LOH	B8	CTATGCGCTATCCCGGACGC A TCTGTTTGACGCGCT A GGCTCATCACAAGGGTTCTTTGGGG A TCTGTTTGACGCGCT GCCGGTACGGATATGCGACC
Egf	ENSMUST00000029653.2	LOH	B8	CTATGCGCTATCCCGGACGC A TCTGTTTGACGCGCT A TTCGTACCATCCGCAGGCAGACTCC A TCTGTTTGACGCGCT GCCGGTACGGATATGCGACC
Egf	ENSMUST00000029653.2	LOH	B8	CTATGCGCTATCCCGGACGC A TCTGTTTGACGCGCT A CTTTGCCCTGTGCCCATTCCATCTA A TCTGTTTGACGCGCT GCCGGTACGGATATGCGACC
Egf	ENSMUST00000029653.2	LOH	B8	CTATGCGCTATCCCGGACGC A TCTGTTTGACGCGCT A GACTGGAGAGAATGCAGCTTCTCCG A TCTGTTTGACGCGCT GCCGGTACGGATATGCGACC
Egf	ENSMUST00000029653.2	LOH	B8	CTATGCGCTATCCCGGACGC A TCTGTTTGACGCGCT A GGTTTGTTATTTTCCCTTCTGTACC A TCTGTTTGACGCGCT GCCGGTACGGATATGCGACC
Egf	ENSMUST00000029653.2	LOH	B8	CTATGCGCTATCCCGGACGC A TCTGTTTGACGCGCT A AGCAAGAAGCAAAAGTCGCAGCTAT A TCTGTTTGACGCGCT GCCGGTACGGATATGCGACC
Egf	ENSMUST00000029653.2	LOH	B8	CTATGCGCTATCCCGGACGC A TCTGTTTGACGCGCT A GGCAAACCGTCCAGTGAAGAAGACA A TCTGTTTGACGCGCT GCCGGTACGGATATGCGACC
Egf	ENSMUST00000029653.2	LOH	B8	CTATGCGCTATCCCGGACGC A TCTGTTTGACGCGCT A CCTGAGAGTGAGCTAAGACTTCTAT A TCTGTTTGACGCGCT GCCGGTACGGATATGCGACC
Egf	ENSMUST00000029653.2	LOH	B8	CTATGCGCTATCCCGGACGC A TCTGTTTGACGCGCT A AAGACAATGATTAAGGTAATGTTTT A TCTGTTTGACGCGCT GCCGGTACGGATATGCGACC
Egf	ENSMUST00000029653.2	LOH	B8	CTATGCGCTATCCCGGACGC A TCTGTTTGACGCGCT A TGCTTTAGGGTGATTTTATTTAAAT A TCTGTTTGACGCGCT GCCGGTACGGATATGCGACC
Sostdc1	ENSMUST00000041407.5	LOH	B8	CTATGCGCTATCCCGGACGC A TCTGTTTGACGCGCT A GCCAGAGGCTTGGCGTTCATTCAGG A TCTGTTTGACGCGCT GCCGGTACGGATATGCGACC
Sostdc1	ENSMUST00000041407.5	LOH	B8	CTATGCGCTATCCCGGACGC A TCTGTTTGACGCGCT A ATCCCTTCCCAAGGTTCCCTTTATA A TCTGTTTGACGCGCT GCCGGTACGGATATGCGACC
Sostdc1	ENSMUST00000041407.5	LOH	B8	CTATGCGCTATCCCGGACGC A TCTGTTTGACGCGCT A GGGCTGAGGAGCCGCTAATTCTTTC A TCTGTTTGACGCGCT GCCGGTACGGATATGCGACC
Sostdc1	ENSMUST00000041407.5	LOH	B8	CTATGCGCTATCCCGGACGC A TCTGTTTGACGCGCT A GGAAGCATGATGAGTGGAGGATTTG A TCTGTTTGACGCGCT GCCGGTACGGATATGCGACC
Sostdc1	ENSMUST00000041407.5	LOH	B8	CTATGCGCTATCCCGGACGC A TCTGTTTGACGCGCT A CAGTTTCTCATCAGGATGCAGAGCA A TCTGTTTGACGCGCT GCCGGTACGGATATGCGACC
Sostdc1	ENSMUST00000041407.5	LOH	B8	CTATGCGCTATCCCGGACGC A TCTGTTTGACGCGCT A TAAAGGATTTCTGTGGCATCATTTT A TCTGTTTGACGCGCT GCCGGTACGGATATGCGACC
Sostdc1	ENSMUST00000041407.5	LOH	B8	CTATGCGCTATCCCGGACGC A TCTGTTTGACGCGCT A TTCAGGGTGCTGTTGCTGCTGGGGT A TCTGTTTGACGCGCT GCCGGTACGGATATGCGACC
Sostdc1	ENSMUST00000041407.5	LOH	B8	CTATGCGCTATCCCGGACGC A TCTGTTTGACGCGCT A AAATGCCTGCCTCCATTCCTGGCTT A TCTGTTTGACGCGCT GCCGGTACGGATATGCGACC
Sostdc1	ENSMUST00000041407.5	LOH	B8	CTATGCGCTATCCCGGACGC A TCTGTTTGACGCGCT A AGTTCCCTGCAGCCCACTTGAACTC A TCTGTTTGACGCGCT GCCGGTACGGATATGCGACC
Sostdc1	ENSMUST00000041407.5	LOH	B8	CTATGCGCTATCCCGGACGC A TCTGTTTGACGCGCT A CCGTCCGAAATGTATTTGGTGGACC A TCTGTTTGACGCGCT GCCGGTACGGATATGCGACC
Sostdc1	ENSMUST00000041407.5	LOH	B8	CTATGCGCTATCCCGGACGC A TCTGTTTGACGCGCT A AAGCACTCGCCCGCGCACACCAGCT A TCTGTTTGACGCGCT GCCGGTACGGATATGCGACC
Sostdc1	ENSMUST00000041407.5	LOH	B8	CTATGCGCTATCCCGGACGC A TCTGTTTGACGCGCT A ATCCAGTTGGGAAGCACCGGCAGGG A TCTGTTTGACGCGCT GCCGGTACGGATATGCGACC
Sostdc1	ENSMUST00000041407.5	LOH	B8	CTATGCGCTATCCCGGACGC A TCTGTTTGACGCGCT A CGCCACTCCTGAGAGCTCCTCCGGC A TCTGTTTGACGCGCT GCCGGTACGGATATGCGACC
Sostdc1	ENSMUST00000041407.5	LOH	B8	CTATGCGCTATCCCGGACGC A TCTGTTTGACGCGCT A TGGGTGCGCGTCTTGTCGTTGACAC A TCTGTTTGACGCGCT GCCGGTACGGATATGCGACC
Sostdc1	ENSMUST00000041407.5	LOH	B8	CTATGCGCTATCCCGGACGC A TCTGTTTGACGCGCT A CCGTCCTGACACTGCAGCTGGATCC A TCTGTTTGACGCGCT GCCGGTACGGATATGCGACC
Sostdc1	ENSMUST00000041407.5	LOH	B8	CTATGCGCTATCCCGGACGC A TCTGTTTGACGCGCT A TACCTCTTGCACTTGCACGCCGTGA A TCTGTTTGACGCGCT GCCGGTACGGATATGCGACC
Sostdc1	ENSMUST00000041407.5	LOH	B8	CTATGCGCTATCCCGGACGC A TCTGTTTGACGCGCT A TGGCTGGACTCGTTGTGCTGACGGG A TCTGTTTGACGCGCT GCCGGTACGGATATGCGACC
Sostdc1	ENSMUST00000041407.5	LOH	B8	CTATGCGCTATCCCGGACGC A TCTGTTTGACGCGCT A TTCCGCTCTCTGTGGTGCTGGGCGG A TCTGTTTGACGCGCT GCCGGTACGGATATGCGACC
Sostdc1	ENSMUST00000041407.5	LOH	B8	CTATGCGCTATCCCGGACGC A TCTGTTTGACGCGCT A CTGTGCTTGCTGGATTTGCTGGCTC A TCTGTTTGACGCGCT GCCGGTACGGATATGCGACC
Sostdc1	ENSMUST00000041407.5	LOH	B8	CTATGCGCTATCCCGGACGC A TCTGTTTGACGCGCT A AGCAATCAAATCTGGGTAGCAGATG A TCTGTTTGACGCGCT GCCGGTACGGATATGCGACC
Sostdc1	ENSMUST00000041407.5	LOH	B8	CTATGCGCTATCCCGGACGC A TCTGTTTGACGCGCT A ATGGCAGGCTCGAGAGAGAGTCTTC A TCTGTTTGACGCGCT GCCGGTACGGATATGCGACC
Sostdc1	ENSMUST00000041407.5	LOH	B8	CTATGCGCTATCCCGGACGC A TCTGTTTGACGCGCT A CCTGCTGGGCTTGATCAAAGCAGAA A TCTGTTTGACGCGCT GCCGGTACGGATATGCGACC
Sostdc1	ENSMUST00000041407.5	LOH	B8	CTATGCGCTATCCCGGACGC A TCTGTTTGACGCGCT A GGAAAAGCTAGTCCCAGAGAAGGAC A TCTGTTTGACGCGCT GCCGGTACGGATATGCGACC
Sostdc1	ENSMUST00000041407.5	LOH	B8	CTATGCGCTATCCCGGACGC A TCTGTTTGACGCGCT A AGGATGCCTGGCTTTCACTGCAAAC A TCTGTTTGACGCGCT GCCGGTACGGATATGCGACC
Sostdc1	ENSMUST00000041407.5	LOH	B8	CTATGCGCTATCCCGGACGC A TCTGTTTGACGCGCT A TTTTAAAGAAATGACTGGGATGGGG A TCTGTTTGACGCGCT GCCGGTACGGATATGCGACC
Sostdc1	ENSMUST00000041407.5	LOH	B8	CTATGCGCTATCCCGGACGC A TCTGTTTGACGCGCT A AGGGGTTTAGGGAAAGGAGCGTTTT A TCTGTTTGACGCGCT GCCGGTACGGATATGCGACC
Sostdc1	ENSMUST00000041407.5	LOH	B8	CTATGCGCTATCCCGGACGC A TCTGTTTGACGCGCT A TCTGGTTCGGAGGGATTTAGTTTGG A TCTGTTTGACGCGCT GCCGGTACGGATATGCGACC
Sostdc1	ENSMUST00000041407.5	LOH	B8	CTATGCGCTATCCCGGACGC A TCTGTTTGACGCGCT A GAAATGTTCTGGGAAGATACATTTT A TCTGTTTGACGCGCT GCCGGTACGGATATGCGACC
Sostdc1	ENSMUST00000041407.5	LOH	B8	CTATGCGCTATCCCGGACGC A TCTGTTTGACGCGCT A GTTTGCCTCTCTTTCAAAACTAACC A TCTGTTTGACGCGCT GCCGGTACGGATATGCGACC
Sostdc1	ENSMUST00000041407.5	LOH	B8	CTATGCGCTATCCCGGACGC A TCTGTTTGACGCGCT A ATAATTTCACACTGAGACTGGAAAA A TCTGTTTGACGCGCT GCCGGTACGGATATGCGACC
Sostdc1	ENSMUST00000041407.5	LOH	B8	CTATGCGCTATCCCGGACGC A TCTGTTTGACGCGCT A CTGCTGCCATGAATTGCTGGCATTC A TCTGTTTGACGCGCT GCCGGTACGGATATGCGACC
Sostdc1	ENSMUST00000041407.5	LOH	B8	CTATGCGCTATCCCGGACGC A TCTGTTTGACGCGCT A AAATAAATAACCGGCTTTACCTATT A TCTGTTTGACGCGCT GCCGGTACGGATATGCGACC
Sostdc1	ENSMUST00000041407.5	LOH	B8	CTATGCGCTATCCCGGACGC A TCTGTTTGACGCGCT A TGGGAAATATTTAGGTACATGAAAA A TCTGTTTGACGCGCT GCCGGTACGGATATGCGACC
Sostdc1	ENSMUST00000041407.5	LOH	B8	CTATGCGCTATCCCGGACGC A TCTGTTTGACGCGCT A TATTTCTAGACCAACCACAAATCGT A TCTGTTTGACGCGCT GCCGGTACGGATATGCGACC
Sostdc1	ENSMUST00000041407.5	LOH	B8	CTATGCGCTATCCCGGACGC A TCTGTTTGACGCGCT A TGATGATGGTGAACCGTGCAATATA A TCTGTTTGACGCGCT GCCGGTACGGATATGCGACC
Sostdc1	ENSMUST00000041407.5	LOH	B8	CTATGCGCTATCCCGGACGC A TCTGTTTGACGCGCT A CTTCAGCTTTACAGAAAACCACGCT A TCTGTTTGACGCGCT GCCGGTACGGATATGCGACC
Sostdc1	ENSMUST00000041407.5	LOH	B8	CTATGCGCTATCCCGGACGC A TCTGTTTGACGCGCT A AACCAATGGCATTGAAGATCAAGCT A TCTGTTTGACGCGCT GCCGGTACGGATATGCGACC
Sostdc1	ENSMUST00000041407.5	LOH	B8	CTATGCGCTATCCCGGACGC A TCTGTTTGACGCGCT A TGAGCAGTGTTTATGTTTATTAAAG A TCTGTTTGACGCGCT GCCGGTACGGATATGCGACC
Sostdc1	ENSMUST00000041407.5	LOH	B8	CTATGCGCTATCCCGGACGC A TCTGTTTGACGCGCT A CAATGTCTGCAAGCATGTACCTTTT A TCTGTTTGACGCGCT GCCGGTACGGATATGCGACC
Sostdc1	ENSMUST00000041407.5	LOH	B8	CTATGCGCTATCCCGGACGC A TCTGTTTGACGCGCT A GCGATTACAGCGTATAACTTTATTT A TCTGTTTGACGCGCT GCCGGTACGGATATGCGACC
Shd	ENSMUST00000044216.6	LOH	B8	CTATGCGCTATCCCGGACGC A TCTGTTTGACGCGCT A CGTCCGTCGCTTTGTGCCGGGCGAG A TCTGTTTGACGCGCT GCCGGTACGGATATGCGACC
Shd	ENSMUST00000044216.6	LOH	B8	CTATGCGCTATCCCGGACGC A TCTGTTTGACGCGCT A GGAGGCGTCGTCCGTCACCGCTGCG A TCTGTTTGACGCGCT GCCGGTACGGATATGCGACC
Shd	ENSMUST00000044216.6	LOH	B8	CTATGCGCTATCCCGGACGC A TCTGTTTGACGCGCT A TGGGCGAGAGGCCCGAGCATCGCGC A TCTGTTTGACGCGCT GCCGGTACGGATATGCGACC
Shd	ENSMUST00000044216.6	LOH	B8	CTATGCGCTATCCCGGACGC A TCTGTTTGACGCGCT A CCCTTGGGACCAGGGCCGGGCAGGG A TCTGTTTGACGCGCT GCCGGTACGGATATGCGACC
Shd	ENSMUST00000044216.6	LOH	B8	CTATGCGCTATCCCGGACGC A TCTGTTTGACGCGCT A GAGACCACCGGCGTGGGGACCGAGT A TCTGTTTGACGCGCT GCCGGTACGGATATGCGACC
Shd	ENSMUST00000044216.6	LOH	B8	CTATGCGCTATCCCGGACGC A TCTGTTTGACGCGCT A TGTGGCTCCGGGGTGGAGACAGCAG A TCTGTTTGACGCGCT GCCGGTACGGATATGCGACC
Shd	ENSMUST00000044216.6	LOH	B8	CTATGCGCTATCCCGGACGC A TCTGTTTGACGCGCT A TCCTGGGGCTGCAGACCTCAGACCT A TCTGTTTGACGCGCT GCCGGTACGGATATGCGACC
Shd	ENSMUST00000044216.6	LOH	B8	CTATGCGCTATCCCGGACGC A TCTGTTTGACGCGCT A CCCCAAAATATGCTGGTGTCAAACA A TCTGTTTGACGCGCT GCCGGTACGGATATGCGACC
Shd	ENSMUST00000044216.6	LOH	B8	CTATGCGCTATCCCGGACGC A TCTGTTTGACGCGCT A GTCTCGGAGCCACTTGGCCATTGGT A TCTGTTTGACGCGCT GCCGGTACGGATATGCGACC
Shd	ENSMUST00000044216.6	LOH	B8	CTATGCGCTATCCCGGACGC A TCTGTTTGACGCGCT A CGGCCTCCGGCTGCCCAAGTTCAGA A TCTGTTTGACGCGCT GCCGGTACGGATATGCGACC
Shd	ENSMUST00000044216.6	LOH	B8	CTATGCGCTATCCCGGACGC A TCTGTTTGACGCGCT A GTCCTTCTGTTCGCGGTAGGCCCGC A TCTGTTTGACGCGCT GCCGGTACGGATATGCGACC
Shd	ENSMUST00000044216.6	LOH	B8	CTATGCGCTATCCCGGACGC A TCTGTTTGACGCGCT A ATCCTCATAGGGGTCCTCGAAGTCC A TCTGTTTGACGCGCT GCCGGTACGGATATGCGACC
Shd	ENSMUST00000044216.6	LOH	B8	CTATGCGCTATCCCGGACGC A TCTGTTTGACGCGCT A GACCTCTGGCTCAGCGCGGCCATTG A TCTGTTTGACGCGCT GCCGGTACGGATATGCGACC
Shd	ENSMUST00000044216.6	LOH	B8	CTATGCGCTATCCCGGACGC A TCTGTTTGACGCGCT A CACCTTGATCAGCCGGTGCCTAGGA A TCTGTTTGACGCGCT GCCGGTACGGATATGCGACC
Shd	ENSMUST00000044216.6	LOH	B8	CTATGCGCTATCCCGGACGC A TCTGTTTGACGCGCT A CTTGGCTCTGGCCATGTCTGCAGCC A TCTGTTTGACGCGCT GCCGGTACGGATATGCGACC
Shd	ENSMUST00000044216.6	LOH	B8	CTATGCGCTATCCCGGACGC A TCTGTTTGACGCGCT A TTTCTGCTTCCGGCTGCTCTTCCCC A TCTGTTTGACGCGCT GCCGGTACGGATATGCGACC
Shd	ENSMUST00000044216.6	LOH	B8	CTATGCGCTATCCCGGACGC A TCTGTTTGACGCGCT A GGGCTCCATGTACCCACTGTTGGGG A TCTGTTTGACGCGCT GCCGGTACGGATATGCGACC
Shd	ENSMUST00000044216.6	LOH	B8	CTATGCGCTATCCCGGACGC A TCTGTTTGACGCGCT A TTCACTGGAGACGCTCCGGGCATCA A TCTGTTTGACGCGCT GCCGGTACGGATATGCGACC
Shd	ENSMUST00000044216.6	LOH	B8	CTATGCGCTATCCCGGACGC A TCTGTTTGACGCGCT A GTAAAGCTGGACAGCTCTGCTTGGC A TCTGTTTGACGCGCT GCCGGTACGGATATGCGACC
Shd	ENSMUST00000044216.6	LOH	B8	CTATGCGCTATCCCGGACGC A TCTGTTTGACGCGCT A GCCCGAAGACCCTCCATCTTCTGGT A TCTGTTTGACGCGCT GCCGGTACGGATATGCGACC
Shd	ENSMUST00000044216.6	LOH	B8	CTATGCGCTATCCCGGACGC A TCTGTTTGACGCGCT A CTCATCCTCCAGGGGCCTCCGGCTC A TCTGTTTGACGCGCT GCCGGTACGGATATGCGACC
Shd	ENSMUST00000044216.6	LOH	B8	CTATGCGCTATCCCGGACGC A TCTGTTTGACGCGCT A GGAGATGTGATCCTTCTTCCACTCC A TCTGTTTGACGCGCT GCCGGTACGGATATGCGACC
Shd	ENSMUST00000044216.6	LOH	B8	CTATGCGCTATCCCGGACGC A TCTGTTTGACGCGCT A ACCATCAAATTGCACTGCGAAAGCC A TCTGTTTGACGCGCT GCCGGTACGGATATGCGACC
Shd	ENSMUST00000044216.6	LOH	B8	CTATGCGCTATCCCGGACGC A TCTGTTTGACGCGCT A GGAGCATGGAGTCCGTTCCCAGTCA A TCTGTTTGACGCGCT GCCGGTACGGATATGCGACC
Shd	ENSMUST00000044216.6	LOH	B8	CTATGCGCTATCCCGGACGC A TCTGTTTGACGCGCT A GGCAAGGGCTGTATCCACACGCTCC A TCTGTTTGACGCGCT GCCGGTACGGATATGCGACC
Shd	ENSMUST00000044216.6	LOH	B8	CTATGCGCTATCCCGGACGC A TCTGTTTGACGCGCT A GCCGTGAAACCACGGCTGCTTCTCC A TCTGTTTGACGCGCT GCCGGTACGGATATGCGACC
Shd	ENSMUST00000044216.6	LOH	B8	CTATGCGCTATCCCGGACGC A TCTGTTTGACGCGCT A GTTCTCGGCCTCTGCTCGGCTCAGG A TCTGTTTGACGCGCT GCCGGTACGGATATGCGACC
Shd	ENSMUST00000044216.6	LOH	B8	CTATGCGCTATCCCGGACGC A TCTGTTTGACGCGCT A CCTGGTCTCGCTGAGCCGAACGAGG A TCTGTTTGACGCGCT GCCGGTACGGATATGCGACC
Shd	ENSMUST00000044216.6	LOH	B8	CTATGCGCTATCCCGGACGC A TCTGTTTGACGCGCT A TCTGAGAGACAGAATGCAGTCCTGA A TCTGTTTGACGCGCT GCCGGTACGGATATGCGACC
Shd	ENSMUST00000044216.6	LOH	B8	CTATGCGCTATCCCGGACGC A TCTGTTTGACGCGCT A TTTCAGGTGCATGGAACCCTGGTTG A TCTGTTTGACGCGCT GCCGGTACGGATATGCGACC
Shd	ENSMUST00000044216.6	LOH	B8	CTATGCGCTATCCCGGACGC A TCTGTTTGACGCGCT A GAAGGGCCCACTGTGCTGTCCCAGT A TCTGTTTGACGCGCT GCCGGTACGGATATGCGACC
Shd	ENSMUST00000044216.6	LOH	B8	CTATGCGCTATCCCGGACGC A TCTGTTTGACGCGCT A ATGCAGGACCAGCTCAGGTATGCTG A TCTGTTTGACGCGCT GCCGGTACGGATATGCGACC
Shd	ENSMUST00000044216.6	LOH	B8	CTATGCGCTATCCCGGACGC A TCTGTTTGACGCGCT A TTGCACGGGCAGTGGGCGGGCACTG A TCTGTTTGACGCGCT GCCGGTACGGATATGCGACC
Shd	ENSMUST00000044216.6	LOH	B8	CTATGCGCTATCCCGGACGC A TCTGTTTGACGCGCT A TCCTTGAGAGCTCTGGCTGCTGGTG A TCTGTTTGACGCGCT GCCGGTACGGATATGCGACC
Shd	ENSMUST00000044216.6	LOH	B8	CTATGCGCTATCCCGGACGC A TCTGTTTGACGCGCT A CTCTGGCTTAGCAGCCAATGTGCAG A TCTGTTTGACGCGCT GCCGGTACGGATATGCGACC
Shd	ENSMUST00000044216.6	LOH	B8	CTATGCGCTATCCCGGACGC A TCTGTTTGACGCGCT A CCCCACTAGAGGGCATTAAAGGAAG A TCTGTTTGACGCGCT GCCGGTACGGATATGCGACC
Shd	ENSMUST00000044216.6	LOH	B8	CTATGCGCTATCCCGGACGC A TCTGTTTGACGCGCT A CATGCCCGCAGGCCATGATCTGGAG A TCTGTTTGACGCGCT GCCGGTACGGATATGCGACC
Shd	ENSMUST00000044216.6	LOH	B8	CTATGCGCTATCCCGGACGC A TCTGTTTGACGCGCT A GGCAGCCGCCTTTCTTCACCTGTCA A TCTGTTTGACGCGCT GCCGGTACGGATATGCGACC
Shd	ENSMUST00000044216.6	LOH	B8	CTATGCGCTATCCCGGACGC A TCTGTTTGACGCGCT A CAGCTCTCGGCTGCCACCGTGTGGA A TCTGTTTGACGCGCT GCCGGTACGGATATGCGACC
Shd	ENSMUST00000044216.6	LOH	B8	CTATGCGCTATCCCGGACGC A TCTGTTTGACGCGCT A CTTGTTTGTAAATCAGAGAACGACT A TCTGTTTGACGCGCT GCCGGTACGGATATGCGACC
Irx2	ENSMUST00000074372.5	LOH	B8	CTATGCGCTATCCCGGACGC A TCTGTTTGACGCGCT A CCAGGCCGGCGGTCGGGATTTGGGG A TCTGTTTGACGCGCT GCCGGTACGGATATGCGACC
Irx2	ENSMUST00000074372.5	LOH	B8	CTATGCGCTATCCCGGACGC A TCTGTTTGACGCGCT A TGGGCGCGGGGCTGGAGGATCGGCG A TCTGTTTGACGCGCT GCCGGTACGGATATGCGACC
Irx2	ENSMUST00000074372.5	LOH	B8	CTATGCGCTATCCCGGACGC A TCTGTTTGACGCGCT A TCCATCCACGCCCGGCCGGGGCGCA A TCTGTTTGACGCGCT GCCGGTACGGATATGCGACC
Irx2	ENSMUST00000074372.5	LOH	B8	CTATGCGCTATCCCGGACGC A TCTGTTTGACGCGCT A GCGCTTGGTACAGGTAGCCCTGCGG A TCTGTTTGACGCGCT GCCGGTACGGATATGCGACC
Irx2	ENSMUST00000074372.5	LOH	B8	CTATGCGCTATCCCGGACGC A TCTGTTTGACGCGCT A AGCTCCTCGCTGCGCGGCGCCGCCA A TCTGTTTGACGCGCT GCCGGTACGGATATGCGACC
Irx2	ENSMUST00000074372.5	LOH	B8	CTATGCGCTATCCCGGACGC A TCTGTTTGACGCGCT A AAGGCCGCCGAGCCGGGGTACGGGC A TCTGTTTGACGCGCT GCCGGTACGGATATGCGACC
Irx2	ENSMUST00000074372.5	LOH	B8	CTATGCGCTATCCCGGACGC A TCTGTTTGACGCGCT A GCGTCCGCCGAGTACTGCAGCGGGC A TCTGTTTGACGCGCT GCCGGTACGGATATGCGACC
Irx2	ENSMUST00000074372.5	LOH	B8	CTATGCGCTATCCCGGACGC A TCTGTTTGACGCGCT A TGTGCGTGTCGTATGGCGAGCCCAC A TCTGTTTGACGCGCT GCCGGTACGGATATGCGACC
Irx2	ENSMUST00000074372.5	LOH	B8	CTATGCGCTATCCCGGACGC A TCTGTTTGACGCGCT A GATAGGCCGCACTGCCATATGGATG A TCTGTTTGACGCGCT GCCGGTACGGATATGCGACC
Irx2	ENSMUST00000074372.5	LOH	B8	CTATGCGCTATCCCGGACGC A TCTGTTTGACGCGCT A TCTTTCGGTGTTCGTTGAGCCAGGC A TCTGTTTGACGCGCT GCCGGTACGGATATGCGACC
Irx2	ENSMUST00000074372.5	LOH	B8	CTATGCGCTATCCCGGACGC A TCTGTTTGACGCGCT A GACCTGCGTGAGGGTCATCTTGGTG A TCTGTTTGACGCGCT GCCGGTACGGATATGCGACC
Irx2	ENSMUST00000074372.5	LOH	B8	CTATGCGCTATCCCGGACGC A TCTGTTTGACGCGCT A CCAGGTCATTTTGTTCTCCTTCTTG A TCTGTTTGACGCGCT GCCGGTACGGATATGCGACC
Irx2	ENSMUST00000074372.5	LOH	B8	CTATGCGCTATCCCGGACGC A TCTGTTTGACGCGCT A TCTGGAAGCATCTCCCTCGTCCTCG A TCTGTTTGACGCGCT GCCGGTACGGATATGCGACC
Irx2	ENSMUST00000074372.5	LOH	B8	CTATGCGCTATCCCGGACGC A TCTGTTTGACGCGCT A CTCCGCAGAGGTCTCTGTGCCATCC A TCTGTTTGACGCGCT GCCGGTACGGATATGCGACC
Irx2	ENSMUST00000074372.5	LOH	B8	CTATGCGCTATCCCGGACGC A TCTGTTTGACGCGCT A ATCCCCGGCGCGGCAGGGCAATTTT A TCTGTTTGACGCGCT GCCGGTACGGATATGCGACC
Irx2	ENSMUST00000074372.5	LOH	B8	CTATGCGCTATCCCGGACGC A TCTGTTTGACGCGCT A GTCCTCCAGGTCCTCAAACTTGTCC A TCTGTTTGACGCGCT GCCGGTACGGATATGCGACC
Irx2	ENSMUST00000074372.5	LOH	B8	CTATGCGCTATCCCGGACGC A TCTGTTTGACGCGCT A TACGGGCTTGGGTGGCGCCAGGTCC A TCTGTTTGACGCGCT GCCGGTACGGATATGCGACC
Irx2	ENSMUST00000074372.5	LOH	B8	CTATGCGCTATCCCGGACGC A TCTGTTTGACGCGCT A TTCGGGCGCCGGGCTCAGCAGGGGT A TCTGTTTGACGCGCT GCCGGTACGGATATGCGACC
Irx2	ENSMUST00000074372.5	LOH	B8	CTATGCGCTATCCCGGACGC A TCTGTTTGACGCGCT A GGCGACGTCCGGCTGCCTAGGGGCG A TCTGTTTGACGCGCT GCCGGTACGGATATGCGACC
Irx2	ENSMUST00000074372.5	LOH	B8	CTATGCGCTATCCCGGACGC A TCTGTTTGACGCGCT A GCTATCTCGGCCAGCGACCACAGCT A TCTGTTTGACGCGCT GCCGGTACGGATATGCGACC
Irx2	ENSMUST00000074372.5	LOH	B8	CTATGCGCTATCCCGGACGC A TCTGTTTGACGCGCT A CCCAGTCGAGGCAGGCGCGGCGGCA A TCTGTTTGACGCGCT GCCGGTACGGATATGCGACC
Irx2	ENSMUST00000074372.5	LOH	B8	CTATGCGCTATCCCGGACGC A TCTGTTTGACGCGCT A GAGGTGGCGGCCCAGCAGGGGCGAA A TCTGTTTGACGCGCT GCCGGTACGGATATGCGACC
Irx2	ENSMUST00000074372.5	LOH	B8	CTATGCGCTATCCCGGACGC A TCTGTTTGACGCGCT A TGCGTTTAAGTTCCCGTAGTTTGTG A TCTGTTTGACGCGCT GCCGGTACGGATATGCGACC
Irx2	ENSMUST00000074372.5	LOH	B8	CTATGCGCTATCCCGGACGC A TCTGTTTGACGCGCT A GCCTGGTGAGGAGGCCGCGGTATTG A TCTGTTTGACGCGCT GCCGGTACGGATATGCGACC
Irx2	ENSMUST00000074372.5	LOH	B8	CTATGCGCTATCCCGGACGC A TCTGTTTGACGCGCT A CGAGCCCGCCTTGCCCGTGTCGCTG A TCTGTTTGACGCGCT GCCGGTACGGATATGCGACC
Irx2	ENSMUST00000074372.5	LOH	B8	CTATGCGCTATCCCGGACGC A TCTGTTTGACGCGCT A TTTCTTGGGCTCGTAGCCGCCGCCC A TCTGTTTGACGCGCT GCCGGTACGGATATGCGACC
Irx2	ENSMUST00000074372.5	LOH	B8	CTATGCGCTATCCCGGACGC A TCTGTTTGACGCGCT A CTACTTGCACTGCTGACCTTGGCCC A TCTGTTTGACGCGCT GCCGGTACGGATATGCGACC
Irx2	ENSMUST00000074372.5	LOH	B8	CTATGCGCTATCCCGGACGC A TCTGTTTGACGCGCT A TTGTATCTGTGTATTTATGAACTTG A TCTGTTTGACGCGCT GCCGGTACGGATATGCGACC
Irx2	ENSMUST00000074372.5	LOH	B8	CTATGCGCTATCCCGGACGC A TCTGTTTGACGCGCT A TGCATCCTCTTATACAGTGGCACAA A TCTGTTTGACGCGCT GCCGGTACGGATATGCGACC
Irx2	ENSMUST00000074372.5	LOH	B8	CTATGCGCTATCCCGGACGC A TCTGTTTGACGCGCT A ATGCCCAAACAACGTGTGTCCAGTC A TCTGTTTGACGCGCT GCCGGTACGGATATGCGACC
Irx2	ENSMUST00000074372.5	LOH	B8	CTATGCGCTATCCCGGACGC A TCTGTTTGACGCGCT A TTTCCAAAAGTCACACAAACATAGG A TCTGTTTGACGCGCT GCCGGTACGGATATGCGACC
Irx2	ENSMUST00000074372.5	LOH	B8	CTATGCGCTATCCCGGACGC A TCTGTTTGACGCGCT A AATAAATTTTACAGCAAGTCCTATC A TCTGTTTGACGCGCT GCCGGTACGGATATGCGACC
Irx2	ENSMUST00000074372.5	LOH	B8	CTATGCGCTATCCCGGACGC A TCTGTTTGACGCGCT A CTTCTGAAGGACTCAAGTTCTTCAA A TCTGTTTGACGCGCT GCCGGTACGGATATGCGACC
Irx2	ENSMUST00000074372.5	LOH	B8	CTATGCGCTATCCCGGACGC A TCTGTTTGACGCGCT A AAGTTTTAGATTTCATTGCAATACA A TCTGTTTGACGCGCT GCCGGTACGGATATGCGACC
Irx2	ENSMUST00000074372.5	LOH	B8	CTATGCGCTATCCCGGACGC A TCTGTTTGACGCGCT A CTGATGTTAAACAACCAACAGAGAT A TCTGTTTGACGCGCT GCCGGTACGGATATGCGACC
Irx2	ENSMUST00000074372.5	LOH	B8	CTATGCGCTATCCCGGACGC A TCTGTTTGACGCGCT A CTACCCAAATGGGTCTCCAGTAAAA A TCTGTTTGACGCGCT GCCGGTACGGATATGCGACC
Irx2	ENSMUST00000074372.5	LOH	B8	CTATGCGCTATCCCGGACGC A TCTGTTTGACGCGCT A AAAGGTGAGGTAGGACCACCTTTGG A TCTGTTTGACGCGCT GCCGGTACGGATATGCGACC
Irx2	ENSMUST00000074372.5	LOH	B8	CTATGCGCTATCCCGGACGC A TCTGTTTGACGCGCT A AACCGTAGGTATCTCCCTGTTGTAC A TCTGTTTGACGCGCT GCCGGTACGGATATGCGACC
Irx2	ENSMUST00000074372.5	LOH	B8	CTATGCGCTATCCCGGACGC A TCTGTTTGACGCGCT A GGATTTGCATATTCAGAGAACAAAA A TCTGTTTGACGCGCT GCCGGTACGGATATGCGACC
Irx2	ENSMUST00000074372.5	LOH	B8	CTATGCGCTATCCCGGACGC A TCTGTTTGACGCGCT A GTGGCATATCCTTTTATTTTGTTTT A TCTGTTTGACGCGCT GCCGGTACGGATATGCGACC
Irx1	ENSMUST00000077337.8	LOH	B8	CTATGCGCTATCCCGGACGC A TCTGTTTGACGCGCT A AGATCGCGCGCCGACTGCGGCGGCC A TCTGTTTGACGCGCT GCCGGTACGGATATGCGACC
Irx1	ENSMUST00000077337.8	LOH	B8	CTATGCGCTATCCCGGACGC A TCTGTTTGACGCGCT A TCCTCGGCCCAGTGCTCGCTGGCGG A TCTGTTTGACGCGCT GCCGGTACGGATATGCGACC
Irx1	ENSMUST00000077337.8	LOH	B8	CTATGCGCTATCCCGGACGC A TCTGTTTGACGCGCT A AACTGCGCGGGCAAGAAGACCGGCT A TCTGTTTGACGCGCT GCCGGTACGGATATGCGACC
Irx1	ENSMUST00000077337.8	LOH	B8	CTATGCGCTATCCCGGACGC A TCTGTTTGACGCGCT A CCCAGCTGCGGGAAGGACATGTCCG A TCTGTTTGACGCGCT GCCGGTACGGATATGCGACC
Irx1	ENSMUST00000077337.8	LOH	B8	CTATGCGCTATCCCGGACGC A TCTGTTTGACGCGCT A GGGCGCTCTCCACCATAGGCGCCCG A TCTGTTTGACGCGCT GCCGGTACGGATATGCGACC
Irx1	ENSMUST00000077337.8	LOH	B8	CTATGCGCTATCCCGGACGC A TCTGTTTGACGCGCT A AGTCCCGGGACGGCCCGACGAGGCG A TCTGTTTGACGCGCT GCCGGTACGGATATGCGACC
Irx1	ENSMUST00000077337.8	LOH	B8	CTATGCGCTATCCCGGACGC A TCTGTTTGACGCGCT A GGTCCCGCCGCGGCATACATGCCTA A TCTGTTTGACGCGCT GCCGGTACGGATATGCGACC
Irx1	ENSMUST00000077337.8	LOH	B8	CTATGCGCTATCCCGGACGC A TCTGTTTGACGCGCT A CTGAGGTCCGCGGCATAGGGCAAGA A TCTGTTTGACGCGCT GCCGGTACGGATATGCGACC
Irx1	ENSMUST00000077337.8	LOH	B8	CTATGCGCTATCCCGGACGC A TCTGTTTGACGCGCT A TGCACCCCGGGGTTGTCCTTCAGTT A TCTGTTTGACGCGCT GCCGGTACGGATATGCGACC
Irx1	ENSMUST00000077337.8	LOH	B8	CTATGCGCTATCCCGGACGC A TCTGTTTGACGCGCT A AACTGACCATAGGGATAATAAGCAG A TCTGTTTGACGCGCT GCCGGTACGGATATGCGACC
Irx1	ENSMUST00000077337.8	LOH	B8	CTATGCGCTATCCCGGACGC A TCTGTTTGACGCGCT A GTGCTGGTGCTCTCCCGCGTGGCGT A TCTGTTTGACGCGCT GCCGGTACGGATATGCGACC
Irx1	ENSMUST00000077337.8	LOH	B8	CTATGCGCTATCCCGGACGC A TCTGTTTGACGCGCT A TCTCCTTTGGTGGGGTACGGGTTCT A TCTGTTTGACGCGCT GCCGGTACGGATATGCGACC
Irx1	ENSMUST00000077337.8	LOH	B8	CTATGCGCTATCCCGGACGC A TCTGTTTGACGCGCT A CAGGTGGAGACCTGTGTGAGGGTCA A TCTGTTTGACGCGCT GCCGGTACGGATATGCGACC
Irx1	ENSMUST00000077337.8	LOH	B8	CTATGCGCTATCCCGGACGC A TCTGTTTGACGCGCT A CTTCCTGGTCCTTGCTGCGCGCCCC A TCTGTTTGACGCGCT GCCGGTACGGATATGCGACC
Irx1	ENSMUST00000077337.8	LOH	B8	CTATGCGCTATCCCGGACGC A TCTGTTTGACGCGCT A CGTCCTCGGCCTTCTCGGGGTCGCC A TCTGTTTGACGCGCT GCCGGTACGGATATGCGACC
Irx1	ENSMUST00000077337.8	LOH	B8	CTATGCGCTATCCCGGACGC A TCTGTTTGACGCGCT A CATCACGCTCGTCGATCTGATCGAT A TCTGTTTGACGCGCT GCCGGTACGGATATGCGACC
Irx1	ENSMUST00000077337.8	LOH	B8	CTATGCGCTATCCCGGACGC A TCTGTTTGACGCGCT A CGCGCGCCCTAGGAGCCTCCGCCTT A TCTGTTTGACGCGCT GCCGGTACGGATATGCGACC
Irx1	ENSMUST00000077337.8	LOH	B8	CTATGCGCTATCCCGGACGC A TCTGTTTGACGCGCT A TCTCAGCAGCCGACAATGGGGAGCT A TCTGTTTGACGCGCT GCCGGTACGGATATGCGACC
Irx1	ENSMUST00000077337.8	LOH	B8	CTATGCGCTATCCCGGACGC A TCTGTTTGACGCGCT A CGGGCTCTGAGACCTCCTTAACCAG A TCTGTTTGACGCGCT GCCGGTACGGATATGCGACC
Irx1	ENSMUST00000077337.8	LOH	B8	CTATGCGCTATCCCGGACGC A TCTGTTTGACGCGCT A TGTGCGGCGCGCCCTGCAGGCCGAC A TCTGTTTGACGCGCT GCCGGTACGGATATGCGACC
Irx1	ENSMUST00000077337.8	LOH	B8	CTATGCGCTATCCCGGACGC A TCTGTTTGACGCGCT A GCGCACCATCGGGGCTAGTGGCTGT A TCTGTTTGACGCGCT GCCGGTACGGATATGCGACC
Irx1	ENSMUST00000077337.8	LOH	B8	CTATGCGCTATCCCGGACGC A TCTGTTTGACGCGCT A TGGGCGGCCCGTGTGCGCTGGCGTG A TCTGTTTGACGCGCT GCCGGTACGGATATGCGACC
Irx1	ENSMUST00000077337.8	LOH	B8	CTATGCGCTATCCCGGACGC A TCTGTTTGACGCGCT A AGGTGTACAGTCCGTGGCTGGGTAG A TCTGTTTGACGCGCT GCCGGTACGGATATGCGACC
Irx1	ENSMUST00000077337.8	LOH	B8	CTATGCGCTATCCCGGACGC A TCTGTTTGACGCGCT A AGCCCTGTGCTAGGAACGCGCCGTT A TCTGTTTGACGCGCT GCCGGTACGGATATGCGACC
Irx1	ENSMUST00000077337.8	LOH	B8	CTATGCGCTATCCCGGACGC A TCTGTTTGACGCGCT A GAGGTGCTGCATGCGGCGCGCTGAC A TCTGTTTGACGCGCT GCCGGTACGGATATGCGACC
Irx1	ENSMUST00000077337.8	LOH	B8	CTATGCGCTATCCCGGACGC A TCTGTTTGACGCGCT A TGGCAACCTGGACTGGCGGCTGTGG A TCTGTTTGACGCGCT GCCGGTACGGATATGCGACC
Irx1	ENSMUST00000077337.8	LOH	B8	CTATGCGCTATCCCGGACGC A TCTGTTTGACGCGCT A CTGGAAGTGCAGGACTGCTGCGTGC A TCTGTTTGACGCGCT GCCGGTACGGATATGCGACC
Irx1	ENSMUST00000077337.8	LOH	B8	CTATGCGCTATCCCGGACGC A TCTGTTTGACGCGCT A AAGGGCGACTTTAACTGTTGTGGGG A TCTGTTTGACGCGCT GCCGGTACGGATATGCGACC
Irx1	ENSMUST00000077337.8	LOH	B8	CTATGCGCTATCCCGGACGC A TCTGTTTGACGCGCT A AGGATCCGAGGCGTTCCCTCCTGCG A TCTGTTTGACGCGCT GCCGGTACGGATATGCGACC
Irx1	ENSMUST00000077337.8	LOH	B8	CTATGCGCTATCCCGGACGC A TCTGTTTGACGCGCT A TTAATTCTTCCCTCGTCTCCTCCCC A TCTGTTTGACGCGCT GCCGGTACGGATATGCGACC
Irx1	ENSMUST00000077337.8	LOH	B8	CTATGCGCTATCCCGGACGC A TCTGTTTGACGCGCT A AATCACTGACGCTGCCGTCACGTTT A TCTGTTTGACGCGCT GCCGGTACGGATATGCGACC
Irx1	ENSMUST00000077337.8	LOH	B8	CTATGCGCTATCCCGGACGC A TCTGTTTGACGCGCT A CTTCCCAAGCGCTTAGGCAGGATGA A TCTGTTTGACGCGCT GCCGGTACGGATATGCGACC
Irx1	ENSMUST00000077337.8	LOH	B8	CTATGCGCTATCCCGGACGC A TCTGTTTGACGCGCT A GCATTTACCGAATCGGATAATCAAT A TCTGTTTGACGCGCT GCCGGTACGGATATGCGACC
Irx1	ENSMUST00000077337.8	LOH	B8	CTATGCGCTATCCCGGACGC A TCTGTTTGACGCGCT A CACGCTATATACAGAAAGGGGAAAA A TCTGTTTGACGCGCT GCCGGTACGGATATGCGACC
Irx1	ENSMUST00000077337.8	LOH	B8	CTATGCGCTATCCCGGACGC A TCTGTTTGACGCGCT A TCGTTTCATTTAGTTTATTAGACAA A TCTGTTTGACGCGCT GCCGGTACGGATATGCGACC
Irx1	ENSMUST00000077337.8	LOH	B8	CTATGCGCTATCCCGGACGC A TCTGTTTGACGCGCT A AGATCGCAAACATCATGGCCTCCCC A TCTGTTTGACGCGCT GCCGGTACGGATATGCGACC
Irx1	ENSMUST00000077337.8	LOH	B8	CTATGCGCTATCCCGGACGC A TCTGTTTGACGCGCT A TCTCCCAAAAGAGTCTGGCGAAACC A TCTGTTTGACGCGCT GCCGGTACGGATATGCGACC
Irx1	ENSMUST00000077337.8	LOH	B8	CTATGCGCTATCCCGGACGC A TCTGTTTGACGCGCT A TACCATCACGGACTGTGCGCCTGAC A TCTGTTTGACGCGCT GCCGGTACGGATATGCGACC
Irx1	ENSMUST00000077337.8	LOH	B8	CTATGCGCTATCCCGGACGC A TCTGTTTGACGCGCT A TTTACACTGCCAACAAGAAGCTGGC A TCTGTTTGACGCGCT GCCGGTACGGATATGCGACC
Irx1	ENSMUST00000077337.8	LOH	B8	CTATGCGCTATCCCGGACGC A TCTGTTTGACGCGCT A ATTGAACGCATTTATGTACTTAAAA A TCTGTTTGACGCGCT GCCGGTACGGATATGCGACC
Ppp1r1b	ENSMUST00000078694.8	LOH	B8	CTATGCGCTATCCCGGACGC A TCTGTTTGACGCGCT A TGGCTTTAACCTCTTCGCCCACCCC A TCTGTTTGACGCGCT GCCGGTACGGATATGCGACC
Ppp1r1b	ENSMUST00000078694.8	LOH	B8	CTATGCGCTATCCCGGACGC A TCTGTTTGACGCGCT A AAGTCCAGCGGTGACGCTAAGGGGA A TCTGTTTGACGCGCT GCCGGTACGGATATGCGACC
Ppp1r1b	ENSMUST00000078694.8	LOH	B8	CTATGCGCTATCCCGGACGC A TCTGTTTGACGCGCT A CCAGAACTCGGCGTTGTATTATTAA A TCTGTTTGACGCGCT GCCGGTACGGATATGCGACC
Ppp1r1b	ENSMUST00000078694.8	LOH	B8	CTATGCGCTATCCCGGACGC A TCTGTTTGACGCGCT A CGGGCTGGGAGGAGGGTGCGGAGTG A TCTGTTTGACGCGCT GCCGGTACGGATATGCGACC
Ppp1r1b	ENSMUST00000078694.8	LOH	B8	CTATGCGCTATCCCGGACGC A TCTGTTTGACGCGCT A TGGAGGGAGGGCTTAGGGGAAAGCG A TCTGTTTGACGCGCT GCCGGTACGGATATGCGACC
Ppp1r1b	ENSMUST00000078694.8	LOH	B8	CTATGCGCTATCCCGGACGC A TCTGTTTGACGCGCT A CCAACCCTGGGGTCCCAGCCCGTCC A TCTGTTTGACGCGCT GCCGGTACGGATATGCGACC
Ppp1r1b	ENSMUST00000078694.8	LOH	B8	CTATGCGCTATCCCGGACGC A TCTGTTTGACGCGCT A GCCGCTACTGGCTGCACCCCACAGG A TCTGTTTGACGCGCT GCCGGTACGGATATGCGACC
Ppp1r1b	ENSMUST00000078694.8	LOH	B8	CTATGCGCTATCCCGGACGC A TCTGTTTGACGCGCT A GCTCTACCAGCTTCTGTCTATCCCC A TCTGTTTGACGCGCT GCCGGTACGGATATGCGACC
Ppp1r1b	ENSMUST00000078694.8	LOH	B8	CTATGCGCTATCCCGGACGC A TCTGTTTGACGCGCT A TTGGGGCGCGGGGCTCTGGCTGCCG A TCTGTTTGACGCGCT GCCGGTACGGATATGCGACC
Ppp1r1b	ENSMUST00000078694.8	LOH	B8	CTATGCGCTATCCCGGACGC A TCTGTTTGACGCGCT A CCCGCGCCTTAGCTGCGCGCCACCG A TCTGTTTGACGCGCT GCCGGTACGGATATGCGACC
Ppp1r1b	ENSMUST00000078694.8	LOH	B8	CTATGCGCTATCCCGGACGC A TCTGTTTGACGCGCT A ACAGCGGGGCTCGCCTGCAGCGCCG A TCTGTTTGACGCGCT GCCGGTACGGATATGCGACC
Ppp1r1b	ENSMUST00000078694.8	LOH	B8	CTATGCGCTATCCCGGACGC A TCTGTTTGACGCGCT A CCCAGGAAAATCCCGCGCTCCACGA A TCTGTTTGACGCGCT GCCGGTACGGATATGCGACC
Ppp1r1b	ENSMUST00000078694.8	LOH	B8	CTATGCGCTATCCCGGACGC A TCTGTTTGACGCGCT A GAGCTGCGGGTGGCGCGTGCTGCGC A TCTGTTTGACGCGCT GCCGGTACGGATATGCGACC
Ppp1r1b	ENSMUST00000078694.8	LOH	B8	CTATGCGCTATCCCGGACGC A TCTGTTTGACGCGCT A TCTGGCTGAGCCCTGCTCGGCTGTC A TCTGTTTGACGCGCT GCCGGTACGGATATGCGACC
Ppp1r1b	ENSMUST00000078694.8	LOH	B8	CTATGCGCTATCCCGGACGC A TCTGTTTGACGCGCT A AATCTTCTTGCGGTCCTTGGGGTCC A TCTGTTTGACGCGCT GCCGGTACGGATATGCGACC
Ppp1r1b	ENSMUST00000078694.8	LOH	B8	CTATGCGCTATCCCGGACGC A TCTGTTTGACGCGCT A AAAGCATGGCAGGGGTTGGTCTCCG A TCTGTTTGACGCGCT GCCGGTACGGATATGCGACC
Ppp1r1b	ENSMUST00000078694.8	LOH	B8	CTATGCGCTATCCCGGACGC A TCTGTTTGACGCGCT A CTGGTGAGGAGTGCTCTGAGACCCG A TCTGTTTGACGCGCT GCCGGTACGGATATGCGACC
Ppp1r1b	ENSMUST00000078694.8	LOH	B8	CTATGCGCTATCCCGGACGC A TCTGTTTGACGCGCT A ACTTTGGGTGGTGCCCCTCTCCAGA A TCTGTTTGACGCGCT GCCGGTACGGATATGCGACC
Ppp1r1b	ENSMUST00000078694.8	LOH	B8	CTATGCGCTATCCCGGACGC A TCTGTTTGACGCGCT A TGCTGCACAGCTTTCAGTGATGGGG A TCTGTTTGACGCGCT GCCGGTACGGATATGCGACC
Ppp1r1b	ENSMUST00000078694.8	LOH	B8	CTATGCGCTATCCCGGACGC A TCTGTTTGACGCGCT A TCATCCTCTTCCTCCGAGGCCTGGT A TCTGTTTGACGCGCT GCCGGTACGGATATGCGACC
Ppp1r1b	ENSMUST00000078694.8	LOH	B8	CTATGCGCTATCCCGGACGC A TCTGTTTGACGCGCT A TACCCAAGCTCCCGAAGCTCCCCTA A TCTGTTTGACGCGCT GCCGGTACGGATATGCGACC
Ppp1r1b	ENSMUST00000078694.8	LOH	B8	CTATGCGCTATCCCGGACGC A TCTGTTTGACGCGCT A TGCTGCCTTTCAGGACCTCCGCCTG A TCTGTTTGACGCGCT GCCGGTACGGATATGCGACC
Ppp1r1b	ENSMUST00000078694.8	LOH	B8	CTATGCGCTATCCCGGACGC A TCTGTTTGACGCGCT A TCCCAGGGCCCCTCCAGACCCCGGC A TCTGTTTGACGCGCT GCCGGTACGGATATGCGACC
Ppp1r1b	ENSMUST00000078694.8	LOH	B8	CTATGCGCTATCCCGGACGC A TCTGTTTGACGCGCT A ACTTGGTCCTCAGAGTTTCCATCTC A TCTGTTTGACGCGCT GCCGGTACGGATATGCGACC
Ppp1r1b	ENSMUST00000078694.8	LOH	B8	CTATGCGCTATCCCGGACGC A TCTGTTTGACGCGCT A GGCTCACTTAGTGTTGCTCTGCCTT A TCTGTTTGACGCGCT GCCGGTACGGATATGCGACC
Ppp1r1b	ENSMUST00000078694.8	LOH	B8	CTATGCGCTATCCCGGACGC A TCTGTTTGACGCGCT A TCTGAGCTTATGTGCCAGGCTCAGG A TCTGTTTGACGCGCT GCCGGTACGGATATGCGACC
Ppp1r1b	ENSMUST00000078694.8	LOH	B8	CTATGCGCTATCCCGGACGC A TCTGTTTGACGCGCT A GGGTGGGGACAGAGTGGGTTTCTGG A TCTGTTTGACGCGCT GCCGGTACGGATATGCGACC
Ppp1r1b	ENSMUST00000078694.8	LOH	B8	CTATGCGCTATCCCGGACGC A TCTGTTTGACGCGCT A AGCAGGTGAAAGACAGGGTACAAAG A TCTGTTTGACGCGCT GCCGGTACGGATATGCGACC
Ppp1r1b	ENSMUST00000078694.8	LOH	B8	CTATGCGCTATCCCGGACGC A TCTGTTTGACGCGCT A CCAAAGCAAACAGAGACCAGCCTTA A TCTGTTTGACGCGCT GCCGGTACGGATATGCGACC
Ppp1r1b	ENSMUST00000078694.8	LOH	B8	CTATGCGCTATCCCGGACGC A TCTGTTTGACGCGCT A GGGTAAATAGAAGAATGACTGGCAG A TCTGTTTGACGCGCT GCCGGTACGGATATGCGACC
Ppp1r1b	ENSMUST00000078694.8	LOH	B8	CTATGCGCTATCCCGGACGC A TCTGTTTGACGCGCT A TTTATGGCCTTCTGGGGTTTCCAGT A TCTGTTTGACGCGCT GCCGGTACGGATATGCGACC
Ppp1r1b	ENSMUST00000078694.8	LOH	B8	CTATGCGCTATCCCGGACGC A TCTGTTTGACGCGCT A AGGGGACTTGTGGAGAATAAATGGT A TCTGTTTGACGCGCT GCCGGTACGGATATGCGACC
Ppp1r1b	ENSMUST00000078694.8	LOH	B8	CTATGCGCTATCCCGGACGC A TCTGTTTGACGCGCT A CTTAGGACCTGCCCTGTGGGTCTCC A TCTGTTTGACGCGCT GCCGGTACGGATATGCGACC
Ppp1r1b	ENSMUST00000078694.8	LOH	B8	CTATGCGCTATCCCGGACGC A TCTGTTTGACGCGCT A GAAGGAGGAGATCTCAGGGCACCTG A TCTGTTTGACGCGCT GCCGGTACGGATATGCGACC
Ppp1r1b	ENSMUST00000078694.8	LOH	B8	CTATGCGCTATCCCGGACGC A TCTGTTTGACGCGCT A GGGACTCAACGCCCACCACTGGTAG A TCTGTTTGACGCGCT GCCGGTACGGATATGCGACC
Ppp1r1b	ENSMUST00000078694.8	LOH	B8	CTATGCGCTATCCCGGACGC A TCTGTTTGACGCGCT A CTCTGCAAAGAATGCGTGAGACCTG A TCTGTTTGACGCGCT GCCGGTACGGATATGCGACC
Ppp1r1b	ENSMUST00000078694.8	LOH	B8	CTATGCGCTATCCCGGACGC A TCTGTTTGACGCGCT A CCATCTTGCAGGCACCCAGCAGGAA A TCTGTTTGACGCGCT GCCGGTACGGATATGCGACC
Ppp1r1b	ENSMUST00000078694.8	LOH	B8	CTATGCGCTATCCCGGACGC A TCTGTTTGACGCGCT A GTGCATTCCTGGCACCAAAGCACAA A TCTGTTTGACGCGCT GCCGGTACGGATATGCGACC
Ppp1r1b	ENSMUST00000078694.8	LOH	B8	CTATGCGCTATCCCGGACGC A TCTGTTTGACGCGCT A GAGGACAAGGAGAACCAGGCTCCCC A TCTGTTTGACGCGCT GCCGGTACGGATATGCGACC
Ppp1r1b	ENSMUST00000078694.8	LOH	B8	CTATGCGCTATCCCGGACGC A TCTGTTTGACGCGCT A AGGAGGGGTTCAGGCCTAGAGTAAG A TCTGTTTGACGCGCT GCCGGTACGGATATGCGACC
Cldn19	ENSMUST00000084309.7	LOH	B8	CTATGCGCTATCCCGGACGC A TCTGTTTGACGCGCT A CTGGCTGGCCAGCAGAGGCAGTGGC A TCTGTTTGACGCGCT GCCGGTACGGATATGCGACC
Cldn19	ENSMUST00000084309.7	LOH	B8	CTATGCGCTATCCCGGACGC A TCTGTTTGACGCGCT A ACAGGAGGAGAGGAGGAGAGGGGAT A TCTGTTTGACGCGCT GCCGGTACGGATATGCGACC
Cldn19	ENSMUST00000084309.7	LOH	B8	CTATGCGCTATCCCGGACGC A TCTGTTTGACGCGCT A ACAGCCGGAAAAGGGGAGCTAAGTG A TCTGTTTGACGCGCT GCCGGTACGGATATGCGACC
Cldn19	ENSMUST00000084309.7	LOH	B8	CTATGCGCTATCCCGGACGC A TCTGTTTGACGCGCT A AGGAGCGTTGTGGTCATGGTAAGAG A TCTGTTTGACGCGCT GCCGGTACGGATATGCGACC
Cldn19	ENSMUST00000084309.7	LOH	B8	CTATGCGCTATCCCGGACGC A TCTGTTTGACGCGCT A AGGACTCAGAGATGGGCCAGGGTGT A TCTGTTTGACGCGCT GCCGGTACGGATATGCGACC
Cldn19	ENSMUST00000084309.7	LOH	B8	CTATGCGCTATCCCGGACGC A TCTGTTTGACGCGCT A TGGCCCAGGTAGGAGTCTGAGAGTT A TCTGTTTGACGCGCT GCCGGTACGGATATGCGACC
Cldn19	ENSMUST00000084309.7	LOH	B8	CTATGCGCTATCCCGGACGC A TCTGTTTGACGCGCT A CCAGGAGCTGGAGGCCCGAGTTGGC A TCTGTTTGACGCGCT GCCGGTACGGATATGCGACC
Cldn19	ENSMUST00000084309.7	LOH	B8	CTATGCGCTATCCCGGACGC A TCTGTTTGACGCGCT A CCCAGCCGCCCAAGGCTAGGAAGTA A TCTGTTTGACGCGCT GCCGGTACGGATATGCGACC
Cldn19	ENSMUST00000084309.7	LOH	B8	CTATGCGCTATCCCGGACGC A TCTGTTTGACGCGCT A GCAGGGCAGTGCTGGCGATGATGCC A TCTGTTTGACGCGCT GCCGGTACGGATATGCGACC
Cldn19	ENSMUST00000084309.7	LOH	B8	CTATGCGCTATCCCGGACGC A TCTGTTTGACGCGCT A CTGCATAGGAAGACTGCTTCCACTG A TCTGTTTGACGCGCT GCCGGTACGGATATGCGACC
Cldn19	ENSMUST00000084309.7	LOH	B8	CTATGCGCTATCCCGGACGC A TCTGTTTGACGCGCT A GGCCCACGGCAGTGATGATGGCATC A TCTGTTTGACGCGCT GCCGGTACGGATATGCGACC
Cldn19	ENSMUST00000084309.7	LOH	B8	CTATGCGCTATCCCGGACGC A TCTGTTTGACGCGCT A CGCAAGACATCCACAGCCCTTCGTA A TCTGTTTGACGCGCT GCCGGTACGGATATGCGACC
Cldn19	ENSMUST00000084309.7	LOH	B8	CTATGCGCTATCCCGGACGC A TCTGTTTGACGCGCT A ATTGCACCTGCCCGGTGCTCTGAGA A TCTGTTTGACGCGCT GCCGGTACGGATATGCGACC
Cldn19	ENSMUST00000084309.7	LOH	B8	CTATGCGCTATCCCGGACGC A TCTGTTTGACGCGCT A GGGCCAGGAGTGAATCGTAGAGTTT A TCTGTTTGACGCGCT GCCGGTACGGATATGCGACC
Cldn19	ENSMUST00000084309.7	LOH	B8	CTATGCGCTATCCCGGACGC A TCTGTTTGACGCGCT A CTCGTGCTGACTGGATATGACCGTC A TCTGTTTGACGCGCT GCCGGTACGGATATGCGACC
Cldn19	ENSMUST00000084309.7	LOH	B8	CTATGCGCTATCCCGGACGC A TCTGTTTGACGCGCT A CCAGGAGCACAGCCACGACCATCAG A TCTGTTTGACGCGCT GCCGGTACGGATATGCGACC
Cldn19	ENSMUST00000084309.7	LOH	B8	CTATGCGCTATCCCGGACGC A TCTGTTTGACGCGCT A CGACACTGAGCACCATGGCCACAAA A TCTGTTTGACGCGCT GCCGGTACGGATATGCGACC
Cldn19	ENSMUST00000084309.7	LOH	B8	CTATGCGCTATCCCGGACGC A TCTGTTTGACGCGCT A CTCCAACCCGAGTGCACTTCATGCC A TCTGTTTGACGCGCT GCCGGTACGGATATGCGACC
Cldn19	ENSMUST00000084309.7	LOH	B8	CTATGCGCTATCCCGGACGC A TCTGTTTGACGCGCT A CACGGCTCTTGGCAGTGGGGTTACT A TCTGTTTGACGCGCT GCCGGTACGGATATGCGACC
Cldn19	ENSMUST00000084309.7	LOH	B8	CTATGCGCTATCCCGGACGC A TCTGTTTGACGCGCT A GGAAGAGAGCACCTCCGGAGATGGC A TCTGTTTGACGCGCT GCCGGTACGGATATGCGACC
Cldn19	ENSMUST00000084309.7	LOH	B8	CTATGCGCTATCCCGGACGC A TCTGTTTGACGCGCT A CAGTCAAAGTACAGAGACCTGCCAA A TCTGTTTGACGCGCT GCCGGTACGGATATGCGACC
Cldn19	ENSMUST00000084309.7	LOH	B8	CTATGCGCTATCCCGGACGC A TCTGTTTGACGCGCT A TTACCAGGGTAGCATACCAGGAGAC A TCTGTTTGACGCGCT GCCGGTACGGATATGCGACC
Cldn19	ENSMUST00000084309.7	LOH	B8	CTATGCGCTATCCCGGACGC A TCTGTTTGACGCGCT A ACAGGAGTGCTGGGGTTGAAGAATT A TCTGTTTGACGCGCT GCCGGTACGGATATGCGACC
Cldn19	ENSMUST00000084309.7	LOH	B8	CTATGCGCTATCCCGGACGC A TCTGTTTGACGCGCT A GCTGGGCCAAATTCGTACCTGGCAT A TCTGTTTGACGCGCT GCCGGTACGGATATGCGACC
Cldn19	ENSMUST00000084309.7	LOH	B8	CTATGCGCTATCCCGGACGC A TCTGTTTGACGCGCT A CCGGCCGAGGCCCAGCCGACGAACA A TCTGTTTGACGCGCT GCCGGTACGGATATGCGACC
Cldn19	ENSMUST00000084309.7	LOH	B8	CTATGCGCTATCCCGGACGC A TCTGTTTGACGCGCT A AGAAAGGAACCGCCCAGCATGGCCA A TCTGTTTGACGCGCT GCCGGTACGGATATGCGACC
Cldn19	ENSMUST00000084309.7	LOH	B8	CTATGCGCTATCCCGGACGC A TCTGTTTGACGCGCT A CTCTCCGGCTCTGGGCATGTGCAGC A TCTGTTTGACGCGCT GCCGGTACGGATATGCGACC
Cldn19	ENSMUST00000084309.7	LOH	B8	CTATGCGCTATCCCGGACGC A TCTGTTTGACGCGCT A CGATAGGGCTGTGGGATGCTGTTCG A TCTGTTTGACGCGCT GCCGGTACGGATATGCGACC
Cldn19	ENSMUST00000084309.7	LOH	B8	CTATGCGCTATCCCGGACGC A TCTGTTTGACGCGCT A TCTCTGGCAGCAGTTGAGGGTCCAG A TCTGTTTGACGCGCT GCCGGTACGGATATGCGACC
Cldn19	ENSMUST00000084309.7	LOH	B8	CTATGCGCTATCCCGGACGC A TCTGTTTGACGCGCT A ACCGAGGCGGGCAACTTAACAACAG A TCTGTTTGACGCGCT GCCGGTACGGATATGCGACC
Cldn19	ENSMUST00000084309.7	LOH	B8	CTATGCGCTATCCCGGACGC A TCTGTTTGACGCGCT A ACCCTGGCCTTTACACACCCAGGGG A TCTGTTTGACGCGCT GCCGGTACGGATATGCGACC
Cldn19	ENSMUST00000084309.7	LOH	B8	CTATGCGCTATCCCGGACGC A TCTGTTTGACGCGCT A ACACACAGTCTAGAGGTGGTAGGGG A TCTGTTTGACGCGCT GCCGGTACGGATATGCGACC
Cldn19	ENSMUST00000084309.7	LOH	B8	CTATGCGCTATCCCGGACGC A TCTGTTTGACGCGCT A CGAATGTTCACTTCTCTTTCCAAAA A TCTGTTTGACGCGCT GCCGGTACGGATATGCGACC
Wfdc15b	ENSMUST00000109376.4	LOH	B8	CTATGCGCTATCCCGGACGC A TCTGTTTGACGCGCT A GAAATAAACGTGGAGGGAGGTTGTC A TCTGTTTGACGCGCT GCCGGTACGGATATGCGACC
Wfdc15b	ENSMUST00000109376.4	LOH	B8	CTATGCGCTATCCCGGACGC A TCTGTTTGACGCGCT A GCGAAAGAAAGCTAAAACTCTCCTG A TCTGTTTGACGCGCT GCCGGTACGGATATGCGACC
Wfdc15b	ENSMUST00000109376.4	LOH	B8	CTATGCGCTATCCCGGACGC A TCTGTTTGACGCGCT A AGGACCCAGCAGAACTGTCCTCCGT A TCTGTTTGACGCGCT GCCGGTACGGATATGCGACC
Wfdc15b	ENSMUST00000109376.4	LOH	B8	CTATGCGCTATCCCGGACGC A TCTGTTTGACGCGCT A CTGTGGTTCACAGAGTAGTTCAGCA A TCTGTTTGACGCGCT GCCGGTACGGATATGCGACC
Wfdc15b	ENSMUST00000109376.4	LOH	B8	CTATGCGCTATCCCGGACGC A TCTGTTTGACGCGCT A TCATGGGAGGGCCGCCCTCAGAAGG A TCTGTTTGACGCGCT GCCGGTACGGATATGCGACC
Wfdc15b	ENSMUST00000109376.4	LOH	B8	CTATGCGCTATCCCGGACGC A TCTGTTTGACGCGCT A GAAAACTGTGCAGGTGAGCGTGGGG A TCTGTTTGACGCGCT GCCGGTACGGATATGCGACC
Wfdc15b	ENSMUST00000109376.4	LOH	B8	CTATGCGCTATCCCGGACGC A TCTGTTTGACGCGCT A GAGAGGCCAAGCAGCTTCATCTCCC A TCTGTTTGACGCGCT GCCGGTACGGATATGCGACC
Wfdc15b	ENSMUST00000109376.4	LOH	B8	CTATGCGCTATCCCGGACGC A TCTGTTTGACGCGCT A CAAAGCAGAATGGTCACTGCGAGTA A TCTGTTTGACGCGCT GCCGGTACGGATATGCGACC
Wfdc15b	ENSMUST00000109376.4	LOH	B8	CTATGCGCTATCCCGGACGC A TCTGTTTGACGCGCT A TTTATTTCAGGTCGAGCCATGTTAC A TCTGTTTGACGCGCT GCCGGTACGGATATGCGACC
Wfdc15b	ENSMUST00000109376.4	LOH	B8	CTATGCGCTATCCCGGACGC A TCTGTTTGACGCGCT A CTGGGCAATAGCCAGGTTTGGAAAA A TCTGTTTGACGCGCT GCCGGTACGGATATGCGACC
Wfdc15b	ENSMUST00000109376.4	LOH	B8	CTATGCGCTATCCCGGACGC A TCTGTTTGACGCGCT A GGACAAAGGGGCAGGGAACCCGATA A TCTGTTTGACGCGCT GCCGGTACGGATATGCGACC
Wfdc15b	ENSMUST00000109376.4	LOH	B8	CTATGCGCTATCCCGGACGC A TCTGTTTGACGCGCT A CTTTATCACGCCTGCATTTAGGTAT A TCTGTTTGACGCGCT GCCGGTACGGATATGCGACC
Wfdc15b	ENSMUST00000109376.4	LOH	B8	CTATGCGCTATCCCGGACGC A TCTGTTTGACGCGCT A AGCAACACTTCAGGGCGTCCTTGCA A TCTGTTTGACGCGCT GCCGGTACGGATATGCGACC
Wfdc15b	ENSMUST00000109376.4	LOH	B8	CTATGCGCTATCCCGGACGC A TCTGTTTGACGCGCT A CCACACAGCGCATCTGGCAGTAGAA A TCTGTTTGACGCGCT GCCGGTACGGATATGCGACC
Wfdc15b	ENSMUST00000109376.4	LOH	B8	CTATGCGCTATCCCGGACGC A TCTGTTTGACGCGCT A TTGTCTATTCTGGGCTCTCCCATGG A TCTGTTTGACGCGCT GCCGGTACGGATATGCGACC
Wfdc15b	ENSMUST00000109376.4	LOH	B8	CTATGCGCTATCCCGGACGC A TCTGTTTGACGCGCT A AACTGAATCACATGTGTTTTCTCCG A TCTGTTTGACGCGCT GCCGGTACGGATATGCGACC
Wfdc15b	ENSMUST00000109376.4	LOH	B8	CTATGCGCTATCCCGGACGC A TCTGTTTGACGCGCT A AAACAGAGGCCGGCTATCCTCGACT A TCTGTTTGACGCGCT GCCGGTACGGATATGCGACC
Wfdc15b	ENSMUST00000109376.4	LOH	B8	CTATGCGCTATCCCGGACGC A TCTGTTTGACGCGCT A GTTTCAGGATGGGCCTCTCGGAGGA A TCTGTTTGACGCGCT GCCGGTACGGATATGCGACC
Wfdc15b	ENSMUST00000109376.4	LOH	B8	CTATGCGCTATCCCGGACGC A TCTGTTTGACGCGCT A CTCATATTAACAAGCACTTAATCTT A TCTGTTTGACGCGCT GCCGGTACGGATATGCGACC
Wfdc15b	ENSMUST00000109376.4	LOH	B8	CTATGCGCTATCCCGGACGC A TCTGTTTGACGCGCT A CACAACACTTTATTCCTTTATTTTG A TCTGTTTGACGCGCT GCCGGTACGGATATGCGACC
Slc5a3	ENSMUST00000113975.2	LOH	B8	CTATGCGCTATCCCGGACGC A TCTGTTTGACGCGCT A CCAACCCCGCCGCATGGCTTTCAGA A TCTGTTTGACGCGCT GCCGGTACGGATATGCGACC
Slc5a3	ENSMUST00000113975.2	LOH	B8	CTATGCGCTATCCCGGACGC A TCTGTTTGACGCGCT A ATGCGTGCACTGGACTACACAGAGC A TCTGTTTGACGCGCT GCCGGTACGGATATGCGACC
Slc5a3	ENSMUST00000113975.2	LOH	B8	CTATGCGCTATCCCGGACGC A TCTGTTTGACGCGCT A TGCCAGCCCAATGAAGTGTTCACTC A TCTGTTTGACGCGCT GCCGGTACGGATATGCGACC
Slc5a3	ENSMUST00000113975.2	LOH	B8	CTATGCGCTATCCCGGACGC A TCTGTTTGACGCGCT A AAGGACTCCTGGATAAAGAGGGCCC A TCTGTTTGACGCGCT GCCGGTACGGATATGCGACC
Slc5a3	ENSMUST00000113975.2	LOH	B8	CTATGCGCTATCCCGGACGC A TCTGTTTGACGCGCT A TTGGAAAGGTTGTACTTCAACAAAA A TCTGTTTGACGCGCT GCCGGTACGGATATGCGACC
Slc5a3	ENSMUST00000113975.2	LOH	B8	CTATGCGCTATCCCGGACGC A TCTGTTTGACGCGCT A TCTGGGTTGATGCAAGCTATCTCAT A TCTGTTTGACGCGCT GCCGGTACGGATATGCGACC
Slc5a3	ENSMUST00000113975.2	LOH	B8	CTATGCGCTATCCCGGACGC A TCTGTTTGACGCGCT A AAAAGCCACAAATATCCTGCCCACA A TCTGTTTGACGCGCT GCCGGTACGGATATGCGACC
Slc5a3	ENSMUST00000113975.2	LOH	B8	CTATGCGCTATCCCGGACGC A TCTGTTTGACGCGCT A TTGATCACACTCAGGAGCACGGTAG A TCTGTTTGACGCGCT GCCGGTACGGATATGCGACC
Slc5a3	ENSMUST00000113975.2	LOH	B8	CTATGCGCTATCCCGGACGC A TCTGTTTGACGCGCT A GCTATTCTCGCTGCACTGCAGGATG A TCTGTTTGACGCGCT GCCGGTACGGATATGCGACC
Slc5a3	ENSMUST00000113975.2	LOH	B8	CTATGCGCTATCCCGGACGC A TCTGTTTGACGCGCT A AAGGCTTTTACTCTTAAAGCCACAA A TCTGTTTGACGCGCT GCCGGTACGGATATGCGACC
Slc5a3	ENSMUST00000113975.2	LOH	B8	CTATGCGCTATCCCGGACGC A TCTGTTTGACGCGCT A AACAGTCTTACAAATAGATGATTTT A TCTGTTTGACGCGCT GCCGGTACGGATATGCGACC
Slc5a3	ENSMUST00000113975.2	LOH	B8	CTATGCGCTATCCCGGACGC A TCTGTTTGACGCGCT A AGCAGGGATTAGAGACAAAAGCCTT A TCTGTTTGACGCGCT GCCGGTACGGATATGCGACC
Slc5a3	ENSMUST00000113975.2	LOH	B8	CTATGCGCTATCCCGGACGC A TCTGTTTGACGCGCT A TTATAGACAGACTTGGTAGTCCGTG A TCTGTTTGACGCGCT GCCGGTACGGATATGCGACC
Slc5a3	ENSMUST00000113975.2	LOH	B8	CTATGCGCTATCCCGGACGC A TCTGTTTGACGCGCT A ACAACGTTTCACAAACTAAGCAAGT A TCTGTTTGACGCGCT GCCGGTACGGATATGCGACC
Slc5a3	ENSMUST00000113975.2	LOH	B8	CTATGCGCTATCCCGGACGC A TCTGTTTGACGCGCT A CTGCTAAACCCTAAAGTCCCTGTTC A TCTGTTTGACGCGCT GCCGGTACGGATATGCGACC
Slc5a3	ENSMUST00000113975.2	LOH	B8	CTATGCGCTATCCCGGACGC A TCTGTTTGACGCGCT A TTTTGTTTTGGTTATCAGGACTGAG A TCTGTTTGACGCGCT GCCGGTACGGATATGCGACC
Slc5a3	ENSMUST00000113975.2	LOH	B8	CTATGCGCTATCCCGGACGC A TCTGTTTGACGCGCT A GAGAACTAACTCAACTTTCCACTCA A TCTGTTTGACGCGCT GCCGGTACGGATATGCGACC
Slc5a3	ENSMUST00000113975.2	LOH	B8	CTATGCGCTATCCCGGACGC A TCTGTTTGACGCGCT A TCACATAATACCTCCTATTCACTAT A TCTGTTTGACGCGCT GCCGGTACGGATATGCGACC
Slc5a3	ENSMUST00000113975.2	LOH	B8	CTATGCGCTATCCCGGACGC A TCTGTTTGACGCGCT A GCCATCACACACGTATTCAAGCACA A TCTGTTTGACGCGCT GCCGGTACGGATATGCGACC
Slc5a3	ENSMUST00000113975.2	LOH	B8	CTATGCGCTATCCCGGACGC A TCTGTTTGACGCGCT A ACCTCTGTAGACCAACAGCCTCACC A TCTGTTTGACGCGCT GCCGGTACGGATATGCGACC
Slc5a3	ENSMUST00000113975.2	LOH	B8	CTATGCGCTATCCCGGACGC A TCTGTTTGACGCGCT A CTGATGCTTCTCTATAAACAAAAGC A TCTGTTTGACGCGCT GCCGGTACGGATATGCGACC
Slc5a3	ENSMUST00000113975.2	LOH	B8	CTATGCGCTATCCCGGACGC A TCTGTTTGACGCGCT A GAAGGATTCATAGCGACCCTGAAGA A TCTGTTTGACGCGCT GCCGGTACGGATATGCGACC
Slc5a3	ENSMUST00000113975.2	LOH	B8	CTATGCGCTATCCCGGACGC A TCTGTTTGACGCGCT A CTTGTGCAAATCTTTCAACATAAAC A TCTGTTTGACGCGCT GCCGGTACGGATATGCGACC
Slc5a3	ENSMUST00000113975.2	LOH	B8	CTATGCGCTATCCCGGACGC A TCTGTTTGACGCGCT A CCATGGGTGTCTGTGCGAGGGTGTC A TCTGTTTGACGCGCT GCCGGTACGGATATGCGACC
Slc5a3	ENSMUST00000113975.2	LOH	B8	CTATGCGCTATCCCGGACGC A TCTGTTTGACGCGCT A GCCTAAAGCTTCATTTTACTAAATT A TCTGTTTGACGCGCT GCCGGTACGGATATGCGACC
Slc5a3	ENSMUST00000113975.2	LOH	B8	CTATGCGCTATCCCGGACGC A TCTGTTTGACGCGCT A TTTATTCCCAATAACATTTTAAGCT A TCTGTTTGACGCGCT GCCGGTACGGATATGCGACC
Slc5a3	ENSMUST00000113975.2	LOH	B8	CTATGCGCTATCCCGGACGC A TCTGTTTGACGCGCT A AAGGTCTCAGTCCATCACTGCTTAT A TCTGTTTGACGCGCT GCCGGTACGGATATGCGACC
Slc5a3	ENSMUST00000113975.2	LOH	B8	CTATGCGCTATCCCGGACGC A TCTGTTTGACGCGCT A ATGAACGATCAATTTCACAACACTG A TCTGTTTGACGCGCT GCCGGTACGGATATGCGACC
Slc5a3	ENSMUST00000113975.2	LOH	B8	CTATGCGCTATCCCGGACGC A TCTGTTTGACGCGCT A GAAAATCACTAGCATTTCCCTAGAC A TCTGTTTGACGCGCT GCCGGTACGGATATGCGACC
Slc5a3	ENSMUST00000113975.2	LOH	B8	CTATGCGCTATCCCGGACGC A TCTGTTTGACGCGCT A CGAATCTCAAAACTTGATTATACTA A TCTGTTTGACGCGCT GCCGGTACGGATATGCGACC
Slc5a3	ENSMUST00000113975.2	LOH	B8	CTATGCGCTATCCCGGACGC A TCTGTTTGACGCGCT A AACAAACCTACATTGAAGTTAAAAT A TCTGTTTGACGCGCT GCCGGTACGGATATGCGACC
Slc5a3	ENSMUST00000113975.2	LOH	B8	CTATGCGCTATCCCGGACGC A TCTGTTTGACGCGCT A CCATCAAAGCCATACAGACAGAGGA A TCTGTTTGACGCGCT GCCGGTACGGATATGCGACC
Slc5a3	ENSMUST00000113975.2	LOH	B8	CTATGCGCTATCCCGGACGC A TCTGTTTGACGCGCT A TTCAGAACACAGAGATCCAACTTTT A TCTGTTTGACGCGCT GCCGGTACGGATATGCGACC
Slc5a3	ENSMUST00000113975.2	LOH	B8	CTATGCGCTATCCCGGACGC A TCTGTTTGACGCGCT A GGCTGCATCTTACAAGGTAGACAGA A TCTGTTTGACGCGCT GCCGGTACGGATATGCGACC
Slc5a3	ENSMUST00000113975.2	LOH	B8	CTATGCGCTATCCCGGACGC A TCTGTTTGACGCGCT A CCACATTGCAACCTCCAGGTTACCT A TCTGTTTGACGCGCT GCCGGTACGGATATGCGACC
Slc5a3	ENSMUST00000113975.2	LOH	B8	CTATGCGCTATCCCGGACGC A TCTGTTTGACGCGCT A AAGTCATTAGCAAAAGACTCAGTGA A TCTGTTTGACGCGCT GCCGGTACGGATATGCGACC
Slc5a3	ENSMUST00000113975.2	LOH	B8	CTATGCGCTATCCCGGACGC A TCTGTTTGACGCGCT A ACAAAACAACAACAAAGCAAAGCAG A TCTGTTTGACGCGCT GCCGGTACGGATATGCGACC
Slc5a3	ENSMUST00000113975.2	LOH	B8	CTATGCGCTATCCCGGACGC A TCTGTTTGACGCGCT A CTACAACAATACCTGACTAAAATAA A TCTGTTTGACGCGCT GCCGGTACGGATATGCGACC
Slc5a3	ENSMUST00000113975.2	LOH	B8	CTATGCGCTATCCCGGACGC A TCTGTTTGACGCGCT A TCAGTTGTATACAGAATAGGCTAAA A TCTGTTTGACGCGCT GCCGGTACGGATATGCGACC
Slc5a3	ENSMUST00000113975.2	LOH	B8	CTATGCGCTATCCCGGACGC A TCTGTTTGACGCGCT A AGTTTTCATTTTATTCAAAGTTGGT A TCTGTTTGACGCGCT GCCGGTACGGATATGCGACC
Cldn16	ENSMUST00000161053.3	LOH	B8	CTATGCGCTATCCCGGACGC A TCTGTTTGACGCGCT A GAAATGATAGTCACAGAGGCCTGTG A TCTGTTTGACGCGCT GCCGGTACGGATATGCGACC
Cldn16	ENSMUST00000161053.3	LOH	B8	CTATGCGCTATCCCGGACGC A TCTGTTTGACGCGCT A GAAGCAGCCTTGGCTGTGGGCTAAT A TCTGTTTGACGCGCT GCCGGTACGGATATGCGACC
Cldn16	ENSMUST00000161053.3	LOH	B8	CTATGCGCTATCCCGGACGC A TCTGTTTGACGCGCT A GACCCGGGCACATCCTGGTTCGTGG A TCTGTTTGACGCGCT GCCGGTACGGATATGCGACC
Cldn16	ENSMUST00000161053.3	LOH	B8	CTATGCGCTATCCCGGACGC A TCTGTTTGACGCGCT A TCCCAATCAGAAGCCAGGGCAGGGG A TCTGTTTGACGCGCT GCCGGTACGGATATGCGACC
Cldn16	ENSMUST00000161053.3	LOH	B8	CTATGCGCTATCCCGGACGC A TCTGTTTGACGCGCT A GTGGAGGTCACTATCCAGCGGCCAG A TCTGTTTGACGCGCT GCCGGTACGGATATGCGACC
Cldn16	ENSMUST00000161053.3	LOH	B8	CTATGCGCTATCCCGGACGC A TCTGTTTGACGCGCT A TAAACAGGTTGTTCCAGAGCGAGGG A TCTGTTTGACGCGCT GCCGGTACGGATATGCGACC
Cldn16	ENSMUST00000161053.3	LOH	B8	CTATGCGCTATCCCGGACGC A TCTGTTTGACGCGCT A GCACTTTAGGCTTCAGAAAGAATTG A TCTGTTTGACGCGCT GCCGGTACGGATATGCGACC
Cldn16	ENSMUST00000161053.3	LOH	B8	CTATGCGCTATCCCGGACGC A TCTGTTTGACGCGCT A TCACGTTTCCTCACATCCCTCTTGC A TCTGTTTGACGCGCT GCCGGTACGGATATGCGACC
Cldn16	ENSMUST00000161053.3	LOH	B8	CTATGCGCTATCCCGGACGC A TCTGTTTGACGCGCT A TACCTGGGGATGATAGTGCCCAGTC A TCTGTTTGACGCGCT GCCGGTACGGATATGCGACC
Cldn16	ENSMUST00000161053.3	LOH	B8	CTATGCGCTATCCCGGACGC A TCTGTTTGACGCGCT A TCTGTTGCTATTGGTCTCTGTCGCC A TCTGTTTGACGCGCT GCCGGTACGGATATGCGACC
Cldn16	ENSMUST00000161053.3	LOH	B8	CTATGCGCTATCCCGGACGC A TCTGTTTGACGCGCT A CATGGGCAGATGCCAGTTCAGCTGG A TCTGTTTGACGCGCT GCCGGTACGGATATGCGACC
Cldn16	ENSMUST00000161053.3	LOH	B8	CTATGCGCTATCCCGGACGC A TCTGTTTGACGCGCT A CAGCAAACAGCCTGTTGGGAAGGGA A TCTGTTTGACGCGCT GCCGGTACGGATATGCGACC
Cldn16	ENSMUST00000161053.3	LOH	B8	CTATGCGCTATCCCGGACGC A TCTGTTTGACGCGCT A CAGCGTACTGAAGAAGATCCTTCAT A TCTGTTTGACGCGCT GCCGGTACGGATATGCGACC
Cldn16	ENSMUST00000161053.3	LOH	B8	CTATGCGCTATCCCGGACGC A TCTGTTTGACGCGCT A CAGTGGAGAATATGGCCAAGAAGCA A TCTGTTTGACGCGCT GCCGGTACGGATATGCGACC
Cldn16	ENSMUST00000161053.3	LOH	B8	CTATGCGCTATCCCGGACGC A TCTGTTTGACGCGCT A TCTGTCCAGGTGGCCACGATCAAAA A TCTGTTTGACGCGCT GCCGGTACGGATATGCGACC
Cldn16	ENSMUST00000161053.3	LOH	B8	CTATGCGCTATCCCGGACGC A TCTGTTTGACGCGCT A GAGTCATCAGCGTTCACCATCCAAC A TCTGTTTGACGCGCT GCCGGTACGGATATGCGACC
Cldn16	ENSMUST00000161053.3	LOH	B8	CTATGCGCTATCCCGGACGC A TCTGTTTGACGCGCT A CCTCTGCATTTAGTGCTCACCTCCA A TCTGTTTGACGCGCT GCCGGTACGGATATGCGACC
Cldn16	ENSMUST00000161053.3	LOH	B8	CTATGCGCTATCCCGGACGC A TCTGTTTGACGCGCT A GCGTTTGTTACACACTCCCACCACA A TCTGTTTGACGCGCT GCCGGTACGGATATGCGACC
Cldn16	ENSMUST00000161053.3	LOH	B8	CTATGCGCTATCCCGGACGC A TCTGTTTGACGCGCT A TCATCGCAGGTTCGAATCCCATCAA A TCTGTTTGACGCGCT GCCGGTACGGATATGCGACC
Cldn16	ENSMUST00000161053.3	LOH	B8	CTATGCGCTATCCCGGACGC A TCTGTTTGACGCGCT A GGATGTTCTGCATATATGGAGTCGT A TCTGTTTGACGCGCT GCCGGTACGGATATGCGACC
Cldn16	ENSMUST00000161053.3	LOH	B8	CTATGCGCTATCCCGGACGC A TCTGTTTGACGCGCT A AGTGCTCGAGTTACCACCAGCTTCA A TCTGTTTGACGCGCT GCCGGTACGGATATGCGACC
Cldn16	ENSMUST00000161053.3	LOH	B8	CTATGCGCTATCCCGGACGC A TCTGTTTGACGCGCT A CCAGCTAAAATGTCAGCTGTGATCA A TCTGTTTGACGCGCT GCCGGTACGGATATGCGACC
Cldn16	ENSMUST00000161053.3	LOH	B8	CTATGCGCTATCCCGGACGC A TCTGTTTGACGCGCT A CCAAGGAGCAGGGTGATGAATCCAA A TCTGTTTGACGCGCT GCCGGTACGGATATGCGACC
Cldn16	ENSMUST00000161053.3	LOH	B8	CTATGCGCTATCCCGGACGC A TCTGTTTGACGCGCT A TCAGGTAGGAACTTCACACAGTCCA A TCTGTTTGACGCGCT GCCGGTACGGATATGCGACC
Cldn16	ENSMUST00000161053.3	LOH	B8	CTATGCGCTATCCCGGACGC A TCTGTTTGACGCGCT A CAAAGGCGGACTTTAATTTGTGGGT A TCTGTTTGACGCGCT GCCGGTACGGATATGCGACC
Cldn16	ENSMUST00000161053.3	LOH	B8	CTATGCGCTATCCCGGACGC A TCTGTTTGACGCGCT A ATGAGTAATGTGGTCCCTGCAACAA A TCTGTTTGACGCGCT GCCGGTACGGATATGCGACC
Cldn16	ENSMUST00000161053.3	LOH	B8	CTATGCGCTATCCCGGACGC A TCTGTTTGACGCGCT A GAACCGATGATTCCTGGGGTACCTG A TCTGTTTGACGCGCT GCCGGTACGGATATGCGACC
Cldn16	ENSMUST00000161053.3	LOH	B8	CTATGCGCTATCCCGGACGC A TCTGTTTGACGCGCT A ACGTAAACATCCACAGCATACCACA A TCTGTTTGACGCGCT GCCGGTACGGATATGCGACC
Cldn16	ENSMUST00000161053.3	LOH	B8	CTATGCGCTATCCCGGACGC A TCTGTTTGACGCGCT A TTGTGTAAAACGAGAGAGGAGCGTT A TCTGTTTGACGCGCT GCCGGTACGGATATGCGACC
Cldn16	ENSMUST00000161053.3	LOH	B8	CTATGCGCTATCCCGGACGC A TCTGTTTGACGCGCT A AAATTTATATTGGATCCCAAGAAAT A TCTGTTTGACGCGCT GCCGGTACGGATATGCGACC
Cldn16	ENSMUST00000161053.3	LOH	B8	CTATGCGCTATCCCGGACGC A TCTGTTTGACGCGCT A CAGGTGAGGAGAGCTCCTGCCAAAA A TCTGTTTGACGCGCT GCCGGTACGGATATGCGACC
Cldn16	ENSMUST00000161053.3	LOH	B8	CTATGCGCTATCCCGGACGC A TCTGTTTGACGCGCT A CCAACATCTTTGAAGAGGTACAAAC A TCTGTTTGACGCGCT GCCGGTACGGATATGCGACC
Cldn16	ENSMUST00000161053.3	LOH	B8	CTATGCGCTATCCCGGACGC A TCTGTTTGACGCGCT A ATGGCATAAGGGTAGTTCCTCTCAG A TCTGTTTGACGCGCT GCCGGTACGGATATGCGACC
Cldn16	ENSMUST00000161053.3	LOH	B8	CTATGCGCTATCCCGGACGC A TCTGTTTGACGCGCT A ACACCTGCAGTTGAATAGGGCTTCC A TCTGTTTGACGCGCT GCCGGTACGGATATGCGACC
Cldn16	ENSMUST00000161053.3	LOH	B8	CTATGCGCTATCCCGGACGC A TCTGTTTGACGCGCT A GGGGCCTTGTAGGACTTGGCCATGG A TCTGTTTGACGCGCT GCCGGTACGGATATGCGACC
Cldn16	ENSMUST00000161053.3	LOH	B8	CTATGCGCTATCCCGGACGC A TCTGTTTGACGCGCT A GCATACATTTTGGCTGTCTCTGTCC A TCTGTTTGACGCGCT GCCGGTACGGATATGCGACC
Cldn16	ENSMUST00000161053.3	LOH	B8	CTATGCGCTATCCCGGACGC A TCTGTTTGACGCGCT A GGCAGATTTTATACTCTGGTGTCTA A TCTGTTTGACGCGCT GCCGGTACGGATATGCGACC
Cldn16	ENSMUST00000161053.3	LOH	B8	CTATGCGCTATCCCGGACGC A TCTGTTTGACGCGCT A ACGGCACAGGAACACAGATTAACAT A TCTGTTTGACGCGCT GCCGGTACGGATATGCGACC
Cldn16	ENSMUST00000161053.3	LOH	B8	CTATGCGCTATCCCGGACGC A TCTGTTTGACGCGCT A ACTTGAATACATTGATTGAGTAATT A TCTGTTTGACGCGCT GCCGGTACGGATATGCGACC
Cldn16	ENSMUST00000161053.3	LOH	B8	CTATGCGCTATCCCGGACGC A TCTGTTTGACGCGCT A GCTTCAAAGTCGATCATTTATTTTA A TCTGTTTGACGCGCT GCCGGTACGGATATGCGACC
Tmem207	ENSMUST00000165687.1	LOH	B8	CTATGCGCTATCCCGGACGC A TCTGTTTGACGCGCT A CTTACTCACTCTAATTAACTCTCTC A TCTGTTTGACGCGCT GCCGGTACGGATATGCGACC
Tmem207	ENSMUST00000165687.1	LOH	B8	CTATGCGCTATCCCGGACGC A TCTGTTTGACGCGCT A AAAGAAAGATGTACCCAGATACTGT A TCTGTTTGACGCGCT GCCGGTACGGATATGCGACC
Tmem207	ENSMUST00000165687.1	LOH	B8	CTATGCGCTATCCCGGACGC A TCTGTTTGACGCGCT A CCGCAGTTACGATTTTGGAAGCGAC A TCTGTTTGACGCGCT GCCGGTACGGATATGCGACC
Tmem207	ENSMUST00000165687.1	LOH	B8	CTATGCGCTATCCCGGACGC A TCTGTTTGACGCGCT A GCTGGAATAGTGGCAAACACAGGCA A TCTGTTTGACGCGCT GCCGGTACGGATATGCGACC
Tmem207	ENSMUST00000165687.1	LOH	B8	CTATGCGCTATCCCGGACGC A TCTGTTTGACGCGCT A CGTCATAATTTACACACATTTCATT A TCTGTTTGACGCGCT GCCGGTACGGATATGCGACC
Tmem207	ENSMUST00000165687.1	LOH	B8	CTATGCGCTATCCCGGACGC A TCTGTTTGACGCGCT A AGATATACCAGCCATCAGGATATCG A TCTGTTTGACGCGCT GCCGGTACGGATATGCGACC
Tmem207	ENSMUST00000165687.1	LOH	B8	CTATGCGCTATCCCGGACGC A TCTGTTTGACGCGCT A CCACTAAGAAAATCAGCAAGAAGAA A TCTGTTTGACGCGCT GCCGGTACGGATATGCGACC
Tmem207	ENSMUST00000165687.1	LOH	B8	CTATGCGCTATCCCGGACGC A TCTGTTTGACGCGCT A CGCACCTTTTCAGCCAGCACTGAAG A TCTGTTTGACGCGCT GCCGGTACGGATATGCGACC
Tmem207	ENSMUST00000165687.1	LOH	B8	CTATGCGCTATCCCGGACGC A TCTGTTTGACGCGCT A CCATGGTGCGTCTGGGAGGATTGAT A TCTGTTTGACGCGCT GCCGGTACGGATATGCGACC
Tmem207	ENSMUST00000165687.1	LOH	B8	CTATGCGCTATCCCGGACGC A TCTGTTTGACGCGCT A AGGATCCAAGTCTCCAACAGCAAAA A TCTGTTTGACGCGCT GCCGGTACGGATATGCGACC
Tmem207	ENSMUST00000165687.1	LOH	B8	CTATGCGCTATCCCGGACGC A TCTGTTTGACGCGCT A AGTAGGATGGCAGATTCCAGATGTT A TCTGTTTGACGCGCT GCCGGTACGGATATGCGACC
Tmem207	ENSMUST00000165687.1	LOH	B8	CTATGCGCTATCCCGGACGC A TCTGTTTGACGCGCT A GGGAGCAGAGCACAGTTCAGTGTTT A TCTGTTTGACGCGCT GCCGGTACGGATATGCGACC
Tmem207	ENSMUST00000165687.1	LOH	B8	CTATGCGCTATCCCGGACGC A TCTGTTTGACGCGCT A AGTTTGCTTTTAGAATTTCTTCATA A TCTGTTTGACGCGCT GCCGGTACGGATATGCGACC
Tmem207	ENSMUST00000165687.1	LOH	B8	CTATGCGCTATCCCGGACGC A TCTGTTTGACGCGCT A ATATAGCTGCTGCATCTGGATAAAA A TCTGTTTGACGCGCT GCCGGTACGGATATGCGACC
Tmem207	ENSMUST00000165687.1	LOH	B8	CTATGCGCTATCCCGGACGC A TCTGTTTGACGCGCT A TGTGCCTAAAATTCACTGTATATAC A TCTGTTTGACGCGCT GCCGGTACGGATATGCGACC
Tmem207	ENSMUST00000165687.1	LOH	B8	CTATGCGCTATCCCGGACGC A TCTGTTTGACGCGCT A TTGTCTGCTTGTTTCTACAGCAGGT A TCTGTTTGACGCGCT GCCGGTACGGATATGCGACC
Tmem207	ENSMUST00000165687.1	LOH	B8	CTATGCGCTATCCCGGACGC A TCTGTTTGACGCGCT A TTTCTTCCTGCCATCCCCTCCACTC A TCTGTTTGACGCGCT GCCGGTACGGATATGCGACC
Tmem207	ENSMUST00000165687.1	LOH	B8	CTATGCGCTATCCCGGACGC A TCTGTTTGACGCGCT A ACAAAGCAATGCTCCAGAGACTGCT A TCTGTTTGACGCGCT GCCGGTACGGATATGCGACC
Tmem207	ENSMUST00000165687.1	LOH	B8	CTATGCGCTATCCCGGACGC A TCTGTTTGACGCGCT A TGCCAAGTTATCTAGTCTAAAAGTG A TCTGTTTGACGCGCT GCCGGTACGGATATGCGACC
Tmem207	ENSMUST00000165687.1	LOH	B8	CTATGCGCTATCCCGGACGC A TCTGTTTGACGCGCT A TTTGCACCTATTTCTGCCTCCTTAA A TCTGTTTGACGCGCT GCCGGTACGGATATGCGACC
Tmem207	ENSMUST00000165687.1	LOH	B8	CTATGCGCTATCCCGGACGC A TCTGTTTGACGCGCT A TCAGGGCATCAAATATCATGTGGAA A TCTGTTTGACGCGCT GCCGGTACGGATATGCGACC
Tmem207	ENSMUST00000165687.1	LOH	B8	CTATGCGCTATCCCGGACGC A TCTGTTTGACGCGCT A AGTAGAGGCTGAATGAAGATGGAGA A TCTGTTTGACGCGCT GCCGGTACGGATATGCGACC
Tmem207	ENSMUST00000165687.1	LOH	B8	CTATGCGCTATCCCGGACGC A TCTGTTTGACGCGCT A TGAGCCACTGTTAAATTATTTATTT A TCTGTTTGACGCGCT GCCGGTACGGATATGCGACC
Tmem207	ENSMUST00000165687.1	LOH	B8	CTATGCGCTATCCCGGACGC A TCTGTTTGACGCGCT A CTTTCATTTCAAATTCAACTCAAAT A TCTGTTTGACGCGCT GCCGGTACGGATATGCGACC
Tmem207	ENSMUST00000165687.1	LOH	B8	CTATGCGCTATCCCGGACGC A TCTGTTTGACGCGCT A AATTTCAAATAGGATTTTCTTCCTC A TCTGTTTGACGCGCT GCCGGTACGGATATGCGACC
Tmem207	ENSMUST00000165687.1	LOH	B8	CTATGCGCTATCCCGGACGC A TCTGTTTGACGCGCT A CTCGTATTGAGTCTTGTGATCTTTC A TCTGTTTGACGCGCT GCCGGTACGGATATGCGACC
Tmem207	ENSMUST00000165687.1	LOH	B8	CTATGCGCTATCCCGGACGC A TCTGTTTGACGCGCT A TCTCTGCTCCAGTGGGGAATAAAAG A TCTGTTTGACGCGCT GCCGGTACGGATATGCGACC
Tmem207	ENSMUST00000165687.1	LOH	B8	CTATGCGCTATCCCGGACGC A TCTGTTTGACGCGCT A GCATCTTCTGCTTCCTGGTGCACTT A TCTGTTTGACGCGCT GCCGGTACGGATATGCGACC
Tmem207	ENSMUST00000165687.1	LOH	B8	CTATGCGCTATCCCGGACGC A TCTGTTTGACGCGCT A CACAAGGACAATGAGACCCTTCCCC A TCTGTTTGACGCGCT GCCGGTACGGATATGCGACC
Tmem207	ENSMUST00000165687.1	LOH	B8	CTATGCGCTATCCCGGACGC A TCTGTTTGACGCGCT A AAAGACTAGGCTCTAGAGATCACAT A TCTGTTTGACGCGCT GCCGGTACGGATATGCGACC
Tmem207	ENSMUST00000165687.1	LOH	B8	CTATGCGCTATCCCGGACGC A TCTGTTTGACGCGCT A AACAGAATTTCTTCTTATGTTGTTT A TCTGTTTGACGCGCT GCCGGTACGGATATGCGACC
Tmem207	ENSMUST00000165687.1	LOH	B8	CTATGCGCTATCCCGGACGC A TCTGTTTGACGCGCT A TCCTTGCCTTGGTTAAGCAGCATCT A TCTGTTTGACGCGCT GCCGGTACGGATATGCGACC
Tmem207	ENSMUST00000165687.1	LOH	B8	CTATGCGCTATCCCGGACGC A TCTGTTTGACGCGCT A CTGTAATCCAGCCCCAATTAAATGT A TCTGTTTGACGCGCT GCCGGTACGGATATGCGACC
Tmem207	ENSMUST00000165687.1	LOH	B8	CTATGCGCTATCCCGGACGC A TCTGTTTGACGCGCT A CTGCCTGGTCATTCTACATTCCTGC A TCTGTTTGACGCGCT GCCGGTACGGATATGCGACC
Tmem207	ENSMUST00000165687.1	LOH	B8	CTATGCGCTATCCCGGACGC A TCTGTTTGACGCGCT A GTAGAAGTCTTAGCTCCTGTACCAT A TCTGTTTGACGCGCT GCCGGTACGGATATGCGACC
Tmem207	ENSMUST00000165687.1	LOH	B8	CTATGCGCTATCCCGGACGC A TCTGTTTGACGCGCT A TTCTGAAAGTAGCCTTCAGATGAAG A TCTGTTTGACGCGCT GCCGGTACGGATATGCGACC
Tmem207	ENSMUST00000165687.1	LOH	B8	CTATGCGCTATCCCGGACGC A TCTGTTTGACGCGCT A GTTGGATTAGGTGTGTCACTGTAGG A TCTGTTTGACGCGCT GCCGGTACGGATATGCGACC
Tmem207	ENSMUST00000165687.1	LOH	B8	CTATGCGCTATCCCGGACGC A TCTGTTTGACGCGCT A TGGCCATGTTGAAGTAGGTGTGGTC A TCTGTTTGACGCGCT GCCGGTACGGATATGCGACC
Tmem207	ENSMUST00000165687.1	LOH	B8	CTATGCGCTATCCCGGACGC A TCTGTTTGACGCGCT A CATCTGTTATGGGTTATCTGTGCTC A TCTGTTTGACGCGCT GCCGGTACGGATATGCGACC
Tmem207	ENSMUST00000165687.1	LOH	B8	CTATGCGCTATCCCGGACGC A TCTGTTTGACGCGCT A TCTGTCAGAGACTTCAAGCTGAAAA A TCTGTTTGACGCGCT GCCGGTACGGATATGCGACC
Ptger3	ENSMUST00000173533.1	LOH	B8	CTATGCGCTATCCCGGACGC A TCTGTTTGACGCGCT A GGCTCTGCTCTCCATCGCCCGCCGC A TCTGTTTGACGCGCT GCCGGTACGGATATGCGACC
Ptger3	ENSMUST00000173533.1	LOH	B8	CTATGCGCTATCCCGGACGC A TCTGTTTGACGCGCT A GGGGCCGGAGCCTCCCGGCTCAGCT A TCTGTTTGACGCGCT GCCGGTACGGATATGCGACC
Ptger3	ENSMUST00000173533.1	LOH	B8	CTATGCGCTATCCCGGACGC A TCTGTTTGACGCGCT A AGTGCTCCGGCGCCCACATGCTAGC A TCTGTTTGACGCGCT GCCGGTACGGATATGCGACC
Ptger3	ENSMUST00000173533.1	LOH	B8	CTATGCGCTATCCCGGACGC A TCTGTTTGACGCGCT A ACACGGAGCCGCAGTCGTCGGTAGT A TCTGTTTGACGCGCT GCCGGTACGGATATGCGACC
Ptger3	ENSMUST00000173533.1	LOH	B8	CTATGCGCTATCCCGGACGC A TCTGTTTGACGCGCT A CCATCATGGTGATGGGAAAGGCCAC A TCTGTTTGACGCGCT GCCGGTACGGATATGCGACC
Ptger3	ENSMUST00000173533.1	LOH	B8	CTATGCGCTATCCCGGACGC A TCTGTTTGACGCGCT A GGTAGCTGCGCGACACGAGCAGCAT A TCTGTTTGACGCGCT GCCGGTACGGATATGCGACC
Ptger3	ENSMUST00000173533.1	LOH	B8	CTATGCGCTATCCCGGACGC A TCTGTTTGACGCGCT A CCAGCCAGCCAATGCACAGCAGGAA A TCTGTTTGACGCGCT GCCGGTACGGATATGCGACC
Ptger3	ENSMUST00000173533.1	LOH	B8	CTATGCGCTATCCCGGACGC A TCTGTTTGACGCGCT A ACACGAGGATGACCACCGGGCTGGT A TCTGTTTGACGCGCT GCCGGTACGGATATGCGACC
Ptger3	ENSMUST00000173533.1	LOH	B8	CTATGCGCTATCCCGGACGC A TCTGTTTGACGCGCT A AGGTGCACAGACGCCCCGATGGGTC A TCTGTTTGACGCGCT GCCGGTACGGATATGCGACC
Ptger3	ENSMUST00000173533.1	LOH	B8	CTATGCGCTATCCCGGACGC A TCTGTTTGACGCGCT A CGCTGGCCACCAGGAGCGAGGATAG A TCTGTTTGACGCGCT GCCGGTACGGATATGCGACC
Ptger3	ENSMUST00000173533.1	LOH	B8	CTATGCGCTATCCCGGACGC A TCTGTTTGACGCGCT A TGGCCAGGGCGCGCTCCACGGCCAT A TCTGTTTGACGCGCT GCCGGTACGGATATGCGACC
Ptger3	ENSMUST00000173533.1	LOH	B8	CTATGCGCTATCCCGGACGC A TCTGTTTGACGCGCT A CCGCGCGCGTGGCGCGAGTCTTCAT A TCTGTTTGACGCGCT GCCGGTACGGATATGCGACC
Ptger3	ENSMUST00000173533.1	LOH	B8	CTATGCGCTATCCCGGACGC A TCTGTTTGACGCGCT A CCAGCACCGGCAGCAGCGCGAAGGC A TCTGTTTGACGCGCT GCCGGTACGGATATGCGACC
Ptger3	ENSMUST00000173533.1	LOH	B8	CTATGCGCTATCCCGGACGC A TCTGTTTGACGCGCT A CGGTGCTGATGAAGCACCACGTGCC A TCTGTTTGACGCGCT GCCGGTACGGATATGCGACC
[truncated: 1,209 more rows]

## Sheet: Fig. 3 probe library
FISHnCHIPs Mouse Brain Library for Figure 3
Target Gene	Transcript ID	Readout ID	Template Sequence
Vip	ENSMUST00000019906.4	B1	CCGTTCAAGACTGCCGTGCT A GATCCGATTGGAACC A TGGCTAGTGCTCTGCTGTCCAAGCT A GATCCGATTGGAACC GCAGCCTGTAGGCTCCCTAG
Vip	ENSMUST00000019906.4	B1	CCGTTCAAGACTGCCGTGCT A GATCCGATTGGAACC A GGTTCCTGGGGAACGGTTGGCTGTA A GATCCGATTGGAACC GCAGCCTGTAGGCTCCCTAG
Vip	ENSMUST00000019906.4	B1	CCGTTCAAGACTGCCGTGCT A GATCCGATTGGAACC A GCTGTCTAGGGTGCTGAAGTTCTGC A GATCCGATTGGAACC GCAGCCTGTAGGCTCCCTAG
Vip	ENSMUST00000019906.4	B1	CCGTTCAAGACTGCCGTGCT A GATCCGATTGGAACC A CAGGGCTGCCTTTCCGGCTTCGTGG A GATCCGATTGGAACC GCAGCCTGTAGGCTCCCTAG
Vip	ENSMUST00000019906.4	B1	CCGTTCAAGACTGCCGTGCT A GATCCGATTGGAACC A GGTGCCTCCTTGGCTGTTTCCTTCA A GATCCGATTGGAACC GCAGCCTGTAGGCTCCCTAG
Vip	ENSMUST00000019906.4	B1	CCGTTCAAGACTGCCGTGCT A GATCCGATTGGAACC A ACTGAAGAGTATCAGGAATGCCAGG A GATCCGATTGGAACC GCAGCCTGTAGGCTCCCTAG
Vip	ENSMUST00000019906.4	B1	CCGTTCAAGACTGCCGTGCT A GATCCGATTGGAACC A CCAGGCCAGCGACTGAGAGAACAGC A GATCCGATTGGAACC GCAGCCTGTAGGCTCCCTAG
Vip	ENSMUST00000019906.4	B1	CCGTTCAAGACTGCCGTGCT A GATCCGATTGGAACC A CACTACAGAAGGTGGTCCAAAGAGA A GATCCGATTGGAACC GCAGCCTGTAGGCTCCCTAG
Vip	ENSMUST00000019906.4	B1	CCGTTCAAGACTGCCGTGCT A GATCCGATTGGAACC A GACTTGGTCAGGGTCACCTGCTCCT A GATCCGATTGGAACC GCAGCCTGTAGGCTCCCTAG
Vip	ENSMUST00000019906.4	B1	CCGTTCAAGACTGCCGTGCT A GATCCGATTGGAACC A CAAGATGTCAGAGTCTGCTTTTAAA A GATCCGATTGGAACC GCAGCCTGTAGGCTCCCTAG
Vip	ENSMUST00000019906.4	B1	CCGTTCAAGACTGCCGTGCT A GATCCGATTGGAACC A TGTGCCATTTTCTGCTAAGGGATTC A GATCCGATTGGAACC GCAGCCTGTAGGCTCCCTAG
Vip	ENSMUST00000019906.4	B1	CCGTTCAAGACTGCCGTGCT A GATCCGATTGGAACC A GCTGGTGAAAACTCCATCAGCATGC A GATCCGATTGGAACC GCAGCCTGTAGGCTCCCTAG
Vip	ENSMUST00000019906.4	B1	CCGTTCAAGACTGCCGTGCT A GATCCGATTGGAACC A AATCTGACCCAGAAGTCTGCTGTAA A GATCCGATTGGAACC GCAGCCTGTAGGCTCCCTAG
Vip	ENSMUST00000019906.4	B1	CCGTTCAAGACTGCCGTGCT A GATCCGATTGGAACC A GCCAATGAGTGACTCAAGGTATTTT A GATCCGATTGGAACC GCAGCCTGTAGGCTCCCTAG
Vip	ENSMUST00000019906.4	B1	CCGTTCAAGACTGCCGTGCT A GATCCGATTGGAACC A AGAGTGTCGTTTGATTGGCACAGGA A GATCCGATTGGAACC GCAGCCTGTAGGCTCCCTAG
Vip	ENSMUST00000019906.4	B1	CCGTTCAAGACTGCCGTGCT A GATCCGATTGGAACC A GGTGTAGTTATCTGTGAAGACGGCA A GATCCGATTGGAACC GCAGCCTGTAGGCTCCCTAG
Vip	ENSMUST00000019906.4	B1	CCGTTCAAGACTGCCGTGCT A GATCCGATTGGAACC A CTTCACAGCCATTTGCTTTCTGAGG A GATCCGATTGGAACC GCAGCCTGTAGGCTCCCTAG
Vip	ENSMUST00000019906.4	B1	CCGTTCAAGACTGCCGTGCT A GATCCGATTGGAACC A TGCAGAATCTCCCTCACTGCTCCTC A GATCCGATTGGAACC GCAGCCTGTAGGCTCCCTAG
Vip	ENSMUST00000019906.4	B1	CCGTTCAAGACTGCCGTGCT A GATCCGATTGGAACC A TCATTTCTCCAGCTCTTCAAGAAAG A GATCCGATTGGAACC GCAGCCTGTAGGCTCCCTAG
Vip	ENSMUST00000019906.4	B1	CCGTTCAAGACTGCCGTGCT A GATCCGATTGGAACC A TCAGCTCTGCCCAGAGGCCTCTTCC A GATCCGATTGGAACC GCAGCCTGTAGGCTCCCTAG
Vip	ENSMUST00000019906.4	B1	CCGTTCAAGACTGCCGTGCT A GATCCGATTGGAACC A TAGACATGTAGAACTCATAATGTAA A GATCCGATTGGAACC GCAGCCTGTAGGCTCCCTAG
Vip	ENSMUST00000019906.4	B1	CCGTTCAAGACTGCCGTGCT A GATCCGATTGGAACC A TATTTGGTTTTGCTATGGAAGTTTT A GATCCGATTGGAACC GCAGCCTGTAGGCTCCCTAG
Vip	ENSMUST00000019906.4	B1	CCGTTCAAGACTGCCGTGCT A GATCCGATTGGAACC A GGAAACCACAATATTCACAACACAT A GATCCGATTGGAACC GCAGCCTGTAGGCTCCCTAG
Vip	ENSMUST00000019906.4	B1	CCGTTCAAGACTGCCGTGCT A GATCCGATTGGAACC A TGAATGTTAGAATGCTCAAATAATA A GATCCGATTGGAACC GCAGCCTGTAGGCTCCCTAG
Vip	ENSMUST00000019906.4	B1	CCGTTCAAGACTGCCGTGCT A GATCCGATTGGAACC A AATTATAAGCATTTCATGAGCTACA A GATCCGATTGGAACC GCAGCCTGTAGGCTCCCTAG
Vip	ENSMUST00000019906.4	B1	CCGTTCAAGACTGCCGTGCT A GATCCGATTGGAACC A TTGCAATTAATCTAGTATCTACCTA A GATCCGATTGGAACC GCAGCCTGTAGGCTCCCTAG
Vip	ENSMUST00000019906.4	B1	CCGTTCAAGACTGCCGTGCT A GATCCGATTGGAACC A AAATAAACACATCAATTTTCCTCGA A GATCCGATTGGAACC GCAGCCTGTAGGCTCCCTAG
Vip	ENSMUST00000019906.4	B1	CCGTTCAAGACTGCCGTGCT A GATCCGATTGGAACC A TCTGTTGAATAGTTAACTACATGCT A GATCCGATTGGAACC GCAGCCTGTAGGCTCCCTAG
Vip	ENSMUST00000019906.4	B1	CCGTTCAAGACTGCCGTGCT A GATCCGATTGGAACC A CTTGTTCACACTGATTATCTGTTCT A GATCCGATTGGAACC GCAGCCTGTAGGCTCCCTAG
Vip	ENSMUST00000019906.4	B1	CCGTTCAAGACTGCCGTGCT A GATCCGATTGGAACC A CCCTTAGATATTTTGCCTTATGTAA A GATCCGATTGGAACC GCAGCCTGTAGGCTCCCTAG
Vip	ENSMUST00000019906.4	B1	CCGTTCAAGACTGCCGTGCT A GATCCGATTGGAACC A GCCACATATCTCTTTTATCCATAAT A GATCCGATTGGAACC GCAGCCTGTAGGCTCCCTAG
Vip	ENSMUST00000019906.4	B1	CCGTTCAAGACTGCCGTGCT A GATCCGATTGGAACC A GAGAAATACAATTCTGAAAATCCTT A GATCCGATTGGAACC GCAGCCTGTAGGCTCCCTAG
Vip	ENSMUST00000019906.4	B1	CCGTTCAAGACTGCCGTGCT A GATCCGATTGGAACC A TTGCAAAGCCTAATGGGAGAGATGA A GATCCGATTGGAACC GCAGCCTGTAGGCTCCCTAG
Vip	ENSMUST00000019906.4	B1	CCGTTCAAGACTGCCGTGCT A GATCCGATTGGAACC A AAGCATCTCTGAAGTAGCCTTTGGG A GATCCGATTGGAACC GCAGCCTGTAGGCTCCCTAG
Vip	ENSMUST00000019906.4	B1	CCGTTCAAGACTGCCGTGCT A GATCCGATTGGAACC A GATTGGACGATGGGCTTTTCCTAGC A GATCCGATTGGAACC GCAGCCTGTAGGCTCCCTAG
Vip	ENSMUST00000019906.4	B1	CCGTTCAAGACTGCCGTGCT A GATCCGATTGGAACC A CCATTTAGCTTCTAGTTTACACATC A GATCCGATTGGAACC GCAGCCTGTAGGCTCCCTAG
Vip	ENSMUST00000019906.4	B1	CCGTTCAAGACTGCCGTGCT A GATCCGATTGGAACC A AGTATTTACTACTGGAAATCAAGCA A GATCCGATTGGAACC GCAGCCTGTAGGCTCCCTAG
Vip	ENSMUST00000019906.4	B1	CCGTTCAAGACTGCCGTGCT A GATCCGATTGGAACC A AATATCATTGTGAGTGACTATGGGA A GATCCGATTGGAACC GCAGCCTGTAGGCTCCCTAG
Vip	ENSMUST00000019906.4	B1	CCGTTCAAGACTGCCGTGCT A GATCCGATTGGAACC A AATTTCATACAATCACATTGGAAAA A GATCCGATTGGAACC GCAGCCTGTAGGCTCCCTAG
Vip	ENSMUST00000019906.4	B1	CCGTTCAAGACTGCCGTGCT A GATCCGATTGGAACC A TAACCAAAGATCTTTATTCCTGTCT A GATCCGATTGGAACC GCAGCCTGTAGGCTCCCTAG
Gad2	ENSMUST00000028123.3	B1	CCGTTCAAGACTGCCGTGCT A GATCCGATTGGAACC A CGTAGTGCTGACCCAGCCACAGGCG A GATCCGATTGGAACC GCAGCCTGTAGGCTCCCTAG
Gad2	ENSMUST00000028123.3	B1	CCGTTCAAGACTGCCGTGCT A GATCCGATTGGAACC A CGTGATCCTCGCAGTCTGGAGATTG A GATCCGATTGGAACC GCAGCCTGTAGGCTCCCTAG
Gad2	ENSMUST00000028123.3	B1	CCGTTCAAGACTGCCGTGCT A GATCCGATTGGAACC A GCGACGAGGGTGGGTGTCACACAGG A GATCCGATTGGAACC GCAGCCTGTAGGCTCCCTAG
Gad2	ENSMUST00000028123.3	B1	CCGTTCAAGACTGCCGTGCT A GATCCGATTGGAACC A CCAAGTGGCTGTGGCAAGCTGCCTT A GATCCGATTGGAACC GCAGCCTGTAGGCTCCCTAG
Gad2	ENSMUST00000028123.3	B1	CCGTTCAAGACTGCCGTGCT A GATCCGATTGGAACC A ACTTTTGGGCCACCTGGCACCACGC A GATCCGATTGGAACC GCAGCCTGTAGGCTCCCTAG
Gad2	ENSMUST00000028123.3	B1	CCGTTCAAGACTGCCGTGCT A GATCCGATTGGAACC A CCCTTTGGGGCAGTTGCAGGGTTTT A GATCCGATTGGAACC GCAGCCTGTAGGCTCCCTAG
Gad2	ENSMUST00000028123.3	B1	CCGTTCAAGACTGCCGTGCT A GATCCGATTGGAACC A AGTTGATCTATCGAAACTTTTCACC A GATCCGATTGGAACC GCAGCCTGTAGGCTCCCTAG
Gad2	ENSMUST00000028123.3	B1	CCGTTCAAGACTGCCGTGCT A GATCCGATTGGAACC A ATGCCCTGTTTTAATTGCATATTTT A GATCCGATTGGAACC GCAGCCTGTAGGCTCCCTAG
Gad2	ENSMUST00000028123.3	B1	CCGTTCAAGACTGCCGTGCT A GATCCGATTGGAACC A AGGGGCGATCTCATAGGTGAACATG A GATCCGATTGGAACC GCAGCCTGTAGGCTCCCTAG
Gad2	ENSMUST00000028123.3	B1	CCGTTCAAGACTGCCGTGCT A GATCCGATTGGAACC A ATCTTATAGCGGGCAATGAGCATGG A GATCCGATTGGAACC GCAGCCTGTAGGCTCCCTAG
Gad2	ENSMUST00000028123.3	B1	CCGTTCAAGACTGCCGTGCT A GATCCGATTGGAACC A TTAATCAGAATCACACTGTCTGTTC A GATCCGATTGGAACC GCAGCCTGTAGGCTCCCTAG
Gad2	ENSMUST00000028123.3	B1	CCGTTCAAGACTGCCGTGCT A GATCCGATTGGAACC A AAGAGAGGATCAAAAGCCCCATACA A GATCCGATTGGAACC GCAGCCTGTAGGCTCCCTAG
Gad2	ENSMUST00000028123.3	B1	CCGTTCAAGACTGCCGTGCT A GATCCGATTGGAACC A CCCATCATCTTGTGAGGATTCCATG A GATCCGATTGGAACC GCAGCCTGTAGGCTCCCTAG
Gad2	ENSMUST00000028123.3	B1	CCGTTCAAGACTGCCGTGCT A GATCCGATTGGAACC A AGGTCATAGTGCTTATCTTGCTGAA A GATCCGATTGGAACC GCAGCCTGTAGGCTCCCTAG
Gad2	ENSMUST00000028123.3	B1	CCGTTCAAGACTGCCGTGCT A GATCCGATTGGAACC A TACTCTGCTAGCTCCAAACACTTAT A GATCCGATTGGAACC GCAGCCTGTAGGCTCCCTAG
Gad2	ENSMUST00000028123.3	B1	CCGTTCAAGACTGCCGTGCT A GATCCGATTGGAACC A GCCACCTTTGAGAGGCGGCTCATTC A GATCCGATTGGAACC GCAGCCTGTAGGCTCCCTAG
Gad2	ENSMUST00000028123.3	B1	CCGTTCAAGACTGCCGTGCT A GATCCGATTGGAACC A ATAAGGAAGTCAATGTCTTGGTGAG A GATCCGATTGGAACC GCAGCCTGTAGGCTCCCTAG
Gad2	ENSMUST00000028123.3	B1	CCGTTCAAGACTGCCGTGCT A GATCCGATTGGAACC A ACACCACGATATAGAAATAGAATTA A GATCCGATTGGAACC GCAGCCTGTAGGCTCCCTAG
Gad2	ENSMUST00000028123.3	B1	CCGTTCAAGACTGCCGTGCT A GATCCGATTGGAACC A TGTCACTAATTATTAGAGAGGTATT A GATCCGATTGGAACC GCAGCCTGTAGGCTCCCTAG
Gad2	ENSMUST00000028123.3	B1	CCGTTCAAGACTGCCGTGCT A GATCCGATTGGAACC A TTTGTCCTTTTCACTGTACCCCAGA A GATCCGATTGGAACC GCAGCCTGTAGGCTCCCTAG
Gad2	ENSMUST00000028123.3	B1	CCGTTCAAGACTGCCGTGCT A GATCCGATTGGAACC A CCTCCATGAGAAGAAAGATAGAAAA A GATCCGATTGGAACC GCAGCCTGTAGGCTCCCTAG
Gad2	ENSMUST00000028123.3	B1	CCGTTCAAGACTGCCGTGCT A GATCCGATTGGAACC A AATTGTTGATCTGTTCAATTGTTTT A GATCCGATTGGAACC GCAGCCTGTAGGCTCCCTAG
Gad2	ENSMUST00000028123.3	B1	CCGTTCAAGACTGCCGTGCT A GATCCGATTGGAACC A GCAGAGTGGACGAGCTTGCCTGGAT A GATCCGATTGGAACC GCAGCCTGTAGGCTCCCTAG
Gad2	ENSMUST00000028123.3	B1	CCGTTCAAGACTGCCGTGCT A GATCCGATTGGAACC A AGTGTGCTGTACCCCTCTTTGCTAG A GATCCGATTGGAACC GCAGCCTGTAGGCTCCCTAG
Gad2	ENSMUST00000028123.3	B1	CCGTTCAAGACTGCCGTGCT A GATCCGATTGGAACC A AGAGAGCATCTGGGATGCAAACGAC A GATCCGATTGGAACC GCAGCCTGTAGGCTCCCTAG
Gad2	ENSMUST00000028123.3	B1	CCGTTCAAGACTGCCGTGCT A GATCCGATTGGAACC A AAATTGCTTGCATGAGGAACTCATT A GATCCGATTGGAACC GCAGCCTGTAGGCTCCCTAG
Gad2	ENSMUST00000028123.3	B1	CCGTTCAAGACTGCCGTGCT A GATCCGATTGGAACC A GATCATTCTCCATCCAGTTTACAGG A GATCCGATTGGAACC GCAGCCTGTAGGCTCCCTAG
Gad2	ENSMUST00000028123.3	B1	CCGTTCAAGACTGCCGTGCT A GATCCGATTGGAACC A TGGGAGAATGCTTCCAGACTGGTAC A GATCCGATTGGAACC GCAGCCTGTAGGCTCCCTAG
Gad2	ENSMUST00000028123.3	B1	CCGTTCAAGACTGCCGTGCT A GATCCGATTGGAACC A GTCATACTGAGGATCAGTATGTCTA A GATCCGATTGGAACC GCAGCCTGTAGGCTCCCTAG
Gad2	ENSMUST00000028123.3	B1	CCGTTCAAGACTGCCGTGCT A GATCCGATTGGAACC A GCATATTTACTCTCAGCAGCCAGGT A GATCCGATTGGAACC GCAGCCTGTAGGCTCCCTAG
Gad2	ENSMUST00000028123.3	B1	CCGTTCAAGACTGCCGTGCT A GATCCGATTGGAACC A CCCAAGGGCTAAGCTTTCCATCTAT A GATCCGATTGGAACC GCAGCCTGTAGGCTCCCTAG
Gad2	ENSMUST00000028123.3	B1	CCGTTCAAGACTGCCGTGCT A GATCCGATTGGAACC A ATGCCCGAGCAAGGCTCCTAGAAAT A GATCCGATTGGAACC GCAGCCTGTAGGCTCCCTAG
Gad2	ENSMUST00000028123.3	B1	CCGTTCAAGACTGCCGTGCT A GATCCGATTGGAACC A TTTCCTTAGCACTCTCCTGAGTGGA A GATCCGATTGGAACC GCAGCCTGTAGGCTCCCTAG
Gad2	ENSMUST00000028123.3	B1	CCGTTCAAGACTGCCGTGCT A GATCCGATTGGAACC A TTAGATAAACACATACTGCACTTTT A GATCCGATTGGAACC GCAGCCTGTAGGCTCCCTAG
Gad2	ENSMUST00000028123.3	B1	CCGTTCAAGACTGCCGTGCT A GATCCGATTGGAACC A ATATAAAGTGCACAACCTCAATCTG A GATCCGATTGGAACC GCAGCCTGTAGGCTCCCTAG
Gad2	ENSMUST00000028123.3	B1	CCGTTCAAGACTGCCGTGCT A GATCCGATTGGAACC A AAGGACAGGAATGGATGCAAATGTA A GATCCGATTGGAACC GCAGCCTGTAGGCTCCCTAG
Gad2	ENSMUST00000028123.3	B1	CCGTTCAAGACTGCCGTGCT A GATCCGATTGGAACC A ATTTTGTGTGCCATCACACAGTTGT A GATCCGATTGGAACC GCAGCCTGTAGGCTCCCTAG
Gad2	ENSMUST00000028123.3	B1	CCGTTCAAGACTGCCGTGCT A GATCCGATTGGAACC A CATGTTCTGAGGAGCAGCACCTTCT A GATCCGATTGGAACC GCAGCCTGTAGGCTCCCTAG
Gad2	ENSMUST00000028123.3	B1	CCGTTCAAGACTGCCGTGCT A GATCCGATTGGAACC A TTTGGCAACAAGATCTTTGCATACA A GATCCGATTGGAACC GCAGCCTGTAGGCTCCCTAG
Gad2	ENSMUST00000028123.3	B1	CCGTTCAAGACTGCCGTGCT A GATCCGATTGGAACC A TTTGGGTTTAGAGAGAAAACACAGG A GATCCGATTGGAACC GCAGCCTGTAGGCTCCCTAG
Slc6a1	ENSMUST00000032454.5	B1	CCGTTCAAGACTGCCGTGCT A GATCCGATTGGAACC A TGTTCCTGCTCCTCTCTCCCAGTTA A GATCCGATTGGAACC GCAGCCTGTAGGCTCCCTAG
Slc6a1	ENSMUST00000032454.5	B1	CCGTTCAAGACTGCCGTGCT A GATCCGATTGGAACC A TAGGGCTCCCAGGGCCGGCGGAGGG A GATCCGATTGGAACC GCAGCCTGTAGGCTCCCTAG
Slc6a1	ENSMUST00000032454.5	B1	CCGTTCAAGACTGCCGTGCT A GATCCGATTGGAACC A ACAGAGCCTGCGGCCGGGGCTGCGC A GATCCGATTGGAACC GCAGCCTGTAGGCTCCCTAG
Slc6a1	ENSMUST00000032454.5	B1	CCGTTCAAGACTGCCGTGCT A GATCCGATTGGAACC A GCGGGGATCCTGGCAGGTGGGCGCG A GATCCGATTGGAACC GCAGCCTGTAGGCTCCCTAG
Slc6a1	ENSMUST00000032454.5	B1	CCGTTCAAGACTGCCGTGCT A GATCCGATTGGAACC A GTTTTGGGCTTGTCGCTGGCCACAG A GATCCGATTGGAACC GCAGCCTGTAGGCTCCCTAG
Slc6a1	ENSMUST00000032454.5	B1	CCGTTCAAGACTGCCGTGCT A GATCCGATTGGAACC A CCCAGGCCGATGGCATAGCCCACGC A GATCCGATTGGAACC GCAGCCTGTAGGCTCCCTAG
Slc6a1	ENSMUST00000032454.5	B1	CCGTTCAAGACTGCCGTGCT A GATCCGATTGGAACC A GCAAAGATGAGCGTCAGGAAATATG A GATCCGATTGGAACC GCAGCCTGTAGGCTCCCTAG
Slc6a1	ENSMUST00000032454.5	B1	CCGTTCAAGACTGCCGTGCT A GATCCGATTGGAACC A GCCGCGAGGCCCACACCCTTGAACA A GATCCGATTGGAACC GCAGCCTGTAGGCTCCCTAG
Slc6a1	ENSMUST00000032454.5	B1	CCGTTCAAGACTGCCGTGCT A GATCCGATTGGAACC A TCACACTGTTTCCATGGCAGGGTCG A GATCCGATTGGAACC GCAGCCTGTAGGCTCCCTAG
Slc6a1	ENSMUST00000032454.5	B1	CCGTTCAAGACTGCCGTGCT A GATCCGATTGGAACC A GTCATCTGGTGCATGTTGCGCTCCC A GATCCGATTGGAACC GCAGCCTGTAGGCTCCCTAG
Slc6a1	ENSMUST00000032454.5	B1	CCGTTCAAGACTGCCGTGCT A GATCCGATTGGAACC A CAGAAATACACGAGCACCCAGGCAA A GATCCGATTGGAACC GCAGCCTGTAGGCTCCCTAG
Slc6a1	ENSMUST00000032454.5	B1	CCGTTCAAGACTGCCGTGCT A GATCCGATTGGAACC A GCCCCGGGAAGCGTCACTCCACGGA A GATCCGATTGGAACC GCAGCCTGTAGGCTCCCTAG
Slc6a1	ENSMUST00000032454.5	B1	CCGTTCAAGACTGCCGTGCT A GATCCGATTGGAACC A AGGCCCAGCCCGTAGGAGAAGAAGA A GATCCGATTGGAACC GCAGCCTGTAGGCTCCCTAG
Slc6a1	ENSMUST00000032454.5	B1	CCGTTCAAGACTGCCGTGCT A GATCCGATTGGAACC A AATCCGGCAAACATGCTGGTGCAGG A GATCCGATTGGAACC GCAGCCTGTAGGCTCCCTAG
Slc6a1	ENSMUST00000032454.5	B1	CCGTTCAAGACTGCCGTGCT A GATCCGATTGGAACC A AGCCCCGGGCCTGAGGCTGCCACAT A GATCCGATTGGAACC GCAGCCTGTAGGCTCCCTAG
Slc6a1	ENSMUST00000032454.5	B1	CCGTTCAAGACTGCCGTGCT A GATCCGATTGGAACC A CAGAACTGGCTGTCAATGCCCAGCA A GATCCGATTGGAACC GCAGCCTGTAGGCTCCCTAG
Slc6a1	ENSMUST00000032454.5	B1	CCGTTCAAGACTGCCGTGCT A GATCCGATTGGAACC A CCAATCAGGTAGGACACGATGCACA A GATCCGATTGGAACC GCAGCCTGTAGGCTCCCTAG
Slc6a1	ENSMUST00000032454.5	B1	CCGTTCAAGACTGCCGTGCT A GATCCGATTGGAACC A ATGGAGACACACTCGAAGAAAACCA A GATCCGATTGGAACC GCAGCCTGTAGGCTCCCTAG
Slc6a1	ENSMUST00000032454.5	B1	CCGTTCAAGACTGCCGTGCT A GATCCGATTGGAACC A AGCTTCCACCAGATGCAGGGCCTGG A GATCCGATTGGAACC GCAGCCTGTAGGCTCCCTAG
Slc6a1	ENSMUST00000032454.5	B1	CCGTTCAAGACTGCCGTGCT A GATCCGATTGGAACC A CCCACGCCCTGGCCCCACTTGGGGA A GATCCGATTGGAACC GCAGCCTGTAGGCTCCCTAG
Slc6a1	ENSMUST00000032454.5	B1	CCGTTCAAGACTGCCGTGCT A GATCCGATTGGAACC A GGCTGAATCATGACCTGGAGACGCT A GATCCGATTGGAACC GCAGCCTGTAGGCTCCCTAG
Slc6a1	ENSMUST00000032454.5	B1	CCGTTCAAGACTGCCGTGCT A GATCCGATTGGAACC A GAGTGCCAGTGTAGGGGTGATGGGG A GATCCGATTGGAACC GCAGCCTGTAGGCTCCCTAG
Slc6a1	ENSMUST00000032454.5	B1	CCGTTCAAGACTGCCGTGCT A GATCCGATTGGAACC A TGGTGTCTGGACCTGCCCCTTGAGG A GATCCGATTGGAACC GCAGCCTGTAGGCTCCCTAG
Slc6a1	ENSMUST00000032454.5	B1	CCGTTCAAGACTGCCGTGCT A GATCCGATTGGAACC A CAGTGGCAGTGACAAAGGCTAGCCA A GATCCGATTGGAACC GCAGCCTGTAGGCTCCCTAG
Slc6a1	ENSMUST00000032454.5	B1	CCGTTCAAGACTGCCGTGCT A GATCCGATTGGAACC A GAAAAGTCTGGATAACAGTCTATAG A GATCCGATTGGAACC GCAGCCTGTAGGCTCCCTAG
Slc6a1	ENSMUST00000032454.5	B1	CCGTTCAAGACTGCCGTGCT A GATCCGATTGGAACC A TCAGGAAGGAGAAATTGAGAAGGAA A GATCCGATTGGAACC GCAGCCTGTAGGCTCCCTAG
Slc6a1	ENSMUST00000032454.5	B1	CCGTTCAAGACTGCCGTGCT A GATCCGATTGGAACC A AGGGGACACTGAGCTGCCCGGGTCA A GATCCGATTGGAACC GCAGCCTGTAGGCTCCCTAG
Slc6a1	ENSMUST00000032454.5	B1	CCGTTCAAGACTGCCGTGCT A GATCCGATTGGAACC A GAAAGTCCTGGGATGGTGACCAAAA A GATCCGATTGGAACC GCAGCCTGTAGGCTCCCTAG
Slc6a1	ENSMUST00000032454.5	B1	CCGTTCAAGACTGCCGTGCT A GATCCGATTGGAACC A AACCAGAGTGAGCTGGATTGGTCCT A GATCCGATTGGAACC GCAGCCTGTAGGCTCCCTAG
Slc6a1	ENSMUST00000032454.5	B1	CCGTTCAAGACTGCCGTGCT A GATCCGATTGGAACC A AGGGTGGGCGGAGCCTCTGGAGTAA A GATCCGATTGGAACC GCAGCCTGTAGGCTCCCTAG
Slc6a1	ENSMUST00000032454.5	B1	CCGTTCAAGACTGCCGTGCT A GATCCGATTGGAACC A ACCAACACAGAACCCAAGGCCAGAA A GATCCGATTGGAACC GCAGCCTGTAGGCTCCCTAG
Slc6a1	ENSMUST00000032454.5	B1	CCGTTCAAGACTGCCGTGCT A GATCCGATTGGAACC A AGAAGCTACGGGACGAGACATACGC A GATCCGATTGGAACC GCAGCCTGTAGGCTCCCTAG
Slc6a1	ENSMUST00000032454.5	B1	CCGTTCAAGACTGCCGTGCT A GATCCGATTGGAACC A CAAGAACTGGTGTGCTGGTCACTTC A GATCCGATTGGAACC GCAGCCTGTAGGCTCCCTAG
Slc6a1	ENSMUST00000032454.5	B1	CCGTTCAAGACTGCCGTGCT A GATCCGATTGGAACC A AATGCCACATGTGAGGATGGGTATG A GATCCGATTGGAACC GCAGCCTGTAGGCTCCCTAG
Slc6a1	ENSMUST00000032454.5	B1	CCGTTCAAGACTGCCGTGCT A GATCCGATTGGAACC A ATGCCTCAGCCACACAACCCTGTTA A GATCCGATTGGAACC GCAGCCTGTAGGCTCCCTAG
Slc6a1	ENSMUST00000032454.5	B1	CCGTTCAAGACTGCCGTGCT A GATCCGATTGGAACC A GTTGAGGCCACGAGACACAGTGGAG A GATCCGATTGGAACC GCAGCCTGTAGGCTCCCTAG
Slc6a1	ENSMUST00000032454.5	B1	CCGTTCAAGACTGCCGTGCT A GATCCGATTGGAACC A GAAATACACTGCATTTATCTCAAAA A GATCCGATTGGAACC GCAGCCTGTAGGCTCCCTAG
Slc6a1	ENSMUST00000032454.5	B1	CCGTTCAAGACTGCCGTGCT A GATCCGATTGGAACC A ACAGTTCTCACAGTAATTGTACGAC A GATCCGATTGGAACC GCAGCCTGTAGGCTCCCTAG
Slc6a1	ENSMUST00000032454.5	B1	CCGTTCAAGACTGCCGTGCT A GATCCGATTGGAACC A CTGTATATAGTCTGAATAGGCATAT A GATCCGATTGGAACC GCAGCCTGTAGGCTCCCTAG
Slc6a1	ENSMUST00000032454.5	B1	CCGTTCAAGACTGCCGTGCT A GATCCGATTGGAACC A AATTCTTAGAAACGTACATGACGCC A GATCCGATTGGAACC GCAGCCTGTAGGCTCCCTAG
Ap1s2	ENSMUST00000069041.10	B1	CCGTTCAAGACTGCCGTGCT A GATCCGATTGGAACC A CGGACCGGAGACCGCGCGCCAAGCT A GATCCGATTGGAACC GCAGCCTGTAGGCTCCCTAG
Ap1s2	ENSMUST00000069041.10	B1	CCGTTCAAGACTGCCGTGCT A GATCCGATTGGAACC A TCCCGCCCTGGAGGCTGGACGGAGG A GATCCGATTGGAACC GCAGCCTGTAGGCTCCCTAG
Ap1s2	ENSMUST00000069041.10	B1	CCGTTCAAGACTGCCGTGCT A GATCCGATTGGAACC A GACCCGTCTGGTGGAGGGCAGGCTT A GATCCGATTGGAACC GCAGCCTGTAGGCTCCCTAG
Ap1s2	ENSMUST00000069041.10	B1	CCGTTCAAGACTGCCGTGCT A GATCCGATTGGAACC A CCGGCAGCTGCTGAGGGGAAGCCCC A GATCCGATTGGAACC GCAGCCTGTAGGCTCCCTAG
Ap1s2	ENSMUST00000069041.10	B1	CCGTTCAAGACTGCCGTGCT A GATCCGATTGGAACC A AACTGCATGGCGGCGGCGGGCCGCG A GATCCGATTGGAACC GCAGCCTGTAGGCTCCCTAG
Ap1s2	ENSMUST00000069041.10	B1	CCGTTCAAGACTGCCGTGCT A GATCCGATTGGAACC A TCGAAGCTTTCCCTGGCGACTAAAA A GATCCGATTGGAACC GCAGCCTGTAGGCTCCCTAG
Ap1s2	ENSMUST00000069041.10	B1	CCGTTCAAGACTGCCGTGCT A GATCCGATTGGAACC A TCTTGTGATCTTCTTCTTTTCTTTG A GATCCGATTGGAACC GCAGCCTGTAGGCTCCCTAG
Ap1s2	ENSMUST00000069041.10	B1	CCGTTCAAGACTGCCGTGCT A GATCCGATTGGAACC A CTCAAGGAAGCTGCACATCTTGGGT A GATCCGATTGGAACC GCAGCCTGTAGGCTCCCTAG
Ap1s2	ENSMUST00000069041.10	B1	CCGTTCAAGACTGCCGTGCT A GATCCGATTGGAACC A CCTGATCCTCAATAGCACAGCAAAA A GATCCGATTGGAACC GCAGCCTGTAGGCTCCCTAG
Ap1s2	ENSMUST00000069041.10	B1	CCGTTCAAGACTGCCGTGCT A GATCCGATTGGAACC A TGTCAAGTAATTCCACGTAACGATG A GATCCGATTGGAACC GCAGCCTGTAGGCTCCCTAG
Ap1s2	ENSMUST00000069041.10	B1	CCGTTCAAGACTGCCGTGCT A GATCCGATTGGAACC A AGGCCTTCTCAAAATTAAAGATGAT A GATCCGATTGGAACC GCAGCCTGTAGGCTCCCTAG
Ap1s2	ENSMUST00000069041.10	B1	CCGTTCAAGACTGCCGTGCT A GATCCGATTGGAACC A TCTTGGATGTTTCCTGAACTTCTCC A GATCCGATTGGAACC GCAGCCTGTAGGCTCCCTAG
Ap1s2	ENSMUST00000069041.10	B1	CCGTTCAAGACTGCCGTGCT A GATCCGATTGGAACC A CTTTTGCATCCTCCTGCAGGAGATC A GATCCGATTGGAACC GCAGCCTGTAGGCTCCCTAG
Ap1s2	ENSMUST00000069041.10	B1	CCGTTCAAGACTGCCGTGCT A GATCCGATTGGAACC A AGGACAGTTATGTCAGTCCAATTTC A GATCCGATTGGAACC GCAGCCTGTAGGCTCCCTAG
Ap1s2	ENSMUST00000069041.10	B1	CCGTTCAAGACTGCCGTGCT A GATCCGATTGGAACC A GAGAGGCAGTGACCATCTACAGTGT A GATCCGATTGGAACC GCAGCCTGTAGGCTCCCTAG
Ap1s2	ENSMUST00000069041.10	B1	CCGTTCAAGACTGCCGTGCT A GATCCGATTGGAACC A TCTTACACCATTAGCTAACATGGAC A GATCCGATTGGAACC GCAGCCTGTAGGCTCCCTAG
Ap1s2	ENSMUST00000069041.10	B1	CCGTTCAAGACTGCCGTGCT A GATCCGATTGGAACC A TGGGTAGGCCTGAATGAAGCAGCTT A GATCCGATTGGAACC GCAGCCTGTAGGCTCCCTAG
Ap1s2	ENSMUST00000069041.10	B1	CCGTTCAAGACTGCCGTGCT A GATCCGATTGGAACC A TCCTAATTCATATTTATGTCCCTTA A GATCCGATTGGAACC GCAGCCTGTAGGCTCCCTAG
Ap1s2	ENSMUST00000069041.10	B1	CCGTTCAAGACTGCCGTGCT A GATCCGATTGGAACC A TTGGATAATACATGGATATAGACAT A GATCCGATTGGAACC GCAGCCTGTAGGCTCCCTAG
Ap1s2	ENSMUST00000069041.10	B1	CCGTTCAAGACTGCCGTGCT A GATCCGATTGGAACC A GGTTTCACATAATTTAAGTTTCCTT A GATCCGATTGGAACC GCAGCCTGTAGGCTCCCTAG
Ap1s2	ENSMUST00000069041.10	B1	CCGTTCAAGACTGCCGTGCT A GATCCGATTGGAACC A GTGATGTGTCAATTCCTTTTATTTT A GATCCGATTGGAACC GCAGCCTGTAGGCTCCCTAG
Ap1s2	ENSMUST00000069041.10	B1	CCGTTCAAGACTGCCGTGCT A GATCCGATTGGAACC A TGGTATCAATTTGGTCGCTGACATT A GATCCGATTGGAACC GCAGCCTGTAGGCTCCCTAG
Ap1s2	ENSMUST00000069041.10	B1	CCGTTCAAGACTGCCGTGCT A GATCCGATTGGAACC A AAAAGCATCTAAATTCCCTTTGATT A GATCCGATTGGAACC GCAGCCTGTAGGCTCCCTAG
Ap1s2	ENSMUST00000069041.10	B1	CCGTTCAAGACTGCCGTGCT A GATCCGATTGGAACC A CCATTCATTCAGAATACTTAATGAA A GATCCGATTGGAACC GCAGCCTGTAGGCTCCCTAG
Ap1s2	ENSMUST00000069041.10	B1	CCGTTCAAGACTGCCGTGCT A GATCCGATTGGAACC A AGTCAAATGTTACTTGGCCTTAAAA A GATCCGATTGGAACC GCAGCCTGTAGGCTCCCTAG
Ap1s2	ENSMUST00000069041.10	B1	CCGTTCAAGACTGCCGTGCT A GATCCGATTGGAACC A TATGACCACCAAAACTTCACCTCAG A GATCCGATTGGAACC GCAGCCTGTAGGCTCCCTAG
Ap1s2	ENSMUST00000069041.10	B1	CCGTTCAAGACTGCCGTGCT A GATCCGATTGGAACC A AGAATACCTGGTAATTAACCGTGCT A GATCCGATTGGAACC GCAGCCTGTAGGCTCCCTAG
Ap1s2	ENSMUST00000069041.10	B1	CCGTTCAAGACTGCCGTGCT A GATCCGATTGGAACC A CATGCTTTAGATAATGACTTTATGT A GATCCGATTGGAACC GCAGCCTGTAGGCTCCCTAG
Ap1s2	ENSMUST00000069041.10	B1	CCGTTCAAGACTGCCGTGCT A GATCCGATTGGAACC A GCAATAGGGAAGCAAAATAAATTTG A GATCCGATTGGAACC GCAGCCTGTAGGCTCCCTAG
Ap1s2	ENSMUST00000069041.10	B1	CCGTTCAAGACTGCCGTGCT A GATCCGATTGGAACC A CAGGAAAGAATAGGGAGCTGCTGTC A GATCCGATTGGAACC GCAGCCTGTAGGCTCCCTAG
Ap1s2	ENSMUST00000069041.10	B1	CCGTTCAAGACTGCCGTGCT A GATCCGATTGGAACC A GCTATATGAAAGGTATCTTTTAAGC A GATCCGATTGGAACC GCAGCCTGTAGGCTCCCTAG
Ap1s2	ENSMUST00000069041.10	B1	CCGTTCAAGACTGCCGTGCT A GATCCGATTGGAACC A GCCGCGCATTTATACAGCTTCAAAA A GATCCGATTGGAACC GCAGCCTGTAGGCTCCCTAG
Ap1s2	ENSMUST00000069041.10	B1	CCGTTCAAGACTGCCGTGCT A GATCCGATTGGAACC A ACATAGAAATCAGGGAGATGTGTTC A GATCCGATTGGAACC GCAGCCTGTAGGCTCCCTAG
Ap1s2	ENSMUST00000069041.10	B1	CCGTTCAAGACTGCCGTGCT A GATCCGATTGGAACC A AAAGTTGTTCACAATCACAGCAAAG A GATCCGATTGGAACC GCAGCCTGTAGGCTCCCTAG
Ap1s2	ENSMUST00000069041.10	B1	CCGTTCAAGACTGCCGTGCT A GATCCGATTGGAACC A GCAGAACATTTATTACATTAATTGG A GATCCGATTGGAACC GCAGCCTGTAGGCTCCCTAG
Ap1s2	ENSMUST00000069041.10	B1	CCGTTCAAGACTGCCGTGCT A GATCCGATTGGAACC A GGAAAGAGAAAAGCACACCACAGTG A GATCCGATTGGAACC GCAGCCTGTAGGCTCCCTAG
Ap1s2	ENSMUST00000069041.10	B1	CCGTTCAAGACTGCCGTGCT A GATCCGATTGGAACC A GGAAGAAAAGAGTACCCTTCCTTTA A GATCCGATTGGAACC GCAGCCTGTAGGCTCCCTAG
Ap1s2	ENSMUST00000069041.10	B1	CCGTTCAAGACTGCCGTGCT A GATCCGATTGGAACC A CATTTCGCTGCAGGGCTGGGGTGTC A GATCCGATTGGAACC GCAGCCTGTAGGCTCCCTAG
Ap1s2	ENSMUST00000069041.10	B1	CCGTTCAAGACTGCCGTGCT A GATCCGATTGGAACC A CATTCCTTGATCCTTCTGCTATTTT A GATCCGATTGGAACC GCAGCCTGTAGGCTCCCTAG
Ap1s2	ENSMUST00000069041.10	B1	CCGTTCAAGACTGCCGTGCT A GATCCGATTGGAACC A GGCATTTATTAATTGAAAATGTGTT A GATCCGATTGGAACC GCAGCCTGTAGGCTCCCTAG
Rpp25	ENSMUST00000080514.7	B1	CCGTTCAAGACTGCCGTGCT A GATCCGATTGGAACC A CCGAGTGAAGGTTGGAGGGTGGGCT A GATCCGATTGGAACC GCAGCCTGTAGGCTCCCTAG
Rpp25	ENSMUST00000080514.7	B1	CCGTTCAAGACTGCCGTGCT A GATCCGATTGGAACC A GAGCTGGCAGGGATTGGGGTGCCGG A GATCCGATTGGAACC GCAGCCTGTAGGCTCCCTAG
Rpp25	ENSMUST00000080514.7	B1	CCGTTCAAGACTGCCGTGCT A GATCCGATTGGAACC A TGCATGGCCGCGGGTCGTGCCGGGC A GATCCGATTGGAACC GCAGCCTGTAGGCTCCCTAG
Rpp25	ENSMUST00000080514.7	B1	CCGTTCAAGACTGCCGTGCT A GATCCGATTGGAACC A GCCATGGGGCCGCCTCAAGCCCGGG A GATCCGATTGGAACC GCAGCCTGTAGGCTCCCTAG
Rpp25	ENSMUST00000080514.7	B1	CCGTTCAAGACTGCCGTGCT A GATCCGATTGGAACC A AGCGCACCTTACGGAAGTTCTCCAT A GATCCGATTGGAACC GCAGCCTGTAGGCTCCCTAG
Rpp25	ENSMUST00000080514.7	B1	CCGTTCAAGACTGCCGTGCT A GATCCGATTGGAACC A GGCTGCCACCCTCATCACCGTCCCC A GATCCGATTGGAACC GCAGCCTGTAGGCTCCCTAG
Rpp25	ENSMUST00000080514.7	B1	CCGTTCAAGACTGCCGTGCT A GATCCGATTGGAACC A CCAGATCTGCAAAAGGGCCAGAGTT A GATCCGATTGGAACC GCAGCCTGTAGGCTCCCTAG
Rpp25	ENSMUST00000080514.7	B1	CCGTTCAAGACTGCCGTGCT A GATCCGATTGGAACC A TGACCCGCATGTGTACAGCACCGGG A GATCCGATTGGAACC GCAGCCTGTAGGCTCCCTAG
Rpp25	ENSMUST00000080514.7	B1	CCGTTCAAGACTGCCGTGCT A GATCCGATTGGAACC A GTAGGTTGCGGATCTTGCTGCCCTC A GATCCGATTGGAACC GCAGCCTGTAGGCTCCCTAG
Rpp25	ENSMUST00000080514.7	B1	CCGTTCAAGACTGCCGTGCT A GATCCGATTGGAACC A GCGCCATGCTGGCGGTGGCGAAGGC A GATCCGATTGGAACC GCAGCCTGTAGGCTCCCTAG
Rpp25	ENSMUST00000080514.7	B1	CCGTTCAAGACTGCCGTGCT A GATCCGATTGGAACC A TCTTGGTGGTGGCCCGGCCGCAGCC A GATCCGATTGGAACC GCAGCCTGTAGGCTCCCTAG
Rpp25	ENSMUST00000080514.7	B1	CCGTTCAAGACTGCCGTGCT A GATCCGATTGGAACC A GCTTGAGAATCTCGGCGCACGTGAC A GATCCGATTGGAACC GCAGCCTGTAGGCTCCCTAG
Rpp25	ENSMUST00000080514.7	B1	CCGTTCAAGACTGCCGTGCT A GATCCGATTGGAACC A TGACCTGGTGTAAGCCCGCCAGGCG A GATCCGATTGGAACC GCAGCCTGTAGGCTCCCTAG
Rpp25	ENSMUST00000080514.7	B1	CCGTTCAAGACTGCCGTGCT A GATCCGATTGGAACC A CGCGCACGCTCCGGTAGCGCAGCCG A GATCCGATTGGAACC GCAGCCTGTAGGCTCCCTAG
Rpp25	ENSMUST00000080514.7	B1	CCGTTCAAGACTGCCGTGCT A GATCCGATTGGAACC A GCCCAGGCGGGAGGCTCTGCCACAC A GATCCGATTGGAACC GCAGCCTGTAGGCTCCCTAG
Rpp25	ENSMUST00000080514.7	B1	CCGTTCAAGACTGCCGTGCT A GATCCGATTGGAACC A GATCGCTGGGCGTCTGACCCGGTGT A GATCCGATTGGAACC GCAGCCTGTAGGCTCCCTAG
Rpp25	ENSMUST00000080514.7	B1	CCGTTCAAGACTGCCGTGCT A GATCCGATTGGAACC A ATGGCGAGGCTCGGTACATTCTTAA A GATCCGATTGGAACC GCAGCCTGTAGGCTCCCTAG
Rpp25	ENSMUST00000080514.7	B1	CCGTTCAAGACTGCCGTGCT A GATCCGATTGGAACC A TTCGGAGGCTGGTAGCCAAGTTGTC A GATCCGATTGGAACC GCAGCCTGTAGGCTCCCTAG
Rpp25	ENSMUST00000080514.7	B1	CCGTTCAAGACTGCCGTGCT A GATCCGATTGGAACC A GGAGGGGACGAAGGACCAGGACTGA A GATCCGATTGGAACC GCAGCCTGTAGGCTCCCTAG
Rpp25	ENSMUST00000080514.7	B1	CCGTTCAAGACTGCCGTGCT A GATCCGATTGGAACC A AGGCTCCTCTTGGACGTCGACACCG A GATCCGATTGGAACC GCAGCCTGTAGGCTCCCTAG
Rpp25	ENSMUST00000080514.7	B1	CCGTTCAAGACTGCCGTGCT A GATCCGATTGGAACC A GTGCCTTCTTCAGCAGCAGATTCCC A GATCCGATTGGAACC GCAGCCTGTAGGCTCCCTAG
Rpp25	ENSMUST00000080514.7	B1	CCGTTCAAGACTGCCGTGCT A GATCCGATTGGAACC A TCTGGCTCAGGCTGAGACCGCTTAG A GATCCGATTGGAACC GCAGCCTGTAGGCTCCCTAG
Rpp25	ENSMUST00000080514.7	B1	CCGTTCAAGACTGCCGTGCT A GATCCGATTGGAACC A CAGGCGGTCCTGTCCTCATTCTCAG A GATCCGATTGGAACC GCAGCCTGTAGGCTCCCTAG
Rpp25	ENSMUST00000080514.7	B1	CCGTTCAAGACTGCCGTGCT A GATCCGATTGGAACC A AGTGTTGAAGATATATGATTCAGTC A GATCCGATTGGAACC GCAGCCTGTAGGCTCCCTAG
Rpp25	ENSMUST00000080514.7	B1	CCGTTCAAGACTGCCGTGCT A GATCCGATTGGAACC A AGGTGCGTGTGTTGAAAGGTATGCA A GATCCGATTGGAACC GCAGCCTGTAGGCTCCCTAG
Rpp25	ENSMUST00000080514.7	B1	CCGTTCAAGACTGCCGTGCT A GATCCGATTGGAACC A ATGGGCCCCTTAAAACCCAGGTATG A GATCCGATTGGAACC GCAGCCTGTAGGCTCCCTAG
Rpp25	ENSMUST00000080514.7	B1	CCGTTCAAGACTGCCGTGCT A GATCCGATTGGAACC A TCATTCTGAGGACCGGTGTCCAGGA A GATCCGATTGGAACC GCAGCCTGTAGGCTCCCTAG
Rpp25	ENSMUST00000080514.7	B1	CCGTTCAAGACTGCCGTGCT A GATCCGATTGGAACC A TCTCCTGTCGCCTTGGGATCCGCGC A GATCCGATTGGAACC GCAGCCTGTAGGCTCCCTAG
Rpp25	ENSMUST00000080514.7	B1	CCGTTCAAGACTGCCGTGCT A GATCCGATTGGAACC A GGATCCTCTCTTCTCATTCCTGAGC A GATCCGATTGGAACC GCAGCCTGTAGGCTCCCTAG
Rpp25	ENSMUST00000080514.7	B1	CCGTTCAAGACTGCCGTGCT A GATCCGATTGGAACC A GTCCCACAAAGTTTCCTTGGACTTC A GATCCGATTGGAACC GCAGCCTGTAGGCTCCCTAG
Rpp25	ENSMUST00000080514.7	B1	CCGTTCAAGACTGCCGTGCT A GATCCGATTGGAACC A CACTACCCACCATGCTTCCCTAAAA A GATCCGATTGGAACC GCAGCCTGTAGGCTCCCTAG
Rpp25	ENSMUST00000080514.7	B1	CCGTTCAAGACTGCCGTGCT A GATCCGATTGGAACC A TGGGTCCCCAAGAAAGCTCAAGAGT A GATCCGATTGGAACC GCAGCCTGTAGGCTCCCTAG
Rpp25	ENSMUST00000080514.7	B1	CCGTTCAAGACTGCCGTGCT A GATCCGATTGGAACC A CCATGCATACTGGGTGCTTTTAACG A GATCCGATTGGAACC GCAGCCTGTAGGCTCCCTAG
Rpp25	ENSMUST00000080514.7	B1	CCGTTCAAGACTGCCGTGCT A GATCCGATTGGAACC A CTCAGTTAACAGCAAAGATGATTTT A GATCCGATTGGAACC GCAGCCTGTAGGCTCCCTAG
Rpp25	ENSMUST00000080514.7	B1	CCGTTCAAGACTGCCGTGCT A GATCCGATTGGAACC A CAAGTAATCAGCTCCGTAGCTCCCG A GATCCGATTGGAACC GCAGCCTGTAGGCTCCCTAG
Rpp25	ENSMUST00000080514.7	B1	CCGTTCAAGACTGCCGTGCT A GATCCGATTGGAACC A TCCGGACATTTTCAACTTGGCCATC A GATCCGATTGGAACC GCAGCCTGTAGGCTCCCTAG
Rpp25	ENSMUST00000080514.7	B1	CCGTTCAAGACTGCCGTGCT A GATCCGATTGGAACC A CAGCCATCATGCAAGGCGGGTGGGG A GATCCGATTGGAACC GCAGCCTGTAGGCTCCCTAG
Rpp25	ENSMUST00000080514.7	B1	CCGTTCAAGACTGCCGTGCT A GATCCGATTGGAACC A TGGCAGATTTTGTCCTAAGTCCCCT A GATCCGATTGGAACC GCAGCCTGTAGGCTCCCTAG
Rpp25	ENSMUST00000080514.7	B1	CCGTTCAAGACTGCCGTGCT A GATCCGATTGGAACC A ACTCCAGCAGGACTCGGGGAGGAAG A GATCCGATTGGAACC GCAGCCTGTAGGCTCCCTAG
Rpp25	ENSMUST00000080514.7	B1	CCGTTCAAGACTGCCGTGCT A GATCCGATTGGAACC A TTTCACGTTTGTTTTATTGGAAGCA A GATCCGATTGGAACC GCAGCCTGTAGGCTCCCTAG
Igf1	ENSMUST00000095360.6	B1	CCGTTCAAGACTGCCGTGCT A GATCCGATTGGAACC A AACATTCGCCTTCTCTCTCTCTCCC A GATCCGATTGGAACC GCAGCCTGTAGGCTCCCTAG
Igf1	ENSMUST00000095360.6	B1	CCGTTCAAGACTGCCGTGCT A GATCCGATTGGAACC A AATGTCACATTTCAATTTTGAGGAC A GATCCGATTGGAACC GCAGCCTGTAGGCTCCCTAG
Igf1	ENSMUST00000095360.6	B1	CCGTTCAAGACTGCCGTGCT A GATCCGATTGGAACC A GAGGCAGATCTTAAATAATTGAGTT A GATCCGATTGGAACC GCAGCCTGTAGGCTCCCTAG
Igf1	ENSMUST00000095360.6	B1	CCGTTCAAGACTGCCGTGCT A GATCCGATTGGAACC A AGCCCCTCGGTCCACACACGAACTG A GATCCGATTGGAACC GCAGCCTGTAGGCTCCCTAG
Igf1	ENSMUST00000095360.6	B1	CCGTTCAAGACTGCCGTGCT A GATCCGATTGGAACC A GCTGGGCACGGATAGAGCGGGCTGC A GATCCGATTGGAACC GCAGCCTGTAGGCTCCCTAG
Igf1	ENSMUST00000095360.6	B1	CCGTTCAAGACTGCCGTGCT A GATCCGATTGGAACC A TGTTTTGCAGGTTGCTCAAGCAGCA A GATCCGATTGGAACC GCAGCCTGTAGGCTCCCTAG
Igf1	ENSMUST00000095360.6	B1	CCGTTCAAGACTGCCGTGCT A GATCCGATTGGAACC A CACTTTTGCAAGGTGCAAAGCTTTT A GATCCGATTGGAACC GCAGCCTGTAGGCTCCCTAG
Igf1	ENSMUST00000095360.6	B1	CCGTTCAAGACTGCCGTGCT A GATCCGATTGGAACC A CCACCTCTACACAGTTGCTAAATGA A GATCCGATTGGAACC GCAGCCTGTAGGCTCCCTAG
Igf1	ENSMUST00000095360.6	B1	CCGTTCAAGACTGCCGTGCT A GATCCGATTGGAACC A CTTGACTACTTATTTGCTATTGCTC A GATCCGATTGGAACC GCAGCCTGTAGGCTCCCTAG
Igf1	ENSMUST00000095360.6	B1	CCGTTCAAGACTGCCGTGCT A GATCCGATTGGAACC A GAAACCATTGAGAGTTTAAGAGACG A GATCCGATTGGAACC GCAGCCTGTAGGCTCCCTAG
Igf1	ENSMUST00000095360.6	B1	CCGTTCAAGACTGCCGTGCT A GATCCGATTGGAACC A TGTGTTGACTAGATTCTTTCATATA A GATCCGATTGGAACC GCAGCCTGTAGGCTCCCTAG
Igf1	ENSMUST00000095360.6	B1	CCGTTCAAGACTGCCGTGCT A GATCCGATTGGAACC A TTCCTCTCTGGACTTGACAAGTAAG A GATCCGATTGGAACC GCAGCCTGTAGGCTCCCTAG
Igf1	ENSMUST00000095360.6	B1	CCGTTCAAGACTGCCGTGCT A GATCCGATTGGAACC A TGCAGATGAGGAAAACTGAGGCACC A GATCCGATTGGAACC GCAGCCTGTAGGCTCCCTAG
Igf1	ENSMUST00000095360.6	B1	CCGTTCAAGACTGCCGTGCT A GATCCGATTGGAACC A ACTTGGATATTGTGGTGGCATCCCA A GATCCGATTGGAACC GCAGCCTGTAGGCTCCCTAG
Igf1	ENSMUST00000095360.6	B1	CCGTTCAAGACTGCCGTGCT A GATCCGATTGGAACC A CTAGTCTTTATAGTCATAAGCTCAA A GATCCGATTGGAACC GCAGCCTGTAGGCTCCCTAG
Igf1	ENSMUST00000095360.6	B1	CCGTTCAAGACTGCCGTGCT A GATCCGATTGGAACC A TGACAATGTTAGAGTTATTTCTAGA A GATCCGATTGGAACC GCAGCCTGTAGGCTCCCTAG
Igf1	ENSMUST00000095360.6	B1	CCGTTCAAGACTGCCGTGCT A GATCCGATTGGAACC A GCTAGCACATTTTCATAAAATTAAA A GATCCGATTGGAACC GCAGCCTGTAGGCTCCCTAG
Igf1	ENSMUST00000095360.6	B1	CCGTTCAAGACTGCCGTGCT A GATCCGATTGGAACC A AGATGTGAATATTGGATTTTGTTTT A GATCCGATTGGAACC GCAGCCTGTAGGCTCCCTAG
Igf1	ENSMUST00000095360.6	B1	CCGTTCAAGACTGCCGTGCT A GATCCGATTGGAACC A GTTCCTAAATCCAATCCTTCTGAGG A GATCCGATTGGAACC GCAGCCTGTAGGCTCCCTAG
Igf1	ENSMUST00000095360.6	B1	CCGTTCAAGACTGCCGTGCT A GATCCGATTGGAACC A AGTACACACTGTGAACAAGAACTAG A GATCCGATTGGAACC GCAGCCTGTAGGCTCCCTAG
Igf1	ENSMUST00000095360.6	B1	CCGTTCAAGACTGCCGTGCT A GATCCGATTGGAACC A GGTATTGGATAAAGGATTGCATATT A GATCCGATTGGAACC GCAGCCTGTAGGCTCCCTAG
Igf1	ENSMUST00000095360.6	B1	CCGTTCAAGACTGCCGTGCT A GATCCGATTGGAACC A GAGTTGTAAAATTTTAAATGTCCCT A GATCCGATTGGAACC GCAGCCTGTAGGCTCCCTAG
Igf1	ENSMUST00000095360.6	B1	CCGTTCAAGACTGCCGTGCT A GATCCGATTGGAACC A TTGACCTAGGTATTGAGTAAGTAAA A GATCCGATTGGAACC GCAGCCTGTAGGCTCCCTAG
Igf1	ENSMUST00000095360.6	B1	CCGTTCAAGACTGCCGTGCT A GATCCGATTGGAACC A ACGCATGTGCAAATGCACATGTAGG A GATCCGATTGGAACC GCAGCCTGTAGGCTCCCTAG
Igf1	ENSMUST00000095360.6	B1	CCGTTCAAGACTGCCGTGCT A GATCCGATTGGAACC A TTCATGTACACAGACATGCCACATT A GATCCGATTGGAACC GCAGCCTGTAGGCTCCCTAG
Igf1	ENSMUST00000095360.6	B1	CCGTTCAAGACTGCCGTGCT A GATCCGATTGGAACC A GAACTGTTGTTTTCAGACTTTAAAA A GATCCGATTGGAACC GCAGCCTGTAGGCTCCCTAG
Igf1	ENSMUST00000095360.6	B1	CCGTTCAAGACTGCCGTGCT A GATCCGATTGGAACC A TTTCCATCCTTTGTCTCTGAACCCC A GATCCGATTGGAACC GCAGCCTGTAGGCTCCCTAG
Igf1	ENSMUST00000095360.6	B1	CCGTTCAAGACTGCCGTGCT A GATCCGATTGGAACC A CCCACCCACAGCAAAACCAAAACCA A GATCCGATTGGAACC GCAGCCTGTAGGCTCCCTAG
Igf1	ENSMUST00000095360.6	B1	CCGTTCAAGACTGCCGTGCT A GATCCGATTGGAACC A ATGGAAGAGCAACCTCTACAAAACA A GATCCGATTGGAACC GCAGCCTGTAGGCTCCCTAG
Igf1	ENSMUST00000095360.6	B1	CCGTTCAAGACTGCCGTGCT A GATCCGATTGGAACC A ACAAAATCTTCACAGACTGTTAGCC A GATCCGATTGGAACC GCAGCCTGTAGGCTCCCTAG
Igf1	ENSMUST00000095360.6	B1	CCGTTCAAGACTGCCGTGCT A GATCCGATTGGAACC A ACATTTAAAATGGTCTGATTCAAAT A GATCCGATTGGAACC GCAGCCTGTAGGCTCCCTAG
Igf1	ENSMUST00000095360.6	B1	CCGTTCAAGACTGCCGTGCT A GATCCGATTGGAACC A TTTGTGGGGAATGGGAACAGAGACT A GATCCGATTGGAACC GCAGCCTGTAGGCTCCCTAG
Igf1	ENSMUST00000095360.6	B1	CCGTTCAAGACTGCCGTGCT A GATCCGATTGGAACC A TTAAGGTTCAGACAGTCTTATCTCT A GATCCGATTGGAACC GCAGCCTGTAGGCTCCCTAG
Igf1	ENSMUST00000095360.6	B1	CCGTTCAAGACTGCCGTGCT A GATCCGATTGGAACC A CCATCACCAGCCAAAATGAATTGGC A GATCCGATTGGAACC GCAGCCTGTAGGCTCCCTAG
Igf1	ENSMUST00000095360.6	B1	CCGTTCAAGACTGCCGTGCT A GATCCGATTGGAACC A GAACCCTTATCAATGATGGGGAAAA A GATCCGATTGGAACC GCAGCCTGTAGGCTCCCTAG
Igf1	ENSMUST00000095360.6	B1	CCGTTCAAGACTGCCGTGCT A GATCCGATTGGAACC A GACAGTTTAAACAAAGGCAAATTGG A GATCCGATTGGAACC GCAGCCTGTAGGCTCCCTAG
Igf1	ENSMUST00000095360.6	B1	CCGTTCAAGACTGCCGTGCT A GATCCGATTGGAACC A ATGAGACTAGGTGATAGATCAACAG A GATCCGATTGGAACC GCAGCCTGTAGGCTCCCTAG
Igf1	ENSMUST00000095360.6	B1	CCGTTCAAGACTGCCGTGCT A GATCCGATTGGAACC A AGAGAGACCAGGTCTGATATGCTAT A GATCCGATTGGAACC GCAGCCTGTAGGCTCCCTAG
Igf1	ENSMUST00000095360.6	B1	CCGTTCAAGACTGCCGTGCT A GATCCGATTGGAACC A TACTTTCAGGTTTCAGTAGGGAAAT A GATCCGATTGGAACC GCAGCCTGTAGGCTCCCTAG
Igf1	ENSMUST00000095360.6	B1	CCGTTCAAGACTGCCGTGCT A GATCCGATTGGAACC A CACTCTAGCCATACAATTTCAAAAT A GATCCGATTGGAACC GCAGCCTGTAGGCTCCCTAG
Gad1	ENSMUST00000130618.3	B1	CCGTTCAAGACTGCCGTGCT A GATCCGATTGGAACC A ATGGTAAGGCTGAGGCACACAGGAA A GATCCGATTGGAACC GCAGCCTGTAGGCTCCCTAG
Gad1	ENSMUST00000130618.3	B1	CCGTTCAAGACTGCCGTGCT A GATCCGATTGGAACC A CTTTGGTGAGTGTACAAGAATAGAC A GATCCGATTGGAACC GCAGCCTGTAGGCTCCCTAG
Gad1	ENSMUST00000130618.3	B1	CCGTTCAAGACTGCCGTGCT A GATCCGATTGGAACC A ACGATCCCTGGTCCGGCACGGGAGA A GATCCGATTGGAACC GCAGCCTGTAGGCTCCCTAG
Gad1	ENSMUST00000130618.3	B1	CCGTTCAAGACTGCCGTGCT A GATCCGATTGGAACC A TCACCCCAGGGCTGCTTCCTTGCTT A GATCCGATTGGAACC GCAGCCTGTAGGCTCCCTAG
Gad1	ENSMUST00000130618.3	B1	CCGTTCAAGACTGCCGTGCT A GATCCGATTGGAACC A CTCTGTCACAGGAGTACGTGCTGGG A GATCCGATTGGAACC GCAGCCTGTAGGCTCCCTAG
Gad1	ENSMUST00000130618.3	B1	CCGTTCAAGACTGCCGTGCT A GATCCGATTGGAACC A AGCGTCCCGGGGCTGGGCTGGGCTC A GATCCGATTGGAACC GCAGCCTGTAGGCTCCCTAG
Gad1	ENSMUST00000130618.3	B1	CCGTTCAAGACTGCCGTGCT A GATCCGATTGGAACC A CTGGACCCTCCCGCGACTCCTCTGC A GATCCGATTGGAACC GCAGCCTGTAGGCTCCCTAG
Gad1	ENSMUST00000130618.3	B1	CCGTTCAAGACTGCCGTGCT A GATCCGATTGGAACC A GAACAGGCTCGGTTCAGCGACAGCG A GATCCGATTGGAACC GCAGCCTGTAGGCTCCCTAG
Gad1	ENSMUST00000130618.3	B1	CCGTTCAAGACTGCCGTGCT A GATCCGATTGGAACC A GGGTCTCTACGGTTCAAGGGTCCCC A GATCCGATTGGAACC GCAGCCTGTAGGCTCCCTAG
Gad1	ENSMUST00000130618.3	B1	CCGTTCAAGACTGCCGTGCT A GATCCGATTGGAACC A GAAGATGCCATCAGCTCGGTGGTCT A GATCCGATTGGAACC GCAGCCTGTAGGCTCCCTAG
Gad1	ENSMUST00000130618.3	B1	CCGTTCAAGACTGCCGTGCT A GATCCGATTGGAACC A TTCGAGGAGGTTGCAGGCGAAGGAG A GATCCGATTGGAACC GCAGCCTGTAGGCTCCCTAG
Gad1	ENSMUST00000130618.3	B1	CCGTTCAAGACTGCCGTGCT A GATCCGATTGGAACC A TTGGTAGTATTAGGATCCGCTCCCG A GATCCGATTGGAACC GCAGCCTGTAGGCTCCCTAG
Gad1	ENSMUST00000130618.3	B1	CCGTTCAAGACTGCCGTGCT A GATCCGATTGGAACC A CAAGTATCATACGTTGTAGGGCGCA A GATCCGATTGGAACC GCAGCCTGTAGGCTCCCTAG
Gad1	ENSMUST00000130618.3	B1	CCGTTCAAGACTGCCGTGCT A GATCCGATTGGAACC A CTGGTGCATCCATGGGCTACGCCAC A GATCCGATTGGAACC GCAGCCTGTAGGCTCCCTAG
Dlx6os1	ENSMUST00000159568.4	B1	CCGTTCAAGACTGCCGTGCT A GATCCGATTGGAACC A CAGCTGCAGTGCCATCCAATTTGAA A GATCCGATTGGAACC GCAGCCTGTAGGCTCCCTAG
Dlx6os1	ENSMUST00000159568.4	B1	CCGTTCAAGACTGCCGTGCT A GATCCGATTGGAACC A AAACCGATCAGTCTTGTCATTTTCT A GATCCGATTGGAACC GCAGCCTGTAGGCTCCCTAG
Dlx6os1	ENSMUST00000159568.4	B1	CCGTTCAAGACTGCCGTGCT A GATCCGATTGGAACC A ATGTTCTTCTGGGCGTAGGTTTCTC A GATCCGATTGGAACC GCAGCCTGTAGGCTCCCTAG
Dlx6os1	ENSMUST00000159568.4	B1	CCGTTCAAGACTGCCGTGCT A GATCCGATTGGAACC A AACTGTGGCTCATAAGACTGGACAG A GATCCGATTGGAACC GCAGCCTGTAGGCTCCCTAG
Dlx6os1	ENSMUST00000159568.4	B1	CCGTTCAAGACTGCCGTGCT A GATCCGATTGGAACC A CTCCAATCTGTCGTCCAGCTGGTTC A GATCCGATTGGAACC GCAGCCTGTAGGCTCCCTAG
Dlx6os1	ENSMUST00000159568.4	B1	CCGTTCAAGACTGCCGTGCT A GATCCGATTGGAACC A AGAAATTATGAACCATCCCTCTCCC A GATCCGATTGGAACC GCAGCCTGTAGGCTCCCTAG
Dlx6os1	ENSMUST00000159568.4	B1	CCGTTCAAGACTGCCGTGCT A GATCCGATTGGAACC A AATGGGGACAAAACAGAAGTCCTGC A GATCCGATTGGAACC GCAGCCTGTAGGCTCCCTAG
Dlx6os1	ENSMUST00000159568.4	B1	CCGTTCAAGACTGCCGTGCT A GATCCGATTGGAACC A ATGAGTTGGTGTTTCTTACGAAAGG A GATCCGATTGGAACC GCAGCCTGTAGGCTCCCTAG
Dlx6os1	ENSMUST00000159568.4	B1	CCGTTCAAGACTGCCGTGCT A GATCCGATTGGAACC A TTATCATACAAGAGTGTCATTGCCA A GATCCGATTGGAACC GCAGCCTGTAGGCTCCCTAG
Dlx6os1	ENSMUST00000159568.4	B1	CCGTTCAAGACTGCCGTGCT A GATCCGATTGGAACC A AAGAGTTCAGTATCACCCTGTGACT A GATCCGATTGGAACC GCAGCCTGTAGGCTCCCTAG
Dlx6os1	ENSMUST00000159568.4	B1	CCGTTCAAGACTGCCGTGCT A GATCCGATTGGAACC A CTAGTTCTGTGTTCTGTGATGTTTT A GATCCGATTGGAACC GCAGCCTGTAGGCTCCCTAG
Dlx6os1	ENSMUST00000159568.4	B1	CCGTTCAAGACTGCCGTGCT A GATCCGATTGGAACC A AGGACATCTATGTGGCTATATATAT A GATCCGATTGGAACC GCAGCCTGTAGGCTCCCTAG
Dlx6os1	ENSMUST00000159568.4	B1	CCGTTCAAGACTGCCGTGCT A GATCCGATTGGAACC A ATAAAATGTAGGCTTAGAGAACATA A GATCCGATTGGAACC GCAGCCTGTAGGCTCCCTAG
Dlx6os1	ENSMUST00000159568.4	B1	CCGTTCAAGACTGCCGTGCT A GATCCGATTGGAACC A TTTAACAATTTCCTCTCTAGAAACC A GATCCGATTGGAACC GCAGCCTGTAGGCTCCCTAG
Dlx6os1	ENSMUST00000159568.4	B1	CCGTTCAAGACTGCCGTGCT A GATCCGATTGGAACC A TATCAAAGTTTCCATGCCCAGCATA A GATCCGATTGGAACC GCAGCCTGTAGGCTCCCTAG
Dlx6os1	ENSMUST00000159568.4	B1	CCGTTCAAGACTGCCGTGCT A GATCCGATTGGAACC A TTTAAAGTCATCTGGGAGATATTCA A GATCCGATTGGAACC GCAGCCTGTAGGCTCCCTAG
Dlx6os1	ENSMUST00000159568.4	B1	CCGTTCAAGACTGCCGTGCT A GATCCGATTGGAACC A TTGATAAAAGAGACCCTCCCTAAAA A GATCCGATTGGAACC GCAGCCTGTAGGCTCCCTAG
Dlx6os1	ENSMUST00000159568.4	B1	CCGTTCAAGACTGCCGTGCT A GATCCGATTGGAACC A GGAGGAAAGGCAGGCAGCACAGATA A GATCCGATTGGAACC GCAGCCTGTAGGCTCCCTAG
Dlx6os1	ENSMUST00000159568.4	B1	CCGTTCAAGACTGCCGTGCT A GATCCGATTGGAACC A GAAGACCCTGTGTGTCCAGTTTATC A GATCCGATTGGAACC GCAGCCTGTAGGCTCCCTAG
Dlx6os1	ENSMUST00000159568.4	B1	CCGTTCAAGACTGCCGTGCT A GATCCGATTGGAACC A GGTGGTTACCTCTGGGGTACCACAG A GATCCGATTGGAACC GCAGCCTGTAGGCTCCCTAG
Dlx6os1	ENSMUST00000159568.4	B1	CCGTTCAAGACTGCCGTGCT A GATCCGATTGGAACC A AATTATCTCTTTTCCTCATACCTGG A GATCCGATTGGAACC GCAGCCTGTAGGCTCCCTAG
Dlx6os1	ENSMUST00000159568.4	B1	CCGTTCAAGACTGCCGTGCT A GATCCGATTGGAACC A TCCCTGGGCAAGGTCGGGATGCAGG A GATCCGATTGGAACC GCAGCCTGTAGGCTCCCTAG
Dlx6os1	ENSMUST00000159568.4	B1	CCGTTCAAGACTGCCGTGCT A GATCCGATTGGAACC A AAGGAGATAGAAAGGATTAATTCTT A GATCCGATTGGAACC GCAGCCTGTAGGCTCCCTAG
Dlx6os1	ENSMUST00000159568.4	B1	CCGTTCAAGACTGCCGTGCT A GATCCGATTGGAACC A AAACCAATATTGTATGTCAGTGCTC A GATCCGATTGGAACC GCAGCCTGTAGGCTCCCTAG
Dlx6os1	ENSMUST00000159568.4	B1	CCGTTCAAGACTGCCGTGCT A GATCCGATTGGAACC A CTGGAGGAAGCTATTCCTCGACTGA A GATCCGATTGGAACC GCAGCCTGTAGGCTCCCTAG
Dlx6os1	ENSMUST00000159568.4	B1	CCGTTCAAGACTGCCGTGCT A GATCCGATTGGAACC A TGCTTTCTTTAATACATTTGTCATA A GATCCGATTGGAACC GCAGCCTGTAGGCTCCCTAG
Dlx6os1	ENSMUST00000159568.4	B1	CCGTTCAAGACTGCCGTGCT A GATCCGATTGGAACC A CAAACAAACAACATCAACAAGAAAA A GATCCGATTGGAACC GCAGCCTGTAGGCTCCCTAG
Dlx6os1	ENSMUST00000159568.4	B1	CCGTTCAAGACTGCCGTGCT A GATCCGATTGGAACC A CCCATCACAAAATATATTTTGATCG A GATCCGATTGGAACC GCAGCCTGTAGGCTCCCTAG
Dlx6os1	ENSMUST00000159568.4	B1	CCGTTCAAGACTGCCGTGCT A GATCCGATTGGAACC A TGGTCTCACTTTGTATATCAGGCTA A GATCCGATTGGAACC GCAGCCTGTAGGCTCCCTAG
Dlx6os1	ENSMUST00000159568.4	B1	CCGTTCAAGACTGCCGTGCT A GATCCGATTGGAACC A CACGTGTGCACAAAGGGAGAAATGC A GATCCGATTGGAACC GCAGCCTGTAGGCTCCCTAG
Dlx6os1	ENSMUST00000159568.4	B1	CCGTTCAAGACTGCCGTGCT A GATCCGATTGGAACC A TCACACTTGGAAGTGTGAGATGCTT A GATCCGATTGGAACC GCAGCCTGTAGGCTCCCTAG
Dlx6os1	ENSMUST00000159568.4	B1	CCGTTCAAGACTGCCGTGCT A GATCCGATTGGAACC A TATAAGTTGCTTTAAGGTCAATGGC A GATCCGATTGGAACC GCAGCCTGTAGGCTCCCTAG
Dlx6os1	ENSMUST00000159568.4	B1	CCGTTCAAGACTGCCGTGCT A GATCCGATTGGAACC A TCCTAATTCCTTCTTCCTACCTGAA A GATCCGATTGGAACC GCAGCCTGTAGGCTCCCTAG
Dlx6os1	ENSMUST00000159568.4	B1	CCGTTCAAGACTGCCGTGCT A GATCCGATTGGAACC A CCACCAAGAGAGTACATTCAACCCT A GATCCGATTGGAACC GCAGCCTGTAGGCTCCCTAG
Dlx6os1	ENSMUST00000159568.4	B1	CCGTTCAAGACTGCCGTGCT A GATCCGATTGGAACC A TTTGCAACCCTCATATTTAATAAAC A GATCCGATTGGAACC GCAGCCTGTAGGCTCCCTAG
Dlx6os1	ENSMUST00000159568.4	B1	CCGTTCAAGACTGCCGTGCT A GATCCGATTGGAACC A ACGATAGAGTCTAATTTTCTTCATT A GATCCGATTGGAACC GCAGCCTGTAGGCTCCCTAG
Dlx6os1	ENSMUST00000159568.4	B1	CCGTTCAAGACTGCCGTGCT A GATCCGATTGGAACC A CAAATTATCTAGTGTTATTGCTACA A GATCCGATTGGAACC GCAGCCTGTAGGCTCCCTAG
Dlx6os1	ENSMUST00000159568.4	B1	CCGTTCAAGACTGCCGTGCT A GATCCGATTGGAACC A CGATAGGTATAGACCACCTGGGTTG A GATCCGATTGGAACC GCAGCCTGTAGGCTCCCTAG
Dlx6os1	ENSMUST00000159568.4	B1	CCGTTCAAGACTGCCGTGCT A GATCCGATTGGAACC A GTCCTCATATGAGAATGAGTTTAGT A GATCCGATTGGAACC GCAGCCTGTAGGCTCCCTAG
Dlx6os1	ENSMUST00000159568.4	B1	CCGTTCAAGACTGCCGTGCT A GATCCGATTGGAACC A TATGCTTATAGGAAGAACTGCAGCA A GATCCGATTGGAACC GCAGCCTGTAGGCTCCCTAG
Slc47a1	ENSMUST00000010267.5	B2	CCGTTCAAGACTGCCGTGCT A GCTATCGTTCGTTCG A GTGGTGTCAGGGCTCGGAAGCCGCA A GCTATCGTTCGTTCG GCAGCCTGTAGGCTCCCTAG
Slc47a1	ENSMUST00000010267.5	B2	CCGTTCAAGACTGCCGTGCT A GCTATCGTTCGTTCG A TCGGACGCAGCGTCCGCGCCTCCCG A GCTATCGTTCGTTCG GCAGCCTGTAGGCTCCCTAG
Slc47a1	ENSMUST00000010267.5	B2	CCGTTCAAGACTGCCGTGCT A GCTATCGTTCGTTCG A AACGCAGGACCCGCCAGGACCAAGA A GCTATCGTTCGTTCG GCAGCCTGTAGGCTCCCTAG
Slc47a1	ENSMUST00000010267.5	B2	CCGTTCAAGACTGCCGTGCT A GCTATCGTTCGTTCG A CCACAGAACACTGAGCTTATGAAAC A GCTATCGTTCGTTCG GCAGCCTGTAGGCTCCCTAG
Slc47a1	ENSMUST00000010267.5	B2	CCGTTCAAGACTGCCGTGCT A GCTATCGTTCGTTCG A TTGATAACCGCAATTGCCAGTGTGA A GCTATCGTTCGTTCG GCAGCCTGTAGGCTCCCTAG
Slc47a1	ENSMUST00000010267.5	B2	CCGTTCAAGACTGCCGTGCT A GCTATCGTTCGTTCG A ATGAGCGTGTCACAAGCAGAAGACA A GCTATCGTTCGTTCG GCAGCCTGTAGGCTCCCTAG
Slc47a1	ENSMUST00000010267.5	B2	CCGTTCAAGACTGCCGTGCT A GCTATCGTTCGTTCG A AGAGTGCCCAGCAGGGAAAGCAGCA A GCTATCGTTCGTTCG GCAGCCTGTAGGCTCCCTAG
Slc47a1	ENSMUST00000010267.5	B2	CCGTTCAAGACTGCCGTGCT A GCTATCGTTCGTTCG A TGGATACATCCGGGTCCTGTCTGAA A GCTATCGTTCGTTCG GCAGCCTGTAGGCTCCCTAG
Slc47a1	ENSMUST00000010267.5	B2	CCGTTCAAGACTGCCGTGCT A GCTATCGTTCGTTCG A TAACGTATAAAGAAAAGCTGCAGGA A GCTATCGTTCGTTCG GCAGCCTGTAGGCTCCCTAG
Slc47a1	ENSMUST00000010267.5	B2	CCGTTCAAGACTGCCGTGCT A GCTATCGTTCGTTCG A GCCCGTCATAATCTGAGGCAGAACG A GCTATCGTTCGTTCG GCAGCCTGTAGGCTCCCTAG
Slc47a1	ENSMUST00000010267.5	B2	CCGTTCAAGACTGCCGTGCT A GCTATCGTTCGTTCG A CAATGCTGAACCCATCACCCCAAGA A GCTATCGTTCGTTCG GCAGCCTGTAGGCTCCCTAG
Slc47a1	ENSMUST00000010267.5	B2	CCGTTCAAGACTGCCGTGCT A GCTATCGTTCGTTCG A GAGGATGTAGAGGAACAGGAAAATG A GCTATCGTTCGTTCG GCAGCCTGTAGGCTCCCTAG
Slc47a1	ENSMUST00000010267.5	B2	CCGTTCAAGACTGCCGTGCT A GCTATCGTTCGTTCG A CTGCAGACACTCCCAGGACCACCCT A GCTATCGTTCGTTCG GCAGCCTGTAGGCTCCCTAG
Slc47a1	ENSMUST00000010267.5	B2	CCGTTCAAGACTGCCGTGCT A GCTATCGTTCGTTCG A TATGCACAGCATGAGCATGCTGGGG A GCTATCGTTCGTTCG GCAGCCTGTAGGCTCCCTAG
Slc47a1	ENSMUST00000010267.5	B2	CCGTTCAAGACTGCCGTGCT A GCTATCGTTCGTTCG A ATAGGTGATGGACTGGGCTCCCAAC A GCTATCGTTCGTTCG GCAGCCTGTAGGCTCCCTAG
Slc47a1	ENSMUST00000010267.5	B2	CCGTTCAAGACTGCCGTGCT A GCTATCGTTCGTTCG A GTTGGCAGCCACACTGAAGCCTGAA A GCTATCGTTCGTTCG GCAGCCTGTAGGCTCCCTAG
Slc47a1	ENSMUST00000010267.5	B2	CCGTTCAAGACTGCCGTGCT A GCTATCGTTCGTTCG A GGACTTCTTGGCCTGGTCAATGTTT A GCTATCGTTCGTTCG GCAGCCTGTAGGCTCCCTAG
Slc47a1	ENSMUST00000010267.5	B2	CCGTTCAAGACTGCCGTGCT A GCTATCGTTCGTTCG A CAGGACGCAGAAGGTCACAGCAAAG A GCTATCGTTCGTTCG GCAGCCTGTAGGCTCCCTAG
Slc47a1	ENSMUST00000010267.5	B2	CCGTTCAAGACTGCCGTGCT A GCTATCGTTCGTTCG A GGGGATCACTTGAGCCACCAAGGCC A GCTATCGTTCGTTCG GCAGCCTGTAGGCTCCCTAG
Slc47a1	ENSMUST00000010267.5	B2	CCGTTCAAGACTGCCGTGCT A GCTATCGTTCGTTCG A GATACCACCACAGGTACAAGCAAGA A GCTATCGTTCGTTCG GCAGCCTGTAGGCTCCCTAG
Slc47a1	ENSMUST00000010267.5	B2	CCGTTCAAGACTGCCGTGCT A GCTATCGTTCGTTCG A ATACCCGATGGCATTAACGATGGCT A GCTATCGTTCGTTCG GCAGCCTGTAGGCTCCCTAG
Slc47a1	ENSMUST00000010267.5	B2	CCGTTCAAGACTGCCGTGCT A GCTATCGTTCGTTCG A TCCCAGCTTAGCAGCAAACATCAGC A GCTATCGTTCGTTCG GCAGCCTGTAGGCTCCCTAG
Slc47a1	ENSMUST00000010267.5	B2	CCGTTCAAGACTGCCGTGCT A GCTATCGTTCGTTCG A ATTGAGCCGAGCAATAAAAGCCAGG A GCTATCGTTCGTTCG GCAGCCTGTAGGCTCCCTAG
Slc47a1	ENSMUST00000010267.5	B2	CCGTTCAAGACTGCCGTGCT A GCTATCGTTCGTTCG A CACGTTTACCTTCAAATTGGCATGT A GCTATCGTTCGTTCG GCAGCCTGTAGGCTCCCTAG
Slc47a1	ENSMUST00000010267.5	B2	CCGTTCAAGACTGCCGTGCT A GCTATCGTTCGTTCG A TTTCTCCATGGCTCTCAGGACACAC A GCTATCGTTCGTTCG GCAGCCTGTAGGCTCCCTAG
Slc47a1	ENSMUST00000010267.5	B2	CCGTTCAAGACTGCCGTGCT A GCTATCGTTCGTTCG A AGGCAAAGCTTGTTGCTGGTTCATC A GCTATCGTTCGTTCG GCAGCCTGTAGGCTCCCTAG
Slc47a1	ENSMUST00000010267.5	B2	CCGTTCAAGACTGCCGTGCT A GCTATCGTTCGTTCG A TAAGACTACCCCTAGGAGCAGGAGT A GCTATCGTTCGTTCG GCAGCCTGTAGGCTCCCTAG
Slc47a1	ENSMUST00000010267.5	B2	CCGTTCAAGACTGCCGTGCT A GCTATCGTTCGTTCG A CCCACATTATTCAATTCTGATATAG A GCTATCGTTCGTTCG GCAGCCTGTAGGCTCCCTAG
Slc47a1	ENSMUST00000010267.5	B2	CCGTTCAAGACTGCCGTGCT A GCTATCGTTCGTTCG A ATTTGTTCAGCATTAACTTCACAGA A GCTATCGTTCGTTCG GCAGCCTGTAGGCTCCCTAG
Slc47a1	ENSMUST00000010267.5	B2	CCGTTCAAGACTGCCGTGCT A GCTATCGTTCGTTCG A TGAACATATTGCTGTCTGCAGTATC A GCTATCGTTCGTTCG GCAGCCTGTAGGCTCCCTAG
Slc47a1	ENSMUST00000010267.5	B2	CCGTTCAAGACTGCCGTGCT A GCTATCGTTCGTTCG A GTCTTTCTGTTTATATCTCTTGGGG A GCTATCGTTCGTTCG GCAGCCTGTAGGCTCCCTAG
Slc47a1	ENSMUST00000010267.5	B2	CCGTTCAAGACTGCCGTGCT A GCTATCGTTCGTTCG A GGCATTGTCCACTCCAGAGCATCTC A GCTATCGTTCGTTCG GCAGCCTGTAGGCTCCCTAG
Slc47a1	ENSMUST00000010267.5	B2	CCGTTCAAGACTGCCGTGCT A GCTATCGTTCGTTCG A TTCCGGTTGGTACAATGTTTCGAAT A GCTATCGTTCGTTCG GCAGCCTGTAGGCTCCCTAG
Slc47a1	ENSMUST00000010267.5	B2	CCGTTCAAGACTGCCGTGCT A GCTATCGTTCGTTCG A GTGAGCTAGAGTCTCCAGGTGACTC A GCTATCGTTCGTTCG GCAGCCTGTAGGCTCCCTAG
Slc47a1	ENSMUST00000010267.5	B2	CCGTTCAAGACTGCCGTGCT A GCTATCGTTCGTTCG A ACACGCATTCAGAAGAGACTGTTTT A GCTATCGTTCGTTCG GCAGCCTGTAGGCTCCCTAG
Slc47a1	ENSMUST00000010267.5	B2	CCGTTCAAGACTGCCGTGCT A GCTATCGTTCGTTCG A CTTAAACAGTGATTCACTTTCCAGG A GCTATCGTTCGTTCG GCAGCCTGTAGGCTCCCTAG
Slc47a1	ENSMUST00000010267.5	B2	CCGTTCAAGACTGCCGTGCT A GCTATCGTTCGTTCG A TATAATGACTGGCTCTGAATTGTCT A GCTATCGTTCGTTCG GCAGCCTGTAGGCTCCCTAG
Slc47a1	ENSMUST00000010267.5	B2	CCGTTCAAGACTGCCGTGCT A GCTATCGTTCGTTCG A TGGTGTTTACCTTATTTATTAGAGA A GCTATCGTTCGTTCG GCAGCCTGTAGGCTCCCTAG
Slc47a1	ENSMUST00000010267.5	B2	CCGTTCAAGACTGCCGTGCT A GCTATCGTTCGTTCG A ACAATAGGCAGAAGAAATAGGAATT A GCTATCGTTCGTTCG GCAGCCTGTAGGCTCCCTAG
Slc47a1	ENSMUST00000010267.5	B2	CCGTTCAAGACTGCCGTGCT A GCTATCGTTCGTTCG A AGTCACACAGCAAGAATATAGAAGC A GCTATCGTTCGTTCG GCAGCCTGTAGGCTCCCTAG
Car13	ENSMUST00000029071.8	B2	CCGTTCAAGACTGCCGTGCT A GCTATCGTTCGTTCG A GCCAAGGAGCTGGGCGGGCCTGGGT A GCTATCGTTCGTTCG GCAGCCTGTAGGCTCCCTAG
Car13	ENSMUST00000029071.8	B2	CCGTTCAAGACTGCCGTGCT A GCTATCGTTCGTTCG A CCTCGATGGAGAGCCTGTGGCAGGG A GCTATCGTTCGTTCG GCAGCCTGTAGGCTCCCTAG
Car13	ENSMUST00000029071.8	B2	CCGTTCAAGACTGCCGTGCT A GCTATCGTTCGTTCG A AATAGGGAACAATTCATTCCAGTGA A GCTATCGTTCGTTCG GCAGCCTGTAGGCTCCCTAG
Car13	ENSMUST00000029071.8	B2	CCGTTCAAGACTGCCGTGCT A GCTATCGTTCGTTCG A GTATTTCACTTCTTTGGTTTTAATC A GCTATCGTTCGTTCG GCAGCCTGTAGGCTCCCTAG
Car13	ENSMUST00000029071.8	B2	CCGTTCAAGACTGCCGTGCT A GCTATCGTTCGTTCG A GATTTTAGCTGAGGCAGGATCATAC A GCTATCGTTCGTTCG GCAGCCTGTAGGCTCCCTAG
Car13	ENSMUST00000029071.8	B2	CCGTTCAAGACTGCCGTGCT A GCTATCGTTCGTTCG A TTTGTCCTCCGTGTCGTCAAAGTCA A GCTATCGTTCGTTCG GCAGCCTGTAGGCTCCCTAG
Car13	ENSMUST00000029071.8	B2	CCGTTCAAGACTGCCGTGCT A GCTATCGTTCGTTCG A ATGGAACTGCCGCAACCTGTAGTTC A GCTATCGTTCGTTCG GCAGCCTGTAGGCTCCCTAG
Car13	ENSMUST00000029071.8	B2	CCGTTCAAGACTGCCGTGCT A GCTATCGTTCGTTCG A TGAGCCATGATCATCTGCTGACCCC A GCTATCGTTCGTTCG GCAGCCTGTAGGCTCCCTAG
Car13	ENSMUST00000029071.8	B2	CCGTTCAAGACTGCCGTGCT A GCTATCGTTCGTTCG A CCAGTGGACAACATGCAGCTCTGCA A GCTATCGTTCGTTCG GCAGCCTGTAGGCTCCCTAG
Car13	ENSMUST00000029071.8	B2	CCGTTCAAGACTGCCGTGCT A GCTATCGTTCGTTCG A CAGCCCATCGGACTCATGAGCTGCC A GCTATCGTTCGTTCG GCAGCCTGTAGGCTCCCTAG
Car13	ENSMUST00000029071.8	B2	CCGTTCAAGACTGCCGTGCT A GCTATCGTTCGTTCG A CTTTTGCAGTTGAGGATTGTGTTCC A GCTATCGTTCGTTCG GCAGCCTGTAGGCTCCCTAG
Car13	ENSMUST00000029071.8	B2	CCGTTCAAGACTGCCGTGCT A GCTATCGTTCGTTCG A TGTGAACCGTGTTTGTTTACCCTTT A GCTATCGTTCGTTCG GCAGCCTGTAGGCTCCCTAG
Car13	ENSMUST00000029071.8	B2	CCGTTCAAGACTGCCGTGCT A GCTATCGTTCGTTCG A GGTGGAACTGTCAGAGAGCCAGGGT A GCTATCGTTCGTTCG GCAGCCTGTAGGCTCCCTAG
Car13	ENSMUST00000029071.8	B2	CCGTTCAAGACTGCCGTGCT A GCTATCGTTCGTTCG A CTGTTGAGAGCTGATACTTATAGGT A GCTATCGTTCGTTCG GCAGCCTGTAGGCTCCCTAG
Car13	ENSMUST00000029071.8	B2	CCGTTCAAGACTGCCGTGCT A GCTATCGTTCGTTCG A AAAAGCCGCACTCTCTCCCTCAGCT A GCTATCGTTCGTTCG GCAGCCTGTAGGCTCCCTAG
Car13	ENSMUST00000029071.8	B2	CCGTTCAAGACTGCCGTGCT A GCTATCGTTCGTTCG A TGCTCTCACTCTGCGGCCCTTCAAG A GCTATCGTTCGTTCG GCAGCCTGTAGGCTCCCTAG
Car13	ENSMUST00000029071.8	B2	CCGTTCAAGACTGCCGTGCT A GCTATCGTTCGTTCG A TGCTACCTCCGTGTTCCGATTGGGT A GCTATCGTTCGTTCG GCAGCCTGTAGGCTCCCTAG
Car13	ENSMUST00000029071.8	B2	CCGTTCAAGACTGCCGTGCT A GCTATCGTTCGTTCG A CAAACGTGAAATTCTCGAAAAGCCA A GCTATCGTTCGTTCG GCAGCCTGTAGGCTCCCTAG
Car13	ENSMUST00000029071.8	B2	CCGTTCAAGACTGCCGTGCT A GCTATCGTTCGTTCG A CTAAGTTATTTCAGACTTCTGGTTT A GCTATCGTTCGTTCG GCAGCCTGTAGGCTCCCTAG
Car13	ENSMUST00000029071.8	B2	CCGTTCAAGACTGCCGTGCT A GCTATCGTTCGTTCG A ACATCCCATATTTAGCAATTGGACA A GCTATCGTTCGTTCG GCAGCCTGTAGGCTCCCTAG
Car13	ENSMUST00000029071.8	B2	CCGTTCAAGACTGCCGTGCT A GCTATCGTTCGTTCG A AAGCAGGTATACTTTGTGATTTTAA A GCTATCGTTCGTTCG GCAGCCTGTAGGCTCCCTAG
Car13	ENSMUST00000029071.8	B2	CCGTTCAAGACTGCCGTGCT A GCTATCGTTCGTTCG A AAAGTTTAGTACAGTCTGAGGTTGG A GCTATCGTTCGTTCG GCAGCCTGTAGGCTCCCTAG
Car13	ENSMUST00000029071.8	B2	CCGTTCAAGACTGCCGTGCT A GCTATCGTTCGTTCG A CAGTTCAAAGTGAATTTAAAGTTTT A GCTATCGTTCGTTCG GCAGCCTGTAGGCTCCCTAG
Car13	ENSMUST00000029071.8	B2	CCGTTCAAGACTGCCGTGCT A GCTATCGTTCGTTCG A GAATCTGAGAAAATGTATTAAAGGA A GCTATCGTTCGTTCG GCAGCCTGTAGGCTCCCTAG
Car13	ENSMUST00000029071.8	B2	CCGTTCAAGACTGCCGTGCT A GCTATCGTTCGTTCG A GTTCTATCCTAGTCTGTGTGTGTTT A GCTATCGTTCGTTCG GCAGCCTGTAGGCTCCCTAG
Car13	ENSMUST00000029071.8	B2	CCGTTCAAGACTGCCGTGCT A GCTATCGTTCGTTCG A GAGGAATGCTTCACTAAAACTGTAG A GCTATCGTTCGTTCG GCAGCCTGTAGGCTCCCTAG
Car13	ENSMUST00000029071.8	B2	CCGTTCAAGACTGCCGTGCT A GCTATCGTTCGTTCG A GTAGTCATTAACATTCTTGGGTGAA A GCTATCGTTCGTTCG GCAGCCTGTAGGCTCCCTAG
Car13	ENSMUST00000029071.8	B2	CCGTTCAAGACTGCCGTGCT A GCTATCGTTCGTTCG A TTGCTGGTCTGAATCACGTTAATAT A GCTATCGTTCGTTCG GCAGCCTGTAGGCTCCCTAG
Car13	ENSMUST00000029071.8	B2	CCGTTCAAGACTGCCGTGCT A GCTATCGTTCGTTCG A GTAGGAAGCTGTTCACCAGCTCGGG A GCTATCGTTCGTTCG GCAGCCTGTAGGCTCCCTAG
Car13	ENSMUST00000029071.8	B2	CCGTTCAAGACTGCCGTGCT A GCTATCGTTCGTTCG A TTATGCAAGACGTGGTTCATCTTTT A GCTATCGTTCGTTCG GCAGCCTGTAGGCTCCCTAG
Car13	ENSMUST00000029071.8	B2	CCGTTCAAGACTGCCGTGCT A GCTATCGTTCGTTCG A TGTACAAATGGGAAATAAGCTCTTC A GCTATCGTTCGTTCG GCAGCCTGTAGGCTCCCTAG
Car13	ENSMUST00000029071.8	B2	CCGTTCAAGACTGCCGTGCT A GCTATCGTTCGTTCG A CTAAAGTTAGTAACAAATGGCATCT A GCTATCGTTCGTTCG GCAGCCTGTAGGCTCCCTAG
Car13	ENSMUST00000029071.8	B2	CCGTTCAAGACTGCCGTGCT A GCTATCGTTCGTTCG A GGTGCCTGTCTTCCTTCAATGAATA A GCTATCGTTCGTTCG GCAGCCTGTAGGCTCCCTAG
Car13	ENSMUST00000029071.8	B2	CCGTTCAAGACTGCCGTGCT A GCTATCGTTCGTTCG A CTTACAATGGCAAAGCAAAAGGAAT A GCTATCGTTCGTTCG GCAGCCTGTAGGCTCCCTAG
Car13	ENSMUST00000029071.8	B2	CCGTTCAAGACTGCCGTGCT A GCTATCGTTCGTTCG A TCACAAAATACCAAAAGTATAACAA A GCTATCGTTCGTTCG GCAGCCTGTAGGCTCCCTAG
Car13	ENSMUST00000029071.8	B2	CCGTTCAAGACTGCCGTGCT A GCTATCGTTCGTTCG A TGAAGAAAGTTTTCAGTAATTAACT A GCTATCGTTCGTTCG GCAGCCTGTAGGCTCCCTAG
Car13	ENSMUST00000029071.8	B2	CCGTTCAAGACTGCCGTGCT A GCTATCGTTCGTTCG A TTTGGGCTCTCATCTTATGTGACAG A GCTATCGTTCGTTCG GCAGCCTGTAGGCTCCCTAG
Car13	ENSMUST00000029071.8	B2	CCGTTCAAGACTGCCGTGCT A GCTATCGTTCGTTCG A GCCTTAGAGTGGACTCGGCAGGGGA A GCTATCGTTCGTTCG GCAGCCTGTAGGCTCCCTAG
Car13	ENSMUST00000029071.8	B2	CCGTTCAAGACTGCCGTGCT A GCTATCGTTCGTTCG A ATCTTTTAACTATCCAGCTCATAAA A GCTATCGTTCGTTCG GCAGCCTGTAGGCTCCCTAG
Car13	ENSMUST00000029071.8	B2	CCGTTCAAGACTGCCGTGCT A GCTATCGTTCGTTCG A AACTTGGCTGCATTTTATCTCAGAT A GCTATCGTTCGTTCG GCAGCCTGTAGGCTCCCTAG
Ly86	ENSMUST00000021860.5	B3	CCGTTCAAGACTGCCGTGCT A CCCATGATCGTCCGA A CTGAAGGAGTAGTATGTTCAGTTTC A CCCATGATCGTCCGA GCAGCCTGTAGGCTCCCTAG
Ly86	ENSMUST00000021860.5	B3	CCGTTCAAGACTGCCGTGCT A CCCATGATCGTCCGA A AAAAGACCTCCGAAGCTCGTCCTCC A CCCATGATCGTCCGA GCAGCCTGTAGGCTCCCTAG
Ly86	ENSMUST00000021860.5	B3	CCGTTCAAGACTGCCGTGCT A CCCATGATCGTCCGA A TGTGCCCAATGGTAAGCCAGCCCAA A CCCATGATCGTCCGA GCAGCCTGTAGGCTCCCTAG
Ly86	ENSMUST00000021860.5	B3	CCGTTCAAGACTGCCGTGCT A CCCATGATCGTCCGA A CTGCGACACCATTCATGGCGAGGGG A CCCATGATCGTCCGA GCAGCCTGTAGGCTCCCTAG
Ly86	ENSMUST00000021860.5	B3	CCGTTCAAGACTGCCGTGCT A CCCATGATCGTCCGA A AAGTCAGAATCCACACAAGGAGGGC A CCCATGATCGTCCGA GCAGCCTGTAGGCTCCCTAG
Ly86	ENSMUST00000021860.5	B3	CCGTTCAAGACTGCCGTGCT A CCCATGATCGTCCGA A CGCTGCCATGGTCACTGCTGCTCGG A CCCATGATCGTCCGA GCAGCCTGTAGGCTCCCTAG
Ly86	ENSMUST00000021860.5	B3	CCGTTCAAGACTGCCGTGCT A CCCATGATCGTCCGA A AGGCCGTGTGCTTGGGCCAACCATT A CCCATGATCGTCCGA GCAGCCTGTAGGCTCCCTAG
Ly86	ENSMUST00000021860.5	B3	CCGTTCAAGACTGCCGTGCT A CCCATGATCGTCCGA A CTCTGGTAGACTACTTCCAAGCCCC A CCCATGATCGTCCGA GCAGCCTGTAGGCTCCCTAG
Ly86	ENSMUST00000021860.5	B3	CCGTTCAAGACTGCCGTGCT A CCCATGATCGTCCGA A AGGCCAAAATCCTGTAAGGGATCAC A CCCATGATCGTCCGA GCAGCCTGTAGGCTCCCTAG
Ly86	ENSMUST00000021860.5	B3	CCGTTCAAGACTGCCGTGCT A CCCATGATCGTCCGA A ATCTGCTTGGAACACTGGTCAATGG A CCCATGATCGTCCGA GCAGCCTGTAGGCTCCCTAG
Ly86	ENSMUST00000021860.5	B3	CCGTTCAAGACTGCCGTGCT A CCCATGATCGTCCGA A CCAAATCTAATGTTGAGATTTGATT A CCCATGATCGTCCGA GCAGCCTGTAGGCTCCCTAG
Ly86	ENSMUST00000021860.5	B3	CCGTTCAAGACTGCCGTGCT A CCCATGATCGTCCGA A TTTCTGATATCCTGTCTCAGAATGA A CCCATGATCGTCCGA GCAGCCTGTAGGCTCCCTAG
Ly86	ENSMUST00000021860.5	B3	CCGTTCAAGACTGCCGTGCT A CCCATGATCGTCCGA A GCCATCAGAGTTATGTCCAGAAACA A CCCATGATCGTCCGA GCAGCCTGTAGGCTCCCTAG
Ly86	ENSMUST00000021860.5	B3	CCGTTCAAGACTGCCGTGCT A CCCATGATCGTCCGA A GAGTAGTTCAGAATAGAAGAGCCTT A CCCATGATCGTCCGA GCAGCCTGTAGGCTCCCTAG
Ly86	ENSMUST00000021860.5	B3	CCGTTCAAGACTGCCGTGCT A CCCATGATCGTCCGA A GGCTGGTCCTCCTCACAAAGGGGAT A CCCATGATCGTCCGA GCAGCCTGTAGGCTCCCTAG
Ly86	ENSMUST00000021860.5	B3	CCGTTCAAGACTGCCGTGCT A CCCATGATCGTCCGA A TTTCTTCTTCCACAGAATGAGAACT A CCCATGATCGTCCGA GCAGCCTGTAGGCTCCCTAG
Ly86	ENSMUST00000021860.5	B3	CCGTTCAAGACTGCCGTGCT A CCCATGATCGTCCGA A GGGCCGGCATAGTATATCTGTTCTC A CCCATGATCGTCCGA GCAGCCTGTAGGCTCCCTAG
Ly86	ENSMUST00000021860.5	B3	CCGTTCAAGACTGCCGTGCT A CCCATGATCGTCCGA A GGAACATCAAGTCCAGGGTTATTGA A CCCATGATCGTCCGA GCAGCCTGTAGGCTCCCTAG
Ly86	ENSMUST00000021860.5	B3	CCGTTCAAGACTGCCGTGCT A CCCATGATCGTCCGA A TCCAGCAAGAGCTGATATTCTCCCT A CCCATGATCGTCCGA GCAGCCTGTAGGCTCCCTAG
Ly86	ENSMUST00000021860.5	B3	CCGTTCAAGACTGCCGTGCT A CCCATGATCGTCCGA A ACAGTAGCACGGTTTTCATTGTACA A CCCATGATCGTCCGA GCAGCCTGTAGGCTCCCTAG
Ly86	ENSMUST00000021860.5	B3	CCGTTCAAGACTGCCGTGCT A CCCATGATCGTCCGA A GAGGTGACAGTGGCATTGGCACAAG A CCCATGATCGTCCGA GCAGCCTGTAGGCTCCCTAG
Ly86	ENSMUST00000021860.5	B3	CCGTTCAAGACTGCCGTGCT A CCCATGATCGTCCGA A CATTTCCTTGCAGACCATGCTCAGG A CCCATGATCGTCCGA GCAGCCTGTAGGCTCCCTAG
Ly86	ENSMUST00000021860.5	B3	CCGTTCAAGACTGCCGTGCT A CCCATGATCGTCCGA A GGGTCCCCTGAGATTGAGTTTACTG A CCCATGATCGTCCGA GCAGCCTGTAGGCTCCCTAG
Ly86	ENSMUST00000021860.5	B3	CCGTTCAAGACTGCCGTGCT A CCCATGATCGTCCGA A TGCAGCTAGGTGAGTCCAGGGACCT A CCCATGATCGTCCGA GCAGCCTGTAGGCTCCCTAG
Ly86	ENSMUST00000021860.5	B3	CCGTTCAAGACTGCCGTGCT A CCCATGATCGTCCGA A AAGCCTCTCTTGGTTATCAGTGGTT A CCCATGATCGTCCGA GCAGCCTGTAGGCTCCCTAG
Ly86	ENSMUST00000021860.5	B3	CCGTTCAAGACTGCCGTGCT A CCCATGATCGTCCGA A GAGTGACCCACAAGAAATTTCTTTG A CCCATGATCGTCCGA GCAGCCTGTAGGCTCCCTAG
Ly86	ENSMUST00000021860.5	B3	CCGTTCAAGACTGCCGTGCT A CCCATGATCGTCCGA A CATCTGTCCCTGGAGCTAAGATCGG A CCCATGATCGTCCGA GCAGCCTGTAGGCTCCCTAG
Ly86	ENSMUST00000021860.5	B3	CCGTTCAAGACTGCCGTGCT A CCCATGATCGTCCGA A GTTTATTACATCTGTTGGGTCTGGG A CCCATGATCGTCCGA GCAGCCTGTAGGCTCCCTAG
Ly86	ENSMUST00000021860.5	B3	CCGTTCAAGACTGCCGTGCT A CCCATGATCGTCCGA A AGGGTCCTCAGAAATAGATAGTTTT A CCCATGATCGTCCGA GCAGCCTGTAGGCTCCCTAG
Ly86	ENSMUST00000021860.5	B3	CCGTTCAAGACTGCCGTGCT A CCCATGATCGTCCGA A TACTACAATAGGGCTTCAAGACTAC A CCCATGATCGTCCGA GCAGCCTGTAGGCTCCCTAG
Ly86	ENSMUST00000021860.5	B3	CCGTTCAAGACTGCCGTGCT A CCCATGATCGTCCGA A GATGAAACGTAATTACATAAGGAGA A CCCATGATCGTCCGA GCAGCCTGTAGGCTCCCTAG
Ly86	ENSMUST00000021860.5	B3	CCGTTCAAGACTGCCGTGCT A CCCATGATCGTCCGA A CTAAGGAGCAGGCAAGGAAGTAGCT A CCCATGATCGTCCGA GCAGCCTGTAGGCTCCCTAG
Ly86	ENSMUST00000021860.5	B3	CCGTTCAAGACTGCCGTGCT A CCCATGATCGTCCGA A ATCCCAGGCAACTTCAAGGAAGTGT A CCCATGATCGTCCGA GCAGCCTGTAGGCTCCCTAG
Ly86	ENSMUST00000021860.5	B3	CCGTTCAAGACTGCCGTGCT A CCCATGATCGTCCGA A AGGGCAGATTTTGTTTTATTTTATT A CCCATGATCGTCCGA GCAGCCTGTAGGCTCCCTAG
Trem2	ENSMUST00000024791.10	B3	CCGTTCAAGACTGCCGTGCT A CCCATGATCGTCCGA A CAACAGTCAGGACTAGGGTAGGCGC A CCCATGATCGTCCGA GCAGCCTGTAGGCTCCCTAG
Trem2	ENSMUST00000024791.10	B3	CCGTTCAAGACTGCCGTGCT A CCCATGATCGTCCGA A CCACAGGAACTGTGCTCCTGGATTG A CCCATGATCGTCCGA GCAGCCTGTAGGCTCCCTAG
Trem2	ENSMUST00000024791.10	B3	CCGTTCAAGACTGCCGTGCT A CCCATGATCGTCCGA A GAGATGACCAAGCCAGTCAGGCTCA A CCCATGATCGTCCGA GCAGCCTGTAGGCTCCCTAG
Trem2	ENSMUST00000024791.10	B3	CCGTTCAAGACTGCCGTGCT A CCCATGATCGTCCGA A CTTGCTTTTCCCTTGAAGTGCAGAA A CCCATGATCGTCCGA GCAGCCTGTAGGCTCCCTAG
Trem2	ENSMUST00000024791.10	B3	CCGTTCAAGACTGCCGTGCT A CCCATGATCGTCCGA A CCAGCCGGAGGGGACCTTGTGCAAG A CCCATGATCGTCCGA GCAGCCTGTAGGCTCCCTAG
Trem2	ENSMUST00000024791.10	B3	CCGTTCAAGACTGCCGTGCT A CCCATGATCGTCCGA A CCCATGGCACCTTTCCTTTGCCAGC A CCCATGATCGTCCGA GCAGCCTGTAGGCTCCCTAG
Trem2	ENSMUST00000024791.10	B3	CCGTTCAAGACTGCCGTGCT A CCCATGATCGTCCGA A AGCAGCAGGAGAAACTGGTGGAGAG A CCCATGATCGTCCGA GCAGCCTGTAGGCTCCCTAG
Trem2	ENSMUST00000024791.10	B3	CCGTTCAAGACTGCCGTGCT A CCCATGATCGTCCGA A TTGAGGGCTTGGGACAGGGCTGTGA A CCCATGATCGTCCGA GCAGCCTGTAGGCTCCCTAG
Trem2	ENSMUST00000024791.10	B3	CCGTTCAAGACTGCCGTGCT A CCCATGATCGTCCGA A CCGGCCATGCCCTGCAGCACCGTGG A CCCATGATCGTCCGA GCAGCCTGTAGGCTCCCTAG
Trem2	ENSMUST00000024791.10	B3	CCGTTCAAGACTGCCGTGCT A CCCATGATCGTCCGA A TAAGTACATGACACCCTCAAGGACT A CCCATGATCGTCCGA GCAGCCTGTAGGCTCCCTAG
Trem2	ENSMUST00000024791.10	B3	CCGTTCAAGACTGCCGTGCT A CCCATGATCGTCCGA A CCGACACCAGGCCTTGCGTCTCCCC A CCCATGATCGTCCGA GCAGCCTGTAGGCTCCCTAG
Trem2	ENSMUST00000024791.10	B3	CCGTTCAAGACTGCCGTGCT A CCCATGATCGTCCGA A CTGGCATGGGCCCTCCTCACCCAGC A CCCATGATCGTCCGA GCAGCCTGTAGGCTCCCTAG
Trem2	ENSMUST00000024791.10	B3	CCGTTCAAGACTGCCGTGCT A CCCATGATCGTCCGA A CCACACACCGTGTGTGCTCACCACA A CCCATGATCGTCCGA GCAGCCTGTAGGCTCCCTAG
Trem2	ENSMUST00000024791.10	B3	CCGTTCAAGACTGCCGTGCT A CCCATGATCGTCCGA A CATTCCGCTTCTTCAGGAAGGCCAG A CCCATGATCGTCCGA GCAGCCTGTAGGCTCCCTAG
Trem2	ENSMUST00000024791.10	B3	CCGTTCAAGACTGCCGTGCT A CCCATGATCGTCCGA A GGGTGTCATCTGCGATGACTGTGCT A CCCATGATCGTCCGA GCAGCCTGTAGGCTCCCTAG
Trem2	ENSMUST00000024791.10	B3	CCGTTCAAGACTGCCGTGCT A CCCATGATCGTCCGA A TCAGAGTGATGGTGACGGTTCCAGC A CCCATGATCGTCCGA GCAGCCTGTAGGCTCCCTAG
Trem2	ENSMUST00000024791.10	B3	CCGTTCAAGACTGCCGTGCT A CCCATGATCGTCCGA A GGCCCGCGTCACCGGCTTGGAGGTT A CCCATGATCGTCCGA GCAGCCTGTAGGCTCCCTAG
Trem2	ENSMUST00000024791.10	B3	CCGTTCAAGACTGCCGTGCT A CCCATGATCGTCCGA A GGCCTCGGAGACTCTGACACTGGTA A CCCATGATCGTCCGA GCAGCCTGTAGGCTCCCTAG
Trem2	ENSMUST00000024791.10	B3	CCGTTCAAGACTGCCGTGCT A CCCATGATCGTCCGA A GTACTTTCTGCAGGACCTCAGCCTC A CCCATGATCGTCCGA GCAGCCTGTAGGCTCCCTAG
Trem2	ENSMUST00000024791.10	B3	CCGTTCAAGACTGCCGTGCT A CCCATGATCGTCCGA A TCTAGAGGGTCCTCCAGCACCTCCA A CCCATGATCGTCCGA GCAGCCTGTAGGCTCCCTAG
Trem2	ENSMUST00000024791.10	B3	CCGTTCAAGACTGCCGTGCT A CCCATGATCGTCCGA A ACCCAGAGATCTCCAGCATCTTGGT A CCCATGATCGTCCGA GCAGCCTGTAGGCTCCCTAG
Trem2	ENSMUST00000024791.10	B3	CCGTTCAAGACTGCCGTGCT A CCCATGATCGTCCGA A CCCTCGAAACTCGATGACTCCTCGG A CCCATGATCGTCCGA GCAGCCTGTAGGCTCCCTAG
Trem2	ENSMUST00000024791.10	B3	CCGTTCAAGACTGCCGTGCT A CCCATGATCGTCCGA A CTGGAGGTGCTGTGTTCCACTTGGG A CCCATGATCGTCCGA GCAGCCTGTAGGCTCCCTAG
Trem2	ENSMUST00000024791.10	B3	CCGTTCAAGACTGCCGTGCT A CCCATGATCGTCCGA A GTGGGTGGGAAGGAGGTCTCTTGAT A CCCATGATCGTCCGA GCAGCCTGTAGGCTCCCTAG
Trem2	ENSMUST00000024791.10	B3	CCGTTCAAGACTGCCGTGCT A CCCATGATCGTCCGA A ACGCAGGCCAGGAGGAGAAGAATGG A CCCATGATCGTCCGA GCAGCCTGTAGGCTCCCTAG
Trem2	ENSMUST00000024791.10	B3	CCGTTCAAGACTGCCGTGCT A CCCATGATCGTCCGA A CTGGCTGCAAGAAACTTGCTCAGGA A CCCATGATCGTCCGA GCAGCCTGTAGGCTCCCTAG
Trem2	ENSMUST00000024791.10	B3	CCGTTCAAGACTGCCGTGCT A CCCATGATCGTCCGA A CTGCCCCTGGCCACAGCCCAGAGGA A CCCATGATCGTCCGA GCAGCCTGTAGGCTCCCTAG
Trem2	ENSMUST00000024791.10	B3	CCGTTCAAGACTGCCGTGCT A CCCATGATCGTCCGA A CTGACCACAGGTGTTCCCGGCTTCT A CCCATGATCGTCCGA GCAGCCTGTAGGCTCCCTAG
Trem2	ENSMUST00000024791.10	B3	CCGTTCAAGACTGCCGTGCT A CCCATGATCGTCCGA A CCAGCATCTTGGCCACAGTCCAGCC A CCCATGATCGTCCGA GCAGCCTGTAGGCTCCCTAG
Trem2	ENSMUST00000024791.10	B3	CCGTTCAAGACTGCCGTGCT A CCCATGATCGTCCGA A GGTCCAGTGAGGATCTGAAGTTGGT A CCCATGATCGTCCGA GCAGCCTGTAGGCTCCCTAG
Trem2	ENSMUST00000024791.10	B3	CCGTTCAAGACTGCCGTGCT A CCCATGATCGTCCGA A TGTAGTTCTCCTCCCACTCAGAATT A CCCATGATCGTCCGA GCAGCCTGTAGGCTCCCTAG
Trem2	ENSMUST00000024791.10	B3	CCGTTCAAGACTGCCGTGCT A CCCATGATCGTCCGA A TGGATTGACTCCTGGCTGGACTTAA A CCCATGATCGTCCGA GCAGCCTGTAGGCTCCCTAG
Trem2	ENSMUST00000024791.10	B3	CCGTTCAAGACTGCCGTGCT A CCCATGATCGTCCGA A TGGTGGAGGAGGGGAGAGCATGCAG A CCCATGATCGTCCGA GCAGCCTGTAGGCTCCCTAG
Trem2	ENSMUST00000024791.10	B3	CCGTTCAAGACTGCCGTGCT A CCCATGATCGTCCGA A AAGCAAAAGTAGCAGAAACAGAAGT A CCCATGATCGTCCGA GCAGCCTGTAGGCTCCCTAG
Trem2	ENSMUST00000024791.10	B3	CCGTTCAAGACTGCCGTGCT A CCCATGATCGTCCGA A GTGGGCTTGAGGCAGAGGCGGCCTC A CCCATGATCGTCCGA GCAGCCTGTAGGCTCCCTAG
Trem2	ENSMUST00000024791.10	B3	CCGTTCAAGACTGCCGTGCT A CCCATGATCGTCCGA A ACACCAGTATTCCTGCTCCCAGGAT A CCCATGATCGTCCGA GCAGCCTGTAGGCTCCCTAG
Trem2	ENSMUST00000024791.10	B3	CCGTTCAAGACTGCCGTGCT A CCCATGATCGTCCGA A TGTCTTCCCCACTCAACACAGATGT A CCCATGATCGTCCGA GCAGCCTGTAGGCTCCCTAG
Trem2	ENSMUST00000024791.10	B3	CCGTTCAAGACTGCCGTGCT A CCCATGATCGTCCGA A GCAGAAGTTGACAGACAACCATCCA A CCCATGATCGTCCGA GCAGCCTGTAGGCTCCCTAG
Trem2	ENSMUST00000024791.10	B3	CCGTTCAAGACTGCCGTGCT A CCCATGATCGTCCGA A GTGTGGAGAATGTTTAATGTCCAAA A CCCATGATCGTCCGA GCAGCCTGTAGGCTCCCTAG
Csf1r	ENSMUST00000025523.8	B3	CCGTTCAAGACTGCCGTGCT A CCCATGATCGTCCGA A GACACTTAGGAGAGGAGTCATACCC A CCCATGATCGTCCGA GCAGCCTGTAGGCTCCCTAG
Csf1r	ENSMUST00000025523.8	B3	CCGTTCAAGACTGCCGTGCT A CCCATGATCGTCCGA A TTAGGTTGCCTGAAAGGGAACAGAG A CCCATGATCGTCCGA GCAGCCTGTAGGCTCCCTAG
Csf1r	ENSMUST00000025523.8	B3	CCGTTCAAGACTGCCGTGCT A CCCATGATCGTCCGA A GCTCCCAGCTGCTAGTTCTGTGAGG A CCCATGATCGTCCGA GCAGCCTGTAGGCTCCCTAG
Csf1r	ENSMUST00000025523.8	B3	CCGTTCAAGACTGCCGTGCT A CCCATGATCGTCCGA A TGACCATGCCAAACTGTGGCCAGCA A CCCATGATCGTCCGA GCAGCCTGTAGGCTCCCTAG
Csf1r	ENSMUST00000025523.8	B3	CCGTTCAAGACTGCCGTGCT A CCCATGATCGTCCGA A TTGCTCACACATCGCAGGGTCACCG A CCCATGATCGTCCGA GCAGCCTGTAGGCTCCCTAG
Csf1r	ENSMUST00000025523.8	B3	CCGTTCAAGACTGCCGTGCT A CCCATGATCGTCCGA A GTACAACGGTAGGTCCCAGTGTTTT A CCCATGATCGTCCGA GCAGCCTGTAGGCTCCCTAG
Csf1r	ENSMUST00000025523.8	B3	CCGTTCAAGACTGCCGTGCT A CCCATGATCGTCCGA A GCCAGCAAATTCCAAGAGTGGGCCG A CCCATGATCGTCCGA GCAGCCTGTAGGCTCCCTAG
Csf1r	ENSMUST00000025523.8	B3	CCGTTCAAGACTGCCGTGCT A CCCATGATCGTCCGA A GTTTTGCGTAAGACCTGCCTGCCCC A CCCATGATCGTCCGA GCAGCCTGTAGGCTCCCTAG
Csf1r	ENSMUST00000025523.8	B3	CCGTTCAAGACTGCCGTGCT A CCCATGATCGTCCGA A GTCTTGCACACGTAGGTATTGCTGT A CCCATGATCGTCCGA GCAGCCTGTAGGCTCCCTAG
Csf1r	ENSMUST00000025523.8	B3	CCGTTCAAGACTGCCGTGCT A CCCATGATCGTCCGA A GCCTCCCCTCGAATCCGCACCAGCT A CCCATGATCGTCCGA GCAGCCTGTAGGCTCCCTAG
Csf1r	ENSMUST00000025523.8	B3	CCGTTCAAGACTGCCGTGCT A CCCATGATCGTCCGA A ATTTCCAGCTTGGTGTCTCCACGTT A CCCATGATCGTCCGA GCAGCCTGTAGGCTCCCTAG
Csf1r	ENSMUST00000025523.8	B3	CCGTTCAAGACTGCCGTGCT A CCCATGATCGTCCGA A AACATCATTGCTGGCCACACAAGAA A CCCATGATCGTCCGA GCAGCCTGTAGGCTCCCTAG
Csf1r	ENSMUST00000025523.8	B3	CCGTTCAAGACTGCCGTGCT A CCCATGATCGTCCGA A CTGCAAGAGGCTCTGCTCAGAGGTC A CCCATGATCGTCCGA GCAGCCTGTAGGCTCCCTAG
Csf1r	ENSMUST00000025523.8	B3	CCGTTCAAGACTGCCGTGCT A CCCATGATCGTCCGA A GCGCTGGTCTTCAAAGAATGGACCT A CCCATGATCGTCCGA GCAGCCTGTAGGCTCCCTAG
Csf1r	ENSMUST00000025523.8	B3	CCGTTCAAGACTGCCGTGCT A CCCATGATCGTCCGA A GTTTTGTGCCATTAAGAAGTACTGG A CCCATGATCGTCCGA GCAGCCTGTAGGCTCCCTAG
Csf1r	ENSMUST00000025523.8	B3	CCGTTCAAGACTGCCGTGCT A CCCATGATCGTCCGA A AACAGGACATCAGAGCCATTCACAG A CCCATGATCGTCCGA GCAGCCTGTAGGCTCCCTAG
Csf1r	ENSMUST00000025523.8	B3	CCGTTCAAGACTGCCGTGCT A CCCATGATCGTCCGA A TGGGTGTCATTCCAAACCTGCAAAG A CCCATGATCGTCCGA GCAGCCTGTAGGCTCCCTAG
Csf1r	ENSMUST00000025523.8	B3	CCGTTCAAGACTGCCGTGCT A CCCATGATCGTCCGA A ATGTTGTGTTTTAAGGTCCCAATGG A CCCATGATCGTCCGA GCAGCCTGTAGGCTCCCTAG
Csf1r	ENSMUST00000025523.8	B3	CCGTTCAAGACTGCCGTGCT A CCCATGATCGTCCGA A CCACCGGAGTGAAGAGGGACTCATC A CCCATGATCGTCCGA GCAGCCTGTAGGCTCCCTAG
Csf1r	ENSMUST00000025523.8	B3	CCGTTCAAGACTGCCGTGCT A CCCATGATCGTCCGA A ACTTCGGCTTCTGCTTGTACTTGTA A CCCATGATCGTCCGA GCAGCCTGTAGGCTCCCTAG
Csf1r	ENSMUST00000025523.8	B3	CCGTTCAAGACTGCCGTGCT A CCCATGATCGTCCGA A GGTTGTTCCGAGGGAACTCCCACTT A CCCATGATCGTCCGA GCAGCCTGTAGGCTCCCTAG
Csf1r	ENSMUST00000025523.8	B3	CCGTTCAAGACTGCCGTGCT A CCCATGATCGTCCGA A CATCTTCTTTGCCCAGACCAAAGGC A CCCATGATCGTCCGA GCAGCCTGTAGGCTCCCTAG
Csf1r	ENSMUST00000025523.8	B3	CCGTTCAAGACTGCCGTGCT A CCCATGATCGTCCGA A TATATTCTCGTGCTGTCCCAGGTGA A CCCATGATCGTCCGA GCAGCCTGTAGGCTCCCTAG
Csf1r	ENSMUST00000025523.8	B3	CCGTTCAAGACTGCCGTGCT A CCCATGATCGTCCGA A GTTGAGTAGGTCTCCATAGCAGCAG A CCCATGATCGTCCGA GCAGCCTGTAGGCTCCCTAG
Csf1r	ENSMUST00000025523.8	B3	CCGTTCAAGACTGCCGTGCT A CCCATGATCGTCCGA A CACATATTTCTTCTCCAGGTGGATG A CCCATGATCGTCCGA GCAGCCTGTAGGCTCCCTAG
Csf1r	ENSMUST00000025523.8	B3	CCGTTCAAGACTGCCGTGCT A CCCATGATCGTCCGA A GGAGTCACTTGAAGAAGTCGAGACA A CCCATGATCGTCCGA GCAGCCTGTAGGCTCCCTAG
Csf1r	ENSMUST00000025523.8	B3	CCGTTCAAGACTGCCGTGCT A CCCATGATCGTCCGA A TTTAGAAGCAAGGAAGGCCATGCCC A CCCATGATCGTCCGA GCAGCCTGTAGGCTCCCTAG
Csf1r	ENSMUST00000025523.8	B3	CCGTTCAAGACTGCCGTGCT A CCCATGATCGTCCGA A GTTGGAGTCATTCATGATGTCCCTA A CCCATGATCGTCCGA GCAGCCTGTAGGCTCCCTAG
Csf1r	ENSMUST00000025523.8	B3	CCGTTCAAGACTGCCGTGCT A CCCATGATCGTCCGA A CTGAACTGTGTAGACGCAGTCAAAG A CCCATGATCGTCCGA GCAGCCTGTAGGCTCCCTAG
Csf1r	ENSMUST00000025523.8	B3	CCGTTCAAGACTGCCGTGCT A CCCATGATCGTCCGA A ATCCTTCACCAGTTTGTAGAACTTG A CCCATGATCGTCCGA GCAGCCTGTAGGCTCCCTAG
Csf1r	ENSMUST00000025523.8	B3	CCGTTCAAGACTGCCGTGCT A CCCATGATCGTCCGA A GGTAGGCTCCAGGTCCCAGCAGGAC A CCCATGATCGTCCGA GCAGCCTGTAGGCTCCCTAG
Csf1r	ENSMUST00000025523.8	B3	CCGTTCAAGACTGCCGTGCT A CCCATGATCGTCCGA A ACTGCCGCTGCTGCCACCGCTGCTT A CCCATGATCGTCCGA GCAGCCTGTAGGCTCCCTAG
Csf1r	ENSMUST00000025523.8	B3	CCGTTCAAGACTGCCGTGCT A CCCATGATCGTCCGA A GCTGGGCGATGTCCCCTGGCTCACA A CCCATGATCGTCCGA GCAGCCTGTAGGCTCCCTAG
Csf1r	ENSMUST00000025523.8	B3	CCGTTCAAGACTGCCGTGCT A CCCATGATCGTCCGA A CCATGTCGCCCGTGCCATGGAGGAG A CCCATGATCGTCCGA GCAGCCTGTAGGCTCCCTAG
Csf1r	ENSMUST00000025523.8	B3	CCGTTCAAGACTGCCGTGCT A CCCATGATCGTCCGA A GGGCCTCTGACCTCCCCAGACCCCT A CCCATGATCGTCCGA GCAGCCTGTAGGCTCCCTAG
Csf1r	ENSMUST00000025523.8	B3	CCGTTCAAGACTGCCGTGCT A CCCATGATCGTCCGA A TAGGATGGAGAAAGAGAACTAGGGG A CCCATGATCGTCCGA GCAGCCTGTAGGCTCCCTAG
Csf1r	ENSMUST00000025523.8	B3	CCGTTCAAGACTGCCGTGCT A CCCATGATCGTCCGA A CCCACAGCCTTTGAGACTCTTGTCT A CCCATGATCGTCCGA GCAGCCTGTAGGCTCCCTAG
Csf1r	ENSMUST00000025523.8	B3	CCGTTCAAGACTGCCGTGCT A CCCATGATCGTCCGA A AGAGTGAAGGTCAAGAGTGGTGGCC A CCCATGATCGTCCGA GCAGCCTGTAGGCTCCCTAG
Csf1r	ENSMUST00000025523.8	B3	CCGTTCAAGACTGCCGTGCT A CCCATGATCGTCCGA A AGTCTAGAGTGACAGGGCACTGGGT A CCCATGATCGTCCGA GCAGCCTGTAGGCTCCCTAG
Csf1r	ENSMUST00000025523.8	B3	CCGTTCAAGACTGCCGTGCT A CCCATGATCGTCCGA A TTAATGCTGTTAGTTTAATGTTGAC A CCCATGATCGTCCGA GCAGCCTGTAGGCTCCCTAG
Tyrobp	ENSMUST00000032800.9	B3	CCGTTCAAGACTGCCGTGCT A CCCATGATCGTCCGA A CAGTCCAGGGGCTGGTGGGACCTGG A CCCATGATCGTCCGA GCAGCCTGTAGGCTCCCTAG
Tyrobp	ENSMUST00000032800.9	B3	CCGTTCAAGACTGCCGTGCT A CCCATGATCGTCCGA A TGGTGGCCAGATATGCACTGGACAC A CCCATGATCGTCCGA GCAGCCTGTAGGCTCCCTAG
Tyrobp	ENSMUST00000032800.9	B3	CCGTTCAAGACTGCCGTGCT A CCCATGATCGTCCGA A GGCACCAGGAGGGCTCCAGAGCCCC A CCCATGATCGTCCGA GCAGCCTGTAGGCTCCCTAG
Tyrobp	ENSMUST00000032800.9	B3	CCGTTCAAGACTGCCGTGCT A CCCATGATCGTCCGA A CAGTCAGGAGGACAGGAAGGAACAG A CCCATGATCGTCCGA GCAGCCTGTAGGCTCCCTAG
Tyrobp	ENSMUST00000032800.9	B3	CCGTTCAAGACTGCCGTGCT A CCCATGATCGTCCGA A GGGCCTGTACGGGACTTAATCCTCC A CCCATGATCGTCCGA GCAGCCTGTAGGCTCCCTAG
Tyrobp	ENSMUST00000032800.9	B3	CCGTTCAAGACTGCCGTGCT A CCCATGATCGTCCGA A AGTCGCATCTTGGGAAAGTGTCACT A CCCATGATCGTCCGA GCAGCCTGTAGGCTCCCTAG
Tyrobp	ENSMUST00000032800.9	B3	CCGTTCAAGACTGCCGTGCT A CCCATGATCGTCCGA A CCAGTACACCAGGGCTCACGGAAGA A CCCATGATCGTCCGA GCAGCCTGTAGGCTCCCTAG
Tyrobp	ENSMUST00000032800.9	B3	CCGTTCAAGACTGCCGTGCT A CCCATGATCGTCCGA A ACACCAAGTCACCCAGAACAATCCC A CCCATGATCGTCCGA GCAGCCTGTAGGCTCCCTAG
Tyrobp	ENSMUST00000032800.9	B3	CCGTTCAAGACTGCCGTGCT A CCCATGATCGTCCGA A ACACAGCCAGGGCAATCAGCAGAGT A CCCATGATCGTCCGA GCAGCCTGTAGGCTCCCTAG
Tyrobp	ENSMUST00000032800.9	B3	CCGTTCAAGACTGCCGTGCT A CCCATGATCGTCCGA A CTCGGGAGACCAGGCGGCCCAGAGA A CCCATGATCGTCCGA GCAGCCTGTAGGCTCCCTAG
Tyrobp	ENSMUST00000032800.9	B3	CCGTTCAAGACTGCCGTGCT A CCCATGATCGTCCGA A TCCGGGTCCCTTCCGCTGTCCCTTG A CCCATGATCGTCCGA GCAGCCTGTAGGCTCCCTAG
Tyrobp	ENSMUST00000032800.9	B3	CCGTTCAAGACTGCCGTGCT A CCCATGATCGTCCGA A GCGACTCAGTCTCAGCAATGTGTTG A CCCATGATCGTCCGA GCAGCCTGTAGGCTCCCTAG
Tyrobp	ENSMUST00000032800.9	B3	CCGTTCAAGACTGCCGTGCT A CCCATGATCGTCCGA A GTCTCTGACCCTGAAGCTCCTGATA A CCCATGATCGTCCGA GCAGCCTGTAGGCTCCCTAG
Tyrobp	ENSMUST00000032800.9	B3	CCGTTCAAGACTGCCGTGCT A CCCATGATCGTCCGA A GTGTGTTGAGGTCACTGTATACTTC A CCCATGATCGTCCGA GCAGCCTGTAGGCTCCCTAG
Tyrobp	ENSMUST00000032800.9	B3	CCGTTCAAGACTGCCGTGCT A CCCATGATCGTCCGA A AGTGGGCTCATCTGTAATATTGCCT A CCCATGATCGTCCGA GCAGCCTGTAGGCTCCCTAG
Tyrobp	ENSMUST00000032800.9	B3	CCGTTCAAGACTGCCGTGCT A CCCATGATCGTCCGA A CGGGCATCAGGCCGCTGATGGGCAT A CCCATGATCGTCCGA GCAGCCTGTAGGCTCCCTAG
Tyrobp	ENSMUST00000032800.9	B3	CCGTTCAAGACTGCCGTGCT A CCCATGATCGTCCGA A TGAGTAGGCATCTGGAATGACCGGA A CCCATGATCGTCCGA GCAGCCTGTAGGCTCCCTAG
Tyrobp	ENSMUST00000032800.9	B3	CCGTTCAAGACTGCCGTGCT A CCCATGATCGTCCGA A GGAGTCCTGATCCCAGAGAGGGCTT A CCCATGATCGTCCGA GCAGCCTGTAGGCTCCCTAG
Tyrobp	ENSMUST00000032800.9	B3	CCGTTCAAGACTGCCGTGCT A CCCATGATCGTCCGA A GGTACCCTGTGGATCTGTATTCCAA A CCCATGATCGTCCGA GCAGCCTGTAGGCTCCCTAG
Tyrobp	ENSMUST00000032800.9	B3	CCGTTCAAGACTGCCGTGCT A CCCATGATCGTCCGA A ATGGTACAATGTCAGATATCTCAGG A CCCATGATCGTCCGA GCAGCCTGTAGGCTCCCTAG
Cd53	ENSMUST00000038845.9	B3	CCGTTCAAGACTGCCGTGCT A CCCATGATCGTCCGA A GCGAGAAGAGTGAGGAAGTGAGACT A CCCATGATCGTCCGA GCAGCCTGTAGGCTCCCTAG
Cd53	ENSMUST00000038845.9	B3	CCGTTCAAGACTGCCGTGCT A CCCATGATCGTCCGA A ATCATGCTGTGACGACAGGAAACCC A CCCATGATCGTCCGA GCAGCCTGTAGGCTCCCTAG
Cd53	ENSMUST00000038845.9	B3	CCGTTCAAGACTGCCGTGCT A CCCATGATCGTCCGA A TAACCCAGAAGTCTATGTCTATTTG A CCCATGATCGTCCGA GCAGCCTGTAGGCTCCCTAG
Cd53	ENSMUST00000038845.9	B3	CCGTTCAAGACTGCCGTGCT A CCCATGATCGTCCGA A TATCTTTTAGGTGGCCAGCACAGCC A CCCATGATCGTCCGA GCAGCCTGTAGGCTCCCTAG
Cd53	ENSMUST00000038845.9	B3	CCGTTCAAGACTGCCGTGCT A CCCATGATCGTCCGA A GGGATAGTATGCCCTTTTGAAGGCA A CCCATGATCGTCCGA GCAGCCTGTAGGCTCCCTAG
Cd53	ENSMUST00000038845.9	B3	CCGTTCAAGACTGCCGTGCT A CCCATGATCGTCCGA A CAATTTCAGGCTGCTCATGCCCATG A CCCATGATCGTCCGA GCAGCCTGTAGGCTCCCTAG
Cd53	ENSMUST00000038845.9	B3	CCGTTCAAGACTGCCGTGCT A CCCATGATCGTCCGA A AAATGCAACAGCCACAGACCCAAAA A CCCATGATCGTCCGA GCAGCCTGTAGGCTCCCTAG
Cd53	ENSMUST00000038845.9	B3	CCGTTCAAGACTGCCGTGCT A CCCATGATCGTCCGA A GGACCAGGAAATAGATGCCAAAGCC A CCCATGATCGTCCGA GCAGCCTGTAGGCTCCCTAG
Cd53	ENSMUST00000038845.9	B3	CCGTTCAAGACTGCCGTGCT A CCCATGATCGTCCGA A TGTTGCCAAGTGTCAGGAAGGGAAG A CCCATGATCGTCCGA GCAGCCTGTAGGCTCCCTAG
Cd53	ENSMUST00000038845.9	B3	CCGTTCAAGACTGCCGTGCT A CCCATGATCGTCCGA A TGATAATGGATCCCACAATGACCAG A CCCATGATCGTCCGA GCAGCCTGTAGGCTCCCTAG
Cd53	ENSMUST00000038845.9	B3	CCGTTCAAGACTGCCGTGCT A CCCATGATCGTCCGA A GCAGGCACTTATTTTCCTTGATTGA A CCCATGATCGTCCGA GCAGCCTGTAGGCTCCCTAG
Cd53	ENSMUST00000038845.9	B3	CCGTTCAAGACTGCCGTGCT A CCCATGATCGTCCGA A TCAGCAGCAGAACAAAGAACGACAT A CCCATGATCGTCCGA GCAGCCTGTAGGCTCCCTAG
Cd53	ENSMUST00000038845.9	B3	CCGTTCAAGACTGCCGTGCT A CCCATGATCGTCCGA A TTTGTTCATACACAAAGAGCAGGAT A CCCATGATCGTCCGA GCAGCCTGTAGGCTCCCTAG
Cd53	ENSMUST00000038845.9	B3	CCGTTCAAGACTGCCGTGCT A CCCATGATCGTCCGA A GACCCTCAGCCACTAAAGTGTTGAG A CCCATGATCGTCCGA GCAGCCTGTAGGCTCCCTAG
Cd53	ENSMUST00000038845.9	B3	CCGTTCAAGACTGCCGTGCT A CCCATGATCGTCCGA A CCCATGCCTTCATAGTGCTGTTGTC A CCCATGATCGTCCGA GCAGCCTGTAGGCTCCCTAG
Cd53	ENSMUST00000038845.9	B3	CCGTTCAAGACTGCCGTGCT A CCCATGATCGTCCGA A AACACTGCAGTTGTGTCTGGATGAA A CCCATGATCGTCCGA GCAGCCTGTAGGCTCCCTAG
Cd53	ENSMUST00000038845.9	B3	CCGTTCAAGACTGCCGTGCT A CCCATGATCGTCCGA A ATGGGCAGGAAGATGGTGGACCACT A CCCATGATCGTCCGA GCAGCCTGTAGGCTCCCTAG
Cd53	ENSMUST00000038845.9	B3	CCGTTCAAGACTGCCGTGCT A CCCATGATCGTCCGA A TATAGCAACCCTGAACATCTGCACC A CCCATGATCGTCCGA GCAGCCTGTAGGCTCCCTAG
Cd53	ENSMUST00000038845.9	B3	CCGTTCAAGACTGCCGTGCT A CCCATGATCGTCCGA A TGGTAATGATTCCAATATACAAGAA A CCCATGATCGTCCGA GCAGCCTGTAGGCTCCCTAG
Cd53	ENSMUST00000038845.9	B3	CCGTTCAAGACTGCCGTGCT A CCCATGATCGTCCGA A CCAGCACCTGTATCACACATACACA A CCCATGATCGTCCGA GCAGCCTGTAGGCTCCCTAG
Cd53	ENSMUST00000038845.9	B3	CCGTTCAAGACTGCCGTGCT A CCCATGATCGTCCGA A AAGCCTGGCTTGTTTTGTCAATCTG A CCCATGATCGTCCGA GCAGCCTGTAGGCTCCCTAG
Cd53	ENSMUST00000038845.9	B3	CCGTTCAAGACTGCCGTGCT A CCCATGATCGTCCGA A TTCTAGAGAGGAATAAGTCACTTAA A CCCATGATCGTCCGA GCAGCCTGTAGGCTCCCTAG
Cd53	ENSMUST00000038845.9	B3	CCGTTCAAGACTGCCGTGCT A CCCATGATCGTCCGA A AATGCCAGTCAGGCAGGTAATTGTT A CCCATGATCGTCCGA GCAGCCTGTAGGCTCCCTAG
Cd53	ENSMUST00000038845.9	B3	CCGTTCAAGACTGCCGTGCT A CCCATGATCGTCCGA A GTCAAAGATGGAATAAGAAGAAGCC A CCCATGATCGTCCGA GCAGCCTGTAGGCTCCCTAG
Cd53	ENSMUST00000038845.9	B3	CCGTTCAAGACTGCCGTGCT A CCCATGATCGTCCGA A GGGAAGTCCATGACAAATATTCTCT A CCCATGATCGTCCGA GCAGCCTGTAGGCTCCCTAG
Cd53	ENSMUST00000038845.9	B3	CCGTTCAAGACTGCCGTGCT A CCCATGATCGTCCGA A GGTTAATGTTTGTCTTCTGCTTGAT A CCCATGATCGTCCGA GCAGCCTGTAGGCTCCCTAG
Cd53	ENSMUST00000038845.9	B3	CCGTTCAAGACTGCCGTGCT A CCCATGATCGTCCGA A AAACACCCAGGTATGTTTCACCATC A CCCATGATCGTCCGA GCAGCCTGTAGGCTCCCTAG
Cd53	ENSMUST00000038845.9	B3	CCGTTCAAGACTGCCGTGCT A CCCATGATCGTCCGA A CCAGTGCTACAGTGTCTCTTTAAAA A CCCATGATCGTCCGA GCAGCCTGTAGGCTCCCTAG
Cd53	ENSMUST00000038845.9	B3	CCGTTCAAGACTGCCGTGCT A CCCATGATCGTCCGA A GGCTAGTACTCTGAGAAATAACCAC A CCCATGATCGTCCGA GCAGCCTGTAGGCTCCCTAG
Cd53	ENSMUST00000038845.9	B3	CCGTTCAAGACTGCCGTGCT A CCCATGATCGTCCGA A GCTAAACTCAAGGGCTCACATTTGC A CCCATGATCGTCCGA GCAGCCTGTAGGCTCCCTAG
Cd53	ENSMUST00000038845.9	B3	CCGTTCAAGACTGCCGTGCT A CCCATGATCGTCCGA A AAATTGATTTGACAGTTGTTAGGAG A CCCATGATCGTCCGA GCAGCCTGTAGGCTCCCTAG
Cd53	ENSMUST00000038845.9	B3	CCGTTCAAGACTGCCGTGCT A CCCATGATCGTCCGA A GTGGAAGTAGCAAGATTTAGAGGCT A CCCATGATCGTCCGA GCAGCCTGTAGGCTCCCTAG
Cd53	ENSMUST00000038845.9	B3	CCGTTCAAGACTGCCGTGCT A CCCATGATCGTCCGA A ATTATCTAATGAATGGGACTCAAAA A CCCATGATCGTCCGA GCAGCCTGTAGGCTCCCTAG
Cd53	ENSMUST00000038845.9	B3	CCGTTCAAGACTGCCGTGCT A CCCATGATCGTCCGA A GTGTTCAAAAGGAAACTGAGTATGT A CCCATGATCGTCCGA GCAGCCTGTAGGCTCCCTAG
Cd53	ENSMUST00000038845.9	B3	CCGTTCAAGACTGCCGTGCT A CCCATGATCGTCCGA A TGGAATATTTTCCAGAAATAAAAGA A CCCATGATCGTCCGA GCAGCCTGTAGGCTCCCTAG
Cd53	ENSMUST00000038845.9	B3	CCGTTCAAGACTGCCGTGCT A CCCATGATCGTCCGA A GGAACAAAATCAATAAGACAAAGAA A CCCATGATCGTCCGA GCAGCCTGTAGGCTCCCTAG
Cd53	ENSMUST00000038845.9	B3	CCGTTCAAGACTGCCGTGCT A CCCATGATCGTCCGA A GCTACCAGACTGACTAACAATAGGA A CCCATGATCGTCCGA GCAGCCTGTAGGCTCCCTAG
Cd53	ENSMUST00000038845.9	B3	CCGTTCAAGACTGCCGTGCT A CCCATGATCGTCCGA A GGTTGTTTTATGGCAATGTAATTCA A CCCATGATCGTCCGA GCAGCCTGTAGGCTCCCTAG
Cd53	ENSMUST00000038845.9	B3	CCGTTCAAGACTGCCGTGCT A CCCATGATCGTCCGA A ACATAGACATGGATGTGATTATCAG A CCCATGATCGTCCGA GCAGCCTGTAGGCTCCCTAG
Cd53	ENSMUST00000038845.9	B3	CCGTTCAAGACTGCCGTGCT A CCCATGATCGTCCGA A GGTACATTAACAGAACCTTATTTAA A CCCATGATCGTCCGA GCAGCCTGTAGGCTCCCTAG
C1qa	ENSMUST00000046285.5	B3	CCGTTCAAGACTGCCGTGCT A CCCATGATCGTCCGA A AGCCCTTTGCTGATGGTGGGACACC A CCCATGATCGTCCGA GCAGCCTGTAGGCTCCCTAG
C1qa	ENSMUST00000046285.5	B3	CCGTTCAAGACTGCCGTGCT A CCCATGATCGTCCGA A CCGTGGTCCGATCAAACTGGATGCT A CCCATGATCGTCCGA GCAGCCTGTAGGCTCCCTAG
C1qa	ENSMUST00000046285.5	B3	CCGTTCAAGACTGCCGTGCT A CCCATGATCGTCCGA A TGAGAGGTCTCCATGGTGTCCCTGC A CCCATGATCGTCCGA GCAGCCTGTAGGCTCCCTAG
C1qa	ENSMUST00000046285.5	B3	CCGTTCAAGACTGCCGTGCT A CCCATGATCGTCCGA A GTCAGCACACAGGCCACCAGCCATC A CCCATGATCGTCCGA GCAGCCTGTAGGCTCCCTAG
C1qa	ENSMUST00000046285.5	B3	CCGTTCAAGACTGCCGTGCT A CCCATGATCGTCCGA A TCAGCCACTGTCCATACTAGGGTCA A CCCATGATCGTCCGA GCAGCCTGTAGGCTCCCTAG
C1qa	ENSMUST00000046285.5	B3	CCGTTCAAGACTGCCGTGCT A CCCATGATCGTCCGA A TTCCCGTTGGGTGCTCGGCAGACAT A CCCATGATCGTCCGA GCAGCCTGTAGGCTCCCTAG
C1qa	ENSMUST00000046285.5	B3	CCGTTCAAGACTGCCGTGCT A CCCATGATCGTCCGA A CGGCCAGGATTTCCTGGAGCCCCAT A CCCATGATCGTCCGA GCAGCCTGTAGGCTCCCTAG
C1qa	ENSMUST00000046285.5	B3	CCGTTCAAGACTGCCGTGCT A CCCATGATCGTCCGA A TCTCCTTTGAGACCCGGCCTCCCCG A CCCATGATCGTCCGA GCAGCCTGTAGGCTCCCTAG
C1qa	ENSMUST00000046285.5	B3	CCGTTCAAGACTGCCGTGCT A CCCATGATCGTCCGA A ATGCCAGCAGCTCCTGGCTCCCCTC A CCCATGATCGTCCGA GCAGCCTGTAGGCTCCCTAG
C1qa	ENSMUST00000046285.5	B3	CCGTTCAAGACTGCCGTGCT A CCCATGATCGTCCGA A CCTTTAAAACCTCGGATACCAGTCC A CCCATGATCGTCCGA GCAGCCTGTAGGCTCCCTAG
C1qa	ENSMUST00000046285.5	B3	CCGTTCAAGACTGCCGTGCT A CCCATGATCGTCCGA A CCCACATTGCCAGGTTTGCCAGGGG A CCCATGATCGTCCGA GCAGCCTGTAGGCTCCCTAG
C1qa	ENSMUST00000046285.5	B3	CCGTTCAAGACTGCCGTGCT A CCCATGATCGTCCGA A CCCAGGGGACCACTGGGACCTGGGA A CCCATGATCGTCCGA GCAGCCTGTAGGCTCCCTAG
C1qa	ENSMUST00000046285.5	B3	CCGTTCAAGACTGCCGTGCT A CCCATGATCGTCCGA A CTTTCACGCCCTTCAGTCCTTGGGG A CCCATGATCGTCCGA GCAGCCTGTAGGCTCCCTAG
C1qa	ENSMUST00000046285.5	B3	CCGTTCAAGACTGCCGTGCT A CCCATGATCGTCCGA A GCTGGTCCCTGATATTGCCTGGATT A CCCATGATCGTCCGA GCAGCCTGTAGGCTCCCTAG
C1qa	ENSMUST00000046285.5	B3	CCGTTCAAGACTGCCGTGCT A CCCATGATCGTCCGA A GCCGAATGGCTGAGAAAGCTGGCCG A CCCATGATCGTCCGA GCAGCCTGTAGGCTCCCTAG
C1qa	ENSMUST00000046285.5	B3	CCGTTCAAGACTGCCGTGCT A CCCATGATCGTCCGA A CCACGTTGCCAAGCGTCATTGGGTT A CCCATGATCGTCCGA GCAGCCTGTAGGCTCCCTAG
C1qa	ENSMUST00000046285.5	B3	CCGTTCAAGACTGCCGTGCT A CCCATGATCGTCCGA A GGTTGGTGAGGACCTTGTCAAAGAT A CCCATGATCGTCCGA GCAGCCTGTAGGCTCCCTAG
C1qa	ENSMUST00000046285.5	B3	CCGTTCAAGACTGCCGTGCT A CCCATGATCGTCCGA A CCGTGTGGTTCTGGTATGGACTCTC A CCCATGATCGTCCGA GCAGCCTGTAGGCTCCCTAG
C1qa	ENSMUST00000046285.5	B3	CCGTTCAAGACTGCCGTGCT A CCCATGATCGTCCGA A AGCCGGGCACTGCACAGATGAAGCG A CCCATGATCGTCCGA GCAGCCTGTAGGCTCCCTAG
C1qa	ENSMUST00000046285.5	B3	CCGTTCAAGACTGCCGTGCT A CCCATGATCGTCCGA A AGATCACTTGGAAGTTGAAGTAATA A CCCATGATCGTCCGA GCAGCCTGTAGGCTCCCTAG
C1qa	ENSMUST00000046285.5	B3	CCGTTCAAGACTGCCGTGCT A CCCATGATCGTCCGA A TGATAAACAGACAAAGGTCCCACTT A CCCATGATCGTCCGA GCAGCCTGTAGGCTCCCTAG
C1qa	ENSMUST00000046285.5	B3	CCGTTCAAGACTGCCGTGCT A CCCATGATCGTCCGA A CTCAGGGAATCCCTGGGCTGGCCCC A CCCATGATCGTCCGA GCAGCCTGTAGGCTCCCTAG
C1qa	ENSMUST00000046285.5	B3	CCGTTCAAGACTGCCGTGCT A CCCATGATCGTCCGA A AGCCCCTTGTTGTTGGTGTTAGAGA A CCCATGATCGTCCGA GCAGCCTGTAGGCTCCCTAG
C1qa	ENSMUST00000046285.5	B3	CCGTTCAAGACTGCCGTGCT A CCCATGATCGTCCGA A CGTCGCAGCTGAAGCACGGTGCCCC A CCCATGATCGTCCGA GCAGCCTGTAGGCTCCCTAG
C1qa	ENSMUST00000046285.5	B3	CCGTTCAAGACTGCCGTGCT A CCCATGATCGTCCGA A TCCTTTTCGATCCACACCTCGTCCC A CCCATGATCGTCCGA GCAGCCTGTAGGCTCCCTAG
C1qa	ENSMUST00000046285.5	B3	CCGTTCAAGACTGCCGTGCT A CCCATGATCGTCCGA A CCCTGGTAAATGCGACCCTTTGCGG A CCCATGATCGTCCGA GCAGCCTGTAGGCTCCCTAG
C1qa	ENSMUST00000046285.5	B3	CCGTTCAAGACTGCCGTGCT A CCCATGATCGTCCGA A CCGCTGAAGATGCTGTCGGCTTCAG A CCCATGATCGTCCGA GCAGCCTGTAGGCTCCCTAG
C1qa	ENSMUST00000046285.5	B3	CCGTTCAAGACTGCCGTGCT A CCCATGATCGTCCGA A GCTCAGGCCGAGGGGAAAATGAGGA A CCCATGATCGTCCGA GCAGCCTGTAGGCTCCCTAG
C1qa	ENSMUST00000046285.5	B3	CCGTTCAAGACTGCCGTGCT A CCCATGATCGTCCGA A ATGGCAGGATGCAGGGGCAGATCCC A CCCATGATCGTCCGA GCAGCCTGTAGGCTCCCTAG
C1qa	ENSMUST00000046285.5	B3	CCGTTCAAGACTGCCGTGCT A CCCATGATCGTCCGA A CGTGGTCCACAACAGGGAGCGCAGG A CCCATGATCGTCCGA GCAGCCTGTAGGCTCCCTAG
C1qa	ENSMUST00000046285.5	B3	CCGTTCAAGACTGCCGTGCT A CCCATGATCGTCCGA A AGGGGAGGGGTGCAGGACGGAGGGG A CCCATGATCGTCCGA GCAGCCTGTAGGCTCCCTAG
C1qa	ENSMUST00000046285.5	B3	CCGTTCAAGACTGCCGTGCT A CCCATGATCGTCCGA A CCAGCCCCTTCACTTTGCAGAGTGC A CCCATGATCGTCCGA GCAGCCTGTAGGCTCCCTAG
C1qa	ENSMUST00000046285.5	B3	CCGTTCAAGACTGCCGTGCT A CCCATGATCGTCCGA A CCTCCCTCCGAGACAGCCCCTCCCC A CCCATGATCGTCCGA GCAGCCTGTAGGCTCCCTAG
C1qa	ENSMUST00000046285.5	B3	CCGTTCAAGACTGCCGTGCT A CCCATGATCGTCCGA A GTGTGCAGAAACATCAGTCCTCAGT A CCCATGATCGTCCGA GCAGCCTGTAGGCTCCCTAG
C1qa	ENSMUST00000046285.5	B3	CCGTTCAAGACTGCCGTGCT A CCCATGATCGTCCGA A GAAAGTGCTTAAAGAAACCACTGGG A CCCATGATCGTCCGA GCAGCCTGTAGGCTCCCTAG
C1qa	ENSMUST00000046285.5	B3	CCGTTCAAGACTGCCGTGCT A CCCATGATCGTCCGA A AGACACAGACGGGGATCGTTTATTC A CCCATGATCGTCCGA GCAGCCTGTAGGCTCCCTAG
C1qc	ENSMUST00000046332.5	B3	CCGTTCAAGACTGCCGTGCT A CCCATGATCGTCCGA A ACCACAGTGATATCTCTACCCACCC A CCCATGATCGTCCGA GCAGCCTGTAGGCTCCCTAG
C1qc	ENSMUST00000046332.5	B3	CCGTTCAAGACTGCCGTGCT A CCCATGATCGTCCGA A CTTTCTTTTAGGTTCTGATCCAGGC A CCCATGATCGTCCGA GCAGCCTGTAGGCTCCCTAG
C1qc	ENSMUST00000046332.5	B3	CCGTTCAAGACTGCCGTGCT A CCCATGATCGTCCGA A TTTCCAGAAATTTTCCCTGACTTGA A CCCATGATCGTCCGA GCAGCCTGTAGGCTCCCTAG
C1qc	ENSMUST00000046332.5	B3	CCGTTCAAGACTGCCGTGCT A CCCATGATCGTCCGA A CCCACAGCACCCTAACCCTACATCC A CCCATGATCGTCCGA GCAGCCTGTAGGCTCCCTAG
C1qc	ENSMUST00000046332.5	B3	CCGTTCAAGACTGCCGTGCT A CCCATGATCGTCCGA A AACCGCCCAGAGCAGGGAGAGCCCC A CCCATGATCGTCCGA GCAGCCTGTAGGCTCCCTAG
C1qc	ENSMUST00000046332.5	B3	CCGTTCAAGACTGCCGTGCT A CCCATGATCGTCCGA A CATACTGTTTCAGAGCTGTGAGAGA A CCCATGATCGTCCGA GCAGCCTGTAGGCTCCCTAG
C1qc	ENSMUST00000046332.5	B3	CCGTTCAAGACTGCCGTGCT A CCCATGATCGTCCGA A GAGACGTCCTGTTCTCCCAGACAGG A CCCATGATCGTCCGA GCAGCCTGTAGGCTCCCTAG
C1qc	ENSMUST00000046332.5	B3	CCGTTCAAGACTGCCGTGCT A CCCATGATCGTCCGA A GTGTAAGGGACTTCAGGCCTAATCA A CCCATGATCGTCCGA GCAGCCTGTAGGCTCCCTAG
C1qc	ENSMUST00000046332.5	B3	CCGTTCAAGACTGCCGTGCT A CCCATGATCGTCCGA A CAACTGGGTCCAACGACCATCCTGA A CCCATGATCGTCCGA GCAGCCTGTAGGCTCCCTAG
C1qc	ENSMUST00000046332.5	B3	CCGTTCAAGACTGCCGTGCT A CCCATGATCGTCCGA A AGCAGGCAAAGTCCACATGGAGGCT A CCCATGATCGTCCGA GCAGCCTGTAGGCTCCCTAG
C1qc	ENSMUST00000046332.5	B3	CCGTTCAAGACTGCCGTGCT A CCCATGATCGTCCGA A AGTGGTAGGGCCAGAAGAAACAGCA A CCCATGATCGTCCGA GCAGCCTGTAGGCTCCCTAG
C1qc	ENSMUST00000046332.5	B3	CCGTTCAAGACTGCCGTGCT A CCCATGATCGTCCGA A TAGCAGCCAGCGCTGGCCTGGCTCC A CCCATGATCGTCCGA GCAGCCTGTAGGCTCCCTAG
C1qc	ENSMUST00000046332.5	B3	CCGTTCAAGACTGCCGTGCT A CCCATGATCGTCCGA A GGCATGCCTGGCATCCCTGGGATCC A CCCATGATCGTCCGA GCAGCCTGTAGGCTCCCTAG
C1qc	ENSMUST00000046332.5	B3	CCGTTCAAGACTGCCGTGCT A CCCATGATCGTCCGA A TCATGCCCGTCCTTCCCAGGGGCCC A CCCATGATCGTCCGA GCAGCCTGTAGGCTCCCTAG
C1qc	ENSMUST00000046332.5	B3	CCGTTCAAGACTGCCGTGCT A CCCATGATCGTCCGA A GGCTCTCCCTTGGGCCCCTGGAGTC A CCCATGATCGTCCGA GCAGCCTGTAGGCTCCCTAG
C1qc	ENSMUST00000046332.5	B3	CCGTTCAAGACTGCCGTGCT A CCCATGATCGTCCGA A CGGGTCCCAGGGACGGCTGGGATTC A CCCATGATCGTCCGA GCAGCCTGTAGGCTCCCTAG
C1qc	ENSMUST00000046332.5	B3	CCGTTCAAGACTGCCGTGCT A CCCATGATCGTCCGA A GGCTCGCCCTTCTGACCCTTGGGTC A CCCATGATCGTCCGA GCAGCCTGTAGGCTCCCTAG
C1qc	ENSMUST00000046332.5	B3	CCGTTCAAGACTGCCGTGCT A CCCATGATCGTCCGA A GTCCCCTGGCAACCCTGAGGTCCCC A CCCATGATCGTCCGA GCAGCCTGTAGGCTCCCTAG
C1qc	ENSMUST00000046332.5	B3	CCGTTCAAGACTGCCGTGCT A CCCATGATCGTCCGA A ATCGGCCCTCCACACCTGGCTCCCC A CCCATGATCGTCCGA GCAGCCTGTAGGCTCCCTAG
C1qc	ENSMUST00000046332.5	B3	CCGTTCAAGACTGCCGTGCT A CCCATGATCGTCCGA A TGAATACCGACTGGTGCTTCTGTTT A CCCATGATCGTCCGA GCAGCCTGTAGGCTCCCTAG
C1qc	ENSMUST00000046332.5	B3	CCGTTCAAGACTGCCGTGCT A CCCATGATCGTCCGA A TGAACCTGACGAGGGCGTTGGCCTC A CCCATGATCGTCCGA GCAGCCTGTAGGCTCCCTAG
C1qc	ENSMUST00000046332.5	B3	CCGTTCAAGACTGCCGTGCT A CCCATGATCGTCCGA A GCCCCTGAGGGTTGGTGACCACAGA A CCCATGATCGTCCGA GCAGCCTGTAGGCTCCCTAG
C1qc	ENSMUST00000046332.5	B3	CCGTTCAAGACTGCCGTGCT A CCCATGATCGTCCGA A TGAACTTCCCTGTGCTTGGGTTGTA A CCCATGATCGTCCGA GCAGCCTGTAGGCTCCCTAG
C1qc	ENSMUST00000046332.5	B3	CCGTTCAAGACTGCCGTGCT A CCCATGATCGTCCGA A AGTAGTAGAGGCCCGGCACTTCACA A CCCATGATCGTCCGA GCAGCCTGTAGGCTCCCTAG
C1qc	ENSMUST00000046332.5	B3	CCGTTCAAGACTGCCGTGCT A CCCATGATCGTCCGA A TGGCCGTATGCGATGTGTAGTAGAC A CCCATGATCGTCCGA GCAGCCTGTAGGCTCCCTAG
C1qc	ENSMUST00000046332.5	B3	CCGTTCAAGACTGCCGTGCT A CCCATGATCGTCCGA A GGTTGAGGTTCAGGTGCACGCACAG A CCCATGATCGTCCGA GCAGCCTGTAGGCTCCCTAG
C1qc	ENSMUST00000046332.5	B3	CCGTTCAAGACTGCCGTGCT A CCCATGATCGTCCGA A GGTCGCAGAAGCTGGCCACCCTGGC A CCCATGATCGTCCGA GCAGCCTGTAGGCTCCCTAG
C1qc	ENSMUST00000046332.5	B3	CCGTTCAAGACTGCCGTGCT A CCCATGATCGTCCGA A AGCTGACCTGCTTGCTGTTGAACAT A CCCATGATCGTCCGA GCAGCCTGTAGGCTCCCTAG
C1qc	ENSMUST00000046332.5	B3	CCGTTCAAGACTGCCGTGCT A CCCATGATCGTCCGA A TCTGGAGCCGCAGGAGGACTCCTCC A CCCATGATCGTCCGA GCAGCCTGTAGGCTCCCTAG
C1qc	ENSMUST00000046332.5	B3	CCGTTCAAGACTGCCGTGCT A CCCATGATCGTCCGA A TGACTGATAGCCACACCTCATCGCC A CCCATGATCGTCCGA GCAGCCTGTAGGCTCCCTAG
C1qc	ENSMUST00000046332.5	B3	CCGTTCAAGACTGCCGTGCT A CCCATGATCGTCCGA A CTATGCCCACCATGCCATTGTAGTC A CCCATGATCGTCCGA GCAGCCTGTAGGCTCCCTAG
C1qc	ENSMUST00000046332.5	B3	CCGTTCAAGACTGCCGTGCT A CCCATGATCGTCCGA A AACCAGAGAAGACGCTGTTGGAGCC A CCCATGATCGTCCGA GCAGCCTGTAGGCTCCCTAG
C1qc	ENSMUST00000046332.5	B3	CCGTTCAAGACTGCCGTGCT A CCCATGATCGTCCGA A TGCCGTTCTAGTCGGGAAACAGTAG A CCCATGATCGTCCGA GCAGCCTGTAGGCTCCCTAG
C1qc	ENSMUST00000046332.5	B3	CCGTTCAAGACTGCCGTGCT A CCCATGATCGTCCGA A GAGGGAGCGAGGTGGGTGGCTGGGG A CCCATGATCGTCCGA GCAGCCTGTAGGCTCCCTAG
C1qc	ENSMUST00000046332.5	B3	CCGTTCAAGACTGCCGTGCT A CCCATGATCGTCCGA A GAGGTCTGAGTGAGGATGGGGAAAG A CCCATGATCGTCCGA GCAGCCTGTAGGCTCCCTAG
C1qc	ENSMUST00000046332.5	B3	CCGTTCAAGACTGCCGTGCT A CCCATGATCGTCCGA A GGAACCAGGGTGGACTTCCTGGAGG A CCCATGATCGTCCGA GCAGCCTGTAGGCTCCCTAG
C1qc	ENSMUST00000046332.5	B3	CCGTTCAAGACTGCCGTGCT A CCCATGATCGTCCGA A CTGAGGAGATACAGGGCCGATGGAT A CCCATGATCGTCCGA GCAGCCTGTAGGCTCCCTAG
C1qc	ENSMUST00000046332.5	B3	CCGTTCAAGACTGCCGTGCT A CCCATGATCGTCCGA A TACCATTAGGTGGTTCCCAGAGAAA A CCCATGATCGTCCGA GCAGCCTGTAGGCTCCCTAG
C1qc	ENSMUST00000046332.5	B3	CCGTTCAAGACTGCCGTGCT A CCCATGATCGTCCGA A GGTATTGATAAATGGCCACAGGAAT A CCCATGATCGTCCGA GCAGCCTGTAGGCTCCCTAG
C1qc	ENSMUST00000046332.5	B3	CCGTTCAAGACTGCCGTGCT A CCCATGATCGTCCGA A TCTCTATCTCACCACCTGAACAAAA A CCCATGATCGTCCGA GCAGCCTGTAGGCTCCCTAG
C1qb	ENSMUST00000046384.8	B3	CCGTTCAAGACTGCCGTGCT A CCCATGATCGTCCGA A ACCTTCCCTTGCTGTCCCCTCCCAA A CCCATGATCGTCCGA GCAGCCTGTAGGCTCCCTAG
C1qb	ENSMUST00000046384.8	B3	CCGTTCAAGACTGCCGTGCT A CCCATGATCGTCCGA A AAGTCTGGGTCCCTAGAGGCAGGAA A CCCATGATCGTCCGA GCAGCCTGTAGGCTCCCTAG
C1qb	ENSMUST00000046384.8	B3	CCGTTCAAGACTGCCGTGCT A CCCATGATCGTCCGA A GAGCCTGCTGCTGTCCTCAGAAAGC A CCCATGATCGTCCGA GCAGCCTGTAGGCTCCCTAG
C1qb	ENSMUST00000046384.8	B3	CCGTTCAAGACTGCCGTGCT A CCCATGATCGTCCGA A CGGACAGCAGTGGATTCCCAGAGCC A CCCATGATCGTCCGA GCAGCCTGTAGGCTCCCTAG
C1qb	ENSMUST00000046384.8	B3	CCGTTCAAGACTGCCGTGCT A CCCATGATCGTCCGA A TCCTGGTGTTCTGTGATGCTTCTAG A CCCATGATCGTCCGA GCAGCCTGTAGGCTCCCTAG
C1qb	ENSMUST00000046384.8	B3	CCGTTCAAGACTGCCGTGCT A CCCATGATCGTCCGA A AGCCTCAGGGGCTTCCTGTGTATGG A CCCATGATCGTCCGA GCAGCCTGTAGGCTCCCTAG
C1qb	ENSMUST00000046384.8	B3	CCGTTCAAGACTGCCGTGCT A CCCATGATCGTCCGA A CTCACCCCACTGTGTCTTCATCAGC A CCCATGATCGTCCGA GCAGCCTGTAGGCTCCCTAG
C1qb	ENSMUST00000046384.8	B3	CCGTTCAAGACTGCCGTGCT A CCCATGATCGTCCGA A AAGCAGCAGTAACAGGTGTGTCCAG A CCCATGATCGTCCGA GCAGCCTGTAGGCTCCCTAG
C1qb	ENSMUST00000046384.8	B3	CCGTTCAAGACTGCCGTGCT A CCCATGATCGTCCGA A GGCCCAGGACACATGGAGAAAACCT A CCCATGATCGTCCGA GCAGCCTGTAGGCTCCCTAG
C1qb	ENSMUST00000046384.8	B3	CCGTTCAAGACTGCCGTGCT A CCCATGATCGTCCGA A CCAGGGATGCCAGGGATGCCAGGGG A CCCATGATCGTCCGA GCAGCCTGTAGGCTCCCTAG
C1qb	ENSMUST00000046384.8	B3	CCGTTCAAGACTGCCGTGCT A CCCATGATCGTCCGA A CCATCAGAGCCAGGAACCCCAGGGA A CCCATGATCGTCCGA GCAGCCTGTAGGCTCCCTAG
C1qb	ENSMUST00000046384.8	B3	CCGTTCAAGACTGCCGTGCT A CCCATGATCGTCCGA A CCCTTTATCCCTGGAGTGCCTGGTT A CCCATGATCGTCCGA GCAGCCTGTAGGCTCCCTAG
C1qb	ENSMUST00000046384.8	B3	CCGTTCAAGACTGCCGTGCT A CCCATGATCGTCCGA A CCAGCCAGTCCAGGGAGCCCTTTCT A CCCATGATCGTCCGA GCAGCCTGTAGGCTCCCTAG
C1qb	ENSMUST00000046384.8	B3	CCGTTCAAGACTGCCGTGCT A CCCATGATCGTCCGA A CCTTTCTCTCCAAACTCACCAAGGT A CCCATGATCGTCCGA GCAGCCTGTAGGCTCCCTAG
C1qb	ENSMUST00000046384.8	B3	CCGTTCAAGACTGCCGTGCT A CCCATGATCGTCCGA A CCTGGAGTCCCAGGGATCCCTGGGT A CCCATGATCGTCCGA GCAGCCTGTAGGCTCCCTAG
C1qb	ENSMUST00000046384.8	B3	CCGTTCAAGACTGCCGTGCT A CCCATGATCGTCCGA A CCGACGGGACCCTTAGGGCCAACTT A CCCATGATCGTCCGA GCAGCCTGTAGGCTCCCTAG
C1qb	ENSMUST00000046384.8	B3	CCGTTCAAGACTGCCGTGCT A CCCATGATCGTCCGA A CCAGAGGGGCCTGGAGTACCCTTAG A CCCATGATCGTCCGA GCAGCCTGTAGGCTCCCTAG
C1qb	ENSMUST00000046384.8	B3	CCGTTCAAGACTGCCGTGCT A CCCATGATCGTCCGA A CCAGAATCGCCTTTGGGACCGCGGG A CCCATGATCGTCCGA GCAGCCTGTAGGCTCCCTAG
C1qb	ENSMUST00000046384.8	B3	CCGTTCAAGACTGCCGTGCT A CCCATGATCGTCCGA A GCGACTTTCTGTGTAGCCCCGTAGT A CCCATGATCGTCCGA GCAGCCTGTAGGCTCCCTAG
C1qb	ENSMUST00000046384.8	B3	CCGTTCAAGACTGCCGTGCT A CCCATGATCGTCCGA A CTGTTGATGGTCCTCAGGGCAGAGA A CCCATGATCGTCCGA GCAGCCTGTAGGCTCCCTAG
C1qb	ENSMUST00000046384.8	B3	CCGTTCAAGACTGCCGTGCT A CCCATGATCGTCCGA A CGAATGACCTGGTTCGGTCGCAAGG A CCCATGATCGTCCGA GCAGCCTGTAGGCTCCCTAG
C1qb	ENSMUST00000046384.8	B3	CCGTTCAAGACTGCCGTGCT A CCCATGATCGTCCGA A TTCGCGTTGGTGATCACCTTTTCGA A CCCATGATCGTCCGA GCAGCCTGTAGGCTCCCTAG
C1qb	ENSMUST00000046384.8	B3	CCGTTCAAGACTGCCGTGCT A CCCATGATCGTCCGA A TTGCCGTTGCGTGGCTCATAGTTCT A CCCATGATCGTCCGA GCAGCCTGTAGGCTCCCTAG
C1qb	ENSMUST00000046384.8	B3	CCGTTCAAGACTGCCGTGCT A CCCATGATCGTCCGA A TAGAGGCCAGGCACCTTGCAGGTGA A CCCATGATCGTCCGA GCAGCCTGTAGGCTCCCTAG
C1qb	ENSMUST00000046384.8	B3	CCGTTCAAGACTGCCGTGCT A CCCATGATCGTCCGA A CGGGAGCTGGCATGATAGGTGAAGT A CCCATGATCGTCCGA GCAGCCTGTAGGCTCCCTAG
C1qb	ENSMUST00000046384.8	B3	CCGTTCAAGACTGCCGTGCT A CCCATGATCGTCCGA A CGAACGAGATTCACACACAGGTTGC A CCCATGATCGTCCGA GCAGCCTGTAGGCTCCCTAG
C1qb	ENSMUST00000046384.8	B3	CCGTTCAAGACTGCCGTGCT A CCCATGATCGTCCGA A TTCTGCATGCTGTCCCGATCGCGGC A CCCATGATCGTCCGA GCAGCCTGTAGGCTCCCTAG
C1qb	ENSMUST00000046384.8	B3	CCGTTCAAGACTGCCGTGCT A CCCATGATCGTCCGA A TGGGCATAGTCACAGAAGGTGACTA A CCCATGATCGTCCGA GCAGCCTGTAGGCTCCCTAG
C1qb	ENSMUST00000046384.8	B3	CCGTTCAAGACTGCCGTGCT A CCCATGATCGTCCGA A CCACCTGTGGTCACCTGGAAGGTGT A CCCATGATCGTCCGA GCAGCCTGTAGGCTCCCTAG
C1qb	ENSMUST00000046384.8	B3	CCGTTCAAGACTGCCGTGCT A CCCATGATCGTCCGA A TCCTCTTGCTCTAGCTTCAAGACTA A CCCATGATCGTCCGA GCAGCCTGTAGGCTCCCTAG
C1qb	ENSMUST00000046384.8	B3	CCGTTCAAGACTGCCGTGCT A CCCATGATCGTCCGA A TTGTCTGTGGCCTGCAGGTGAACAA A CCCATGATCGTCCGA GCAGCCTGTAGGCTCCCTAG
C1qb	ENSMUST00000046384.8	B3	CCGTTCAAGACTGCCGTGCT A CCCATGATCGTCCGA A GCACCCTCAATGCCCAGGAGGGAGT A CCCATGATCGTCCGA GCAGCCTGTAGGCTCCCTAG
C1qb	ENSMUST00000046384.8	B3	CCGTTCAAGACTGCCGTGCT A CCCATGATCGTCCGA A AGCAGAAAGCCAGTGAAGATGCTGT A CCCATGATCGTCCGA GCAGCCTGTAGGCTCCCTAG
C1qb	ENSMUST00000046384.8	B3	CCGTTCAAGACTGCCGTGCT A CCCATGATCGTCCGA A CGTGATTACGCATCCATGTCAGGGA A CCCATGATCGTCCGA GCAGCCTGTAGGCTCCCTAG
C1qb	ENSMUST00000046384.8	B3	CCGTTCAAGACTGCCGTGCT A CCCATGATCGTCCGA A TGGTGTTGGATAGGTGTAATTTGAC A CCCATGATCGTCCGA GCAGCCTGTAGGCTCCCTAG
C1qb	ENSMUST00000046384.8	B3	CCGTTCAAGACTGCCGTGCT A CCCATGATCGTCCGA A AGGATTGCTGGCAGGGAGGCAGGAA A CCCATGATCGTCCGA GCAGCCTGTAGGCTCCCTAG
C1qb	ENSMUST00000046384.8	B3	CCGTTCAAGACTGCCGTGCT A CCCATGATCGTCCGA A GTCTGGGTTTCAGGCAGTCAAGGGG A CCCATGATCGTCCGA GCAGCCTGTAGGCTCCCTAG
C1qb	ENSMUST00000046384.8	B3	CCGTTCAAGACTGCCGTGCT A CCCATGATCGTCCGA A TCGTTCTGTAACATCTACAGGGCTC A CCCATGATCGTCCGA GCAGCCTGTAGGCTCCCTAG
C1qb	ENSMUST00000046384.8	B3	CCGTTCAAGACTGCCGTGCT A CCCATGATCGTCCGA A TTGGCCTTGAAGAGTTTATTGACCC A CCCATGATCGTCCGA GCAGCCTGTAGGCTCCCTAG
Fcer1g	ENSMUST00000079957.7	B3	CCGTTCAAGACTGCCGTGCT A CCCATGATCGTCCGA A GTTCCCTCCTTCCTGCCACGCCTTC A CCCATGATCGTCCGA GCAGCCTGTAGGCTCCCTAG
Fcer1g	ENSMUST00000079957.7	B3	CCGTTCAAGACTGCCGTGCT A CCCATGATCGTCCGA A GTGCCCACGAACAGTTCCCTGACCA A CCCATGATCGTCCGA GCAGCCTGTAGGCTCCCTAG
Fcer1g	ENSMUST00000079957.7	B3	CCGTTCAAGACTGCCGTGCT A CCCATGATCGTCCGA A GCGCTGCGCTGACAGAACTGCGCAG A CCCATGATCGTCCGA GCAGCCTGTAGGCTCCCTAG
Fcer1g	ENSMUST00000079957.7	B3	CCGTTCAAGACTGCCGTGCT A CCCATGATCGTCCGA A GGGCTGCGGCGCTGGGAGCTGGTGA A CCCATGATCGTCCGA GCAGCCTGTAGGCTCCCTAG
Fcer1g	ENSMUST00000079957.7	B3	CCGTTCAAGACTGCCGTGCT A CCCATGATCGTCCGA A CGGCTGAGATCATCCTGGGTGCGCT A CCCATGATCGTCCGA GCAGCCTGTAGGCTCCCTAG
Fcer1g	ENSMUST00000079957.7	B3	CCGTTCAAGACTGCCGTGCT A CCCATGATCGTCCGA A CCACCAAAAGGAGCAAGAACAAGAT A CCCATGATCGTCCGA GCAGCCTGTAGGCTCCCTAG
Fcer1g	ENSMUST00000079957.7	B3	CCGTTCAAGACTGCCGTGCT A CCCATGATCGTCCGA A GCGGCTCTCCCAGGGCGGCTGCTTG A CCCATGATCGTCCGA GCAGCCTGTAGGCTCCCTAG
Fcer1g	ENSMUST00000079957.7	B3	CCGTTCAAGACTGCCGTGCT A CCCATGATCGTCCGA A GGACAGCATCCAGGATATAGCAGAG A CCCATGATCGTCCGA GCAGCCTGTAGGCTCCCTAG
Fcer1g	ENSMUST00000079957.7	B3	CCGTTCAAGACTGCCGTGCT A CCCATGATCGTCCGA A AGGGTAAGGACAATACCATACAAAA A CCCATGATCGTCCGA GCAGCCTGTAGGCTCCCTAG
Fcer1g	ENSMUST00000079957.7	B3	CCGTTCAAGACTGCCGTGCT A CCCATGATCGTCCGA A ACCTGGATCTTGAGTCGACAGTAGA A CCCATGATCGTCCGA GCAGCCTGTAGGCTCCCTAG
Fcer1g	ENSMUST00000079957.7	B3	CCGTTCAAGACTGCCGTGCT A CCCATGATCGTCCGA A TCACGGCTGGCTATAGCTGCCTTTC A CCCATGATCGTCCGA GCAGCCTGTAGGCTCCCTAG
Fcer1g	ENSMUST00000079957.7	B3	CCGTTCAAGACTGCCGTGCT A CCCATGATCGTCCGA A AGGCCCGTGTAGACAGCATCTGCTT A CCCATGATCGTCCGA GCAGCCTGTAGGCTCCCTAG
Fcer1g	ENSMUST00000079957.7	B3	CCGTTCAAGACTGCCGTGCT A CCCATGATCGTCCGA A TCATATGTCTCCTGGCTCCGGGTGT A CCCATGATCGTCCGA GCAGCCTGTAGGCTCCCTAG
Fcer1g	ENSMUST00000079957.7	B3	CCGTTCAAGACTGCCGTGCT A CCCATGATCGTCCGA A TGGGGTGGTTTCTCATGCTTCAGAG A CCCATGATCGTCCGA GCAGCCTGTAGGCTCCCTAG
Fcer1g	ENSMUST00000079957.7	B3	CCGTTCAAGACTGCCGTGCT A CCCATGATCGTCCGA A AGCCAAGCACGTCTGTTCTGAAGCT A CCCATGATCGTCCGA GCAGCCTGTAGGCTCCCTAG
Fcer1g	ENSMUST00000079957.7	B3	CCGTTCAAGACTGCCGTGCT A CCCATGATCGTCCGA A AGAGAATTAGAAGTGGGAAAAGAAT A CCCATGATCGTCCGA GCAGCCTGTAGGCTCCCTAG
Fcer1g	ENSMUST00000079957.7	B3	CCGTTCAAGACTGCCGTGCT A CCCATGATCGTCCGA A AGCACAGAGGTGACCAAGAGGGCTC A CCCATGATCGTCCGA GCAGCCTGTAGGCTCCCTAG
Fcer1g	ENSMUST00000079957.7	B3	CCGTTCAAGACTGCCGTGCT A CCCATGATCGTCCGA A ATGTGAATAAGGTCAGCCAACCTTC A CCCATGATCGTCCGA GCAGCCTGTAGGCTCCCTAG
Fcer1g	ENSMUST00000079957.7	B3	CCGTTCAAGACTGCCGTGCT A CCCATGATCGTCCGA A CTGATGTAGAGCCTAGCTAGCATCA A CCCATGATCGTCCGA GCAGCCTGTAGGCTCCCTAG
Fcer1g	ENSMUST00000079957.7	B3	CCGTTCAAGACTGCCGTGCT A CCCATGATCGTCCGA A ACGGAGATGGGGACCTGCCAGTGTA A CCCATGATCGTCCGA GCAGCCTGTAGGCTCCCTAG
Fcer1g	ENSMUST00000079957.7	B3	CCGTTCAAGACTGCCGTGCT A CCCATGATCGTCCGA A AGAGAAATGTCAGTGAGTAAGTCTT A CCCATGATCGTCCGA GCAGCCTGTAGGCTCCCTAG
Fcer1g	ENSMUST00000079957.7	B3	CCGTTCAAGACTGCCGTGCT A CCCATGATCGTCCGA A AGAAATGAAGCAAAGGAGGCTGGAA A CCCATGATCGTCCGA GCAGCCTGTAGGCTCCCTAG
Fcer1g	ENSMUST00000079957.7	B3	CCGTTCAAGACTGCCGTGCT A CCCATGATCGTCCGA A TGAGAGTCGAGGATCAGGGAAGGAA A CCCATGATCGTCCGA GCAGCCTGTAGGCTCCCTAG
Fcer1g	ENSMUST00000079957.7	B3	CCGTTCAAGACTGCCGTGCT A CCCATGATCGTCCGA A CAGGTCTCTGGCAGCTTTATTGGGG A CCCATGATCGTCCGA GCAGCCTGTAGGCTCCCTAG
Fcrls	ENSMUST00000090986.6	B3	CCGTTCAAGACTGCCGTGCT A CCCATGATCGTCCGA A TCAGCAGGGATCTGAAATAGGAAAA A CCCATGATCGTCCGA GCAGCCTGTAGGCTCCCTAG
Fcrls	ENSMUST00000090986.6	B3	CCGTTCAAGACTGCCGTGCT A CCCATGATCGTCCGA A CAGCTCAAGTCCTTAGGGCAGATGG A CCCATGATCGTCCGA GCAGCCTGTAGGCTCCCTAG
Fcrls	ENSMUST00000090986.6	B3	CCGTTCAAGACTGCCGTGCT A CCCATGATCGTCCGA A CAGCAAGCACAGAGGCATGAGACTC A CCCATGATCGTCCGA GCAGCCTGTAGGCTCCCTAG
Fcrls	ENSMUST00000090986.6	B3	CCGTTCAAGACTGCCGTGCT A CCCATGATCGTCCGA A AAGGCTGATGCTCAACCAGTCGGAC A CCCATGATCGTCCGA GCAGCCTGTAGGCTCCCTAG
Fcrls	ENSMUST00000090986.6	B3	CCGTTCAAGACTGCCGTGCT A CCCATGATCGTCCGA A AGTCTCTTTATGTCACCATTATTTT A CCCATGATCGTCCGA GCAGCCTGTAGGCTCCCTAG
Fcrls	ENSMUST00000090986.6	B3	CCGTTCAAGACTGCCGTGCT A CCCATGATCGTCCGA A TAGCTTGAAGCACTGCTGTAAGTTT A CCCATGATCGTCCGA GCAGCCTGTAGGCTCCCTAG
Fcrls	ENSMUST00000090986.6	B3	CCGTTCAAGACTGCCGTGCT A CCCATGATCGTCCGA A TCTGCCTTACAGGAATAGGAGCCAC A CCCATGATCGTCCGA GCAGCCTGTAGGCTCCCTAG
Fcrls	ENSMUST00000090986.6	B3	CCGTTCAAGACTGCCGTGCT A CCCATGATCGTCCGA A ACATTCAGCCACTTAGATCCTGTTT A CCCATGATCGTCCGA GCAGCCTGTAGGCTCCCTAG
Fcrls	ENSMUST00000090986.6	B3	CCGTTCAAGACTGCCGTGCT A CCCATGATCGTCCGA A AACTCCCCTCTACGGGCTGCAGGGG A CCCATGATCGTCCGA GCAGCCTGTAGGCTCCCTAG
Fcrls	ENSMUST00000090986.6	B3	CCGTTCAAGACTGCCGTGCT A CCCATGATCGTCCGA A GCTGGGTCGTTGCCCTATCTGAAGG A CCCATGATCGTCCGA GCAGCCTGTAGGCTCCCTAG
Fcrls	ENSMUST00000090986.6	B3	CCGTTCAAGACTGCCGTGCT A CCCATGATCGTCCGA A ATGAGGTCCAGCCCGATTGCAAAGT A CCCATGATCGTCCGA GCAGCCTGTAGGCTCCCTAG
Fcrls	ENSMUST00000090986.6	B3	CCGTTCAAGACTGCCGTGCT A CCCATGATCGTCCGA A CACACCAGTAATTTCCTGAGTCTTC A CCCATGATCGTCCGA GCAGCCTGTAGGCTCCCTAG
Fcrls	ENSMUST00000090986.6	B3	CCGTTCAAGACTGCCGTGCT A CCCATGATCGTCCGA A CTATGTAGGACCGGTGACTCTGCTT A CCCATGATCGTCCGA GCAGCCTGTAGGCTCCCTAG
Fcrls	ENSMUST00000090986.6	B3	CCGTTCAAGACTGCCGTGCT A CCCATGATCGTCCGA A CTCTTGAAGGCTGGATCTCCATGGT A CCCATGATCGTCCGA GCAGCCTGTAGGCTCCCTAG
Fcrls	ENSMUST00000090986.6	B3	CCGTTCAAGACTGCCGTGCT A CCCATGATCGTCCGA A CAAGGACCAGGGGCTCCCCTTCAAC A CCCATGATCGTCCGA GCAGCCTGTAGGCTCCCTAG
Fcrls	ENSMUST00000090986.6	B3	CCGTTCAAGACTGCCGTGCT A CCCATGATCGTCCGA A CCTGCCTATGCCAGGAGAATGTGAT A CCCATGATCGTCCGA GCAGCCTGTAGGCTCCCTAG
Fcrls	ENSMUST00000090986.6	B3	CCGTTCAAGACTGCCGTGCT A CCCATGATCGTCCGA A CCAGCTCCACTCTCTGGGAACGCTG A CCCATGATCGTCCGA GCAGCCTGTAGGCTCCCTAG
Fcrls	ENSMUST00000090986.6	B3	CCGTTCAAGACTGCCGTGCT A CCCATGATCGTCCGA A GTTGTCTGCTGTGCAGTAGTACCCC A CCCATGATCGTCCGA GCAGCCTGTAGGCTCCCTAG
Fcrls	ENSMUST00000090986.6	B3	CCGTTCAAGACTGCCGTGCT A CCCATGATCGTCCGA A CACTGGAATTTTCACGGTGATGTTC A CCCATGATCGTCCGA GCAGCCTGTAGGCTCCCTAG
Fcrls	ENSMUST00000090986.6	B3	CCGTTCAAGACTGCCGTGCT A CCCATGATCGTCCGA A ATCTCCGATGAAGGGCAAGACCCCA A CCCATGATCGTCCGA GCAGCCTGTAGGCTCCCTAG
Fcrls	ENSMUST00000090986.6	B3	CCGTTCAAGACTGCCGTGCT A CCCATGATCGTCCGA A CTTGTCTTCACAGTGAAGCTCCGCC A CCCATGATCGTCCGA GCAGCCTGTAGGCTCCCTAG
Fcrls	ENSMUST00000090986.6	B3	CCGTTCAAGACTGCCGTGCT A CCCATGATCGTCCGA A AGCCAGAGTGATATTTTCATGATAA A CCCATGATCGTCCGA GCAGCCTGTAGGCTCCCTAG
Fcrls	ENSMUST00000090986.6	B3	CCGTTCAAGACTGCCGTGCT A CCCATGATCGTCCGA A TGCAGTCAGAGAGAGCTTAAAGGAT A CCCATGATCGTCCGA GCAGCCTGTAGGCTCCCTAG
Fcrls	ENSMUST00000090986.6	B3	CCGTTCAAGACTGCCGTGCT A CCCATGATCGTCCGA A GCGCTTGGTACCCCAGGCGTTTTCA A CCCATGATCGTCCGA GCAGCCTGTAGGCTCCCTAG
Fcrls	ENSMUST00000090986.6	B3	CCGTTCAAGACTGCCGTGCT A CCCATGATCGTCCGA A TTCACCAAACGCACTTTGGGTGGGG A CCCATGATCGTCCGA GCAGCCTGTAGGCTCCCTAG
Fcrls	ENSMUST00000090986.6	B3	CCGTTCAAGACTGCCGTGCT A CCCATGATCGTCCGA A TGCCCCAGCGACCTTCCTGTTCAAC A CCCATGATCGTCCGA GCAGCCTGTAGGCTCCCTAG
Fcrls	ENSMUST00000090986.6	B3	CCGTTCAAGACTGCCGTGCT A CCCATGATCGTCCGA A GCTCTCGGCACACCACAGCCACATC A CCCATGATCGTCCGA GCAGCCTGTAGGCTCCCTAG
Fcrls	ENSMUST00000090986.6	B3	CCGTTCAAGACTGCCGTGCT A CCCATGATCGTCCGA A CTGCTGGTGGATACAGCATGGCTAT A CCCATGATCGTCCGA GCAGCCTGTAGGCTCCCTAG
Fcrls	ENSMUST00000090986.6	B3	CCGTTCAAGACTGCCGTGCT A CCCATGATCGTCCGA A TTTCTGTGCCATTGCACAGGGCTAC A CCCATGATCGTCCGA GCAGCCTGTAGGCTCCCTAG
Fcrls	ENSMUST00000090986.6	B3	CCGTTCAAGACTGCCGTGCT A CCCATGATCGTCCGA A CCTCATCATGTCCACAATCAAAGGC A CCCATGATCGTCCGA GCAGCCTGTAGGCTCCCTAG
Fcrls	ENSMUST00000090986.6	B3	CCGTTCAAGACTGCCGTGCT A CCCATGATCGTCCGA A GGTCTCTAGATCTTCAGAAAGTGCT A CCCATGATCGTCCGA GCAGCCTGTAGGCTCCCTAG
Fcrls	ENSMUST00000090986.6	B3	CCGTTCAAGACTGCCGTGCT A CCCATGATCGTCCGA A AGACCGTGAGGGCTGTGAGGCCCAG A CCCATGATCGTCCGA GCAGCCTGTAGGCTCCCTAG
Fcrls	ENSMUST00000090986.6	B3	CCGTTCAAGACTGCCGTGCT A CCCATGATCGTCCGA A AGTCCTCTTGAATGATAAGCCACAG A CCCATGATCGTCCGA GCAGCCTGTAGGCTCCCTAG
Fcrls	ENSMUST00000090986.6	B3	CCGTTCAAGACTGCCGTGCT A CCCATGATCGTCCGA A GGCTTTCTTTGGAGCTTTTGGAACA A CCCATGATCGTCCGA GCAGCCTGTAGGCTCCCTAG
Fcrls	ENSMUST00000090986.6	B3	CCGTTCAAGACTGCCGTGCT A CCCATGATCGTCCGA A GATAGCAAGAAGGAGCTAGAAAGGC A CCCATGATCGTCCGA GCAGCCTGTAGGCTCCCTAG
Fcrls	ENSMUST00000090986.6	B3	CCGTTCAAGACTGCCGTGCT A CCCATGATCGTCCGA A GGCACATGTATGTGATCCTCACTTG A CCCATGATCGTCCGA GCAGCCTGTAGGCTCCCTAG
Fcrls	ENSMUST00000090986.6	B3	CCGTTCAAGACTGCCGTGCT A CCCATGATCGTCCGA A GTTTCTTTTGTTGTATGTGCTTTGT A CCCATGATCGTCCGA GCAGCCTGTAGGCTCCCTAG
Fcrls	ENSMUST00000090986.6	B3	CCGTTCAAGACTGCCGTGCT A CCCATGATCGTCCGA A TGACTTTTCCTTTCTATATATCACT A CCCATGATCGTCCGA GCAGCCTGTAGGCTCCCTAG
Fcrls	ENSMUST00000090986.6	B3	CCGTTCAAGACTGCCGTGCT A CCCATGATCGTCCGA A ATGATTCATAATCCTTTGGTTAGTA A CCCATGATCGTCCGA GCAGCCTGTAGGCTCCCTAG
Fcrls	ENSMUST00000090986.6	B3	CCGTTCAAGACTGCCGTGCT A CCCATGATCGTCCGA A TGCAGTTTATAAAGCAATCAATTCA A CCCATGATCGTCCGA GCAGCCTGTAGGCTCCCTAG
Gpr34	ENSMUST00000096492.3	B3	CCGTTCAAGACTGCCGTGCT A CCCATGATCGTCCGA A GGTGCAATTGGCTAGAGTTCTCTTC A CCCATGATCGTCCGA GCAGCCTGTAGGCTCCCTAG
Gpr34	ENSMUST00000096492.3	B3	CCGTTCAAGACTGCCGTGCT A CCCATGATCGTCCGA A CCAAAACTCCCTAGACCAGGTTGTG A CCCATGATCGTCCGA GCAGCCTGTAGGCTCCCTAG
Gpr34	ENSMUST00000096492.3	B3	CCGTTCAAGACTGCCGTGCT A CCCATGATCGTCCGA A AGCTTTCCTGAAGTAAAAGGAGTAA A CCCATGATCGTCCGA GCAGCCTGTAGGCTCCCTAG
Gpr34	ENSMUST00000096492.3	B3	CCGTTCAAGACTGCCGTGCT A CCCATGATCGTCCGA A ATAATGACTGAATCTATTCAGGCCA A CCCATGATCGTCCGA GCAGCCTGTAGGCTCCCTAG
Gpr34	ENSMUST00000096492.3	B3	CCGTTCAAGACTGCCGTGCT A CCCATGATCGTCCGA A GCTCTTTGTACTTCTTTGTGTCTTC A CCCATGATCGTCCGA GCAGCCTGTAGGCTCCCTAG
Gpr34	ENSMUST00000096492.3	B3	CCGTTCAAGACTGCCGTGCT A CCCATGATCGTCCGA A ACTATCAGGAGGAGAGCTAAATGAC A CCCATGATCGTCCGA GCAGCCTGTAGGCTCCCTAG
Gpr34	ENSMUST00000096492.3	B3	CCGTTCAAGACTGCCGTGCT A CCCATGATCGTCCGA A TGTCAACTGAAGTAGTAGTCATTGT A CCCATGATCGTCCGA GCAGCCTGTAGGCTCCCTAG
Gpr34	ENSMUST00000096492.3	B3	CCGTTCAAGACTGCCGTGCT A CCCATGATCGTCCGA A GCATTCCATGAGAGGAGCAAAGCCA A CCCATGATCGTCCGA GCAGCCTGTAGGCTCCCTAG
Gpr34	ENSMUST00000096492.3	B3	CCGTTCAAGACTGCCGTGCT A CCCATGATCGTCCGA A ATTTGGCACTCCTGAGAAATTTTGT A CCCATGATCGTCCGA GCAGCCTGTAGGCTCCCTAG
Gpr34	ENSMUST00000096492.3	B3	CCGTTCAAGACTGCCGTGCT A CCCATGATCGTCCGA A CCCACGAGGAATATAACAGAGTAGA A CCCATGATCGTCCGA GCAGCCTGTAGGCTCCCTAG
Gpr34	ENSMUST00000096492.3	B3	CCGTTCAAGACTGCCGTGCT A CCCATGATCGTCCGA A TAGAGGGCAATGATGTTTCCAACCA A CCCATGATCGTCCGA GCAGCCTGTAGGCTCCCTAG
Gpr34	ENSMUST00000096492.3	B3	CCGTTCAAGACTGCCGTGCT A CCCATGATCGTCCGA A GCCACATTAAGTAGATAAATTTGAA A CCCATGATCGTCCGA GCAGCCTGTAGGCTCCCTAG
Gpr34	ENSMUST00000096492.3	B3	CCGTTCAAGACTGCCGTGCT A CCCATGATCGTCCGA A ATGTGATACATTATGCGGAAAGGGA A CCCATGATCGTCCGA GCAGCCTGTAGGCTCCCTAG
Gpr34	ENSMUST00000096492.3	B3	CCGTTCAAGACTGCCGTGCT A CCCATGATCGTCCGA A ACACCTAGTGTCCACTTGTTTTGGT A CCCATGATCGTCCGA GCAGCCTGTAGGCTCCCTAG
Gpr34	ENSMUST00000096492.3	B3	CCGTTCAAGACTGCCGTGCT A CCCATGATCGTCCGA A ATGCTAATGTACATGTTCATGTAAA A CCCATGATCGTCCGA GCAGCCTGTAGGCTCCCTAG
Gpr34	ENSMUST00000096492.3	B3	CCGTTCAAGACTGCCGTGCT A CCCATGATCGTCCGA A TTTGTTGTATAGACCGATTGATTTT A CCCATGATCGTCCGA GCAGCCTGTAGGCTCCCTAG
Gpr34	ENSMUST00000096492.3	B3	CCGTTCAAGACTGCCGTGCT A CCCATGATCGTCCGA A TACTTTGCTTGGTGGTTATTGCCCT A CCCATGATCGTCCGA GCAGCCTGTAGGCTCCCTAG
Gpr34	ENSMUST00000096492.3	B3	CCGTTCAAGACTGCCGTGCT A CCCATGATCGTCCGA A TCATAGTTAGAAATCCAGCAAGAGC A CCCATGATCGTCCGA GCAGCCTGTAGGCTCCCTAG
Gpr34	ENSMUST00000096492.3	B3	CCGTTCAAGACTGCCGTGCT A CCCATGATCGTCCGA A TGTAATGGAAACACATTGTGGAATT A CCCATGATCGTCCGA GCAGCCTGTAGGCTCCCTAG
Gpr34	ENSMUST00000096492.3	B3	CCGTTCAAGACTGCCGTGCT A CCCATGATCGTCCGA A CTTCTCCCTTTGCATTATGTCTGTC A CCCATGATCGTCCGA GCAGCCTGTAGGCTCCCTAG
Gpr34	ENSMUST00000096492.3	B3	CCGTTCAAGACTGCCGTGCT A CCCATGATCGTCCGA A GGATTATCAGTAGGAAAATAAGCCA A CCCATGATCGTCCGA GCAGCCTGTAGGCTCCCTAG
Gpr34	ENSMUST00000096492.3	B3	CCGTTCAAGACTGCCGTGCT A CCCATGATCGTCCGA A GATTCTTGCCAATCTTAATATATGA A CCCATGATCGTCCGA GCAGCCTGTAGGCTCCCTAG
Gpr34	ENSMUST00000096492.3	B3	CCGTTCAAGACTGCCGTGCT A CCCATGATCGTCCGA A TAGCATATTTGCCAGAGTTTGGAAA A CCCATGATCGTCCGA GCAGCCTGTAGGCTCCCTAG
Gpr34	ENSMUST00000096492.3	B3	CCGTTCAAGACTGCCGTGCT A CCCATGATCGTCCGA A GTAAGGCACAAAGCATATAGTAAAA A CCCATGATCGTCCGA GCAGCCTGTAGGCTCCCTAG
Gpr34	ENSMUST00000096492.3	B3	CCGTTCAAGACTGCCGTGCT A CCCATGATCGTCCGA A AGAAATGTAAATGAACCGAAAGGCA A CCCATGATCGTCCGA GCAGCCTGTAGGCTCCCTAG
Gpr34	ENSMUST00000096492.3	B3	CCGTTCAAGACTGCCGTGCT A CCCATGATCGTCCGA A GTTAGTTTTGTGAATGATTTCCTTC A CCCATGATCGTCCGA GCAGCCTGTAGGCTCCCTAG
Gpr34	ENSMUST00000096492.3	B3	CCGTTCAAGACTGCCGTGCT A CCCATGATCGTCCGA A ATACATGACAGGATCCAGGCAACTG A CCCATGATCGTCCGA GCAGCCTGTAGGCTCCCTAG
Gpr34	ENSMUST00000096492.3	B3	CCGTTCAAGACTGCCGTGCT A CCCATGATCGTCCGA A TTTGCGAATATTACTGGACATCAGG A CCCATGATCGTCCGA GCAGCCTGTAGGCTCCCTAG
[truncated: 8,985 more rows]

## Sheet: Fig. 4 probe library
FISHnCHIPs Mouse Cortex Library for Figure 4
[truncated: 12,142 more rows]

## Sheet: Fig. 5 probe library
FISHnCHIPs Mouse Brain Library for Figure 5
[truncated: 25,859 more rows]

[truncated: 2 more sheets: Fig. 6 probe library, Readout probes]
