# Supplementary material for: Highly sensitive spatial transcriptomics using FISHnCHIPs of multiple co-expressed genes
Source: Nat Commun. 2024 Mar 15;15:2342. doi: 10.1038/s41467-024-46669-y (PMC10943009; doi:10.1038/s41467-024-46669-y)
Supplement: Supplementary file 7 — Supplementary Data 4 [file 41467_2024_46669_MOESM7_ESM.xlsx]

## Sheet: ClusterLabelsMap
Cell type names correspondence between MERFISH dataset and FISHnCHIPs Fig. 3 data
MERFISH	FISHnCHIPs
Astrocytes	Astrocytes
Endothelial	Endothelial
Pericytes	Perivascular cells
SMC	Perivascular cells
L23_IT	Glutamatergic Neurons
L45_IT	Glutamatergic Neurons
L56_NP	Glutamatergic Neurons
L5_IT	Glutamatergic Neurons
L5_PT	Glutamatergic Neurons
L6_CT	Glutamatergic Neurons
L6_IT	Glutamatergic Neurons
L6_IT_Car3	Glutamatergic Neurons
L6b	Glutamatergic Neurons
Lamp5	GABAergic Neurons
Pvalb	GABAergic Neurons
Sncg	GABAergic Neurons
Sst	GABAergic Neurons
Sst_Chodl	GABAergic Neurons
Vip	GABAergic Neurons
Microglia	Microglia
PVM	Microglia
OPC	Oligodendrocytes
Oligodendrocytes	Oligodendrocytes
VLMC	Vascular lepotomeningeal cells
MERFISH reference dataset: Zhang, Meng, et al. "Spatially resolved cell atlas of the mouse primary motor cortex by MERFISH." Nature 598.7879 (2021): 137-143.
