# Supplementary material for: Highly sensitive spatial transcriptomics using FISHnCHIPs of multiple co-expressed genes
Source: Nat Commun. 2024 Mar 15;15:2342. doi: 10.1038/s41467-024-46669-y (PMC10943009; doi:10.1038/s41467-024-46669-y)
Supplement: Supplementary file 8 — Supplementary Data 5 [file 41467_2024_46669_MOESM8_ESM.xlsx]

## Sheet: Supp Fig. 18 smFISH probes
smFISH probes sequences for Supplementary Fig. 18
Target Gene	Sequence	Reporter Dye
SPARC	ACAGGAAACCACTCAGAGCT	Quasar 670
SPARC	CACCATCATCAAATTCTCCT	Quasar 670
SPARC	AGTGGCAGGAAGAGTCGAAG	Quasar 670
SPARC	AAGGGGGGATGTATTTGCAA	Quasar 670
SPARC	AATTCGGTCAGCTCAGAGTC	Quasar 670
SPARC	TTCTGCTTCTCAGTCAGAAG	Quasar 670
SPARC	CTCATTCTCATGGATCTTCT	Quasar 670
SPARC	TATAGTTCTTCTCGAAGTCC	Quasar 670
SPARC	CCAGTGTACAGGGAAGATGT	Quasar 670
SPARC	CGAAAAAGCGGGTGGTGCAA	Quasar 670
SPARC	ATGTACTTGTCATTGTCCAG	Quasar 670
SPARC	CAAGATCCTTGTCGATATCC	Quasar 670
SPARC	GTACTGTGGAAGGAGTGGAT	Quasar 670
SPARC	GAAACACGAAGGGGAGGGTT	Quasar 670
SPARC	CCAGGCAGAACAACAAACCA	Quasar 670
SPARC	AATCTATGTTAGCACCTTGT	Quasar 670
SPARC	GCACCGTTAATGTATTCACT	Quasar 670
SPARC	TAATGCGTGTGGAAAAGGCC	Quasar 670
SPARC	GTTGAAGCTGCAATGTGTGT	Quasar 670
SPARC	TGACAACATCGTGTGTCTGT	Quasar 670
SPARC	AAACCACGTTCTGGTTGGTG	Quasar 670
SPARC	ATCTTTCTCTCAGTTACAGC	Quasar 670
SPARC	TATTTTCATAACACAGCCCC	Quasar 670
SPARC	ATGGTGATGAACTGGGCTTA	Quasar 670
SPARC	TGCTCCCAAAAGTTTGAACC	Quasar 670
SPARC	TTCCCAGAGAACTGACAGTC	Quasar 670
SPARC	ATCTCACTCTTGATTTTGGC	Quasar 670
SPARC	GGGGAGGGTGAAGAAAAGGA	Quasar 670
SPARC	GACCATCCCATTAACTTTGA	Quasar 670
SPARC	TTGGAGGTGAACGAGTTCTC	Quasar 670
ACTA2	CTGTCCTCTTCTTCACACAT	Quasar 670
ACTA2	ATTGTCACACACCAAGGCAG	Quasar 670
ACTA2	AATGGATGGGAAAACAGCCC	Quasar 670
ACTA2	CACGTAGCTGTCTTTTTGTC	Quasar 670
ACTA2	TTTTGCTCTGTGCTTCGTCA	Quasar 670
ACTA2	GTACTTCAGGGTCAGGATTC	Quasar 670
ACTA2	GTGATGATGCCATGTTCTAT	Quasar 670
ACTA2	CAGATCTTTTCCATGTCGTC	Quasar 670
ACTA2	GCTCATTGTAGAAAGAGTGG	Quasar 670
ACTA2	ATGCTCTTCAGGGGCAACAC	Quasar 670
ACTA2	AATTTGAGTCATTTTCTCCC	Quasar 670
ACTA2	TGGGACATTGAAAGTCTCAA	Quasar 670
ACTA2	CCTGGATAGCCACATACATG	Quasar 670
ACTA2	AGAGGCATAGAGAGACAGCA	Quasar 670
ACTA2	ACATTGTGGGTGACACCATC	Quasar 670
ACTA2	AAGGCATAGCCCTCATAGAT	Quasar 670
ACTA2	CAGATCCAGACGCATGATGG	Quasar 670
ACTA2	GAGGTAGTCAGTGAGATCTC	Quasar 670
ACTA2	CACGCTCAGTCAGGATCTTC	Quasar 670
ACTA2	GCTCAGCAGTAGTAACGAAG	Quasar 670
ACTA2	TTGATGTCCCGGACAATCTC	Quasar 670
ACTA2	CCAGAGCTACATAACACAGT	Quasar 670
ACTA2	GTGGCCATCTCATTTTCAAA	Quasar 670
ACTA2	TCAAGGGAGGATGAGGATGC	Quasar 670
ACTA2	ATCAGGCAACTCGTAACTCT	Quasar 670
ACTA2	TTCCGATGGTGATCACTTGC	Quasar 670
ACTA2	TCTGGGCAGCGGAAACGTTC	Quasar 670
ACTA2	TGAAGGATGGCTGGAACAGG	Quasar 670
ACTA2	TTTCATGGATGCCAGCAGAC	Quasar 670
ACTA2	TTCATGATGCTGTTGTAGGT	Quasar 670
ACTA2	TCCTTCCTGATGTCAATATC	Quasar 670
ACTA2	CCCTGATAGGACATTGTTAG	Quasar 670
ACTA2	CAATGCCAGGGTACATAGTG	Quasar 670
ACTA2	GTGATCTCCTTCTGCATTCG	Quasar 670
ACTA2	GAGGGGCAATGATCTTGATC	Quasar 670
ACTA2	ATCCAGACAGAGTATTTGCG	Quasar 670
ACTA2	ACAGAGAGGCCAGGATGGAG	Quasar 670
ACTA2	CTTCATCGTATTCCTGTTTG	Quasar 670
ACTA2	AAGCATTTGCGGTGGACAAT	Quasar 670
TAGLN	ATAGGAAGGACCCTTGTTGG	Quasar 570
TAGLN	ACTGCACTTCGCGGCTCATG	Quasar 570
TAGLN	CGTCATACTTCTTCTCGATT	Quasar 570
TAGLN	ACCAGCCGCTCCTCCAGCTC	Quasar 570
TAGLN	CACACTGCACTATGATCCAC	Quasar 570
TAGLN	GTCTGGGCGGCCCACATCAG	Quasar 570
TAGLN	CAGACCTGGAAGCCCAAGCG	Quasar 570
TAGLN	TCAGAATCACGCCATTCTTC	Quasar 570
TAGLN	TACAGGCTGTTCACCAGCTT	Quasar 570
TAGLN	CACCGGCTTGGAGCCATCAG	Quasar 570
TAGLN	AGGGTGGGTTCTCGGGCACC	Quasar 570
TAGLN	TCCATCTGCTTGAAGACCAT	Quasar 570
TAGLN	CTTCAGGAACTGAGCCACCT	Quasar 570
TAGLN	TGACCCCATAGTCCTCAGCC	Quasar 570
TAGLN	GTCTGGAACATGTCAGTCTT	Quasar 570
TAGLN	TTTGCCTTCAAAGAGGTCAA	Quasar 570
TAGLN	TCCTCTGCACTGCTGCCATG	Quasar 570
TAGLN	AAGCTGCCCAAAGCCATCAG	Quasar 570
TAGLN	CCCATCATTCTTGGTCACTG	Quasar 570
TAGLN	AGTTGGGATCTCCACGGTAG	Quasar 570
TAGLN	TCCTGCGCTTTCTTCATAAA	Quasar 570
TAGLN	CTCTGTGAATTCCCTCTTAT	Quasar 570
TAGLN	GCTTTCCCTCCTGCAGCTGG	Quasar 570
TAGLN	CCCATCTGAAGGCCAATGAC	Quasar 570
TAGLN	CTGGGAGGCCCCTCTGTTGC	Quasar 570
TAGLN	GTCCGTAGCCTGTCATGCCG	Quasar 570
TAGLN	TAACTGATGATCTGCCGAGG	Quasar 570
DCN	AGGATGATAGTGGCCTTCAT	Quasar 670
DCN	CCAGGAAACTTGTGCAAGCA	Quasar 670
DCN	AAGCCTCTCTGTTGAAACGG	Quasar 670
DCN	CCTCATCTTCTAGCATAAAG	Quasar 670
DCN	GATGGCATTGACAGCGGAAG	Quasar 670
DCN	ATCAGAACACTGGACCACTC	Quasar 670
DCN	GAAGATCCTTTGGCACTTTG	Quasar 670
DCN	GTCTAGCAGAGTTGTGTCAG	Quasar 670
DCN	AGTCTCCATCTTTGATTTCG	Quasar 670
DCN	TGAAGGTTCTTCAGGTTCTT	Quasar 670
DCN	ATGCTCCAGGACTAACTTTG	Quasar 670
DCN	TTCCAACTTCACCAAAGGTG	Quasar 670
DCN	AGCTGATTCTTGGACAGATA	Quasar 670
DCN	CATTTTTTCTGGCAATTCCT	Quasar 670
DCN	GCAGCTCCTGAAGAGTTTTG	Quasar 670
DCN	CTTTGGTGATCTCATTCTCA	Quasar 670
DCN	CCCAGTTCTATGACAATCAT	Quasar 670
DCN	TTTTCAATTCCTGAGCTCTT	Quasar 670
DCN	CTTCTTCATTCCCTGGAAAG	Quasar 670
DCN	TAGCTGCATCAACTCTGCTG	Quasar 670
DCN	GCCAAATTATTCAGTCCTTT	Quasar 670
DCN	TGCTGTTGAAACTCAATCCC	Quasar 670
DCN	AGAGCCATTGTCAACAGCAG	Quasar 670
DCN	AAGTGAAGCTCCCTCAGATG	Quasar 670
DCN	CTCTGGTAAGCTTGTTGTTG	Quasar 670
DCN	ATGTACTTATGCTCTGCCAG	Quasar 670
DCN	GTTATGAAGGTAGACAACCT	Quasar 670
DCN	GCAGAAGTCACTTGATCCAA	Quasar 670
DCN	AGAAGCCTTTTTGGTGTTGT	Quasar 670
DCN	TGCTGAAAAGACTCACACCC	Quasar 670
DCN	TGTATCTCCCAGTACTGGAC	Quasar 670
DCN	TAGTTTCCGAGTTGAATGGC	Quasar 670
MMP2	CCATAGAAGGTGTTCAGGTA	Quasar 570
MMP2	CAAACAGGTTGCAGCTCTCC	Quasar 570
MMP2	TTCTTTAGTGTGTCCTTCAG	Quasar 570
MMP2	CAGTCCAAAGAACTTCTGCA	Quasar 570
MMP2	GGTCAAGATCACCTGTCTGG	Quasar 570
MMP2	CGCATGGTCTCGATGGTATT	Quasar 570
MMP2	GTTGTAGTTGGCCACATCTG	Quasar 570
MMP2	ACTTGGGCTTGCGAGGGAAG	Quasar 570
MMP2	GTATGTGATCTGGTTCTTGT	Quasar 570
MMP2	AGATCAGGTGTGTAGCCAAT	Quasar 570
MMP2	CAAAGGCATCATCCACTGTC	Quasar 570
MMP2	CATCGCTCCAGACTTGGAAG	Quasar 570
MMP2	GGATTCGAGAAAACCGCAGT	Quasar 570
MMP2	CGGCCAAAGTTGATCATGAT	Quasar 570
MMP2	CTTACCGTCAAAGGGGTATC	Quasar 570
MMP2	AAGGTCCATAGCTCATCGTC	Quasar 570
MMP2	ATACTTCACACGGACCACTT	Quasar 570
MMP2	AAGGGGAACTTGCAGTACTC	Quasar 570
MMP2	TATCAGTGCAGCTGTTGTAC	Quasar 570
MMP2	TGGTGGAGCACCAGAGGAAG	Quasar 570
MMP2	CCATCCTTCTCAAAGTTGTA	Quasar 570
MMP2	ATGGTGAACAGGGCTTCATG	Quasar 570
MMP2	GCGGAATGGAAACTTGCAGG	Quasar 570
MMP2	TGCAGCTGTCATAGGATGTG	Quasar 570
MMP2	CAGAAGCCATACTTCTTGTC	Quasar 570
MMP2	ACACCACATCTTTCCGTCAC	Quasar 570
MMP2	CATCATCGTAGTTGGCTGTG	Quasar 570
MMP2	CACGAGGAACAGGCTGTACC	Quasar 570
MMP2	TGGTGTAGGTGTAAATGGGT	Quasar 570
MMP2	TTGATGTCATCCTGGGACAG	Quasar 570
MMP2	CCAAGGTCAATGTCAGGAGA	Quasar 570
MMP2	GAGCGATGCCATCAAATACA	Quasar 570
MMP2	GAAGAAGATCTCACCACGGA	Quasar 570
MMP2	TCACAGTCCGCCAAATGAAC	Quasar 570
MMP2	TCGTATACCGCATCAATCTT	Quasar 570
MMP2	AGTTAAAGGCGGCATCCACT	Quasar 570
MMP2	GTATCTCCAGAATTTGTCTC	Quasar 570
MMP2	AGGATCCATTTTCTTCTTCA	Quasar 570
MMP2	CTGCGATGAGCTTGGGGAAG	Quasar 570
MMP2	ACGACGGCATCCAGGTTATC	Quasar 570
MMP2	CCCTTGAAGAAGTAGCTGTG	Quasar 570
MMP2	TCTCCAGCTTCAGGTAATAG	Quasar 570
MMP2	TTCACGCTCTTCAGACTTTG	Quasar 570
MMP2	CTAGCCAGTCGGATTTGATG	Quasar 570
