# Supplementary material for: Highly sensitive spatial transcriptomics using FISHnCHIPs of multiple co-expressed genes
Source: Nat Commun. 2024 Mar 15;15:2342. doi: 10.1038/s41467-024-46669-y (PMC10943009; doi:10.1038/s41467-024-46669-y)
Supplement: Supplementary file 10 — Source Data [file 41467_2024_46669_MOESM10_ESM.zip]

Archive with 14 entries (13 files):
- Source_Data/
- Source_Data/Source_Data_for_Fig3.zip
- Source_Data/Source_Data_for_Fig4.xlsx
- Source_Data/Source_Data_for_Fig5.xlsx
- Source_Data/Source_Data_for_Fig6.zip
- Source_Data/Source_Data_for_Supplementary_Fig1.zip
- Source_Data/Source_Data_for_Supplementary_Fig13.csv
- Source_Data/Source_Data_for_Supplementary_Fig15.csv
- Source_Data/Source_Data_for_Supplementary_Fig16.zip
- Source_Data/Source_Data_for_Supplementary_Fig2.csv
- Source_Data/Source_Data_for_Supplementary_Fig3.csv
- Source_Data/Source_Data_for_Supplementary_Fig5.csv
- Source_Data/Source_Data_for_Supplementary_Fig6.csv
- Source_Data/Source_Data_for_Supplementary_Fig8.zip
