# Supplementary material for: Highly sensitive spatial transcriptomics using FISHnCHIPs of multiple co-expressed genes
Source: Nat Commun. 2024 Mar 15;15:2342. doi: 10.1038/s41467-024-46669-y (PMC10943009; doi:10.1038/s41467-024-46669-y)
Supplement: Supplementary file 10 — Source Data [file 41467_2024_46669_MOESM10_ESM.zip › Source_Data/Source_Data_for_Fig4.xlsx]

## Sheet: FISHnCHIPs_Fig4_data
FISHnCHIPs expression data and spatial coordinates with annotations for Fig.4
B01_IntNpy	B02_IntPv	B03_ExcL2	B04_IntSst	B05_ExcL6p2	B06_Erp	B08_ExcL5p1	B09_ExcL6p1	B10_NS	B11_Sub	B12_ExcL4	B13_Syn	B14_LrpS	B15_ExcL5p3	B17_IntCckVip	B18_ExcL3	B19_ExcL5p2	B21_LrpD	B22_Hip	B23_Other	x	y	Celltype
46.9311	99.9778	138.566	97.8654	71.2841	2484.86	194.59	430.503	2381.76	2345.79	4394.35	1187.96	1320.24	1004.7	786.076	3777.57	1963.63	3697.2	1801.28	4923.24	-70.3517	15937.6	Sub
29.3354	64.4627	67.8675	63.2666	53.2945	1437.09	121.635	344.083	2083.06	1724.62	2049.83	950.717	997.166	684.509	477.934	2059.96	1414.42	3112.23	843.072	2385.72	-86.2467	16023.1	Sub
37.6371	88.115	115.443	85.5055	70.026	1949.6	150.95	434.659	1900.83	2838.48	3254.99	887.9	837.227	747.082	574.814	2606.81	1086.18	2734.7	1426.29	3343.89	-165.87	16488.9	Sub
46.4278	94.9908	120.559	89.4863	61.7578	2014.02	176.937	365.581	2483.87	1785.89	3417.29	1284.27	1192.86	1044.1	679.696	3457.11	1936.43	3348.03	1578.38	4027.74	-181.596	16166.2	Sub
47.6653	169.965	122.084	421.564	75.7538	2065.89	175.526	464.118	3110.05	1591.11	4025.76	1204.58	1268.65	1149.3	1080.64	3920.32	1672.06	3646.16	1866.81	4411.38	-277.972	15970.9	IntSst
56.9329	104.524	115.969	85.785	56.3231	1959.2	175.655	317.36	1952.81	1522.71	3648.7	1015.44	1213.55	769.578	621.724	3337.78	1208.17	2870.22	1409.81	3694.58	-384.131	16256.1	L3/4
61.03	97.7729	133.901	89.7753	60.3622	1810.62	151.638	296.296	1562.6	1305.44	3236.79	972.578	1035.27	748.376	578.208	3378.89	1017.74	2396.78	1307.43	3351.57	-416.939	16399.7	L3/4
36.4562	91.2517	95.2048	91.7081	80.4078	1958.68	178.425	481.569	2964.54	2768.91	3233.93	1257.23	1118.04	1277.36	628.098	2789.45	1485.71	3431.27	1191.29	3676.43	-431.259	15716.4	Sub
36.5266	90.1213	95.3895	101.49	74.5856	1720.22	170.401	520.285	3040.55	2586.34	2979.38	1176.96	1208.54	1091.63	628.378	2601.67	1457.6	3380.06	1277.05	3549.47	-462.478	15785.1	Sub
74.4443	132.723	149.018	106.011	76.8323	2520.6	214.602	389.74	2678.63	1887.21	4149.42	1327.3	1547.96	959.639	811.728	4509.19	1695.21	4134.74	1612.98	4560.03	-534.449	16313.2	L4/5
35.1738	77.1789	79.1916	76.421	61.1643	1504.93	148.455	431.531	2177.48	2597.99	2235.45	902.76	977.731	775.824	516.414	2081.04	1189.21	2567.8	1153.29	2335.25	-613.801	15613.4	Sub
51.7286	88.6264	142.211	88.3071	64.8146	2250.87	182.346	314.718	1825.13	1524.1	3404.78	1071.67	1249.63	711.051	721.633	3993.01	1128.06	3433	1346.22	3871.26	-635.326	16592.7	L3/4
37.2513	98.8216	98.942	193.576	58.7848	1693.47	143.899	410.333	3152.76	1700.03	2845.55	1223.08	1228.33	903.523	804.209	3399.32	1803.63	3165.47	1174.36	2935.9	-640.138	15393.8	Sub
57.7961	103.593	175.372	113.796	78.7536	2729.83	188.264	475.172	2375.07	2441.51	4397.56	1234.11	1433.35	973.33	785.93	4031.89	1806.78	3593.47	1942.87	4794.74	-682.528	15263.2	Sub
65.1776	101.371	139.579	99.2433	65.2482	1839.75	205.603	315.731	1809.38	1458.75	3044.49	1040.63	1163.36	862.816	595.41	3255.92	1329.52	3450.84	1228.35	3297.64	-689.17	16506.8	L3/4
59.4093	115.593	193.201	111.349	91.828	2752.25	203.341	443.63	2770.94	2430.56	5512.32	1690.21	1281.65	1665.56	932.098	4899.92	1833.39	3558.02	1889.75	5000.74	-733.085	15903.7	L4/5
66.0789	112.469	153.737	101.758	97.4242	2119.5	182.08	536.963	2563.13	2906.14	3936.44	1091.29	992.255	1231.79	669.84	3077.71	1233.71	2733.5	1490.09	4161.74	-751.586	15767.9	Sub
37.9991	86.0699	87.1972	82.9853	65.7164	1414.49	146.508	455.14	2405.96	2872.49	2229.68	1033.33	938.535	906.278	523.783	2226.76	1180.83	2659.99	1109.48	2330.78	-781.854	15624.7	Sub
28.6825	77.8068	72.4617	161.298	41.6199	1342.43	125.985	333.285	1898.89	1054.83	2120.77	809.419	871.46	667.782	505.627	2017.87	883.468	1823.35	1021.13	2053.88	-784.607	15424.6	IntSst
54.0938	117.568	173.476	106.746	67.8832	2336.42	234.785	407.431	2046	1181.04	3200.31	1014.29	1531.91	635.37	607.987	2974.98	1170.1	2803.1	1410.94	4017.01	-803.551	16123.6	L3/4
62.7199	104.624	151.432	106.837	105.359	3033.02	207.825	587.489	3246.62	4329.35	3793.44	1356.62	1610.67	866.665	763.016	3141.73	1542.39	4610.17	1411.06	4524.12	-834.398	15891	Sub
46.21	91.1923	142.183	78.1147	62.0065	2404.94	199.916	393.516	2394.51	1962.37	3837.34	1457.87	1446.23	744.184	707.715	3399.79	1448.04	3879.84	1353.92	3903.19	-863.786	16625.3	Sub
61.0165	101.752	126.551	83.4669	59.9668	2564.34	180.519	337.329	1595.12	1441.64	3399.82	1102.05	1302.1	639.848	663.291	3721.61	1039.37	2882.18	1427.65	3612.98	-870.495	16265.2	L3/4
57.3681	121.854	148.415	99.5245	71.8113	3678.26	227.942	364.269	2273.07	1365.4	3034.06	904.666	1473.49	603.15	663.496	3853.69	1178.07	3497.87	1390.91	4399.57	-911.324	16432.9	L3/4
42.0311	298.265	104.5	140.71	57.6144	1872.82	141.39	331.354	2559.07	1051.24	3245.74	870.458	1258.27	663.72	601.505	2480.65	1419.74	3630.42	931.334	3547.56	-935.8	15150	IntPv
77.0491	128.37	154.975	117.159	77.9011	2348.89	242.052	392.284	2121.45	1446.16	3063.76	1025.69	1280.94	593.736	797.45	3375.05	1103.21	2726.2	1552.83	4476.5	-931.866	16353.2	L3/4
42.4872	202.047	111.084	145.273	60.1335	1777.57	139.744	378.97	2513.26	1837.25	2991.47	968.303	1217.67	873.11	605.306	2640.54	1399.34	2959.95	1159.42	3342.59	-981.266	15628.2	IntPv
46.4959	84.8428	112.927	91.4959	64.327	1730.84	158.715	477.936	2327.29	2458.03	2649.34	935.163	947.229	782.844	574.908	2247.64	1138.03	2564.04	1178.27	2864.36	-1024.13	15891.6	Sub
57.8544	115.201	159.56	97.9775	63.7878	2523.19	256.511	466.511	2348.07	1645.74	3480.13	1125.75	1391.02	576.074	680.636	3487.54	1274.42	3151.18	1413.24	4204.7	-1143.5	16203.1	L3/4
56.2346	278.307	158.246	348.448	88.8663	2458.68	176.964	435.801	3484.32	1736.94	4136.68	1461.18	1484.43	1190.84	878.414	4322.93	1775.19	4059.78	1698.06	5075.88	-1235.88	15676.9	IntSst
50.7336	92.2988	190.664	117.424	80.7982	2135.06	221.669	482.357	3385.09	3095.22	3331	1317.11	1394.08	1222.87	844.238	3750.46	2550.07	3687.1	1958.47	4334.9	-1287.42	15385.6	Sub
51.6125	97.3486	175.6	96.9174	80.0889	2416.77	214.033	391.932	3115.38	2471.87	6440.99	1579.29	1289.53	1154.11	879.265	4482.48	1979.39	3691.12	2302.33	4895.04	-1349.35	15564	Sub
51.7381	109.463	186.808	96.9986	77.265	2642.69	219.059	375.895	2306.56	1837.63	5400.92	1343.39	1453.27	1058.96	928.105	4817.64	1608.56	3865.07	2107.37	4891.58	-1397.17	16250.1	L4/5
55.9408	107.134	128.924	90.481	60.1199	1914.88	209.369	335.121	1850.9	1536.18	2745.97	880.393	1002.03	501.252	670.641	3114.61	981.769	2487.31	1348.6	3447.02	-1392.97	16413.4	L3/4
48.7695	90.6398	149.075	89.8517	77.0815	2112.13	185.903	391.024	2733.76	2424.51	4496.13	1549.33	1166.56	1164.68	885.745	4310.89	1780.65	3964.76	1701.77	3773.41	-1398.52	15833.6	Sub
63.7252	85.7013	162.389	105.107	76.9854	2311.05	183.814	371.024	2236.04	2067.44	5718.46	984.34	987.545	1203.37	827.971	3803.29	1511.31	2672.37	1951.79	5175.16	-1624.8	15772.3	Sub
26.3016	58.5631	58.45	104.814	32.7873	1014.4	203.377	995.529	425.185	458.375	1202.28	251.44	518.517	194.162	313.369	1034.93	312.406	799.659	613.984	1282.89	-1123.36	12134.8	L6p1
66.9848	105.213	150.802	24.5264	132.085	2367.09	42.9047	103.373	1936.93	1309.34	3635.02	700.043	1051.65	812.429	871.07	3567.42	1183.97	3226.23	1703.94	5253.94	-1618.27	12963.4	L3/4
33.0179	65.3018	111.978	72.1794	86.4308	1343.12	147.496	399.414	4045.95	876.144	1685.94	797.84	905.856	1062.66	452.5	2115.43	1232.44	2856.5	967.973	1889.64	-187.082	10365.7	Sub
40.8931	82.6041	148.198	85.4458	111.265	2130.94	188.135	700.045	3458.38	1330.58	2704.64	1453.67	1263.06	1203.87	664.631	2954.9	1496.45	4188.75	1294.46	3045.73	-271.714	10631.4	L5/6
42.8125	80.9145	175.697	127.339	109.923	2125.72	222.87	998.448	5000.86	1441.66	3523.45	1313.58	1476.46	2144.91	730.079	3333.21	1797.58	4289.44	1640.73	4210.18	-404.135	10649	L6p1
46.4482	75.0353	152.338	72.4074	103.197	2038.19	147.181	406.835	2096.28	1277.51	3318.95	1020	1306.15	755.784	642.08	2662.49	1119.02	2762.92	1458.85	3779.59	-531.543	10211.9	L5/6
81.1451	119.434	209.943	161.507	123.961	2976	249.649	2118.97	2814.66	1471.37	5027.82	1292.56	2217.9	1322.78	796.191	4226.37	1300.2	3813.39	1828.71	5121.18	-546.863	10828.6	L6p1
74.8218	118.866	232.597	181.065	119.587	2912.59	225.553	3612.06	5162.54	2104.61	5529	1910.24	1789.44	1977.59	909.661	4422.83	1860.14	4258.9	2072.14	5578.8	-614.974	10744.1	L6p1
53.4917	97.9152	192.058	133.03	165.932	2176.71	299.922	551.987	4552.84	1346.15	3511.4	1487.82	1590.05	1647.46	730.119	4055.02	1628.66	4342.06	2120.99	5684.17	-765.86	10632	L5/6
72.4501	112.924	228.326	158.09	136.826	2573.54	299.619	1610.24	5100.63	1441.34	4273.68	1734.83	1903.26	1620.15	928.445	4180.15	2088.47	4993.51	1787.79	4777.41	-822.918	10701.2	L6p1
67.2824	111.108	198.965	127.494	160.249	2641.03	287.239	704.987	4995.29	1611.75	4238.95	1484.49	1404.12	1806.08	853.575	3675.63	1834.19	4656.33	1914.14	4531.15	-917.304	10622.7	L5/6
39.503	77.9535	153.158	83.8262	118.235	1891.06	174.864	563.624	2768.87	1240.2	2671.84	1231.16	1150.36	1173.63	532.55	2714.41	1409.78	3464.09	1309.32	3189.84	-1028.18	10268.2	L5/6
64.8115	102.8	185.955	103.942	143.992	3133.16	219.933	616.38	3337.55	1535.97	4330.31	1134.91	1525.45	1120.3	748.288	3824.46	1347.93	4454.29	1831.05	4809.71	-1050.65	10426.3	L5/6
44.7951	94.0551	133.722	101.714	118.835	2164.56	218.082	591.498	4160.11	1183.52	2255.19	1459.01	1355.76	1345.15	667.626	2814.8	1836.01	4992.64	1569.3	3188.51	-1105.06	10575.4	L5/6
70.643	114.913	215.69	178.165	156.004	2998.34	326.015	1578.36	5250.82	1738.86	4060.33	1652.05	1779.71	2500.39	896.986	3530.63	1917.01	4895.73	1836.62	5172.46	-1111.33	10780.3	L6p1
57.6814	107.049	213.443	129.405	136.953	2666.34	292.83	611.821	3066.74	1446.38	3735.98	1165.17	1466.23	1490.62	786.795	3342.93	1340.32	4172	1585.34	4212.64	-1140.5	10435.2	L5/6
62.0166	528.138	140.475	245.925	100.157	2263.29	246.669	669.962	4539.38	1949.19	3600.43	1562.86	1512.76	1225.19	836.615	3593.02	2413.28	5546.54	1161.08	4002.96	-1146.2	10296.3	IntPv
32.2776	72.6392	91.0929	75.535	56.8371	1212.11	143.941	1135.6	1461.51	714.047	1275.83	685.788	799.785	544.87	372.753	1523.15	808.406	2403.03	881.176	1737.12	-1192.59	10946.4	L6p1
45.4083	94.5672	129.77	101.429	122.515	1812.78	193.721	618.122	3865.88	1109.81	2264.25	1169.27	1102.72	1057.66	614.906	2731.44	1514.15	3382.5	1451.93	3141.1	-1197.91	10578.1	L5/6
55.4045	75.3346	122.778	70.6731	87.9397	1605.31	156.827	530.742	2797.2	1010.66	2740.43	898.757	1087.32	830.048	466.979	2089.34	1079.49	2577.57	1054.9	2819.59	-1247.03	10115.9	L5/6
68.727	126.512	258.112	190.858	137.165	2936.16	272.675	3446.49	4510.44	2743.39	4560.5	1820.51	1556.71	2019.94	1069.19	5442.12	1959.63	6210.44	2641.13	6181.29	-1300.39	10881.1	L6p1
42.762	87.9291	155.373	105.365	110.666	2088.19	228.342	708.784	2671.98	1224.84	2506.38	1125.44	1250.91	1213.53	613.531	2793.56	1253.26	3728.52	1342.82	3298.78	-1365.34	10653.2	L5/6
30.8622	65.9888	65.1123	71.1671	54.8781	1283.07	119.882	725.454	1455.8	723.062	1182.48	754.009	833.636	526.164	420.851	1696.83	884.085	2608.13	850.658	2074.81	-1413.42	10896	L6p1
89.9805	141.048	251.2	203.944	162.364	3086.25	314.465	3079.88	4465.41	1601.61	5381.28	1744.76	2416.39	1857.52	1088.72	5200.98	1895.16	6638.56	2363.4	5966.06	-1486.96	10793.3	L6p1
44.5039	88.015	157.401	95.2018	115.503	1585.85	210.29	495.331	2892.75	992.831	2478.64	1048.5	972.517	970.475	572.632	2467.59	1247.4	3175.76	1205.7	3198.79	-1504.99	10480.9	L5/6
54.2722	99.726	172.111	142.078	125.903	2675.71	270.361	1883.72	3870.62	1516.24	3539.2	1404.09	1513.44	1771.29	721.635	3088.66	1548.6	4600.59	1385.94	4190.91	-1502.65	10676.8	L6p1
42.3082	79.5831	154.546	80.1634	66.1553	2211.21	224.391	420.027	2318.9	972.316	3246.61	974.557	1560.82	643.842	650.725	2954.14	1032.66	2804.97	1375.49	3576.58	-67.5188	9068.38	L5/6
44.9695	78.8126	146.715	76.3113	118.964	1971.58	144.592	392.197	1694.85	1259.19	3076.42	1022.79	909.844	766.138	638.737	2987.2	994.733	2824.42	1498.52	4181.28	-73.0151	9729.42	L5/6
42.7788	78.5667	122.911	67.8886	89.147	2420.31	141.743	461.378	1925.96	1380.96	3352.68	1036.58	1076.09	536.226	545.305	2765.38	940.927	2850.34	1374.4	3600.79	-88.8601	9146.49	L5/6
58.9613	489.654	120.951	170.771	76.1091	2569.67	175.115	583.362	4038.36	1793.47	4550.52	1267.26	1446.96	966.853	831.944	3809.25	2292.69	4412	1221.42	4633.18	-183.871	9343.23	IntPv
62.4328	110.305	188.58	95.9434	149.077	2852.67	188.487	540.611	2876.66	1844.43	3988.99	1317.53	1276.16	767.468	880.121	4418.27	1383.22	4143.43	2043.87	5354.23	-326.734	9789.08	L5/6
57.829	90.3834	148.533	81.468	145.308	2687.83	158.975	558.528	2505.65	1654.55	3258.89	1134.52	1179.76	882.464	764.758	3426.7	1231.33	3714.53	1677.61	4312.62	-330.953	9885.51	L5/6
52.0232	110.571	180.939	85.9188	162.356	2494.13	221.812	659.605	4685.08	1564.1	3169.33	1580.58	1695.77	941.166	739.742	3699.92	2113.4	5044.45	1494.1	3900.72	-334.71	9396.87	L5/6
33.8788	68.8337	122.877	62.8889	105.208	1822.15	142.548	364.131	2358.03	1369.39	1990.41	1036.68	1094.52	667.753	535.29	2677.31	1186.56	3518.73	1187.1	2876.13	-348.123	9986.86	L5/6
60.0121	122.385	234.356	111.703	89.8336	4645.98	307.791	525.227	3878.98	1410.16	4298.92	1529.43	3452.64	964.147	903.063	5042.57	1624.54	5181.07	1365.17	5210.81	-390.642	9639.08	L4/5
51.1048	99.0174	169.965	91.4104	130.28	2538.19	199.204	522.875	2826.28	1525.17	3255.18	1193.33	1190.19	949.378	741.182	3550.36	1318	4023.29	1775.8	4205.6	-404.878	9871.08	L5/6
56.8638	106.22	164.491	94.6253	126.906	2968.32	156.335	589.175	2213.42	1784.91	4303.39	1136.69	1287.18	808.238	710.74	3815.3	1239.8	3690.71	1870.65	5016.97	-487.716	9334.49	L5/6
57.7135	109.093	226.894	103.645	83.8612	2837.27	316.199	543.53	2598.07	1304.1	4942.57	1177.34	1895.67	789.045	792.755	4174	1199	3318.86	1687.06	5189.53	-539.255	8938.07	L5p1
61.9161	109.512	190.536	111.032	143.75	2628.49	194.652	640.367	3515.86	1550.39	4186.1	1407.34	1274.19	1058.5	836.904	3744.34	1646	4044.8	1975.26	5083.9	-575.992	9281.91	L5/6
42.6477	87.0007	114.654	87.6456	67.9514	2791.37	158.684	467.978	3657.94	1610.01	3748.3	1466.94	2688.06	1458.51	681.727	3243.24	1634.67	4358.79	1335.52	3501.44	-590.733	8775.6	Sub
40.4673	61.815	120.105	60.2681	82.4859	1750.41	119.303	294.792	2024.22	1027.23	2059.63	826.18	932.46	596.992	558.88	2498.16	1080.72	2926.68	1373.14	3107.86	-772.251	9810.48	L5/6
47.9701	93.6427	170.581	90.6367	81.3282	2175.39	306.649	414.403	2120.48	1123.49	3093.27	917.704	1428.87	627.017	804.816	3412.48	1138.9	3684.16	1461.79	4155.67	-775.33	9992.95	L5/6
49.808	100.794	175.659	103.893	82.1662	2236.08	264.676	534.172	2432.58	1003.4	3437.83	1075.21	1808.01	670.955	668.449	3135.62	1168.57	2522.34	1170.55	3592.96	-808.34	8839.58	L5/6
70.6463	117.609	221.936	108.984	160.312	3182.08	202.113	541.535	2791.8	1888.21	4339.63	1377.63	1496.98	955.229	871.445	4444.68	1523.54	4950.95	2188.31	5587.71	-928.149	9288.82	L5/6
39.0845	68.6942	112.434	66.2441	93.0791	1946.03	138.181	373.692	1830.62	1294.72	2431.08	1044.25	1047.05	530.575	607.271	2660.54	1068.39	2797.06	1521.54	3465.3	-942.776	10015.9	L5/6
44.8274	97.2224	126.055	82.1232	121.536	2529.33	163.071	481.425	2319.61	1909.78	2486.79	1238.75	977.595	695.041	620.628	3121.42	1318.82	4157.21	1581.71	3346.45	-987.252	9725.38	L5/6
49.3382	118.905	194.899	100.004	89.8039	2552.4	254.437	436.604	4037.69	1208.17	2817.2	1239.8	1946.53	1089.7	614.349	3721.95	1666.19	3664.74	1067.67	2983.88	-1117.76	8693.18	L5p1
55.0412	116.163	202.352	119.981	80.1461	3273.47	344.725	527.1	3973.98	1314.31	3930.56	1426.14	3961.9	672.481	885.176	4514.97	1541.28	4937.84	1457.63	4769.2	-1120.36	9206.3	L5p1
49.4262	105.904	154.896	102.419	77.8635	2250.6	196.344	450.384	3865.6	1328.4	3640.57	1169.53	1710.8	1221.85	723.452	3134.18	1376.82	3472.65	1196.94	3728.24	-1139.66	8577.05	L3/4
45.7868	102.226	122.116	95.6568	99.2916	2131.92	163.438	519.504	1950.9	2850.4	2752.25	963.754	957.209	1197.18	601.35	2572.38	1175.7	2783.73	1271.49	2771.08	-1145.11	8802.21	Sub
73.0895	132.708	254.214	157.519	94.3905	5042.59	352.95	650.373	4213.25	1644.55	5501.42	1369.79	2339.35	846.381	1250.29	4566.42	1586.06	4341.94	2171.21	5639.3	-1170.59	9022.74	L4/5
57.377	104.202	152.639	88.0424	133.164	2330.53	188.275	433.938	2301.23	1545.36	2049.76	1201.17	1011.66	638.665	612.108	3227.83	1256.41	3668.47	1834.63	3066.58	-1264.1	9371.8	L5/6
67.4154	131.142	217.307	126.708	86.5662	5073.76	254.621	534.571	3468.31	1732.22	5750.95	1395.62	2833.69	791.462	906.412	6002.92	1454.38	5025.98	1773.73	6732.53	-1333.13	9010.47	L4/5
47.1768	93.4618	164.703	93.2004	111.683	2228.39	203.873	382.507	2473.04	1274.41	2605.27	1161.5	1070.65	659.131	635.267	2728	1354.34	3326.09	1464.21	3492.32	-1405.16	9537.72	L5/6
42.7122	77.8066	126.086	64.2269	93.7607	1855.96	145.799	359.533	2220.51	970.83	1510.23	952.4	1217.28	470.399	520.462	2268.89	1224.53	3323.34	1161.87	2561.4	-1441.25	9701.78	L5/6
47.1044	102.237	166.632	101.963	74.7838	3013.81	317.832	494.015	4603.63	1041.64	3052	1351.68	2081.83	825.238	736.648	3465.75	1731.5	4945.7	1277.76	3941.63	-1468.92	9036.18	L5p1
42.1495	89.5419	110.927	70.8387	65.8568	1947.48	143.123	404.93	2939.04	1137.79	3222.49	877.993	1466.21	1101.2	545.475	2413.53	1099.66	2622	858.65	2748.49	-1510.25	8626.3	Sub
49.8419	103.94	206.688	98.8381	83.4891	2862.91	325.998	531.29	2691.26	1251.96	3608.01	995.389	1800.68	902.562	1016.55	4028.55	1291.07	4272.25	1683.51	5060.12	-1542.22	9883.03	L5p1
67.9966	146.612	222.406	137.514	106.584	3617.13	288.61	447.731	3913.24	1582.92	5418.76	1500.45	2154.83	877.66	1002.49	5183.35	1544.46	4346.55	1885.68	6075.73	-1570.4	9292.04	L4/5
51.913	106.551	204.826	108.878	90.6383	2566.95	353.566	537.299	4278.16	1165.32	3301.64	1266.05	2146.11	695.803	756.827	3467.17	1574.08	4411.12	1202.05	3866.12	-1563.91	9054.85	L5p1
19.0504	40.1799	52.9479	29.8362	20.7868	2552.87	68.0102	212.785	1258.07	1361.5	1043.14	595.651	812.034	348.779	1998.3	496.971	935.509	656.396	2918.65	1870.95	-104.116	7531.5	IntNpy/CckVip
34.4609	48.6128	65.737	46.3291	33.8593	2962.74	86.7284	276.989	1800.33	4008.59	1411.55	900.132	853.774	397.725	2889.56	564.926	1320.31	673.577	2968.84	2141.98	-122.572	7608.02	IntNpy/CckVip
51.1175	356.973	126.362	174.742	71.2641	1223.3	156.08	453.67	3112.88	692.335	4194.86	1168.31	1384.52	880.333	444.735	3325.43	1986.38	3944.55	921.772	3754.96	-375.955	7791.67	IntPv
42.2938	125.595	95.1918	415.32	57.9793	691.434	115.943	464.668	2786.85	325.771	2794.41	1085.92	1112.93	957.585	208.135	1410.52	1338.75	1598.36	526.912	2888.5	-406.059	6970.85	IntSst
48.1658	132.185	134.227	115.025	82.1132	929.544	184.482	420.258	3556.65	424.795	3262.05	1372.45	1174.92	874.217	632.272	3217.38	1639.16	3668.91	1006.14	3109.35	-487.216	7746.93	L5/6
41.6041	143.99	76.5422	189.538	51.4122	837.831	141.791	361.158	2256.09	478.632	1844.14	725.876	869.17	710.499	280.042	1661.61	1179.03	2693.71	587.558	1880.1	-504.582	8084.23	IntSst
72.3751	505.447	149.591	239.004	78.1047	840.495	170.744	566.768	3974.25	796.737	4160.08	1469.31	1490.02	854.433	467.021	689.437	2266.51	969.498	633.741	3934.72	-574.213	7951.81	IntPv
56.5504	121.57	252.736	116.936	90.2243	1392.13	239.937	537.209	2636.65	2462.58	4886.5	1573.02	1604.93	1316.44	1239.84	2239.06	2082.44	3486.81	1104.79	4626.81	-598.073	7820.26	Sub
44.2604	95.5619	134.487	83.369	63.5788	1644.86	123.745	352.89	1993.8	1207.78	4657.66	1066.02	1171.59	858.08	620.932	986.481	1041.95	1262.67	952.21	3017.99	-714.12	6795.3	Sub
39.0472	90.1584	105.242	83.0945	56.496	1789.65	140.159	294.107	1446.76	3594.09	1739.76	817.967	863.857	506.301	2088.24	2290.7	1202.48	3023.19	1916.88	2221.58	-834.326	7746.45	IntNpy/CckVip
65.5505	115.95	196.917	118.162	91.0012	2418.63	202.324	453.646	2109.88	5165.31	3535.61	1271.26	1320.47	822.845	1358.77	4823.94	1734.16	4937.13	1583.27	4911.96	-918.515	7736.08	Sub
75.1764	155.946	297.67	148.063	114.19	2649.17	293.901	584.654	2701.19	1404.64	5912.68	1834.97	1902.35	1276.66	2492.14	2835.79	2232.24	2829.36	3459.63	5475.89	-928.281	7659.32	Hip
66.6282	153.075	270.229	221.558	110.856	1487.48	289.261	807.281	4203.52	1091.51	4723.95	2101.06	2375.91	1491.46	606.518	718.11	3138.77	973.261	1183.48	4736.75	-976.549	7454.36	L5/6
36.8852	146.254	88.2584	236.262	46.2512	675.79	154.345	566.87	1917.24	349.664	2447.82	1016.87	1393.35	961.232	250.968	675.554	1320.82	806.214	546.486	4208.57	-1005.88	7321.43	IntSst
60.5952	120.646	208.954	113.702	93.8498	1732.73	193.311	455.817	2389.68	1557.47	4457.52	1421.35	1542.16	1135.3	688.108	2899.02	2256.47	3106.51	1274.77	5144.35	-1122.21	8090.5	L4/5
59.0192	126.83	207.633	119.379	94.7756	2570.95	230.857	584.277	3237.73	3487.72	4197.74	1727.33	1776.04	1389	2752.38	3443.58	2866.5	3600.28	2730.18	4799.06	-1131.88	7649.86	Sub
27.214	91.1005	46.862	66.94	26.5466	583.168	131.87	411.141	939.76	275.923	1081.98	672.817	914.212	549.103	238.049	688.99	787.336	876.84	520.166	3640.34	-1164.79	7279.29	L6p1
45.7687	210.02	89.0156	125.103	45.7267	759.433	163.994	497.417	1425.06	418.099	2499.51	994.308	1345.72	706.018	310.433	1098.31	1202.18	1446.28	673.083	4828.3	-1305.28	7279.23	IntPv
73.82	580.663	158.439	228.879	99.2681	2159.55	215.868	652.115	4219.69	929.667	4696.5	1578.05	1794.62	1221.95	1792.03	1590.57	2821.97	1511.18	2541.24	5043.83	-1354.27	7566.34	IntPv
60.6761	116.179	186.196	104.705	83.9872	3379.45	224.736	454.203	2333.74	1559.66	3999.53	1254.94	1512.22	934.016	687.917	1059.79	1799.87	1289.32	1753.58	4696.84	-1461.6	8001.99	L5/6
35.9527	90.2368	74.5941	78.8172	50.5136	2348.67	123.911	292.39	848.311	910.245	1806.38	804.324	940.094	401.698	1433.39	1348.61	775.947	1520.27	2344.5	1940.67	-1495.42	7524.8	IntNpy/CckVip
69.5315	135.68	203.387	128.328	91.7431	2303.62	213.845	571.176	3786.01	3249.11	6011.38	1663.24	2719.23	1265.45	2419.72	4796.85	1885.99	5967.47	2155.26	5292.85	-1543.3	7651.89	Sub
67.1242	326.161	165.501	172.603	93.3005	2974.51	210.079	507.601	2501.16	1940.45	4844.26	1123.5	1665.87	934.962	944.626	623.731	1537.41	883.369	2367.01	4743.62	-1602.5	6752.18	IntPv
37.959	110.951	93.6263	106.848	46.4243	1801.75	112.567	426.634	2210.36	803.279	2429.56	1041.52	2744.48	677.796	1646.15	1989.01	1154.59	1962.61	985.619	2173.99	-37.3065	5915.39	IntNpy/CckVip
42.3043	90.9667	81.1242	115.884	41.7957	1569.58	106.885	367.353	2215.53	827.049	2296.01	625.239	1202.83	493.396	1528.92	2077.12	892.624	1766.29	923.804	1982.1	-156.674	5690.43	IntNpy/CckVip
47.7965	103.247	128.338	97.4108	64.0265	2662.5	159.345	443.3	3162.09	1176.42	4534.83	1274.77	1749.04	714.449	694.401	4168.6	1510.09	3081.77	1144.01	3801.91	-185.185	6035.01	L3/4
46.1443	93.2721	117.836	85.511	61.9772	3101.71	154.115	401.809	2598.7	1039.3	4060.23	1145.13	1978.15	619.547	654.596	4182.12	1224.47	2777.85	1059.1	3645.2	-240.969	5907.67	L3/4
52.2495	112.671	149.813	102.288	72.2182	2792.21	169.505	391.407	2676.3	1395.52	5747.33	1179.13	1588.3	845.713	845.962	4043.85	1269.97	3616.3	1643.99	4586.76	-387.144	6400.9	L3/4
47.8703	97.0941	142.122	86.4558	61.3864	3020.56	172.859	449.68	2330.35	1033.37	3560.8	1082.29	2540.46	679.704	570.788	4178.18	1099.02	3213.31	1077.59	3692.14	-421.032	6061.71	L3/4
53.0271	114.512	162.319	100.183	72.8129	3042.26	167.923	489.919	2405.85	1317.98	5408.38	1251	1784.44	694.879	768.936	4759.69	1239.79	3466.09	1333.46	4762.49	-418.195	6187.68	L3/4
76.8374	130.531	245.706	99.7922	68.2289	3651.05	187.786	508.01	3611.76	1114.98	3268.44	1422.58	4737.88	781.819	846.986	5783.21	1673.97	4624.02	1197.98	3431.91	-464.307	5138.21	L2/3
51.7897	119.58	169.135	103.318	76.565	2908.26	187.941	456.346	2653.8	1103.08	3893.47	1225.7	2155.35	602.663	754.287	4463.72	1255.04	3203.73	1212.13	4102.82	-484.517	6059.55	L3/4
44.416	101.704	130.639	86.2605	65.9163	3764.14	182.554	439.099	2989.45	1254.74	4280.06	1255.69	4573	690.326	786.24	4217.47	1338.86	3661.59	1176.37	3750.47	-483.572	5718.75	L3/4
63.9295	492.785	126.199	150.858	80.6234	3005.42	195.756	591.156	3676.43	1806.14	3970.77	1399.22	1779.93	1063.98	864.764	3577.79	2521.53	4688.94	1327.44	4123.42	-546.015	5589.34	IntPv
39.6499	118.831	88.1953	242.59	58.9495	1686.35	147.452	500.538	2349.47	1015.6	2148.97	856.112	1276.76	791.27	594.9	2554.95	1289.92	2537.52	888.716	1891.58	-561.268	5788.57	IntSst
61.1102	152.326	179.87	118.162	90.0874	3983.57	216.738	418.639	2559.89	1640.94	5645.49	1159.69	2408.66	1144.52	894.941	4428.94	1429.29	5470.63	1974.26	5454.64	-646.969	6574.56	L4/5
49.1188	100.818	130.492	88.8732	60.0088	2445.11	161.421	427.271	2522.9	1022.73	3583.94	1010.94	1968.18	583.022	633.325	3734.2	1135.57	2799.99	1070.2	3239.3	-662.393	6062.21	L3/4
53.8614	94.5543	136.745	92.0702	63.5849	2284.47	137.322	360.231	2359.74	1051.65	3690.32	841.063	1213.22	736.694	770.689	3533.82	1163.83	2425.32	1378.36	4023.82	-737.39	6395.85	L3/4
60.7949	149.863	211.024	115.189	86.2778	2862.55	208.973	574.178	2898.42	1323.6	4741.26	1353.8	1941.12	744.191	810.163	6159.29	1519.75	3160.07	1424.78	5144.96	-766.333	5960.75	L2/3
64.4591	148.637	359.34	130.256	94.8603	3847.62	231.745	658.982	3205.62	1745.62	5450.28	1607.02	3256.56	805.254	930.969	7835.74	1851.74	4634.72	1779.47	5878.58	-881.562	5500.88	L2/3
48.7709	108.328	221.81	93.1691	62.3476	2938.15	155.235	510.366	2646.63	1101.24	3294.83	1058.43	2606.36	552.18	656.333	4212.84	1264.8	3040.18	1000.95	3277.27	-951.998	5140.18	L2/3
52.26	102.929	152.202	87.9686	64.6143	2893.59	169.603	427.566	2791.14	1180.48	4379.14	1284.68	1916.05	753.819	788.665	4405.45	1592.1	3305.24	1309.27	3842.47	-953.984	6534.08	L3/4
68.7535	170.364	371.068	142.163	93.9807	3833.67	232.668	675.711	3353.56	1621.24	5192.97	1492.85	2824.38	658.924	969.473	6997.24	1723.95	4185.7	1663.09	5852.03	-1058.95	5549.48	L2/3
60.6282	135.766	263.415	117.344	89.302	5939.48	249.963	504.027	2974.64	1267.79	3999.5	1222.06	5696.63	624.467	768.491	5839.96	1411.92	4372.3	1402.26	4194.43	-1132.48	5150.13	L2/3
80.7007	184.591	444.059	163.724	107.852	4565.22	233.677	757.713	3044.72	2009.04	6157.3	1608.35	3074.91	819.934	1107.72	8191.72	1807.33	4256.71	2283.36	7060.51	-1244.88	5693.76	L2/3
258.621	201.648	142.019	156.724	75.9673	3228.67	228.385	807.814	4195.98	1820.46	4057.48	1070.28	1315.58	853.284	2737.87	3697.81	1913.95	4324.28	1736.42	4395.34	-1265.49	5862.37	IntNpy/CckVip
53.2139	100.058	156.546	89.7918	59.0639	2726.15	145.265	446.164	2340.2	1107.29	3630.11	909.286	1261.19	604.845	698.892	3999.64	1105.25	2465.83	1227.5	3860.29	-1374.25	5903.77	L3/4
57.0128	127.013	308.558	113.717	78.1405	2777.87	194.307	560.885	2525.11	1186.57	3905.64	1208.87	2184.32	534.79	696.22	4833.8	1400.99	2894.71	1272.39	3670.75	-1476.78	5259.91	L2/3
52.6206	115.369	163.916	109.837	71.3915	3359.27	205.89	464.409	2647.1	1145.64	3216.8	1045.75	2841.45	784.372	636.83	4860.98	1203.7	3138.55	1169.25	3730.42	-1476.61	5574.43	L3/4
67.5588	158.799	415.376	134.614	102.081	3199.1	246.935	631.286	3099.03	1499.41	4227.21	1339.04	2651.36	672.625	829.956	6339.17	1581.67	3984.04	1602.75	4657.65	-1485.04	5098.85	L2/3
65.7172	149.479	367.397	145.001	96.1295	3512.29	221.781	644.41	2641.42	1536.49	4911.24	1511.78	2636.41	702	824.416	6431.22	1528.97	3780.12	1710.97	5215.71	-1573.17	5209.05	L2/3
73.8924	176.901	340.991	148.987	101.547	3935.29	234.588	628.922	3699.89	1570.6	5077.14	1399.96	2211.12	834.506	939.841	8697.3	1838.44	4176.81	1600.68	5841.78	-1579.56	5785.95	L2/3
70.1191	146.424	339.646	134.711	97.8874	3793.84	195.726	560.16	2958.94	1487.42	5469.68	1120.95	2199.49	749.839	858.601	7197.22	1575.16	3743.71	1717.41	5977.42	-1619	5657.58	L2/3
46.3659	107.323	215.094	79.5324	60.9612	3680.94	144.319	378.179	1886.29	1185.7	2955.7	1098.09	2229.8	562.351	632.495	5189.8	1086.93	3465.2	1227.04	4034.35	-35.554	4836.91	L3/4
63.171	126.364	275.914	121.641	80.3158	3608.52	216.509	560.459	3019.83	1302.7	3795.78	1199.03	2456.82	703.281	883.756	4412.28	1303.23	3656.61	1532.78	4028.38	-24.1724	4016.17	L2/3
51.1909	116.15	185.717	96.3773	65.0946	3464.61	155.289	358.591	1683.79	1091.16	3128.78	824.057	2468.74	388.034	652.557	4946.22	830.786	2988.06	1250.05	3840.39	-162.633	4951.5	L3/4
53.2674	133.227	216.013	99.7759	71.5387	2720.57	188.583	492.204	2261.75	1111.27	3286.01	1141.04	2145.45	599.776	850.979	4534.09	1218.51	2636.44	1253.34	3512.68	-180.835	4562.62	L2/3
47.4377	117.636	231.435	101.337	69.6706	2650.65	171.465	433.166	2469.32	1172.08	2686.21	1102.06	2019.36	504.704	664.893	4802.18	1330.14	3274.74	1113.92	3429.14	-215.546	4780.84	L2/3
62.1904	150.299	271.039	128.52	82.7395	3682.06	205.11	607.848	3091.16	1472.95	4069.97	1473.16	2618	751.106	925.532	6804.02	1733.77	4224.03	1554.45	4592.38	-323.263	4447.42	L2/3
159.381	214.504	260.784	168.734	104.566	6136.06	298.04	677.386	3036.91	1827.29	4194.08	1332.17	6124	592.146	1018.12	5468.6	1712.93	4985.22	2070.42	4871.27	-443.47	4350.61	IntNpy/CckVip
51.1914	121.279	258.89	95.1964	77.1086	3121.99	174.958	451.124	2584.1	1386.84	3403.13	991.739	2453.74	489.294	841.885	5063.38	1241.33	3392.21	1423.74	4152.87	-467.759	4783.36	L2/3
66.5523	170.723	357.897	143.19	92.4338	4038.8	223.848	614.787	2583.2	1700.36	4338.78	1494.59	2549.03	749.868	991.131	7695.88	1682.67	4097.03	1976.61	5159.85	-479.237	4560.06	L2/3
63.149	147.146	224.957	120.07	86.2157	3391.99	186.736	453.679	2075.96	1313.17	3593.72	1098.12	2146.8	534.873	717.409	7629.2	1284.43	3943.41	1307.15	4942.15	-480.516	4943.79	L2/3
89.739	224.94	475.779	185.602	139.014	4788.52	310.018	794.471	3272.9	2182.55	5927.51	1452.78	4278.81	816.796	1252.99	8783.58	2125.21	4898.86	2412.08	7580.29	-611.25	4643.71	L2/3
62.8036	157.352	272.548	149.939	90.9761	2882.6	229.189	578.464	2255.62	1245.75	3042.35	1098.9	2126.71	573.956	724.581	3890.37	1298.89	3156.27	1571.71	3631.15	-636.222	4331.97	L2/3
68.2941	166.25	302.522	170.26	100.279	4785.2	240.457	618.394	2424.16	1519.21	3362.76	1296.63	2284.56	661.73	833.973	4029.77	1439.95	3512.26	1727.8	3748.91	-741.297	4374.28	L2/3
89.5134	129.186	131.174	135.541	64.0062	2370.9	181.779	450.716	2725.54	1000.73	2227.93	879.463	1762.86	666.897	1844.1	2796.95	1220.13	2665.23	1241.85	2378.32	-759.643	4487.76	IntNpy/CckVip
77.163	176.699	348.881	165.592	98.8694	5315.12	253.212	675.537	2908.91	1686.95	4157.28	1376.97	3215.9	628.376	944.726	6144.41	1727.73	4450.76	2063.22	5125.47	-1045.09	4477.12	L2/3
53.5616	145.496	260.213	147.645	81.8206	2456.1	242.844	515.543	1993.09	1195.61	2194.96	1023.44	2018.31	551.491	695.703	3236.49	1305	3396.78	1625	2838.58	-1165.37	4835.91	L2/3
65.4144	128.586	324.781	114.885	75.035	3653.28	166.512	508.229	2175.1	1483.43	3267.84	1046.92	1714.85	406.04	723.034	4432.9	1035.61	2926.22	1565.79	4059.46	-1213.58	4363.73	L2/3
59.2814	187.416	296.933	149.02	81.3476	3638.77	212.437	531.189	2025.06	1513.09	2664.6	1067.68	2164.85	493.884	748.173	4140.53	1325.85	3685.4	1551.09	3334.08	-1409.11	4886	L2/3
73.9513	171.668	375.662	163.931	105.112	3536.66	253.07	634.854	2974.54	1623.77	3092.36	1314.28	2050.56	753.246	875.567	5102.5	1624.92	4188.24	1899.73	4266.52	-1409.8	4580.32	L2/3
98.0392	75.2833	65.2779	64.7084	32.074	1589.14	88.9925	361.692	2266.56	845.756	1544.1	381.477	700.304	309.847	826.392	1477.27	476.858	1259.66	864.412	1556.31	-396.101	2498.66	IntNpy/CckVip
55.2292	90.0987	81.5178	67.7308	34.2296	1785.56	96.4974	322.188	1117.57	778.357	1596.95	377.673	650.889	332.81	1080.35	1537.02	613.187	1504.67	885.691	1632.13	-568.534	2974.56	IntNpy/CckVip
70.4712	235.083	108.335	126.385	49.4251	2523.41	103.485	461.825	2399.41	1348.96	1849.47	670.166	965.937	385.553	397.446	2206.69	804.78	2022.71	1003.51	2188.51	-982.582	2482.55	IntPv
61.7302	109.353	271.503	101.461	58.3041	3216.46	138.156	559.074	2167.89	1447.63	2646.1	908.645	1949.29	401.909	561.829	3582.49	838.02	2278.82	1309.45	3321.85	726.086	2570.95	L2/3
131.969	104.441	92.2135	92.2873	42.4844	2128.39	132.951	373.62	1726.2	779.147	1517.37	488.778	757.464	339.728	1271.61	1794.99	693.02	1618.74	1092.05	1967.48	647.999	2227.49	IntNpy/CckVip
45.0747	97.9144	128.945	81.5534	61.9023	2299	174.072	394.113	2394.41	1071.66	3736.49	962.255	1666.51	583.558	584.894	3699.12	969.244	2387.51	951.353	3405.24	1573.26	4597.95	L3/4
44.8081	112.772	170.388	95.1237	59.8871	2678.05	141.076	454.191	2414.59	1149.32	4024.29	972.856	1686.19	548.835	670.19	5513.03	1133.91	2761.91	1156.63	3905.03	1512.09	4488.04	L3/4
48.9206	121.186	160.331	95.6847	59.5412	3454.52	153.733	480.034	3134.25	1304.35	3980.81	1173.94	2832.05	715.115	669.863	6834.9	1428.69	3874.15	1080.63	3798.1	1476.11	4845.18	L3/4
47.2557	132.49	125.551	101.341	61.5065	2668.09	149.659	394.267	2262.89	1190.78	3676.74	1084.53	1682.74	532.742	615.926	5875.41	1175.29	3408.18	1181.02	4295.81	1451.08	4938.29	L3/4
60.5014	123.212	194.712	109.797	60.5922	2791.52	159.916	424.43	2493.3	1217.71	2814.11	841.973	2714.8	443.069	826.732	3949.03	1061.41	2536.4	958.912	2629.73	1388.4	3423.9	L2/3
49.8927	123.29	184.777	95.4584	59.4817	3532.22	163.91	501.594	2363.95	1232.61	3233.34	1387.1	4299.41	729.993	645.086	5105.85	1380.98	3466.02	1042.97	2872.87	1300.17	4288.04	L3/4
52.6754	128.698	222.103	102.145	66.1251	4086.76	173.658	648.375	2892.32	1477.82	4508.02	1171.27	3195.69	704.99	774.972	5877.61	1377.45	3718.58	1339.8	4861.83	1244.97	3961.95	L2/3
55.4488	137.902	174.007	111.637	73.3461	3255.6	170.044	428.25	2983.02	1423.48	4605.46	1119.81	1681.34	609.862	810.194	8265.81	1401.76	4029.07	1434.38	4807.56	1201.56	4932.8	L2/3
60.2853	135.01	243.555	122.233	68.8282	3483.87	171.238	489.4	2001.54	1442.48	4445.01	1047.73	2311.04	599.871	731.208	4750.23	1133.51	2685.41	1453.38	4057.56	1095.96	3814.35	L2/3
46.1523	113.083	249.513	95.6885	64.814	2522.14	203.333	556.937	2905.21	1214.26	2919.28	1163.87	3310.68	583.157	699.739	4742.23	1522.56	3597.76	1143.25	3232.08	1105.03	4020.94	L2/3
54.672	140.235	245.177	108.034	70.7317	4218.18	195.27	610.338	2901.61	1255.47	3120.48	1312.84	3098.41	717.427	654.107	5459.01	1464.83	3610.03	1162.86	2873.04	1061.79	4137.61	L2/3
48.2466	120.369	173.774	99.5319	66.6699	2879.81	171.056	450.165	2651.14	1328.17	4862	1130.12	1633.52	589.341	686.748	5679.04	1217.84	2850.29	1306.18	4367.94	1043.8	4414.74	L3/4
126.479	139.204	129.78	125.513	54.9832	2434.12	155.444	483.186	2530.38	1256.77	3157.81	894.454	1186.4	574.407	1444.16	3035.43	1153.72	2692.78	1382.65	3334.8	988.485	4688.97	IntNpy/CckVip
61.6783	153.191	236.853	121.913	86.3975	3197.79	219.208	539.557	3517.83	1467.8	4297.84	1334.17	2318.92	635.798	814.232	5650.16	1455.87	3978.05	1368.17	4844.46	961.821	4446.42	L2/3
58.3012	135.365	186.646	122.477	67.4237	5030.24	206.917	620.442	2960.87	1276.61	3602.2	1114.49	4848.9	676.916	757.091	5087.86	1360.97	4472.36	1335.78	3375.77	897.753	3803.17	L2/3
67.7169	131.035	129.937	154.205	58.8049	2113.48	183.224	450.216	2173.14	1119.2	1645.56	741.025	1512.52	548.474	998.904	2318.62	1077.04	2586.27	1224.91	1777.18	883.116	3703.04	IntNpy/CckVip
79.227	173.187	367.489	152.98	98.9067	3995.6	241.237	706.836	3575.4	1832.35	5613.01	1526.47	2927.24	822.279	1073.59	6985.28	1787.06	3963.95	1981.39	6367.59	836.093	4279.22	L2/3
129.513	105.367	101.406	82.7149	45.6054	2069.68	148.398	390.756	4055.84	1145.33	2808.8	882.091	1147.63	393.82	904.27	2486.67	1438.99	3218.98	1662.66	3211.72	840.415	4702.23	IntNpy/CckVip
73.1597	100.616	157.774	85.0695	54.0512	2548.47	157.219	383.371	3201.61	1046.59	3015.13	1057.63	1750.15	508.187	659.79	4279.93	1269.49	3213.85	1098.53	3322.06	831.743	4632.94	L3/4
64.7505	146.022	307.319	155.736	87.5714	2953.66	268.395	672.025	2767.48	1405.26	3190.37	1180.82	2693.56	553.111	795.211	4487.73	1525.29	3836.42	1693.3	3367.26	805.359	3839.84	L2/3
53.5057	133.573	230.714	109.71	65.5724	4318.01	163.162	510.133	2778.15	1418.37	4455.21	1228.96	2715.81	630.29	787.541	6647.47	1198.53	3581.18	1293.7	4656.54	797.293	4538.03	L3/4
96.397	206.463	375.894	198.803	106.714	4534.6	290.615	816.849	4050.68	2183.12	6410.36	1817.54	3699.01	971.221	1608.13	7195.04	2114.73	5131.79	2295.96	6086.45	657.777	4158.06	L2/3
61.5469	174.753	282.291	134.208	84.4525	3212.77	220.499	575.233	3046.26	1430.67	3348.26	1441.22	2044.9	733.419	863.907	7044.82	1713.05	3583.01	1297.39	4173.36	644.683	4555.35	L2/3
68.4313	157.298	291.672	144.229	93.3749	4067.77	230.775	623.256	3625.09	1833.87	5136.14	1366.91	2258.02	693.233	1048.7	8241.64	1757.06	4392.8	1781.78	5687.49	540.197	4585.06	L2/3
81.6289	177.623	328.626	164.421	94.2998	5867.96	274.314	636.069	3486.38	1608.6	4644.65	1481.26	4721.09	783.875	1026.22	7119.89	1695.21	5558.17	1970.51	5332.05	496.836	4210.95	L2/3
59.5778	135.047	248.754	120.709	70.5075	3004.6	205.049	491.544	1879.75	1188.59	2881.2	963.832	2005.31	551.201	622.687	3964.43	1073.45	2550.7	1288.48	3274.32	473.949	3635	L2/3
50.881	122.542	240.167	134.49	72.6992	2755.85	206.341	523.198	3662.89	1472.56	3355.82	1306.98	2409.83	692.117	921.36	5898.46	1754.26	3761.03	1292.74	3967.45	475.125	4407.13	L2/3
76.8847	261.676	221.179	551.382	106.259	3860.98	235.844	748.015	4213.76	2344.26	4659.66	1391.89	1857.78	1294.15	1083.69	5917.9	1977.2	4466.65	1895.58	5581.34	398.169	4311.82	IntSst
60.922	139.711	292.725	126.813	76.1048	4168.98	202.162	551.789	2433.19	1431.99	3083.48	1198	2273.39	591.867	693.729	4273.51	1276.96	3563.35	1474.16	3235.77	363.508	3712.51	L2/3
71.569	177.176	329.645	154.13	89.5351	4396.34	248.674	631.965	2402.54	1817.27	4162.33	1392.3	2443.98	688.546	936.138	5214.84	1500.81	3699.01	1985.06	4903.2	328.5	3869.28	L2/3
54.4452	127.613	250.577	106.841	61.9087	2654.41	160.053	534.349	1867.25	1337.34	3205.25	1042.65	1640.23	541.223	701.521	4682	1175.22	2834.11	1267.14	3476.98	206.805	4521.51	L2/3
48.5331	110.514	136.384	92.2751	77.8528	3223.41	172.365	534.285	2944.87	1962.34	5011.57	1228.22	2373.27	1987.59	725.985	4617.43	1415.49	4204.17	1420.44	4934.48	1584.55	6097.71	L4/5
59.3678	137.931	196.029	122.373	82.7674	3432.89	178.678	485.713	2497.47	1692.04	4437.63	1158.46	1487.22	1287.79	937.931	4934.53	2573.05	4053.31	1983.46	5704.26	1573.12	6423.01	L4/5
46.9141	119.8	126.405	94.9676	63.634	2861.85	165.177	381.665	2320	1240.96	4885.34	1031.64	1575.42	609.142	649.712	5950.2	1205.26	3245.67	1178.67	4313.7	1412.25	5346.42	L3/4
51.108	118.177	148.809	98.1038	69.0165	2860.19	181.243	479.88	3252.36	1530.06	7333.72	1354.62	2342.76	1372.7	761.282	4141.14	1712.98	4002.09	1487.73	4793.12	1399.26	6010.38	L4/5
44.4507	99.4903	127.921	86.8863	59.2263	2811.76	135.889	325.459	2061.08	1160.22	4609.54	1033.02	1511.47	539.152	612.262	4807.08	1060	2703.36	1110.53	3703.28	1312.01	5279.25	L3/4
44.8034	110.959	131.015	90.6329	62.6347	2782.62	152.82	372.09	2997.91	1259.71	4793.8	1182.08	1673.66	585.086	657.826	5420.16	1294.96	3561.44	1175.62	4147.36	1225.21	5336.4	L3/4
39.1904	97.0519	118.435	85.4747	65.1624	2233.6	139.708	371.884	2440.01	1068.08	4634.57	1058.94	1228.72	750.227	665.568	4609.43	1263.86	3479.27	1071.12	3597.03	1227.81	5662.28	L3/4
46.8445	118.428	142.765	93.6501	72.5453	2603.13	165.595	404.48	2559.12	1195.38	5128.55	1159.13	1404.46	941.017	692.914	3501.5	1383.41	3355.02	1236.11	3959.9	1150.26	5878.45	L3/4
70.0434	153.613	208.563	138.228	95.9952	3390.92	223.148	432.23	3983.67	1660.52	6827.18	1640.86	2045.82	1476.74	953.848	5220.27	1991.38	5087.71	2389.53	5310.92	1024.63	6400.12	L4/5
51.464	133.193	157.983	106.899	85.0225	2309.55	198.348	495.469	4513.44	1589.6	5748.04	1573.58	1842.85	1607.53	798.435	3964.22	2227.77	4091.52	1498.48	3808.19	1009.08	6056.59	L4/5
48.5532	114.722	136.445	95.0991	68.4729	2749.53	173.349	496.785	2967.97	1176.42	4270.08	1344.01	1789	853.635	603.806	4703.51	1557.46	3597.71	1004.88	3058.11	987.117	5698.24	L3/4
59.0757	144.546	231.728	106.343	76.0107	2901.05	186.266	407.44	2393.7	1374.74	4059.4	1037.99	1797.74	654.257	717.772	6704.78	1301.51	3282.33	1356.32	4854.68	966.656	5182.62	L3/4
42.2169	98.6612	115.908	90.3367	64.2473	2553.93	137.694	398.175	2694.36	1174.26	5453.73	1098.45	1289.96	922.052	666.346	3513.14	1340.67	2990.83	1445.55	3969.55	933.525	6211.97	L3/4
57.138	136.928	175.369	106.931	79.5438	2808.49	190.642	454.834	3108.85	1389.13	5639.73	1500.01	1603.61	954.232	667.615	5192.75	1596.56	3645.01	1299.52	4105.35	911.751	5726.18	L3/4
50.4612	124.403	150.858	98.9842	70.4604	2928.71	164.668	414.217	2720.79	1244.2	5281.93	1209.67	1588.84	687.355	708.893	6570.48	1341.72	3264.07	1272.97	4481.46	909.687	5458.85	L3/4
35.0273	80.3537	106.164	71.8739	51.9769	2032.04	110.008	346.321	2774.47	1134.54	4673.2	983.888	1161.53	912.052	620.447	3051.26	1300.69	2816.65	1235.34	3143.96	897.617	6456.27	L3/4
30.4237	90.2959	85.5327	167.014	41.8675	1872.03	100.093	459.149	2300.23	1167	3455.79	874.102	1073.9	825.585	577.55	3166.33	1157.71	2247.36	1143	2969.12	877.383	6269.68	IntSst
89.054	657.04	192.409	254.738	113.843	3582.54	262.176	645.197	3962.69	2119.03	6102.2	1358.01	1527.37	1305	1058.61	4758.09	2622.46	4637.94	1883.26	6775.95	837.331	6068.88	IntPv
50.1422	125.831	136.342	99.4824	69.4576	2324.1	166.814	407.381	2506.12	1206.48	4895.21	1170.13	1424.73	628.071	692.461	4556.59	1288.97	3046.08	1158.2	3655.8	799.825	5845.61	L3/4
62.1604	504.796	140.575	193.296	84.1015	3002.92	196.451	647.735	4403.27	1845.6	4652.97	1249.51	1763.18	1123.55	827.499	4132.44	2789.18	4439.17	1405.6	4701.55	784.358	5697.65	IntPv
62.4181	154.879	190.582	149.673	113.349	3718.05	256.572	660.42	3773.38	2140.84	5638.55	1714.64	2164.17	2612.31	1062.54	6000	1933.38	5510.53	1880.14	5918.5	763.837	6463.28	L4/5
47.0928	107.16	158.585	87.7652	57.198	2958.16	142.345	336.371	2003.02	1078.01	3203.51	913.505	1779.72	500.359	570.485	5469.49	996.379	2878.11	992.478	3604.8	705.726	5132.62	L3/4
62.2636	148.921	170.591	181.062	85.5318	3410.22	198.57	537.482	3644.47	1800.54	7120.45	1674.91	2013.85	1531.27	1035.58	5431.38	1950.38	4830.09	1995.98	5498.63	681.275	6454.99	L4/5
50.5751	118.083	151	102.574	74.2459	2993.4	189.925	476.005	2891.39	1395.14	5475.57	1218.28	1739.33	750.428	711.566	5103.46	1376.9	3666.2	1359.32	4575.06	540.501	5775.68	L3/4
57.7927	136.734	160.629	118.431	96.8131	2650.85	243.606	545.841	4337.1	1922.66	4697.34	1749.63	2016.39	2059.41	845.273	5079.67	2330.82	5444.25	1430.86	3696.97	508.964	6191.15	L4/5
53.3935	132.385	178.511	110.435	76.4472	3530.09	178.535	401.12	2580.75	1306.44	4892.53	1120.58	1757.69	663.599	659.166	5013.05	1324.64	3620.75	1171.27	3966.73	509.093	5557.86	L3/4
55.3377	122.289	153.313	97.7317	74.2508	2355.15	173.815	405.696	2681.9	1192.44	4078.11	1074.15	1319.68	654.019	636.307	5177.55	1152.41	2827.1	1102.09	3745.15	506.337	5327.67	L3/4
45.7622	101.309	149.605	86.8445	62.247	2795.49	148.676	405.938	2229.95	1256.52	5315.83	1144.63	1425.02	774.84	739.156	4576.96	1201.74	2970.48	1451.05	4215.16	396.074	6089.73	L3/4
40.9377	90.816	107.594	87.6111	60.9313	1947.42	131.532	297.823	2251.09	1148.08	3215.42	876.218	1123.18	1067.7	574.067	2938.48	1118.13	2895.21	1339.23	3098.87	384.708	6563.98	Sub
67.2921	145.922	203.322	139.809	95.1292	3783.4	185.677	419.759	2523.82	1647.71	6828.21	1245.75	1643.73	1015.38	937.024	4863.2	1355.85	4192.76	2055.99	5215.09	316.599	6298.38	L4/5
47.0861	101.801	147.211	96.3022	69.0568	2653.09	175.774	359.341	2458.12	1096.83	3730.37	1067.72	1384.66	622.303	606.578	4783.8	1330.29	3241.54	1032.15	3468.74	260.853	6071.95	L3/4
56.2888	141.302	179.804	116.683	89.2595	2901.69	204.872	452.135	3308.2	1447.7	4965.44	1330.41	1529.66	1005.24	736.828	4855.16	1742.26	4386.2	1268.48	3938.92	218.925	5758.82	L4/5
66.6142	222.701	174.778	569.519	98.0738	2993.53	204.978	697.395	2515.56	1771.23	4223.7	1146.06	1309.18	1155.33	1119.86	5248.22	1562.65	3628.92	1712.12	4723.02	190.931	6377.88	IntSst
50.9931	119.25	160.11	110.104	76.9745	2961.86	190.677	437.111	2870.71	1240.74	4275.28	1161.81	1516.17	705.573	723.733	5469.31	1470.43	3494.58	1173.03	3971.78	142.65	5817.27	L3/4
71.8045	272.018	183.93	516.352	99.9175	3058.19	225.543	491.815	3460.86	1843.49	3684.99	1197.52	1512.51	1310.22	926.899	5140.04	2351.95	4924.31	1583.57	5303.73	136.782	6271.3	IntSst
29.9293	64.4673	90.4707	74.691	54.2612	2402.47	118.955	444.207	2099.46	2255.34	2651.02	762.734	917.767	665.659	1770.72	1901.21	869.056	1978.99	1858.91	2459.95	1642.16	7892.89	IntNpy/CckVip
52.2571	108.054	136.422	98.0341	74.681	3752.64	187.806	487.043	2659.99	3548.06	4495.04	1026.87	1846.29	1991.18	2854.53	2488.94	1228.85	2503.97	3364.05	3530.52	1086.36	7625.04	Sub
50.9161	97.9902	154.527	98.7467	80.1271	1304.81	163.079	515.639	3547.21	916.643	5270.44	1566.93	1615.93	1777.13	509.54	3402.3	1772.49	3051.44	994.526	3706.54	1055.77	7245.76	L4/5
48.1761	97.4965	149.811	94.4873	84.4379	986.275	179.853	370.386	2731.14	598.844	4384.71	1103.12	1904.74	831.861	302.479	5072.6	1281.5	3922.25	723.607	4170.2	942.463	8301.58	L3/4
25.1011	64.8227	37.2058	56.8384	34.704	1783.02	101.813	252.063	687.743	1457.25	758.926	341.082	599.178	298.172	1269.51	874.475	489.998	1062.31	1725.1	803.726	936.436	7523.56	IntNpy/CckVip
26.7463	94.0444	68.4521	244.392	39.2309	1198.81	117.175	430.23	3023.63	675.498	2871.53	1146.3	1124.67	1120.1	446.73	2686.53	1536.72	2738.65	665.909	3535.13	884.209	7944.76	IntSst
51.213	122.294	153.791	103.143	77.8758	4094.4	209.697	553.288	2509.35	3532.64	3217.23	1561.06	1444.71	1080.59	2757.38	3797.99	2442	4322.01	2959.64	3577.07	791.578	7497.13	Sub
54.1531	339.239	129.176	202.687	52.7533	774.065	157.465	611.092	2613.19	467.238	4507.44	1367.98	1449.84	969.012	338.292	4816.94	1981.9	5044.77	639.573	5590.75	783.16	7769.21	IntPv
69.8452	682.33	179.515	248.055	97.5884	739.453	236.997	639.658	4178.82	665.866	4480.93	1534.86	1857.37	1226.42	264.338	3621.27	3142.29	4360.22	530.983	4907.24	723.665	7971.95	IntPv
64.0928	154.082	229.486	122.622	99.0792	3667.04	247.818	553.006	3827.23	1190.09	6063.46	1387.1	1589.91	1440.31	672.283	3659.68	2467.26	4592.11	1423.21	5169.46	636.728	7145.58	L4/5
62.614	124.41	196.556	128.361	89.9528	2876.62	260.773	556.92	2658.38	3075.38	5177.44	1498.8	4969.62	1080.01	2560.58	4133.17	1918.71	3998.9	2585.17	4550.92	615.863	7438.58	Sub
41.2673	93.0794	114.943	85.087	64.4904	1873.59	163.505	359.552	3360.8	1449.04	2569.64	936.689	1148.01	1257.4	532.23	2452.52	1135.86	2765.98	997.384	2853.31	603.392	8280.11	Sub
61.8627	118.817	183.846	131.089	91.9185	882	279.067	480.72	2598.19	514.816	3997.89	1263.6	1728.02	1011.27	321.1	3749.68	1964.32	3432.28	634.64	4650.63	521.099	6964.91	L5p1
25.9838	65.1425	58.0614	61.8033	37.8777	2606.53	108.227	249.141	1418.19	2243.81	1512.65	758.799	912.436	677.003	2230.96	1555.73	1004.54	1973.85	2747.37	1306.97	357.137	7287.29	IntNpy/CckVip
51.8685	394.622	131.45	147.216	71.0535	932.127	178.582	437.316	3147.84	575.348	3850.81	1285.3	1457.19	1077.17	325.655	3235.75	2339.73	3363.64	675.309	4471.97	222.979	7721.95	IntPv
64.2819	144.92	240.839	157.744	98.0146	1612.87	240.216	570.222	2632.73	1178.93	5062.52	1552.53	1919.86	1161.04	815.82	4665.59	2562.1	4082.58	1127.13	6111.22	209.722	7446.43	L4/5
37.2976	100.534	141.664	83.4687	44.6583	741.133	178.078	445.883	2159.14	486.044	3206.59	1443.05	1653.48	1064.8	348.913	5599.58	2623.97	5411.82	681.362	5776.55	184.3	7572.75	L3/4
32.3752	93.6044	72.1201	332.832	46.9472	873.124	100.94	370.922	1745.79	424.651	1598.74	699.361	818.495	583.268	303.462	1606.38	985.169	2108.11	627.858	1674.53	185.48	6968.85	IntSst
24.0045	53.1629	38.5736	52.8215	27.8564	2821.83	82.0895	166.179	564.562	2531.73	812.301	272.768	619.337	256.386	2089.36	948.754	467.13	987.37	2515.64	908.655	135.942	7288.86	IntNpy/CckVip
56.1933	112.235	155.629	109.2	77.5614	934.541	197.276	477.306	2806.47	1176.75	4129.84	1275.18	1371.52	1889.74	488.637	3123.79	1583.17	2219.87	736.879	4634.8	113.068	8342.78	L4/5
51.7187	101.82	150.284	89.7057	127.223	2290.17	198.996	447.372	2293.2	1258.56	3852.2	1104.29	1361.17	785.516	701.324	3146.47	1156.45	3380.46	1485.8	4418.23	1642.32	9368.65	L5/6
36.3913	72.4044	113.445	62.8475	106.289	1560.28	164.438	339.944	2254.63	841.336	2086.35	743.537	999.303	714.651	433.154	2050.38	1057.28	2692.49	977.013	2402.95	1614.42	9111.4	L5/6
42.513	72.412	134.106	86.1746	91.9758	1701.96	199.652	370.349	1676.77	969.844	2321.19	681.832	923.892	890.813	501.102	2049.09	750.57	2420.02	1209.1	3247.16	1609.31	9954.63	L5/6
36.8522	80.8612	157.023	84.2494	116.605	1969.17	203.346	526.057	3480.58	1301.07	3290.01	1307.15	1243.18	1188.8	652.895	3062.11	1443.05	3968.15	1664.92	3854.78	1503.63	9526.79	L5/6
36.4444	70.0955	104.956	67.0698	80.0572	1527.97	160.867	402.789	1820.49	903.637	2536.08	902.705	985.569	631.157	633.17	2390.6	1031.32	2927.75	1374.11	3244.78	1496.14	9904.2	L5/6
35.6789	71.6165	105.126	60.2388	94.8142	2443.67	180.564	471.628	3222.96	1192.59	3221.97	1091.91	1992.99	769.255	566.494	2597.59	1456.95	3832.18	1128.89	3701.26	1479.08	9112.26	L5/6
40.0192	77.985	145.526	67.7548	115.566	1925.32	193.924	433.987	3110.36	961.856	2788.11	1093.53	1545.65	788.746	557.178	2988.46	1551.38	4719.94	1388.6	3490.81	1462.05	8871.58	L5/6
47.8802	94.4142	150.202	77.6758	130.052	2337.79	201.008	435.384	2409.85	1073.31	3356.81	1011.22	1267.35	684.341	593.203	2989.63	1225.81	3533.79	1307.76	4283.78	1386.33	8614.02	L5/6
34.499	71.4417	116.717	65.2092	99.7637	1653.36	181.875	446.597	2963.13	970.764	1775.06	1225.52	1153.52	915.049	557.403	2459.14	1372.58	3540.33	1154.84	2333.36	1336.47	9526.47	L5/6
46.855	85.9324	145.467	85.8861	101.138	2192.94	182.236	481.647	2281.44	1310.05	3681.73	1053.37	1120.92	1012.66	641.436	3229.49	1101.6	3487.7	1689.64	4458.95	1327.35	9965.28	L5/6
47.9607	114.101	201.513	101.867	82.4665	2105.5	370.33	587.906	3796.04	1017.06	3142.05	1330.56	2389.48	1055.78	734.083	3350.85	1670.9	4584.19	1260.8	3528.02	1257.8	9633.92	L5p1
46.5681	221.358	111.539	294.861	64.4189	2213.86	180.023	585.093	5569.88	1431.71	2770.59	1409.62	2113.35	1386.08	1007.94	3017.18	2028.42	4129.24	1338.53	3208.56	1245.46	9805.71	IntSst
41.6308	92.8355	149.437	82.8557	70.9674	2045.02	224.088	377.969	3122.7	1069.38	3999.23	1122.44	1674.37	848.943	528.476	3325.62	1283.14	3296.21	1273.65	4253.62	1194.16	8677.27	L3/4
52.0619	106.221	172.427	99.1014	146.38	2874.59	239.87	572.8	2940.09	1337.58	4148.73	1256.36	1785.17	903.468	802.829	3668.72	1592.76	4754.38	1635.55	5216.71	1193.33	8987.63	L5/6
43.312	88.2309	161.82	82.7549	70.4998	1956.16	255.308	405.994	2128.08	869.662	3174.03	1005.76	1536.21	715.758	637.213	2839.08	1115.97	2433.08	1220.98	3730.04	1136.82	8516.51	L5/6
44.2774	91.6701	163.172	88.7229	108.453	2261.99	178.605	536.476	2758.07	1305.81	3662.71	1175.82	1115.5	1193.74	734.466	3458.24	1296.33	3548.31	1691.51	4362.74	1120.17	9892.72	L5/6
51.0902	104.208	182.856	100.132	83.8489	2592.46	329.477	508.847	3900.96	1114.98	2983.15	1402.67	2002.86	942.784	719.068	3655.43	1713.94	4117.18	1351.96	3619.94	1082.39	8949.66	L5p1
44.3916	87.9349	173.809	93.4596	77.0337	2278.37	274.242	445.581	3343.43	1025.68	3717.94	1108.75	1779.26	754.033	674.826	3452.95	1338.01	3362.49	1258.93	3981.45	1045.01	8802.57	L5p1
36.1825	79.1955	97.0705	74.4396	103.612	1898.47	185.981	435.942	2798.03	838.487	1624.81	1072.05	1703.39	616.096	516.141	2277.12	1458.16	4126.9	837.405	2177.46	997.037	9166.52	L5/6
43.9845	82.0552	158.236	95.0966	65.9452	2010.89	243.607	339.123	1994.04	917.083	2801.99	985.936	1272.17	743.435	695.796	2886.3	1042.99	2659.09	1344.63	3877.82	915.015	8511.68	L5/6
50.4562	95.7571	174.778	89.7908	112.262	2487.2	247.065	512.644	2490.86	1397.67	3229.12	1042.94	1161.17	810.043	627.887	3253.12	1072.07	3343.51	1529.12	4378.31	898.637	10011.5	L5/6
65.1961	121.642	242.928	116.684	163.62	3691.54	240.803	575.94	3528.59	1547.48	4507.15	1479.28	2181.2	1158.47	882.013	4422.44	1844.8	6177.53	2018.9	5361.58	824.356	9214.21	L5/6
45.2172	95.5674	147.333	86.384	126.457	2593.43	199.706	558.903	3429.23	1492.04	3916.67	1322.2	1669.98	992.415	763.827	3268.14	1592.95	4476.08	1835.13	4536.47	798.154	9858.3	L5/6
51.5861	99.037	166.013	96.5191	134.472	2655.25	217.721	487.311	2963.14	1302.25	3884.41	1251.81	1380.15	825.227	656.447	3520.23	1645.34	4765.06	1634.6	4523.75	782.996	8738	L5/6
69.9085	145.908	284.841	134.275	113.904	4480.14	420.767	611.582	3463.91	1571.26	5122.7	1525.96	3112.69	1104.18	1017.94	5601.42	1783.12	4678.82	2042.92	6376.8	769.366	9558.62	L5/6
45.6823	113.547	158.114	98.8855	86.1682	2595.56	262.38	426.87	4880.4	1525.99	3288.39	1737.19	2569.28	899.824	743.014	5089.68	2098.34	5409.65	1238.42	3919.49	755.113	8841.95	L4/5
48.4223	97.5103	146.538	91.0835	122.975	2804.33	215.986	581.108	2935.07	1838.79	3584.74	1302.25	1507.31	902.297	632.17	3338.91	1372.35	3553.67	1557.94	4011.63	686.786	10019.8	L5/6
70.0476	142.429	293.834	181.249	145.672	4536.07	411.917	660.03	6148.97	1633.6	4909.44	1798.82	5578.22	1968	1372.81	6117.28	2484.61	8473.55	1881.47	5286.63	670.871	9338.67	L4/5
52.5467	108.174	209.788	120.326	79.1473	4080.23	323.509	500.596	3798.59	1054	3007.13	1321.03	4051.57	966.764	863.46	4353.85	1655.14	5052.79	1237.48	3645.92	657.184	9548.76	L5p1
45.5252	92.2848	195.711	99.6945	76.1453	2182.47	336.909	482.784	3999.18	960.777	2802.2	1325.8	1671.57	934.364	757.677	3187.71	1650.31	3758.01	1162.04	3453.69	637.648	8778.42	L5p1
45.3578	78.9048	113.26	69.7973	105.165	2423.2	169.212	528.75	2730.14	1345.34	3288.25	1095.24	1374.25	822.01	592.066	2654.52	1171	3586.39	1281.29	3453.19	620.189	9897.94	L5/6
41.5961	102.816	124.99	88.3105	111.868	1875.16	202.609	445.165	3181.72	989.68	2522.67	997.608	1279.47	676.714	559.423	2586.56	1580.13	4646.01	1281.29	3351.88	544.556	8795.91	L5/6
53.4463	113.376	220.256	122.514	87.8123	2622.1	406.819	498.812	3345.48	1253.63	3789.82	1118.54	2147.84	859.35	827.522	3740.98	1398.33	3927.74	1451.64	4865.88	457.014	9860.99	L5p1
54.4827	115.4	222.595	111.034	139.554	3108.57	230.377	590.056	3921.35	1720.25	3956.43	1751.42	1589.08	1020.93	1167.28	4781.68	1870.74	5902.92	2211.52	5193.51	413.009	9180.76	L5/6
78.0786	131.12	234.136	120.79	177.021	3668.86	267.559	566.801	3550.33	2084.77	4635.19	1455.04	1714.18	936.128	1217.73	4280.47	1795.82	5446.08	2145.48	6166.59	393.712	9333.15	L5/6
44.236	92.6283	141.406	83.4533	128.926	1880.62	211.424	409.242	2806.41	1141.6	2291.25	1073.25	1128.38	794.491	679.174	2474.77	1373.53	3520.41	1308.99	3533.86	300.617	9070.64	L5/6
70.5802	334.211	143.657	205.93	79.0606	3003.61	170.803	490.229	3361.69	1856.03	4753.62	1257.85	1531.78	886.546	1184.61	4301.18	1676.27	4114.55	1542.34	4949.45	269.236	9281.65	IntPv
60.4665	127.673	181.359	113.918	140.651	3828.6	241.183	535.413	3092.25	1668.5	4198.43	1241.56	3069.95	990.568	858.632	4392.95	1561.85	8026.56	1856.51	5330.1	223.762	9360.89	L5/6
52.2628	93.2283	160.183	89.7135	116.717	2422.49	168.762	341.083	2644.96	1135.07	2619.67	927.116	1366.83	547.203	558.791	3345.77	1181.84	3824.9	1371.05	3903.77	152.461	8969.91	L5/6
66.2159	106.551	176.098	99.5735	146.632	3809.89	199.298	450.551	2824.8	1487.18	3820	1228.94	2349.42	700.302	924.806	4105.63	1444.59	5534.37	1884.79	5273.33	135.484	9330.09	L5/6
64.5011	129.79	236.057	120.89	168.488	2777.23	277.656	543.096	3542.71	1714.39	4287.25	1305.96	1514.06	1099.74	928.47	4001.96	1580.18	4421.66	1977.58	5401.62	103.376	9172.42	L5/6
44.3902	85.666	155.503	88.2564	125.214	2307.41	196.215	162.468	149.066	1312.57	3471.61	985.86	1334.09	998.612	648.702	2940.64	1217.06	3352.38	1599.94	4435.75	1313.64	10228.8	L5/6
27.2697	52.1693	48.3626	56.7577	37.0555	936.448	103.068	711.044	571.123	597.841	942.708	576.828	612.233	235.76	331.232	1267.72	838.483	1477.67	545.663	1376.57	1167.65	10813.7	L6p1
32.5219	63.9379	55.9382	67.7242	41.095	1076.23	114.805	860.292	248.111	658.067	1148.24	674.685	694.559	226.094	356.433	1354.59	851.431	1464.36	647.553	1594.28	1036.27	11083	L6p1
34.1027	61.6424	59.9502	70.8731	41.6	1172.62	119.386	620.834	315.722	589.327	1114.97	590.136	665.968	221.819	362.584	1335.84	831.884	1620.31	618.605	1531.45	1006.37	10909.7	L6p1
39.2248	79.9075	149.042	89.2245	107.477	1963.64	224.512	150.565	182.742	1186.25	2629.16	1214.17	1241.86	1208.21	608.361	2432.26	1470.46	3665.02	1194.31	3108.33	873.487	10329.7	L5/6
54.296	101.434	195.386	142.1	140.724	2465.29	276.2	111.753	405.91	1273.61	3625.07	1339.58	1317.3	1621.32	761.927	3790.95	1658.66	4860.26	1567.45	4559.87	696.403	10505	L4/5
49.4147	87.8968	148.686	94.2489	110.447	2455.04	181.906	142.384	146.079	1143.02	3119.76	1140.63	1163.88	833.077	653.521	3181.94	1267.64	3854.87	1467.07	3598.45	480.728	10409.4	L5/6
68.2304	113.751	219.573	148.324	134.012	2802.16	272.281	157.546	150.601	1544.55	4670.32	1509.72	1450.3	1480.03	850.299	4225.26	1539.43	4729.81	1833.88	5380.69	359.947	10543.9	L4/5
25.3904	48.7545	42.9763	55.4404	30.167	1082.07	85.4081	675.002	1509.72	406.498	875.729	277.509	519.069	221.371	252.27	816.259	397.939	995.567	549.931	1140.17	268.958	11137.5	L6p1
52.9991	120.023	111.758	113.588	102.593	2048.91	201.608	700.746	313.477	2729.44	3566.63	1247.88	1216.98	2081.63	810.189	3422.51	2251.87	4176.39	1400.74	4500.74	1499.92	14736.3	Sub
61.4213	104.928	163.131	103.378	118.536	2360.88	184.456	521.523	244.269	1336.41	4351.51	1072.56	1238.27	1466.28	785.261	3143.19	1277.16	3221.43	1717.15	5160.39	1437.49	14327.7	L4/5
54.3137	121.91	135.392	120.703	97.2675	2321.96	191.561	600.023	238.319	2328.7	4648.06	1136.51	1254.15	1189.45	846.955	3560.79	1567.08	3641.58	1782.66	5577.07	1275.22	14613.8	Sub
49.1077	101.415	118.137	120.023	79.2801	2284.34	152.973	480.632	103.257	2486.2	3717.59	1009.07	944.511	979.172	790.314	3327.41	1601.49	3136.88	1572.24	5225.17	1256.22	15036.6	Sub
47.8642	95.7646	144.397	141.719	102.619	2246.59	204.252	668.233	209.404	1250.89	3979.35	892.588	1447.97	1271.86	667.098	2567.68	1134.69	3172.37	1339.29	3625.66	840.956	15023.4	L5/6
61.4691	117.672	215.981	169.392	133.99	3363.62	226.24	1145.91	196.545	1868.56	5980.36	1106.32	2091.1	1500.9	1014.63	3438.88	1380.27	4008.99	1944.09	6932.42	727.859	14916.6	L6p1
67.913	125.896	162.131	129.001	129.263	2444.98	175.573	434.094	144.287	1478.25	3993.84	900.705	1298.58	934.434	710.957	3643.25	1372.92	3606.91	1926.23	5774.11	597.173	15041.9	L4/5
32.7823	57.7611	63.4409	53.4375	40.1488	1685.59	92.4288	309.635	1351.08	1467.79	3114.62	686.704	1050.29	575.502	517.639	2279.89	1388.15	2186.77	1445.44	2911.63	1627.53	15554.4	Sub
41.4271	80.6033	89.5496	91.7552	73.9184	1444.81	146.008	345.034	1852.57	1979.29	2686.7	753.391	921.917	851.787	506.361	2106.63	1062.22	2501.06	958.601	2825.45	1498.09	15541.2	Sub
41.8865	79.7815	92.9055	101.626	67.6806	1858.78	163.632	393.083	2199.59	1732.53	2735.11	972.208	1085.14	844.672	584.793	2528.37	1106.01	2685.27	1166.5	3256.24	1394.99	15414.7	Sub
75.3546	150.639	164.686	145.79	104.956	3079.18	224.466	548.842	2334.46	2969.16	5641.28	1268.16	1977.5	1135.22	995.075	4741.01	2673.04	4241.88	2907.15	5950.37	1330.3	16032	Sub
58.9203	119.535	129.657	109.952	71.6793	2813.61	168.412	427.243	2154.39	3006.07	4143.77	1095.32	1596.58	794.501	893.043	4451.63	2027.81	3945.77	2921.94	5288.83	1329.54	16691.4	Sub
34.9984	72.1648	71.4212	69.6093	66.619	1461.79	141.215	354.488	2397.67	1809.65	1745.61	950.221	1023.99	546.68	590.302	2327.79	1826.11	3479.93	1689.8	2301.61	1248.11	15672.9	Sub
44.1873	111.704	101.967	98.1129	79.9327	1636.23	165.602	388.683	2006.09	1850.44	2950.7	885.718	892.889	1170.35	594.692	2800.21	1296.68	2867.47	1093.46	3845.69	1212.22	15224.9	Sub
59.2002	129.298	138.608	134.655	97.7324	2249.71	242.421	466.691	3181.35	3397.01	3376.78	1500.34	1919.41	1047.28	1006.27	4427.05	3082.38	5424.47	2923.44	4147.41	1199.03	16236.3	Sub
64.7851	150.267	165.853	149.038	105.311	2641.23	249.756	434.113	3396.92	3268.91	4576.63	1376.24	1969.31	1096.62	982.406	4710.4	3136.3	5192.41	3287.57	5554.83	1212.33	16443.3	Sub
61.4026	129.541	148.475	135.836	93.3404	2465.08	251.277	558.678	2964.22	3280.98	3973.7	1328.1	2071.81	1020.14	998.439	4228	2766.92	4794.69	3264.74	4674.78	1170.67	16006.7	Sub
53.3282	104.369	114.033	106.233	69.7314	2126.65	170.126	364.902	1514.16	1973.51	3221.39	917.998	1328.54	637.166	761.004	3206.26	1570.74	2692.1	2023.53	4082.5	1178.62	16661.7	Sub
41.0338	109.229	87.7645	96.8873	84.1039	1660.45	199.625	453.46	3142.67	2409	2752.65	1100.97	1121.57	1151.64	663.444	2676.59	1749.16	3619.05	1074.58	3177.36	1169.06	15841.4	Sub
78.1433	157.869	183.651	155.175	111.362	3595.16	244.991	554.132	2761.88	3323.33	6313.59	1269.54	1783.22	1143.96	1162.24	5410.31	2736.95	4566.68	3723.63	7752.33	1107.51	16328.9	Sub
66.3176	196.311	164.87	162.92	111.32	2825.98	258.93	628.777	3935.22	3246.52	5154.51	1419.06	1504.25	1483.47	1060.28	4396.16	2259.63	4780.04	2034	6359.4	1054.21	16434	Sub
58.4747	133.479	136.471	127.767	99.5881	2206.54	232.296	723.661	3731.09	2366.71	4436.92	1309.18	1369.3	1270.23	797.882	3249.81	2030	3936.78	1675.71	4777.85	981.769	15749.3	Sub
76.2907	133.576	91.7036	151.379	59.2451	1793.4	211.818	377.335	4001.49	1352.75	2023.87	1170.18	1155.82	490.128	1006.05	2185.56	2038.67	4461.76	1148.7	2630.79	964.284	16646.4	IntNpy/CckVip
41.7024	85.1587	102.024	90.7839	67.0027	1986.74	167.984	354.562	2795.78	2488.2	3025.6	1215.24	1438.3	839.926	731.697	3387.79	2183.77	4097.89	2659	3714.33	862.26	16530.7	Sub
54.1946	136.573	122.358	130.018	105.593	2189.66	233.933	512.487	2753.92	2273.16	3779.88	1170.12	1289.42	1266.91	788.214	3199.79	1681.45	3665.65	1526.4	4865.13	832.443	15675.8	Sub
54.47	127.867	116.458	124.975	105.295	2289.94	211.953	684.09	3464.13	2817.78	4020.91	1291.58	1248.76	1502.44	789.047	3296.99	1910.13	4278.72	1524.5	4206.6	798.622	15782.2	Sub
49.9613	115.752	127.666	121.754	76.5651	2298.86	213.24	386.814	2423.2	2207	2938.52	1257.9	1621.3	702.182	820.438	3416.98	2249.3	4210	2311.28	3941.9	774.909	16543.1	Sub
63.8473	151.825	149.69	166.813	121.948	2830.96	234.884	647.03	3183.05	2768.97	4883.24	1164.16	1245.85	1601.09	879.225	3855.72	2084.8	4388.02	1667.54	5606.91	726.111	15503.3	Sub
83.4789	178.578	196.549	177.171	120.325	3600.09	265.466	512.034	2542.36	3111.93	6444.33	1308.2	2029.28	1108.96	1213.57	5323.01	2763.05	4639.61	3579.91	7591.99	674.918	16035	Sub
66.3156	141.986	167.848	137.399	107.15	2460.03	233.164	610.401	3423.83	2849.16	4581.98	1238.53	1337.59	1236.55	866.078	3956.84	1731.27	4312.5	1610.27	5402.84	659.4	16199.2	Sub
85.0325	182.194	195.212	162.86	115.59	3691.51	267.002	518.623	2303.8	3145.31	5900.87	1214.62	1818.69	927.193	1047.1	5530.54	2468.42	4347.76	3391.29	6954.71	639.731	16390.6	Sub
57.0479	144.656	125.733	135.994	106.724	2026.27	230.269	532.694	2992.37	2445.49	3287.94	1181.7	1074.55	1540.09	746.173	3446.28	2306.52	4492.09	1282.17	4243.11	580.2	15287.5	Sub
61.4174	129.971	137.805	134.796	105.472	2195.3	207.495	570.443	2789.9	2653.03	4043.04	1184.96	1213.26	1353.85	816.518	3541.49	1714.37	4131.1	1660.92	4989.51	517.07	15894.2	Sub
55.2299	119.118	117.488	127.767	106.369	1973.75	218.971	496.363	2602.01	2227.88	2783.73	1057.4	1024.34	1328.85	645.267	2820.04	1695.17	3932.49	1208.06	3586.15	508.333	15276.5	Sub
74.6174	153.596	196.058	174.479	145.212	2928.41	313.916	764.943	4005.65	3620.72	5032.31	1562.72	1423.24	1865.22	1084.63	4479.5	2276.93	5398.92	2102.71	6549.56	504.828	16243.6	Sub
76.1346	157.45	173.604	163.365	116.601	3049.53	289.067	557.445	3086.73	3389.25	4451.59	1496.85	1984.82	1090.13	1198.82	5318.08	3343.17	6352.02	4096.92	6889.69	394.389	15939.7	Sub
60.474	125.58	150.466	135.384	111.332	2221.46	214.597	535.343	1966.27	2506.58	4015.56	1019.35	1061.86	1170.49	757.073	3434.13	1309.3	3068.29	1505.13	5072.44	360.814	15369	Sub
60.1363	116.572	117.683	116.075	104.832	2277.88	206.36	507.273	2972.41	2737.29	3329.56	1053.26	1100.91	1141.33	732.76	3255.42	1681.95	4203.33	1458.2	4487.06	302.69	16127.7	Sub
53.0657	104.758	128.476	114.043	101.201	1796.82	207.831	497.293	2194.74	1715.89	2843.82	1005.38	951.278	1501.27	626.352	2606.82	1410.76	3072.38	1272.12	3318.81	256.112	15313	L4/5
41.7581	99.5567	97.4468	89.553	85.7204	1437.36	170.87	332.545	1560.43	1266.52	2220.9	866.852	895.274	1104.87	522.533	2231.54	1246.71	2875.72	1251.64	3105.59	157.786	15657.4	Sub
62.0556	98.8753	113.667	82.1986	58.1726	2109.27	155.336	236.823	1288.45	1446.06	2835.23	833.629	1081	665.09	580.762	3308.47	934.893	2461.09	1274.12	3538.41	79.8394	16641.3	L3/4
54.1261	91.5095	195.498	90.3523	67.7399	2111.09	198.993	359.045	1807.57	1173.53	3603.87	917.14	2302.87	628.611	523.89	3370.91	1238.16	2595.01	1568.95	4177.8	635.852	16955	L3/4
63.5375	166.787	151.125	282.897	137.559	2024.15	175.058	494.108	5606.93	1305.39	3984.63	1112.05	1195.72	984.401	204.112	3608.58	1547.19	3768.18	1285.53	4486.38	396.457	16991	IntSst
57.3559	99.4191	112.124	122.62	75.9513	2101.8	175.297	313.269	1613.51	2290.17	2366.32	909.658	1218.86	601.431	188.927	3024.2	1770.87	3336.29	1911.23	3829.09	208.665	16907.9	Sub
39.0692	85.9785	89.5566	84.723	62.8799	1889.6	154.774	327.235	1479	1935.68	2856.84	797.868	1154.8	712.704	579.216	2998.21	1902.28	3104.91	1961.98	3564.21	3236.84	15786.2	Sub
43.9933	104.745	103.486	87.2331	63.8554	2234.21	136.086	376.192	2096.92	2272.29	3120.3	830.627	1233.28	694.931	681.271	3200.6	1646.18	3166.53	2050.52	3634.22	3046.03	15526.1	Sub
54.5449	118.117	128.831	111.184	78.7724	2414.97	160.581	417.934	1720.7	2174.08	4259	888.822	1319.43	843.457	761.886	3957.56	1878.15	3122.08	2189.46	5071.26	2966.71	15275.3	Sub
50.9068	122.305	133.551	111.478	87.9362	2135.29	199.044	393.915	3467.43	2577.59	3121.67	1203.35	1581.95	927.05	841.489	4002.19	2626.96	5352.92	2633.63	3875.49	2825.36	15706.7	Sub
62.5627	128.885	152.99	125.736	93.2422	2729.42	206.017	484.851	1892.78	2579.64	4837.03	1081.77	1823.21	1000.56	903.157	4517.57	2019.84	3780.82	2634.2	5720.61	2795.33	15811.2	Sub
50.5068	121.582	122.138	110.826	78.578	2401.27	179.238	405.395	2089.73	2616.07	4161	950.578	1530.74	852.708	773.283	3655.28	1809.38	3437.91	2418.79	4343.08	2746.49	15455.4	Sub
56.7852	146.753	135.121	127.11	101.527	2103.52	216.65	443.118	2594.76	2581.8	2844.46	1161.66	1577.96	916.181	804.896	3835.74	2402.73	3788.81	2290.42	4013.24	2704.39	15980.8	Sub
59.7169	134.001	143.755	114.162	85.4173	2762.46	190.864	458.28	1797.53	2589.25	4835.97	1051.2	1628.76	854.342	829.062	4199.86	1949.05	3554.12	2572.96	5202.39	2570.6	15439.4	Sub
77.7443	177.904	179.619	163.37	116.867	3139.72	288.78	531.873	2847.62	3414.48	5059.32	1446.85	2160.84	1315.35	994.031	5310.73	3233.55	5027.15	3347.35	5932.37	2544.54	15833.2	Sub
58.4447	122.91	116.68	129.663	101.003	1886.43	259.557	404.904	2341.7	2348.92	2146.93	1198.07	1821.15	983.238	757.112	3447.18	3154.1	5606.05	2367.54	3167.14	2451.65	16058.9	Sub
63.2529	127.397	140.95	133.408	90.1279	2379.14	229.439	423.235	1578.59	2253.62	4185.04	1088.09	1569.51	920.431	808.773	3805.32	2036.75	3588.79	2543.54	4797.82	2393.3	15501.8	Sub
61.5933	127.113	186.479	101.641	80.4943	2230.45	234.403	369.726	2212.49	1483.08	3273.91	972.614	2119.65	742.931	777.225	3728.99	1760.64	3649.94	1964.62	4381.32	2384.5	16228.2	L4/5
53.2614	131.166	134.499	122.684	87.1606	2090.25	199.148	380.553	1873.05	2045.56	3583.65	976.049	1318.84	797.094	709.928	3395.77	2087.61	3474.5	2216.99	4407.93	2219.56	15190.3	Sub
46.6103	114.83	91.9709	109.257	75.8133	2025.58	184.944	377.47	1979.89	2486.03	2457.87	1016.68	1533.02	807.187	766.803	3493.29	2331.07	3666.78	2327.12	3761.31	2119.84	16120.6	Sub
56.6096	156.444	157.098	320.202	109.674	2382.23	180.332	362.04	3509.4	1201.79	3840.14	916.498	1046.23	776.062	5462.79	3604.4	1238.08	3016.45	1669.69	4830.39	2099.35	16712.2	IntNpy/CckVip
41.6895	101.618	107.996	95.4977	101.251	2238.49	175.931	383.478	3123.82	3641.55	2362.8	1220.23	1441.15	972.805	817.464	4267.35	2601.58	5453.73	2968.84	3846.63	2036.84	16495.5	Sub
41.9071	97.7761	103.617	103.1	72.753	1650.98	179.238	318.815	1765.23	1862.77	2065.24	928.446	1246.52	691.532	643.724	3015.58	2107.31	3746.51	2034.73	2742.22	1892.92	15357.7	Sub
48.8179	110.531	109.733	108.177	77.0994	1793.81	198.071	274.74	1005.45	1892.34	2586.45	712.906	1108.93	623.782	649.898	3051.67	1538.47	3110.46	2096.5	3588.05	1862.54	16448.7	Sub
56.7656	125.059	127.879	130.391	78.9386	2115.28	216.036	335.538	1101.51	1968.44	2897.18	858.689	1258.56	755.14	829.826	3474.1	1679.84	3546.09	2096.16	3926.38	1749.16	15751.1	Sub
45.6617	173.357	114.58	287.258	75.6779	1733.89	156.095	335.298	3324.48	2010.63	2225.85	1156.94	1030.57	867.89	868.266	3399.3	1596.03	4736.38	1591.74	3307.93	1743.18	16507.3	IntSst
51.4621	105.6	131.014	109.709	83.919	1979.24	184.216	351.912	1472.17	2150.38	3476.11	1098.13	1277.49	846.42	837.099	3295.12	1606.07	2836.2	2307.54	4364.15	3335.23	14425.1	Sub
57.4432	117.994	137.678	92.1811	82.0131	2535.31	184.062	376.769	1942.72	2449.71	3868.63	1099.5	1350.55	735.8	777.378	4114.66	2157.8	4051.1	2404.86	4915.79	3284.98	14635.1	Sub
57.7311	129.332	137.669	120.54	83.8313	2399.84	171.143	378.816	1258.09	2200.27	4365.24	977.668	1430.21	845.25	780.211	3886.5	1719.01	2839.76	2403.69	4908.24	3177.46	14385.3	Sub
59.1012	117.632	150.79	113.506	89.1217	3021.07	179.792	448.762	1814.95	2329.77	4405.42	1129.57	1568	897.281	805.88	4082.84	1855.19	3283.28	2448.8	5096.34	3077.92	13880.8	Sub
50.2467	102.257	116.412	61.1256	78.9344	2232.27	188.573	436.827	2956.57	2504.13	2862.23	1139.62	1342.93	980.067	735.005	3576.26	2497.87	4672.99	2485.18	3744.12	2967.14	13797.1	Sub
49.0227	125.328	101.964	120.406	86.7567	1831.96	205.461	368.585	2071.78	2418.77	2272.08	1149.1	1583.15	1029.69	741.762	3573.22	2472.62	3813.6	2443.43	3570.29	2911.34	14428.3	Sub
48.0962	87.9678	113.21	92.4007	64.6957	2238.37	126.067	400.252	1137.46	1797.2	4364.6	846.17	1261.18	608.01	801.517	3407.57	1301.99	2226.45	1949.44	4569.5	2888.06	13619.4	Sub
76.0417	147.698	165.589	110.841	109.887	3671.29	260.093	501.807	2786.36	3347.16	4813.31	1191.41	1863.56	1036.45	1127.01	5442.77	2960.03	5135.04	3260.34	6564.74	2731.53	14653.6	Sub
41.7609	86.7693	80.0366	314.825	54.8521	1312.83	129.216	274.246	939.405	840.013	1844.99	715.056	803.471	433.144	559.949	1685.52	794.627	1428.89	941.403	2141.13	2605.33	14459.5	IntSst
75.8531	257.742	181.621	373.494	110.082	2485.16	233.5	575.182	4886.66	1856.56	4441.63	1672.29	1618.66	1681.1	1609.45	4722.94	2623.82	4988.49	1810.6	6105.59	2580.56	14362.6	IntSst
39.8911	69.1995	85.8137	91.2804	49.7998	1971.15	106.8	337.177	1399.72	2013.39	2804.13	732.784	1066.61	597.991	669.301	2918.92	1703.3	2548.77	1680.57	3718.25	2555.71	14768.7	Sub
78.3403	161.437	195.457	145.606	101.689	2909.81	214.922	479.63	2002.16	2649.11	5268.59	1126.16	1667.11	1056.22	970.213	4633.22	2184.48	3606.04	2940.03	5814.53	2481.59	14258.3	Sub
66.09	143.365	172.416	110.668	98.2746	2800.66	224.583	489.546	2785.71	2730.72	4939.36	1297.84	1866.99	1277.84	891.088	4946.95	2953.6	4584.79	2998	5932.25	2449.06	13668.3	Sub
53.3666	129.863	146.696	114.881	106.917	2232.9	227.774	589.234	3496.57	2686.83	4058.17	1244.89	1278.23	1541.48	785.614	3532.22	1834.15	3708.36	1520.31	4219.32	2450.95	13898.4	Sub
37.4495	85.0629	79.9561	48.5118	58.8427	1338.25	156.455	314.651	2191.69	1607.9	1728.51	819.59	992.384	710.862	491.442	2421.29	2096.71	4065.41	1594.41	2277.39	2412.57	13601.5	Sub
47.263	103.643	87.8465	69.3509	80.1793	1503.52	200.6	293.18	2807.15	1811.03	1320.19	758.934	1088.47	551.038	579.101	2220.41	2127.68	5279.36	1770.54	2250.71	2400.86	14781.7	Sub
56.6387	122.89	139.027	113.072	87.0475	2338.89	199.202	581.188	2080.81	2319.94	3847.87	1104.46	1224.92	1077.43	685.377	3055.98	1331.3	2638.8	1431.44	4272.15	2341.05	14426.4	Sub
90.3682	609.389	174.431	200.14	105.58	3035.89	205.777	568.604	3033.58	1898.13	6191.63	1408.99	1726.95	1032.33	1152.8	4538.11	2664.67	4662.37	1860.1	7361.37	2201.11	14196	IntPv
62.6533	129.621	159.403	107.742	118.262	2291.56	233.346	795.241	2964.09	2713.6	4480.66	1137.74	1135.73	1623.55	811.926	3431.21	1730.46	3436.7	1678.13	4876.81	2201.69	13693.3	Sub
58.9154	132.419	157.924	118.166	99.7049	2516.76	238.195	598.326	2596.96	2837.61	4066.91	1183.47	1213.42	1349.58	872.4	3731.54	1597.01	3362.4	1919.39	5471.56	2177.31	14475.8	Sub
64.8012	214.688	179.693	131.544	118.55	2638.15	274.417	729.957	4574.36	2819.99	4311.53	1356.88	1519.29	1808.45	979.46	3683.73	2665.28	5828.83	1945.97	5210.15	2180.73	14076	Sub
59.9426	139.299	151.412	120.523	115.483	2870.55	269.262	650.079	3073.97	2974.75	4230.59	1256.49	1262.52	1323.88	880.657	3690.87	1846.37	4432.12	1776.91	5333.27	2033.8	14107	Sub
41.1236	94.6469	87.462	92.876	68.4634	1577.3	153.614	473.447	1352.95	1537.01	2280.17	749.568	959.378	885.62	586.486	2343.63	1048.73	2281.49	1218.15	2861.86	2016.72	14400.8	Sub
60.7319	133.189	155.63	104.304	111.86	2651.27	200.855	647.793	3139.94	2561.03	4580.48	1150.02	1207.98	1194.97	882.914	3957.06	1689.96	3905.14	1811.65	5821.69	2006.47	13968.2	Sub
39.8677	89.1295	79.3055	62.3128	60.4306	1448.56	145.843	499.377	2016.51	1442.2	1815.81	603.273	772.444	713.409	525.687	1961.04	1086.42	2921.34	1132.79	2437.44	1999.31	13903.1	Sub
48.4356	101.472	111.773	113.622	73.2352	1954.61	173.221	466.859	1361.95	1834.76	2587.94	822.959	897.683	908.055	632.592	2416.28	972.85	2424.1	1261.89	3126.51	1918.03	14187.2	Sub
61.0571	125.101	126.818	108.419	78.3288	2420.42	172.63	314.448	980.859	2145.3	3812.11	775.612	1244.5	664.893	835.29	3954.2	1295.85	2700.57	2334.36	5570.44	1817.3	14947.6	Sub
50.8749	110.871	109.843	88.6291	95.7915	1723.85	189.788	654.612	2151.8	1995.55	2561.39	1032.95	993.27	1150.89	644.855	2733.14	1702.63	3727.93	1174.24	3376.23	1817.39	14367.8	Sub
39.0126	74.8828	105.056	72.7696	57.8564	1895.29	143.591	366.42	2523.46	1958.8	2528.36	1136.17	1444.05	894.661	505.359	3035.75	1964.28	3305.18	2095.3	3375.11	3173.31	12485.8	Sub
42.802	86.868	123.614	92.9636	76.0439	1784.43	176.01	549.129	1875.28	2723.45	2847.6	1064.77	1017.59	930.068	179.226	2544.69	1441.2	3319.35	1146.45	3236.09	3145.36	12073	Sub
48.3252	279.055	92.9062	127.89	60.5952	1699.48	125.922	375.171	2643.32	1229.29	2904.34	855.259	1053.93	841.65	208.753	2528.86	1716.24	3340.26	927.945	3522.42	3033.79	11982.7	IntPv
73.2694	150.55	182.186	133.661	99.749	2813.37	246.678	477.581	1981.64	2527.7	4757.25	1123.12	1684.04	1046.21	403.57	4568.39	2601.16	4166.36	2923.56	6008.71	2924.51	12701.5	Sub
65.2366	122.964	186.085	116.205	88.6209	2846.03	221.698	448.08	2850.19	2406.57	4740.2	1227.88	1713.69	1043.72	221.291	4643.09	2417.46	3839.49	3287.64	7056.14	2851.46	12891.1	Sub
51.8317	87.4168	115.149	84.2046	73.9291	2207.43	142.523	466.843	3399.8	2101.38	3703.48	1047.2	1151.42	1259.86	176.326	3012.28	1400.14	3052.63	1554.08	4266.67	2812.22	12211.8	Sub
48.7864	106.104	131.046	111.087	84.1746	2117.03	192.653	526.959	2346.99	2750.2	3824.86	1170.29	1159.17	1174.66	264.876	3035.32	1665.14	3512.8	1609.17	3996.02	2772.33	12598.6	Sub
29.1756	56.4206	47.1952	57.1989	33.6411	882.156	99.7265	207.662	516.689	438.907	868.963	328.346	623.576	244.435	7643.03	958.637	582.425	1046.8	562.25	1023.11	2731.55	12459.6	IntNpy/CckVip
48.9808	123.184	117.758	110.836	89.771	1911.72	206.543	457.587	1304.64	2445.21	2599.14	838.797	913.538	684.293	246.908	2687.24	1380.88	3415.5	1354.7	3612.4	2632.83	13196.6	Sub
54.9677	102.917	117.635	118.943	73.8072	1960.02	141.502	370.227	3388.52	1114.93	3356.35	1115.83	1257.66	1103.42	246.189	3171.4	1841.63	3370.52	1302.66	3875.42	2615.1	11950.3	Sub
49.3259	77.8138	61.9673	74.7075	55.4862	1346.25	121.005	250.435	688.355	1186.53	1274.71	577.08	651.37	338.643	3258.52	1770.84	770.979	1932.82	847.075	2192.51	2428.36	12967.4	IntNpy/CckVip
62.2246	139.929	156.76	144.931	114.458	2817.8	229.963	725.282	2198.22	2998.09	4031.53	1196.44	1085.14	1105.79	2295.66	3777.71	1687.92	4524.08	1829.82	5127.78	2374.84	12999.4	Sub
58.5816	116.658	152.696	120.573	96.4986	2360.66	219.345	563.101	1991.44	2838.83	2998.38	1052.54	1069.94	1020.15	190.426	3341.78	1677.17	3708.96	1836.06	5026.91	2232.12	13340.7	Sub
53.4465	108.9	129.508	126.229	106.72	2623.28	204.846	585.327	4217.17	3300.27	3798.07	1332.24	1212.97	1846.08	295.661	3793.65	2061.54	4810.31	1702.63	4863.29	2230.38	13165.9	Sub
110.572	231.326	182.051	241.178	91.1093	2851.91	336.566	472.509	3196.51	1803.39	4292.52	1098.6	1355.36	620.123	239.221	4029.31	1814.03	4196.7	1878.24	5599.96	2166.39	12709.4	L4/5
98.4476	146.603	134.95	174.378	78.6354	2024.06	187.967	271.93	2370.49	1296.52	2888.18	809.844	1039.35	511.904	685.331	2647.8	1164.75	2769.99	1162.44	3810.04	2007.47	10299.1	IntNpy/CckVip
35.469	61.8488	121.753	66.2955	92.1156	1256.55	158.73	439.152	2169.47	834.573	3532.96	1237.01	1903.07	683.194	396.743	1611.01	1228.94	2073.63	784.52	3976.24	3249.72	9109.14	L5/6
43.0468	83.5696	170.505	87.0287	149.563	2141.39	244.631	545.587	2785.81	1260.13	4229.6	1520.09	1617.56	1055.94	982.774	2981.77	1732.55	3654.11	1786.62	5619.4	3125.72	9329.8	L5/6
55.4843	95.7501	192.242	94.629	147.678	1660.24	202.158	563.41	3202.53	1148.81	4959.5	1608.4	1660.75	1263.53	991.389	2748.86	1708.34	4240.29	1592.83	5268.78	3046.63	9330.2	L5/6
26.6115	52.2031	54.4345	50.8684	41.4398	2991.04	94.0894	298.173	590.486	2247.9	1202.94	539.232	642.069	283.855	1574.11	4003.47	598.529	5342.2	2459.18	1668.64	2980.58	9520.71	IntNpy/CckVip
51.8786	104.101	210.842	97.6923	160.794	1597.83	247.935	525.581	3160.23	1249.38	4634.68	1442.04	2096.15	1071.33	1122.49	1750.02	1773.75	1731.04	1523.67	5644.79	2903.6	9260.65	L5/6
38.0918	84.0679	162.876	77.5379	78.199	1920.14	220.926	447.678	3145.65	856.042	2995.37	1323.03	2732.44	1267.98	469.314	2486.51	1515.94	3526.01	972.478	3285.29	2841.23	8682.29	L5/6
68.8735	144.229	242.814	145.618	183.642	1654.96	346.07	731.602	3635.03	1005.74	4856.3	1606.42	1728.65	1597.65	840.959	2195.14	1665.01	3310.38	1263.04	6367.93	2739.57	9642.36	L5/6
50.3227	87.5548	196.392	87.4	146.195	2180.2	213.928	662.769	3197.59	706.348	4750.22	1569.59	1983.93	975.26	548.877	2463.78	1682.22	3851.06	1070.12	5334.16	2704.55	8845.69	L5p1
67.624	132.229	192.231	115.053	185.036	1107.68	311.455	924.736	4307.21	779.773	4453.43	1662	2278.05	1119.91	639.876	1438.27	1934.59	2082.83	1042.02	5228.25	2605.34	9393.13	L5/6
35.3432	68.7669	86.4273	69.6247	103.647	2154.02	173.505	304.856	2566.02	1358.42	1961.37	1065.44	1458.41	618.818	1172.92	2794.44	1303.81	4301.62	1862.15	2667.09	2507.92	9021.34	L5/6
53.2418	97.0601	182.414	120.101	155.586	679.284	287.446	1669	2880.42	334.918	2469.85	1218.17	1285.63	1402.84	217.817	659.557	1737.15	926.986	553.542	4248.4	2300.28	9978.28	L6p1
79.3715	107.455	195.172	113.866	167.044	2629.43	214.82	507.441	2449.95	1454	3746.24	1301.73	1147.49	942.143	795.243	3429.87	1348.65	4860.22	1981.2	4181.28	2297.43	9669.33	L5/6
64.2307	135.521	266.175	140.696	130.61	1572.76	460.933	621.204	3400.2	2043.33	5216.31	1596.48	2772.39	1232.58	1600.48	1855.53	2002.16	2310.48	1702.52	5379.99	2272.2	9024.26	L5/6
63.3549	132.855	205.934	182.368	170.915	2921.74	263.611	523.768	3646.69	2965.02	4640.51	1660.02	1913.62	1140.63	2115.47	3891.61	2019.08	4482.23	2584.26	5386.01	2238.73	8881.69	Sub
62.7197	115.119	223.934	114.39	167.35	1404.11	289.024	644.907	3901.47	706.799	4809.32	1446.83	1745.63	1206.35	705.874	2692.73	1859.39	4062.92	965.202	5579.61	2223.93	9203.7	L5/6
71.7701	272.284	190.111	477.512	130.183	1888.86	280.351	540.515	3757.85	2590.75	5562.04	1619.93	1735.94	1504.89	1912.35	2276	1940.98	2774.85	1948.39	5695.78	2202.91	8942.86	IntSst
61.6364	122.719	213.582	121.83	191.373	2381.9	302.532	631.66	3667.51	2956.46	4860.09	1592.31	1839.69	1129.73	2123.8	3075.98	1964.9	3686.24	2230.95	6024.2	2111.71	8853.94	L5/6
63.8819	124.868	243.764	123.843	111.079	1385.07	387.173	650.642	3513.12	1565.66	5136.15	1672.02	2808.85	1296.21	1262.15	1610.7	1817.92	1981.6	1341.9	6156.11	2020.66	8897.84	L5/6
35.2084	64.757	120.132	69.2979	104.712	1590.93	182.848	346.095	2083.53	1485.36	2086.64	813.476	954.115	538.929	1231.57	1675.27	1090.21	1680.9	1594.49	2380.97	1904	8626.71	L5/6
41.6126	80.3908	142.273	77.6832	113.203	1344.3	176.066	363.894	1787.26	815.386	2298.34	908.728	1339.72	556.392	422.522	1904.09	1086.83	2381.63	1130.45	3141.65	1881.56	9810.49	L5/6
60.8013	112.811	178.721	100.753	161.854	1183.57	263.062	586.193	2964.05	709.826	3527.5	1150.26	1738.01	810.383	497.567	1532.02	1446.2	2019.35	931.076	4393.89	1756.87	8856.29	L5/6
45.337	99.9894	142.986	86.4259	124.689	713.026	212.211	449.531	2318.85	642.679	2698.86	1112.97	1835.37	795.34	293.938	2846.17	1491.48	4691.47	649.558	3456.63	2800.48	8112.24	L5/6
69.5521	141.337	258.144	140.997	121.04	1482.92	402.544	641.084	4998.81	471.612	4274.09	1505.44	2434.78	1212.89	423.104	4751.55	1944.32	5025.03	760.755	4994.13	2786.28	7787.11	L5/6
47.0661	298.375	106.887	117.624	62.479	973.512	134.49	473.483	2627.65	745.792	3682.77	1043.84	1108.42	678.692	294.067	2757.66	1490.28	2905.75	670.821	3235.58	2781.03	7027.89	IntPv
74.8583	156.8	256.308	147.906	123.577	1148.1	398.766	702.166	4102.69	911.125	4746.93	1503.83	3836.45	1137.7	608.827	5098.65	1930.84	5909.04	1147.76	5522.72	2699.11	7820.22	L5/6
51.3359	107.439	170.115	85.3052	147.342	856.578	238.065	428.72	3238.6	670.967	3165.66	1209.26	1351.19	868.551	323.56	3422.1	1911.16	4701.13	624.504	4122.45	2512.34	8310.46	L5/6
39.4915	81.8983	102.276	82.5474	67.1004	1781.44	142.988	455.869	2547.06	1344.55	2501.54	996.99	885.68	679.473	622	1877.35	1078.13	2462.98	1112.76	2345.05	2488.58	7046.21	Sub
49.2929	103.865	129.821	104.738	68.9178	1200.26	198.714	512.724	3051.75	1090.55	2808.45	1068.34	1435.95	695.633	469.177	3009.07	1818.79	3250.6	841.659	3250.49	2470.24	7196.48	L5/6
88.875	223.137	155.853	417.961	82.7699	2173.3	177.643	447.901	2618.02	1684.11	3876.13	1258.65	1260.11	1213.3	1472.49	3957.1	1316.69	2976.73	1552.91	4041.49	2429.44	7811.29	IntSst
72.2586	386.136	130.26	223.811	80.526	938.328	184.449	504.114	3028.92	367.994	3541.98	1158.13	1349.8	966.2	388.17	2898.71	1628.77	3234.55	704.188	3647.82	2398.75	7619.92	IntPv
48.3072	97.4234	100.455	156.595	62.2132	1473.47	183.496	376.798	3103.64	630.857	1689.73	849.294	1206.49	615.838	313.511	2355.65	1348.2	3181.84	711.073	2245.91	2367.67	7971.93	IntSst
58.1675	120.797	169.449	104.378	127.104	1480.43	200.079	392.252	2402.86	1278.31	3158.97	1075.57	1500.11	637.04	534.65	3567.31	1377.15	4548.52	1069.22	4507.34	2354.38	8268.86	L5/6
46.8371	109.077	147.119	113.778	87.8081	2409.68	215.417	389.223	3203.61	2486.7	2740.43	1323.22	1263.79	1136.38	2094.92	3175.86	1550.45	3381	2038.03	2907.62	2291.74	7814.95	Sub
47.3802	96.6244	116.75	94.6302	75.8548	2981.46	178.392	546.256	2214.54	1827.19	2781.33	1022.92	911.477	791.904	1575.53	2466.11	997.581	2798.93	1577.67	2922.52	2208.66	7689.51	Sub
65.557	128.552	208.007	127.286	176.013	954.317	283.895	437.852	2217.99	635.812	4032.5	1215.23	1701.38	792.27	384.833	4031.77	1458.4	4831.89	701.026	6241.9	2156.79	8329.02	L5p1
35.2038	78.9446	113.865	70.4099	107.464	1206.21	152.356	304.757	1869.04	616.102	1666.43	954.931	1196.44	520.916	381.38	2256.76	1098.57	3662.47	661.715	2622.69	2055.7	8238.31	L5/6
113.816	248.848	167.286	452.155	96.8818	1803.8	235.81	463.608	3564.04	1340.84	3677.8	1394.96	1197.4	1324.06	628.145	4676.44	1749.1	3902.23	1356.28	4899.24	1878.39	7913.46	IntSst
58.0925	116.132	162.669	111.814	92.3151	3134.11	190.519	484.769	2576.84	1319.3	3467.36	1182.49	1138.6	1677.12	779.703	3382.87	1331.92	2994.93	1308.02	3691.78	1857.1	7104.9	L4/5
54.2997	481.497	105.661	147.74	74.0834	1308.44	165.864	439.7	3004.09	618.661	2504.93	1103.36	1279.17	851.202	393.626	2611.73	2251.28	3849.98	755.141	2585.76	1839.63	7517.35	IntPv
48.9211	313.252	92.3903	130.425	55.9728	1884.68	113.09	322.825	1679.97	1113.88	3110.67	715.856	871.384	506.176	591.525	2477.76	1023.03	2087.56	955.377	2967.49	3331.49	6277.19	IntPv
43.6046	95.0179	114.233	82.0315	59.8593	2359.66	150.475	302.954	2378.26	982.045	4511.7	899.127	1334.34	628.814	535.464	2904.3	1048.37	3014.18	1004.93	3153.83	3295.89	5722.54	L3/4
43.5285	92.223	122.034	76.7449	59.3557	2077.48	139.249	306.799	1761.67	941.853	4518.98	876.448	1045.15	608.309	537.508	3407.41	864.494	2232.09	1031.03	3406.65	3245.01	5354.29	L3/4
43.5213	306.036	88.06	117.278	57.2965	1973.34	127.015	461.957	2890.43	1219.65	3097.06	933.899	1266.31	758.034	633.212	2693.63	1639.57	3036.16	936.946	3102.68	3182.51	5851.94	IntPv
42.8568	87.6191	108.559	72.4851	58.0581	2480.84	128.379	382.219	2206.72	1175.75	5033.87	1139.49	1418.85	686.999	607.456	4493.84	1184.24	2903.7	1008.47	3376.75	2895.2	5437.19	L3/4
65.3101	469.841	128.371	168.721	78.7785	2955.72	173.229	595.109	3042.23	1771.24	4526.19	1227.43	1372.29	806.267	850.683	3399.59	1836.59	3586.48	1321.06	4286.94	2856.73	5795.89	IntPv
44.3915	85.3261	110.954	66.1194	54.7877	2356.33	106.432	355.134	1534.08	1060.96	5159.38	935.598	1128.87	606.41	595.053	3580.54	875.329	2025.3	1110.43	3353.15	2836.8	5488.92	L3/4
81.9615	189.964	271.01	153.134	113.51	3776.86	287.373	645.646	3136.85	2364.19	5694.62	1406.2	1779.1	1501.72	1330.63	5886.11	3107.87	5375.49	2474.29	6719.34	2768.33	6236.47	L4/5
46.4644	114.594	125.033	100.304	75.8976	1930.02	164.078	382.463	2883.03	1219.91	4186.74	1139.56	1283.56	1156.47	626.463	3477.31	1663.74	3243.61	1237.5	2966.79	2671.32	5803.1	L3/4
68.5338	153.444	198.899	126.285	104.216	2958.95	217.481	514.039	3834.19	1809.41	7594.42	1638.06	2054.67	1908.12	1002.18	4812.53	2023.07	4602.53	2298.84	5308.22	2666.16	6063.76	L4/5
47.1248	91.6531	124.163	83.9804	74.3366	1992.43	153.386	343.796	1956.12	1585.53	3326.57	957.999	935.6	1277.01	606.958	3008.78	1098.18	2583.78	1227.57	3170.03	2602.44	6603.86	Sub
46.2146	92.9179	127.105	77.4519	59.8851	2397.19	137.67	392.435	2259.14	1127.69	4719.57	987.927	1367.93	587.868	628.764	3651.55	1036.1	2385.32	1024.97	3374.36	2587.01	5493.14	L3/4
51.9504	413.625	98.9919	164.474	83.0709	2236.79	189.921	498.884	3529.87	1412.2	2733.26	1111.72	1427.51	974.875	711.168	2884.38	2303.84	4293.93	968.559	2799.72	2507.58	5881.06	IntPv
57.845	117.169	144.127	103.541	84.2166	3042.94	173.845	449.844	2994.74	1357.12	5419.42	1359.08	1552.95	1060.57	709.032	4945.18	1548.66	3618.64	1152.21	3642.05	2467.29	5574.29	L3/4
42.9313	90.2451	105.07	77.7942	58.0155	2264.93	136.646	387.752	2186.49	970.664	3893.67	881.735	1307.68	631.91	516.952	3878.66	1073.01	2795.58	912.142	2664.22	2414.85	5394.68	L3/4
50.5059	110.795	127.726	94.75	72.8323	3041.31	168.452	397.442	3191.63	1269.31	4711.47	1162.49	2235.7	956.525	605.188	4518.14	1451.77	4257.58	1029.76	3344.53	2355.29	5421.1	L3/4
54.3177	133.986	157.095	100.363	80.4995	2241.93	186.894	382.451	2549.14	1332.69	4138.35	1262.44	1228.98	1276.61	709.75	3779.5	1383.99	3703.56	1500.68	3337.7	2309.19	6335.15	L3/4
48.1867	100.644	135.444	93.2602	72.1223	2418.28	165.947	422.658	2019.31	1467.22	3211.39	1026.34	1370.99	808.279	717.142	3838.59	1805.3	3026.88	1537.49	3967.41	2326.3	6521.01	L3/4
48.6438	107.711	132.751	85.1396	68.7764	2270.67	167.85	393.99	2318.77	1085.06	4239.24	910.504	1478.92	889.737	631.096	3014.52	1007.61	2761.1	1057.73	3034.63	2285.69	5402.2	L3/4
47.7354	108.939	134.153	82.1359	61.4611	2868.01	141.218	387.042	2076.18	1132.37	4494	1068.59	1557.53	725.971	589.714	5088.29	1082.21	2707.51	1007.25	3435.34	2281.83	5229.9	L3/4
55.8875	185.342	140.896	313.861	79.4993	2084.16	164.749	424.948	2413.76	1287.1	3432.31	817.224	1024.29	917.116	591.38	3350.5	1244.57	2289.47	1127.18	3002.76	2177.47	5075.79	IntSst
51.0141	114.868	133.145	100.593	77.326	2349.47	181.31	391.16	2433.84	1151.34	3786.61	1108	1337.71	633.18	632.266	4457.73	1286.46	3187.55	1215.39	3166.65	2117.63	5700.63	L3/4
42.0085	107.832	125.346	82.4086	67.9669	1825.66	157.512	379.863	2804.43	1320.58	3834.08	1277.48	1053.84	1545.9	613.514	3295.08	1415.98	3478.95	1297.21	2776.47	2057.11	6276.93	Sub
73.8177	146.251	207.822	123.308	110.968	3531.57	282.291	548.98	3494.66	2137.66	5880.93	1308.79	1908.03	2082.57	1081.73	5233.04	1740.22	4951.52	2308.79	6048.47	1991.96	6075.14	L4/5
56.7152	123.13	147.335	98.4933	86.4541	3377.45	172.364	380.549	2265.73	1863.97	4504.97	1229.44	1322.77	1587.89	727.71	4091.24	1416.08	3529.79	1647.12	4604.36	1922.97	6641.6	L4/5
51.7676	107.952	138.809	89.5416	69.9	2812.79	145.718	337.199	1651.24	1088.01	4154.03	887.605	1159.89	592.114	587.08	3951.44	907.641	2729.84	1218.93	3739.81	1887.77	5469.72	L3/4
46.0689	113.409	138.663	90.1289	73.6127	2073.68	161.788	345.041	1992.5	1052.11	3587.93	1057.45	1435.5	676.244	606.248	4392.21	1202.86	3053.8	1066.17	3265.59	1788.68	5585.24	L3/4
65.0867	281.552	150.49	479.34	98.4533	3054.37	212.735	471.653	3096.1	1635.38	3473.41	1129.99	1238.29	1085.95	876.529	4819.21	1969.94	3885.96	1427.86	4340.92	1790.36	5766	IntSst
50.1615	123.264	157.072	99.6296	59.7935	2770.84	142.687	416.48	2300.86	1227.82	3646.64	947.142	1652.4	495.172	616.345	6270.98	1153.09	3005.18	1152.06	3770.16	3276.08	4624.58	L3/4
58.9526	144.105	206.392	113.679	75.4563	2973.07	164.138	551.206	2741.98	1433.5	4374.97	1227.07	1792.35	737.208	775.14	6882.02	1519.32	3555.73	1436.81	4791.25	3197.24	4487.7	L2/3
48.3576	138.922	149.476	89.9653	65.3621	2631.84	153.147	476.168	2503.28	1166.29	3362.6	1082.93	1606.57	574.605	648.747	5776.96	1336.04	2932.44	1053.96	3722.21	3170.24	4263.19	L3/4
56.0046	132.945	162.689	98.6436	73.3718	3037.47	179.937	472.439	2950.68	1438.83	4778.77	1190.9	2316.15	861.555	721.746	7037.06	1386.77	3650.27	1305.15	4527.68	3091.04	4554.66	L3/4
60.9825	149.972	176.831	134.492	77.2469	3067.48	170.681	471.203	2579.55	1388.42	4333.03	1169.22	1898.17	660.633	712.133	6400.11	1375.86	3723.78	1324.91	4696.21	3055.47	4636.19	L3/4
58.7867	116.992	253.263	102.599	71.5085	3397.43	175.89	541.426	3024.14	1540.35	4663.91	1288.45	2407.22	588.994	845.433	6202.87	1436.97	3313.44	1443.59	4583.43	2956.59	3972.39	L2/3
47.9105	115.571	122.11	92.0779	65.6432	2253.26	155.618	369.464	2984.19	1107.53	3098.56	1113.39	1370.73	477.845	599.064	5390.06	1426.4	2914.89	925.143	3075.86	2946.31	4368.47	L3/4
49.0452	113.491	127.227	104.014	76.2966	2401.92	179.583	405.88	2500.3	1222.28	3718.15	1126.12	1358.22	916.045	731.113	4109.95	1342.82	3082.85	1232.46	3746.12	2783.4	4708.58	L3/4
65.6529	175.366	212.854	127.722	84.3692	3272.61	201.487	515.052	3148.69	1473.99	4604.82	1104.07	1832.34	703.826	819.687	8657.85	1451.8	3148.5	1588.89	5271.75	2778.58	4509.34	L2/3
43.755	89.0679	119.428	77.2493	60.2489	2287.39	132.174	296.833	1779.3	1050.93	3366.34	950.417	1120.75	377.998	585.785	4145.92	1000.42	2552.6	1021.74	3217.84	2780.3	4916.82	L3/4
58.3555	360.599	108.511	140.787	59.0698	2718.68	127.125	510.217	3174.87	1724.47	3410.78	854.842	1102.47	638.587	570.982	2720.24	1350.26	2810.46	1094.26	3188	2637.9	3619.83	IntPv
73.4347	180.39	267.532	143.781	88.0978	3468.33	205.88	644.628	3299.55	1618.93	4454.64	1201.17	2152.1	719.52	797.53	7072.1	1609.9	3758.29	1445.33	4800.56	2600.67	4314.28	L2/3
53.0479	144.108	213.162	101.459	62.295	2966.78	156.089	521.855	2731.22	1335.37	3726.08	1043.36	1962.89	596.635	693.804	4755.17	1250.27	2744.83	1217.21	3716.93	2546.79	3581.32	L2/3
40.11	104.896	129.268	84.5936	55.4522	2016.05	140.806	332.491	2234.31	971.571	2947.23	954.834	1288.23	568.232	550.22	5737.99	1128.69	2576.48	959.455	3443.19	2493.31	4568.23	L3/4
54.8522	130.6	195.357	106.233	69.9757	2566.16	187.052	478.731	3292.11	1193.8	3139.41	1095.46	1909.87	762.365	709.67	5331.64	1369.02	2960.92	1156.02	3791.25	2426.55	3955.66	L3/4
60.8073	147.528	176.21	112.844	87.2507	3165.19	201.674	473.152	2300.64	1390.1	5154.33	1230.6	1610.42	840.406	726.081	5793.32	1334.64	4063.83	1352.51	4775.65	2406.63	4789.25	L3/4
72.8167	173.862	221.762	138.807	95.5472	3539.4	233.113	466.787	2728.79	1701.66	5007.45	1222.78	1743.36	953.441	866.8	8389.88	1469.7	3811.93	1510.84	5301.73	2403.1	4702.68	L2/3
50.7806	109.662	238.018	80.4386	55.5851	2570.26	138.229	501.599	3195.01	1179.34	3192.46	1008.2	1525.62	501.891	522.299	4378.53	1095.68	2042.91	992.307	3123.58	2380.03	3385.15	L2/3
60.2926	383.531	115.851	149.017	72.4242	2591.55	156.705	479.357	2254.81	1606.14	3104.55	883.868	1240.57	609.157	633.19	2714.52	1485.12	3101.88	1159.88	3381.54	2387.14	4363.58	IntPv
55.1574	124.607	202.313	98.3107	73.7727	3070.23	173.088	496.172	2930.57	1242.99	3065.11	1458.7	2471.76	731.214	684.131	5702.85	1424.34	4353.32	1017.15	2718.23	2284.49	3934.9	L3/4
70.8741	168.985	231.427	119.915	85.2985	3978.01	182.37	535.465	3139.54	1627.74	4828.83	1324.3	2575.98	813.508	801.009	8242.91	1579.12	4071.54	1492.78	5109.09	2260.05	4305.26	L2/3
68.1771	155.403	190.715	138.273	89.7827	3226.66	236.207	423.456	2519.43	1529.08	4344.6	1180.69	1899.9	675.013	744.676	5518.53	1356.88	3790.97	1426.51	5229.88	2199.82	4945.67	L4/5
73.4049	200.545	272.461	153.774	102.478	3712.3	231.798	535.795	2916.36	1730.77	4914.17	1411.39	2187.15	812.644	941.302	8072.53	1685.98	4584.66	1771.56	5669.04	2174.07	4588.76	L2/3
73.518	144.458	285.623	118.596	78.9492	4295.49	188.795	525.037	3003.84	1617.38	4158.56	1298.11	2968.41	605.799	820.75	5686.95	1253.49	3650.89	1624.84	4684.38	2118.37	3815.45	L2/3
46.7835	108.611	121.885	91.6865	59.7215	2505.19	146.162	276.308	1794.3	1021.14	2966.9	868.532	1184.93	455.038	532.7	4533.6	931.486	2697.71	909.972	3264.66	1968.47	4858.34	L3/4
52.071	122.798	149.75	96.0767	64.8281	2391.53	163.829	343.548	1999.04	1099.53	2922.88	914.042	1511.85	542.642	593.58	5471.77	1206.23	3086.93	1037.59	3355.27	1916.09	4957.31	L3/4
48.3621	133.405	178.463	110.71	67.9926	2224.11	166.761	417.379	2439.7	1189.53	2781.36	1160.1	1654.68	546.166	674.667	6522.8	1421.8	3733.55	1007.81	3096.26	1896.81	4436.86	L3/4
58.2374	146.721	248.08	119.622	81.1692	3116.44	199.073	417.021	2459.76	1302.01	3300.06	1144.86	1964.06	660.979	784.576	5493.13	1433.08	2900.35	1269.91	4299.04	1735.2	4393.3	L2/3
45.2877	85.4018	219.556	71.3444	49.2931	2912.99	120.602	580.67	2511.61	1522.2	3086.56	971.267	2522.89	418.511	553.949	3633.31	946.552	2424.77	1087.4	3041.68	3074	2254.86	L2/3
63.9391	103.084	274.776	98.759	63.7291	3341.97	153.307	627.863	3002.01	1647.08	3618.26	1165.68	4033.13	560.601	728.814	4107.3	1069.21	3005.7	1511.35	3495.63	3028.73	2581.92	L2/3
56.4799	107.675	254.239	90.7538	59.1809	3349.6	150.144	546.263	2348.85	1555.66	3336.78	983.106	1693.74	427.66	631.333	4057.73	963.535	2479.59	1236.85	3444.58	2960.07	2322.1	L2/3
66.077	361.667	108.491	130.887	54.8744	2554.76	126.127	487.51	3098.04	1630.17	2949.46	787.617	1009.26	493.783	555.19	2612.27	1193.18	2848.9	1120.83	3050.38	2962.58	2796.23	IntPv
58.1832	108.389	295.169	86.1747	55.4475	2627.22	150.404	488.838	2518.07	1338.74	2683.08	1013.73	1909.17	497.386	571.178	3854.28	1061.41	2356.35	983.345	2735.68	2941.58	2664.38	L2/3
67.1678	127.701	300.762	96.6677	65.4395	4638.25	155.753	585.233	3032.25	1685.45	3897.33	1256.32	2358.78	520.523	723.197	5144.29	1114.16	2962.66	1505.51	3753.16	2922.47	2570.82	L2/3
44.5705	147.455	93.553	97.1605	43.5053	1460.01	121.478	479.827	2801.42	819.027	1193.99	649.068	802.329	420.422	374.624	1358.4	876.351	1986.21	596.974	1136.45	2753.07	2295.85	IntPv
77.8126	293.406	151.158	144.936	64.6682	2840.91	161.237	624.881	3385.47	1404.78	3283.7	929.706	1212.12	759.892	572.884	2419.88	1278	2702.48	1025.34	2698.76	2720.88	2380.7	IntPv
68.4746	123.644	313.654	104.383	71.3283	4506.73	176.039	577.866	3184.66	1544.62	3072.57	1273.5	4122.17	529.511	715.235	5853.77	1412.95	4926.31	1333.54	3158.82	2704.09	2777.06	L2/3
54.3091	103.581	204.263	76.6227	54.8725	3165.11	132.159	446.845	1931.35	1293.9	2921.56	836.692	1842.21	421.858	584.2	4310.65	869.834	2484.82	1106.34	3375.19	2419.13	3266.34	L2/3
53.101	109.764	246.866	81.3113	53.258	2629.31	143.89	527.79	2303.66	1416.54	2753.05	988.211	1848.76	418.647	503.255	3833.76	922.847	2253.14	1063.64	2868.63	2313.3	2497.52	L2/3
65.1509	129.892	258.414	91.5704	70.0121	3540.93	199.233	515.491	2042.62	1507.8	3226.16	946.472	2224.38	393.585	709.492	3737.53	881.352	2937.85	1519.51	3705.14	2075.62	2551.86	L2/3
174.333	109.043	74.3654	79.6956	48.4906	2195.16	127.25	424.834	2409.3	1080.35	1811.05	523.019	779.753	327.802	804.011	1775.9	828.295	1699.72	1147.59	2155.97	3160.11	1050.59	IntNpy/CckVip
96.3163	114.751	105.651	130.39	42.8038	2042.9	99.3239	396.675	1872.15	1042.13	2853.06	702.964	1584.83	497.653	1727.87	1964.21	781.063	1676.1	907.866	2090.5	5004.59	2465.68	IntNpy/CckVip
56.363	120.54	238.658	89.3308	65.925	2766.81	151.748	352.137	1726.52	1228.49	3537.12	848.509	1581.38	490.285	623.181	4422.66	773.199	2347.61	1167.37	4142.61	4886.87	3269.04	L3/4
55.9157	111.575	247.511	97.1848	65.9473	3190.27	154.682	492.758	3313.21	1493.9	3912.62	1101.67	2258.39	506.149	659.955	5270.84	1254.12	3045.77	1253.96	3968.38	4842.31	2874.65	L2/3
47.3175	108.525	160.251	87.4494	58.583	2847.55	135.204	379.979	2569.97	1314.3	3210.86	1000.94	1631.54	481.393	628.306	5726.35	1145.49	3429.03	1104.75	3830.39	4774	3246.24	L3/4
95.5902	180.396	133.675	137.565	64.3172	2164.44	142.09	540.177	2698.01	1347.72	3468.6	920.063	1887.86	744.251	1620.26	2713.03	1094.68	2536.13	1180.27	2648.02	4696.81	2700.71	IntNpy/CckVip
46.5844	117.11	248.846	92.4918	70.5891	2503.46	181.825	460.45	3214.02	1226.63	2914.52	1100.34	2237.28	519.923	660.798	4922	1260.63	2914.99	1130.58	3417.43	4633.43	2990.77	L2/3
54.1582	109.84	307.763	93.5618	66.3549	2843.31	154.445	535.619	2566.19	1498.28	3222.96	1101.29	2327.37	462.388	559.801	4161.3	1151.67	2434.65	1170.8	3121.81	4541.53	2440.16	L2/3
42.8002	105.522	230.602	80.0005	57.3797	2314.68	155.775	406.569	2574.88	1171.94	2520.88	1023.06	1812.8	530.086	561.523	4674.06	1144	2928.89	956.408	3224.81	4539.44	3235.38	L3/4
54.1722	112.73	243.586	84.2499	60.2206	2889.96	142.423	504.082	2476.88	1383.81	3450.6	1045.42	1878.18	443.022	605.989	4124.22	1014.49	2194.17	1278.32	3129.01	4463.68	2368.44	L2/3
55.5809	172.738	158.248	352.915	69.6653	2740.72	165.815	690.974	3868.78	1866.81	3159.61	1291.14	1326.67	953.401	862.079	3860.65	1507.29	3048.78	1345.18	2994.97	4406.47	2858.61	IntSst
61.1759	139.639	251.188	104.367	68.6227	3406.35	179.546	568.75	2332.76	1466.48	3406.09	1078.66	2041.46	570.5	732.754	5991.59	1190.22	3384.55	1372.65	4121.52	4363.68	2997.46	L2/3
68.6458	391.744	149.17	167.402	75.5262	3360.65	179.937	660.237	4429.97	2338.1	4240.87	1266.15	1390.6	703.127	748.817	3511.91	1707.74	3828.05	1313.25	4433.72	4354.9	2688.34	IntPv
57.0398	104.85	258.638	93.8701	61.9531	2987.38	151.63	605.635	2302.22	1379.03	2856.82	1102.07	1927.67	521.934	571.563	3942.56	1157.68	2262.02	1117.77	2868.05	4314.78	2143.41	L2/3
53.1653	105.206	252.341	105.999	69.4454	2737.59	180.531	530.407	2554.19	1342.03	2824.31	1045.89	2254.16	394.56	513.973	3242.54	1057.25	2501.83	1237.87	2819.41	4213.88	2007.28	L2/3
49.6736	94.3523	190.675	84.6855	57.9089	2643.74	155.288	504.977	2616.56	1310	3602.58	1040.29	1855.54	473.117	675.096	3761.94	997.914	2597.56	1252.09	3566.84	4194.54	2831.74	L2/3
81.7796	164.834	356.084	134.589	92.5448	4675.73	214.134	653.625	3598.6	1819.4	4895.08	1346.23	2865.68	642.347	890.956	5643.85	1292.57	3450.79	1506.36	4890.87	4089.81	2555.14	L2/3
64.9953	135.731	352.189	109.452	77.3972	3012.82	207.002	645.908	3430.21	1501.57	3731.37	1195.85	2246.46	487.863	717.196	4122.66	1276.98	3049.13	1206.93	3720.97	4036.6	2422.46	L2/3
85.4128	157.004	352.141	124.926	86.2907	5663.82	199.356	667.933	3379.32	1943.87	4860.03	1362.83	3720.09	604.496	838.492	5843.17	1284.7	3731.58	1705.03	4815.74	4015.64	2571.19	L2/3
62.2466	132.438	306.47	101.287	77.2043	3758.56	176.251	556.459	2921.75	1730.72	3642.46	1129.96	2308.96	521.647	716.796	5297.6	1156.89	3338.34	1604.85	3984.89	3915.96	2646.63	L2/3
91.7655	198.697	182.191	137.483	59.2886	2826.29	148.351	514.666	2226.07	1695.63	2653.67	868.122	1280.83	440.108	573.665	2959.53	937.169	2523.48	1141.32	2641.96	3838.44	2134.85	IntNpy/CckVip
70.736	160.074	313.214	113.139	74.9237	3984.8	226.258	720.226	3759.86	1725.04	3654.7	1126.75	3924.14	494.099	869.987	4918.73	1183.93	3404.27	1455.99	4172.9	3702.75	2228.32	L2/3
69.0892	146.006	369.053	130.533	92.1993	4490.83	201.571	573.9	3021.31	1917.39	3912.26	1359.95	2677.8	618.633	901.457	6187.26	1314.11	3931.56	1745.66	4992.32	3658.16	2923.96	L2/3
49.8127	107.467	166.75	98.9745	61.2895	3580.65	168.949	411.38	2585.8	1313.64	3117.5	985.555	2702.11	525.689	668.568	5128.04	1017.69	3415.28	1175.65	3423.8	3660.79	3064.05	L3/4
66.0046	123.909	335.954	115.712	72.5598	3147.56	184.658	548.25	3451.11	1742.59	3297.49	1120.27	1821.08	505.478	723.025	4444.63	1148.04	2613.43	1417.98	3526.78	3526.75	2325.45	L2/3
46.3592	118.203	154.56	84.3071	61.8572	2580.04	140.772	372.687	2362.88	1157.82	4284.75	1054.75	1658.35	521.218	629.44	6275.9	1099.84	2913.16	998.528	3753.5	4965.31	4100.57	L3/4
44.7876	98.7749	133.947	87.7043	62.8703	2491.22	148.716	335.008	2552.62	1125.4	3775.51	1086.44	1637.07	609.492	601.988	5386.57	1128.4	3004.19	1009.66	3602.2	4855.16	4604.35	L3/4
47.8582	100.096	200.481	83.5491	56.253	2392.36	126.244	434.324	2475.78	1165.09	3623.81	1093.96	1633.58	486.82	640.762	4773.92	1027.79	2773.47	1066.44	3509.03	4852.33	3779.52	L3/4
37.362	95.4803	111.334	71.2498	52.0287	2047.86	142.684	315.636	1908.45	960.062	3315.52	888.993	1835.3	464.081	516.753	4858.96	1017.34	2732.47	811.508	3027.47	4793.62	4813.98	L3/4
44.7518	103.776	176.453	75.9548	49.8802	2881.6	124.545	350.629	2082.22	1119.99	3418.54	929.15	1468.13	509.645	546.798	4275.08	954.481	2307.45	1001.84	2971.18	4766.46	3744.49	L3/4
45.5412	114.671	186.736	72.0051	55.5441	2690.71	135.477	419.341	2254.48	1169.39	3112.33	899.879	2176.71	517.759	563.824	4875.74	902.423	2733.85	1001.38	3192.7	4698.77	3671.59	L3/4
51.9814	130.371	153.081	97.7431	70.5929	2821.84	167.093	665.011	2829.72	1338.96	5143.68	1114.86	1797.46	709.323	709.063	6709.01	1286.58	3333.38	1241.71	4400.09	4666.04	4560.96	L3/4
59.2008	382.239	119.583	157.268	60.925	2541.76	159.654	580.702	5383.05	1835.69	3883.67	1089.39	1369.45	904.84	724.245	3367.02	2407.63	4219.24	1218.38	3670.9	4413.91	3813.73	IntPv
61.567	142.772	178.062	113.338	79.4649	3568.01	202.704	435.285	3239.44	1559.44	5565.34	1262.03	2166.77	971.683	827.481	6506.89	1545.91	4377.14	1361.72	4628.82	4361.36	4791.83	L3/4
59.3463	241.665	132.191	168.968	57.3834	2224.07	151.326	445.464	3274.71	1354.82	2924.07	936.491	2046.75	739.211	1540.66	3032.45	1333.46	2498.91	1227.25	2716.85	4333.34	3893.07	IntNpy/CckVip
54.7272	135.811	221.543	96.125	65.1342	3053.96	139.874	441.721	1696.03	1379.51	3782.07	986.131	1862.48	512.88	677.443	4949.5	1079.4	2690.1	1253.81	3933.87	4257.94	3721.84	L2/3
63.9961	148.788	266.495	119.395	77.8653	4448.67	195.683	574.235	2980.11	1370.79	3917.6	1261.42	2788.42	730.159	681.076	6157.48	1495.45	3756.16	1372.67	4301.09	4066.16	3786.16	L2/3
55.7715	121.876	165.391	103.349	69.1299	3182.85	166.226	451.722	2315.98	1477.34	4540.84	1246.49	1660.99	662.065	679.392	6316.71	1189.66	3135.37	1165.59	3926.85	3961.46	4399.93	L3/4
55.7864	128.867	221.666	101.971	65.2164	2525.49	169.474	398.892	1997.86	1255.69	3048.32	915.918	1916.18	454.166	626.287	4728.58	1018.33	2787.91	1097.49	3740.95	3922.81	3482.45	L2/3
64.6282	147.62	271.419	116.47	81.3959	3440.13	227.77	480.5	3388.27	1525.43	4098.34	1352.05	2258.84	717.54	874.622	5531.36	1401.6	3468.21	1457.45	4424.8	3874.64	3807.53	L2/3
70.4085	153.388	283.41	128.242	78.044	3694.96	192.56	578.741	2779.5	1503.17	4186.08	1186.66	2567.08	599.919	825.77	5851.86	1272.5	3701.48	1440.41	4385.92	3857.81	3587.12	L2/3
54.369	136.755	194.184	102.49	80.9959	3058.85	191.207	364.577	2188.66	1371.37	4980.08	1059.54	1446.64	680.053	763.135	5377.39	1180.69	3126.17	1353.32	4629.37	3787.59	4899.67	L3/4
69.7443	157.705	298.693	124.325	82.824	5807.66	226.033	559.182	3477.55	1716.67	4657.49	1471.95	4267.59	964.251	862.075	8143.9	1739.13	5450.75	1523.93	5434.57	3750.34	3845.19	L2/3
39.6683	115.407	116.277	85.8699	57.5834	2016.63	152.214	381.892	2464.46	992.025	2267.95	928.61	1294.08	617.674	541.659	4985.17	1241.78	2862.76	922.403	2660.32	3723.35	4321.72	L3/4
43.0752	136.443	152.045	99.8545	62.1901	2301.1	166.856	425.981	1991.45	1198.24	2368.83	1026.28	1548.79	687.037	602.776	5165.43	1138.37	2947.89	1080.18	2789.22	3695.07	4186.42	L3/4
48.598	128.968	139.979	105.088	68.3268	2481.17	174.181	368.311	1986.66	1113.13	3622.69	1058.76	1422.34	440.5	667.475	5557.12	1106.52	3007.13	1096.04	3764.33	3659.18	4660.29	L3/4
42.3341	94.2406	122.934	82.1891	60.39	2263.24	147.797	296.736	1977.11	1117.48	3858.44	1163.59	1371.13	550.815	558.863	4639.12	1094.3	2904.18	1146.69	3636.73	3543.68	4972.49	L3/4
56.2414	151.626	210.537	106.694	72.2395	3100.15	174.418	443.472	2504.91	1287.07	3368.17	1048.28	1850.73	534.245	674.383	6153.93	1334.64	4021.37	1162.65	3838.35	3522.59	4541.09	L2/3
68.0229	178.483	246.013	132.207	79.6281	3332.56	193.726	466.444	2653.65	1437.67	3846.91	1055.52	1508.12	611.116	775.793	6339.56	1345.79	3312.34	1365.24	4663.06	3527.32	3845.73	L2/3
51.4242	115.949	141.89	91.9905	68.613	2634.51	164.88	383.742	2304.98	1269.95	3886.92	1028.69	1239.98	521.319	649.094	6744.88	1115.89	3087.65	1155.47	3904.93	3482.82	4731.8	L3/4
43.4395	117.896	144.762	83.5676	54.8502	3012.03	137.053	353.072	1972.36	1338.72	3794.95	1012.71	1556.45	419.612	642.043	6172.25	1038.49	2987.45	1185.74	3852.76	3437.45	4807.39	L3/4
46.6478	121.122	184.692	84.4463	62.2296	3009.56	161.4	378.81	2145.93	991.147	2502.72	897.719	1771.58	377.512	540.783	5166.93	1009.83	2667.1	885.233	2665.03	3433.59	3810.09	L3/4
63.3088	128.905	338.878	110.924	79.0839	3371.23	193.116	507.441	2818.97	1431.81	3699.27	1074.62	2110.4	544.997	702.64	5135.25	1184.58	3025.84	1197.85	4265.43	3423.61	3602.8	L2/3
51.5396	114.743	164.495	108.611	70.3625	2987.21	160.929	516.201	2093.65	1788.99	4609.4	1169.47	1421.82	1089.23	858.87	4146.9	2015.93	3481.3	2038.96	4515.04	4884	6191.64	L4/5
31.1755	72.5791	72.8164	62.4148	46.3665	1559.48	111.078	405.52	2248.69	1369.81	2134.17	1007.03	1195.69	1222.65	455.974	2469.28	1154.38	2511.38	721.989	1978.95	4826.2	5825.22	Sub
35.4308	278.021	79.5506	118.015	47.8178	1689.92	125.269	382.286	2641.35	1050.14	2668.38	885.811	986.212	599.902	530.05	2182.09	1475.34	2815.21	806.962	2507.27	4802.81	5676.53	IntPv
41.9948	99.6955	125.407	79.77	62.7276	2792.17	133.967	398.87	2621.6	1427.79	5311.16	1269.38	1257.99	1127.13	682.29	3921.2	1340.97	3197.63	1385.62	3901.76	4712.93	5484.29	L3/4
43.0975	96.4818	127.341	92.0555	59.9015	2791.75	142.989	382.958	2911.42	1230.17	5595.86	1114.16	1941.59	901.42	733.939	3812.48	1229.76	3905.53	1393.62	4017.76	4583.9	5485.59	L3/4
53.3054	182.113	117.446	679.793	72.6109	2415.59	158.732	486.266	2615.93	1316.78	3493.11	1095.49	1249.95	1004.16	811.393	3062.2	1576.37	3249.18	1272.08	3596.9	4494.91	5747.3	IntSst
46.2336	106.227	140.362	97.9553	69.568	2619.33	151.081	435.458	2646.98	1371.45	4728.2	1260.09	1371.77	1712.25	629.065	3486.55	1389.87	3096.84	1295.04	3362.73	4367.88	5669.77	L4/5
52.1499	105.679	166.681	111.253	80.2836	2612.52	244.756	441.686	2474.14	1551.3	2923.51	1358.3	1507.61	922.182	782.421	3891.1	1816.89	3756.09	1776.69	3801.06	4352.88	6533.71	L5/6
56.7164	111.185	160.973	96.1373	69.4665	3546.87	187.56	343.349	2078.54	1552.57	3005.31	907.5	1407.59	623.98	640.753	3422.89	1390.34	3145.21	1467.49	3662.84	4312.94	6642.88	L3/4
73.9124	162.844	221.328	136.083	98.6175	3929.01	219.303	571.773	3210.92	2216.42	5817.19	1440.05	1936.23	1360.95	1005.49	5451.12	2523.34	4749.77	2490.18	6195.08	4212.04	5959.38	L4/5
38.9551	99.3362	121.806	75.4032	54.5582	2013.4	141.326	306.043	1735.43	1068.75	3834.17	950.8	1008.8	567.943	572.051	4149	1040.08	2464.19	946.579	3117.87	4185.88	5218.97	L3/4
50.5793	405.892	100.797	183.104	64.3514	2047.32	163.746	438.469	2270.24	1362.69	2783.75	1139.6	1142.47	762.281	650.842	2538.1	1723.18	3244.22	1048.77	3065.45	4095.7	6467.28	IntPv
66.8885	149.113	204.167	126.797	94.3487	3079.16	195.063	489.997	2433.07	1774.7	7077.12	1504	1675.56	1635.41	882.053	4982.88	1721.44	4146.1	2102.41	5052.7	4083.2	5931.91	L4/5
41.7352	101.397	121.895	79.8669	61.9161	2293.92	151.204	361.949	1978.92	1089.06	4288.66	1100.3	1263.96	719.563	589.045	3909.35	1237.95	2711.71	1008.67	2915.49	4065.48	5318.95	L3/4
59.6306	165.354	246.691	139.912	101.007	3588.61	314.266	700.388	4377.54	1669.45	6298.51	1459.88	4085.39	2040.1	1115.77	4940.68	1893.87	5320.21	1690.1	5198.68	4017.21	5684.16	L4/5
44.7135	104.922	124.044	90.7494	61.586	2110.05	148.376	327.384	2061.51	960.542	4143.77	944.254	1215.73	587.637	548.532	3854.42	1099.06	2619.63	963.204	3237.66	3980.81	5364.17	L3/4
57.9867	138.266	209.408	117.682	87.4888	4369.44	213.799	566.142	3679.52	3122.95	6257.61	1728.22	1644.58	1375.57	1087.2	4686.53	2296.31	5186.51	2589.57	6571.46	3928.34	6370.31	Sub
62.7475	145.643	212.719	131.498	94.9117	3566.5	217.991	517.48	4511.85	2016.56	7305.35	1785.07	2253.43	1491.67	1003.64	5560.9	2108.05	5668.72	2015.71	5153.33	3916.3	6205.92	L4/5
51.4201	118.892	150.794	101.113	72.1419	2698.94	192.223	339.569	2375.5	1150.48	4738.84	1120.61	1800.41	672.993	669.179	4512.44	1220.04	3103	1164.41	3709.26	3902.46	5305.26	L3/4
45.7018	115.192	151.656	99.0693	73.285	2653.2	189.62	442.062	3134.57	1185.79	4180.61	1191.45	1962.45	727.951	703.625	4591.81	1443.97	3868.46	985.313	3070.29	3885.34	5426.82	L3/4
48.9959	146.129	178.053	117.367	96.1479	2356.35	211.71	456.153	4360.3	1646.12	5189.89	1659.77	1645.27	1745.62	950.671	4231.27	2235.61	4780.3	1603.87	3508.71	3760.31	6007.01	L4/5
51.4587	125.191	166.98	91.1708	74.5621	2727.92	171.761	368.34	1892.19	1239.96	4558.31	1140.73	1314.59	681.379	658.559	5236.92	1177.44	2989.07	1165.3	4057.51	3721.18	5331.28	L3/4
55.517	433.681	128.333	146.381	83.6791	2732.99	191.534	440.986	2813.93	1791.76	3894.72	1131.48	1361.44	827.919	865.413	3807.69	1889.86	3956.23	1308.03	4971.39	3682.17	5864.22	IntPv
51.4077	115.072	157.33	98.2184	69.3599	2553.09	176.485	362.256	1722.12	1125.07	4700.04	1003.9	1339.98	570.207	623.227	3794.06	1002.52	2484.8	1180.76	3841.94	3606.74	5406.99	L3/4
53.1889	114.601	159.585	109.994	75.7272	2436.12	162.723	331.335	1857.17	1348.51	4981.07	1224.05	1130.02	931.326	724.441	3674.51	1373.01	3037.5	1512.79	3907.21	3501.32	6091.96	L3/4
49.4596	113.809	149.196	97.9506	71.0462	2691.13	152.533	328.125	1899.79	1169.87	4664.7	953.44	1166.3	781.599	667.144	3293.81	1027	2660.62	1273.27	3856.83	3440.66	5433.26	L3/4
42.3548	88.4	134.56	80.9888	67.5716	2149.33	164.489	338.397	2872.68	1099.6	3476.53	1172.24	1500.71	725.637	567.141	3949.14	1239.22	3086.29	1041.59	3742.38	4955.36	7458.4	L3/4
52.8986	139.587	154.439	101.838	70.7187	2720.31	192.01	405.36	2436.32	1537.62	4096.75	968.992	1465.01	937.097	754.021	4618.38	2556.13	3681.75	1504.19	4397.06	4917.5	6753.59	L4/5
42.9743	81.856	139.592	82.1475	76.8619	1961.72	241.067	420.883	2740.4	973.437	2894.59	967.841	1448.6	884.216	579.991	3086.44	1148.85	2922.77	1058.81	3449.76	4839.83	7124.28	L5/6
48.3849	105.918	131.659	98.2623	66.8648	2139.52	157.591	350.972	2147.05	1620.12	3118.78	833.095	1102.04	773.885	602.142	3155.23	1757.38	2898.83	1422.54	3528.75	4782.58	6897.24	Sub
42.3347	93.9968	110.936	78.4879	86.5161	2088.08	137.196	559.592	2277.77	1977.63	3741.59	1173.3	1186.8	921.496	615.977	2755.52	1156.55	2732.5	1372.79	3276.04	4775.73	7705.5	Sub
66.7671	569.96	149.38	199.479	95.7217	2913.36	230.084	619.889	3481.15	1760.49	4792.42	1250.71	1551.2	1020.9	937.482	4080.3	2483.85	4406.3	1468.04	5381.82	4746.89	7954.37	IntPv
47.4041	99.1038	152.242	81.9794	68.1691	2337.07	218.543	475.349	2732.86	1105.24	3682.45	1071.15	2346.09	1108.47	888.794	3720.33	1187.47	3729.76	1451.91	4155.39	4688.46	8121.72	L3/4
62.6612	131.207	203.471	123.46	100.455	2834.84	227.831	666.663	4416.27	2390.96	5967.19	1911.93	1746.22	2652.5	1002.42	4470.39	2127.06	4557.18	2208.59	4960.35	4635.19	7621.7	L4/5
49.4942	126.426	149.817	102.367	68.8152	2150.35	173.228	342.998	2304.73	1335.99	3271.34	861.158	1221.84	930.547	619.159	3738.12	2282.53	3534.55	1345.22	3952.7	4447.84	6745.86	L3/4
32.0298	67.7628	67.0291	60.7694	47.9692	1251.75	108.507	392.089	1490.58	2153.34	1797.65	616.331	642.249	335.81	363.902	1553.13	642.197	1641.51	756.009	1876.27	4377.98	6936.86	Sub
58.6878	120.33	199.226	107.301	145.069	2605.47	298.379	509.311	3737.64	1499.85	3590.59	1261.83	1491.22	770.509	790.907	4054.48	1587.57	5691.87	1567.9	4658.01	4379.77	8195.23	L5/6
45.5854	89.0267	166.467	79.4324	70.6712	2379.48	202.691	442.328	2147.61	1071.27	3483.77	1248.99	1575.4	838.823	783.579	3615.85	1163.3	2932.36	1579.54	4073.68	4302.51	8192.53	L5/6
55.3008	103.301	144.31	91.0154	137.011	2168.92	237.555	435.091	2567.17	1259.18	2802.55	1141.68	1730.48	563.741	612.112	3060.65	1217.11	3790.14	1360.48	3683.6	4292.1	7781.85	L5/6
117.952	161.128	198.624	112.638	83.4012	3703.13	239.824	298.275	3006.55	2885.34	4765.61	939.51	2115.15	1051.25	843.367	4890.72	1212.35	4266.18	1587.91	5009.81	4143.96	8164.12	Sub
47.6447	101.337	111.41	107.288	80.5484	1866.15	186.708	463.804	4155.62	1562.71	3172.09	1425.04	1328.06	2548.16	649.096	3346.24	1745.19	3901.07	1094.35	2779.62	4109.72	7061.79	L4/5
51.9245	169.146	119.561	429.001	72.1828	2145.13	170.629	415.651	2299.32	1369.82	3163.57	957.377	1128.06	923.361	858.182	3126.41	1237.41	2814.3	1303.22	3507.52	4053.67	6974.6	IntSst
30.4374	83.198	60.241	211.849	33.0604	1110.01	102.935	340.975	1650.94	670.566	1178.48	664.437	633.391	476.572	428.422	1413.69	939.83	1661.27	638.952	1461.17	4056.9	6894.4	IntSst
62.8585	147.25	217.388	138.118	114.636	2870.13	387.303	468.956	4973.17	1983.5	4563.83	1524.95	3187.34	1230.21	925.538	5593.49	1967.48	5395.04	1682.16	5628.97	4023.25	7853.06	L4/5
55.614	128.123	161.875	122.499	80.733	3049.16	231.384	407.703	3948.89	1346.32	3411.04	1536.63	2668.17	1119.2	664.209	5047.62	1679.16	4882.53	1151.84	3851.87	3976.4	7508.41	L4/5
73.1032	142.232	194.716	113.119	150.194	3301.61	283.45	665.272	2754.23	1597.81	4368.7	1256.64	1746.98	605.314	769.723	4300.54	1568.77	5381.27	1972.55	6937.48	3907.38	8332.96	L5/6
57.2175	106.343	182.318	101.746	144.192	3121.12	249.729	559.166	3817.88	2054.27	4613.22	1384.92	1658.82	920.427	969.988	4188.41	1849.76	4854.14	1939.38	6006.64	3886.56	8046.58	L5/6
64.9389	120.644	191.206	110.601	163.026	2753.76	284.521	512.366	3473.93	1653.92	4006.1	1331.61	1890.61	864.351	881.721	3961.78	1639.28	5348.89	1930.54	5249.67	3872.54	7941.74	L5/6
48.2791	117.211	138.351	101.051	75.1677	1685.43	198.534	323.947	2129.18	1419.89	2247.57	842.797	835.193	1103.65	593.159	2534.05	1086.23	2534.51	1104.8	2854.23	3855.96	6813.18	Sub
43.5665	282.724	84.2835	183.154	57.4714	1676.67	141.884	373.624	2597.37	1259.77	1964.44	994.66	935.388	619.368	546.369	2101.89	1296.34	2802.74	806.882	2027.53	3837.09	6933.43	IntPv
54.5739	120.102	178.009	96.2429	162.223	2422.99	253.654	473.499	2352.83	1178.41	2878.62	1046.96	1365.76	635.695	717.742	3291.73	1374.34	4642.17	1449.32	3988.24	3826.18	8257.79	L5/6
49.1603	103.15	148.585	86.8039	81.5293	2644.43	210.832	457.506	4348.88	1507.51	4184.12	1483.04	1754.28	1403.79	821.197	4808.36	1786.01	3794.09	1465.77	4521.69	3807.67	7762.37	L4/5
37.3955	90.3029	86.1711	83.8131	61.3249	1230.14	145.629	262.936	1533.42	2165.04	1592.16	580.596	662.944	474.416	377.25	1593.75	694.977	1794.28	804.245	1746.66	3728.26	6978.13	Sub
45.5362	99.7799	128.937	86.3566	68.9309	1941.2	190.44	326.887	2208.67	1575.67	2904.13	798.369	1134.79	1031.45	512.265	2669.52	928.787	2647.47	985.782	3207.43	3621.4	6839.32	Sub
52.7766	116.034	150.213	94.2413	141.102	2689.54	209.756	429.138	2612.38	1416.09	3147.95	1056.02	1237.72	644.565	744.813	3578.6	1341.3	4582.02	1445.56	4245.39	3577.1	8137.55	L5/6
66.8991	115.973	235.295	119.277	156.81	3050.81	372.907	499.509	3237.5	1485.44	3912.52	1173.4	1469.71	1028.29	969.877	3650.29	1482.97	4350.25	1669.71	5350.46	3543.71	8005.43	L5/6
57.1988	131.365	156.281	128.346	93.6337	2642.53	250.553	399.529	5335.1	1452.33	3307.32	1511.47	1963.42	1143.87	782.488	5758.66	2173.72	5580.05	1076.34	3947.64	3540.21	7665.34	L4/5
62.9476	138.57	203.8	113.11	95.4649	2914.16	317.499	429.678	2636.25	1264.2	3602.66	1109.73	2303.39	767.662	710.636	4533.76	1395.14	3707.27	1406.25	4987.84	3469	7818.77	L4/5
59.015	145.636	166.39	114.592	94.5225	3494.96	280.507	412.026	3394.59	1479.46	3522.38	1162.79	2494.99	998.215	734.267	4759.88	1600.69	4858.19	1165.66	4165.96	3457.35	7676.6	L4/5
21.6882	58.1098	39.4312	47.9553	34.6221	2816.57	84.1758	215.081	654.279	2525.25	1002.46	333.983	789.841	268.473	2540.65	3256.91	502.746	2514.04	2323.44	3048.24	4813.12	9371.64	IntNpy/CckVip
22.2735	53.5451	36.2679	46.8947	30.8031	3740.41	83.2372	303.136	405.303	3581.6	841.409	248.305	514.784	225.56	3227.97	4541.66	358.75	3587.99	3341.69	5051.47	4730.22	9390.52	IntNpy/CckVip
40.0945	83.2018	125.703	70.8577	105.993	2623.77	161.249	547.818	2147.12	1345.05	3315.56	1110.49	1258.97	667.192	834.87	3446.69	1289.1	3154.53	1956.36	5246.38	4565.81	8629.69	L5/6
56.788	101.167	185.8	92.7277	150.168	1671.85	231.558	516.341	3392.33	1013.94	3924.02	1472.04	1598.9	934.199	597.104	2314.67	1675.17	1962.56	1432.24	2623.08	4338.44	8809.7	L5/6
30.4481	70.9673	65.3514	62.9027	58.3393	3349.53	148.225	295.427	936.881	4097.71	1171.67	858.091	882.709	446.654	3398.24	3761.47	930.679	3830.52	3513.59	3451.35	4319.72	9098.98	IntNpy/CckVip
45.5707	171.342	112.627	255.74	66.6175	854.041	171.029	231.672	4178.83	421.14	3220.13	1298.63	2079.69	995.639	363.679	883.539	1528.49	1685.46	735.136	867.02	4235.55	8670.55	IntSst
56.662	124.542	193.665	93.4876	151.459	4146.87	257.904	2956.64	3380.91	4234.15	3763.44	1322.02	2329.18	1028.39	2859.37	6397.38	1570.2	3107.57	3556.54	6693.01	4220.38	8987.96	L6p1
62.6275	125.319	207.502	124.082	178.523	1404.77	231.758	473.054	4559.96	1483.69	4862.92	1740.75	2612.98	1098.24	1332.42	1606.61	1887.52	2411.21	1766.01	1805.92	4079.57	9030.95	L5/6
48.2323	96.4271	173.311	90.7141	137.282	1600.2	227.477	437.077	4189.12	1001.44	2963.04	1198.05	1430.6	1269.9	816.594	2594.4	1546.26	2974.95	1635.66	2355.74	4043.76	8715.15	L5/6
28.2166	67.8437	53.1243	58.8814	41.2356	3959.8	107.335	2681.51	672.596	3439.76	920.241	329.01	586.882	274.563	2666.53	5729.11	521.338	5750.23	3336.12	6900.16	4009.04	8857.08	L6p1
39.0232	95.8763	108.704	90.6176	72.9704	2298.75	197.103	915.496	1043.13	2643.1	2162.89	870.838	975.622	586.96	2278.68	3007.7	1023.84	6144.64	2610.63	3308.21	3994.81	8954.89	Sub
74.4978	168.193	258.394	139.248	188.371	1286.05	365.925	281.937	4354.49	1123.42	5480.54	1723.86	1791.56	1252.48	1114.28	1436.85	1849.05	2126.79	1475.61	1420.14	3931.33	9000.73	L5/6
60.397	134.307	251.226	147.778	142.636	992.518	500.533	224.729	4204.19	716.495	4260.05	1676.42	3286.41	1166.53	722.278	1163.42	2135.05	1688.75	1087.23	1071.44	3866.92	9018.27	L5/6
64.4323	122.858	208.727	113.548	175.127	1493.57	262.95	366.123	3402.17	1591.57	4506.33	1545.22	1846.59	904.342	1504.75	1817.9	1695.2	3500.51	1762.16	1828.89	3839.62	8916.8	L5/6
40.5653	36.6241	92.671	65.1751	51.7516	696.647	139.319	381.075	281.687	717.093	3488.06	1185.62	1293.08	917.159	240.49	2574.73	1465.51	3305.96	1758.83	2491.9	4871.89	10398.9	Sub
23.5503	288.173	35.5834	50.7914	34.5935	947.001	114.922	281.112	418.651	493.05	602.42	255.876	651.992	205.68	273.627	1075.87	433.377	1095.13	571.152	1209.86	4443.83	10792.4	IntPv
34.0939	76.2773	47.2115	223.071	42.1916	551.105	123.546	259.814	3527.01	281.59	766.526	404.574	623.197	212.091	156.813	462.19	488.64	627.242	352.894	416.8	4059.08	10541.6	IntSst
29.1412	282.336	44.7364	57.4527	42.1386	1694.88	104.924	210.264	1164.2	1550.69	936.152	507.868	607.357	220.223	1436.58	2297.1	619.485	2591.97	2046.09	2447	3944.3	10979.3	IntPv
38.035	260.462	63.4273	39.446	47.424	417.165	122.005	234.652	175.645	279.623	1636.91	635.445	823.674	325.046	217.842	970.313	905.684	1427.58	549.545	740.042	3877.78	11293.1	IntPv
55.0672	59.2797	163.055	56.0044	84.1503	1526.44	242.537	394.798	355.887	1083.53	3895.21	1410.63	1549.15	943.13	576.199	1733.91	2131.01	1753.06	1101.26	2005.67	3867.81	11522.9	L5/6
31.4016	565.426	48.4638	669.445	44.2373	1788.08	119.67	216.588	6847.2	1741.87	947.468	592.737	664.2	218.044	1740.84	1664.58	663.261	2008.63	1719.99	1523.31	3809.25	10918.3	IntSst
45.4458	60.3316	59.5063	61.7064	51.3471	1512.03	134.542	241.717	286.11	1754.81	1118.24	725.443	648.45	248.372	1687	1937.11	894.848	1944.47	1788.17	1762.59	3684.3	10681.1	IntNpy/CckVip
30.5467	67.1669	62.2678	64.286	40.3878	1763.76	104.055	190.879	261.172	1629.78	919.227	285.024	587.08	154.034	1654.39	1489.24	486.588	1393.42	1334.42	1366.81	3555.67	10565.3	IntNpy/CckVip
57.6575	79.8846	152.771	67.6897	55.94	1920.35	115.653	302.264	1130.29	867.771	3630.2	656.292	1158.07	446.172	591.384	2423.31	956.535	1814.48	2545.44	3649.1	4913.32	11919.5	Hip
65.828	80.9605	170.307	74.4067	74.4421	1857.04	147.657	321.682	2297.08	1008.1	3011.23	915.828	1405.15	673.102	741.077	2826.63	1562.78	3238.61	2919.81	3431.21	4890.94	12291.8	Hip
54.1211	73.6156	158.949	57.7723	61.1225	1747.4	124.018	329.583	1803.69	837.947	3107.93	835.73	1687.15	692.873	695.563	2571.38	1269.68	2319.4	2989.93	3332.39	4858.4	12386.3	Hip
47.3159	135.8	103.565	134.699	56.4431	1530.84	135.246	333.455	1792.2	975.888	2465.92	907.424	2422.91	771.237	1435.46	2527.69	1008.79	1965.28	1545.49	2698.43	4801.32	12639.2	IntNpy/CckVip
63.6973	78.5007	181.272	69.1428	65.8727	2113.46	126.713	356.46	1599.35	1080.28	3830.83	830.957	1674.05	619.981	831.237	2992.94	1218.57	2705.44	3330.4	4228.26	4779.68	12315.5	Hip
37.3306	95.3542	98.4291	89.6147	59.8644	1735.57	174.234	329.512	2187.12	1697.89	1967.03	1041.38	1363.76	780.397	584.899	2449.8	2066.51	3223.28	1886.47	2366.56	4488.87	12297.5	Sub
88.051	154.291	211.819	146.897	113.841	2730.38	239.731	473.343	2623.9	2353.27	4973.14	1513.95	1935.78	1254.05	1207.82	4460.41	2327.35	3721.04	3625.52	6482.07	4337.18	12838.9	Sub
52.1781	88.5446	114.981	79.4212	61.3687	2183.54	145.048	324.541	1541.12	1724.45	2885.48	971.965	1196.71	708.907	760.207	2954.78	1385.08	2302.04	2460.42	4004.01	4306.92	13246.4	Sub
43.3626	78.3359	104.86	68.9705	62.7384	2006.14	144.869	354.685	2094.07	1991.35	2323.38	1095.09	1194.08	727.921	705.091	2866.22	1900.16	2878.33	1908.31	3404.56	4289.85	13092.1	Sub
57.7781	150.685	145.445	186.009	92.904	1904.8	203.883	444.93	3872	1452.96	2466.58	1283.42	1394.92	1318.99	4134.29	2953.72	1952.31	2966.63	1684.11	3090.88	4263.56	12767.4	IntNpy/CckVip
39.9148	76.0008	118.843	66.2255	52.5417	1349.39	170.4	348.751	3440.27	950.038	1615.26	891.478	1122.73	568.172	489.053	2200.53	1838.54	3896.78	1541.78	1892.49	4247.23	12163.6	Hip
53.4117	126.713	143.356	109.263	76.2647	2317.19	196.671	354.056	1773.04	2199.85	3627.69	1125.22	1472.68	938.305	855.327	3981.77	1889.37	3368.47	2564.85	4441.35	4207.42	13316.5	Sub
84.5691	135.553	195.589	107.127	96.24	2934.16	191.643	452.814	2051	1736.41	5058.67	1070.18	1665.17	814.271	954.373	4320.28	1732.6	3373.81	2871.97	5663.1	4189.58	12239	L4/5
81.4832	188.69	228.193	161.604	119.986	3336.98	269.284	534.547	2804.99	2917.92	5684.6	1493.01	1978.76	1310.49	1225.85	5225.1	2681.38	4582.29	3275.77	7272.78	4066	12651.4	Sub
67.8106	573.695	159.715	188.41	80.5535	2587.53	177.137	540.989	2989.75	1316.36	4396.72	1089.47	1522.3	954.584	849.759	3459.54	2239.27	4554.74	1367.33	5136.35	4016.74	12204.2	IntPv
40.886	87.5127	98.1457	85.858	58.3128	1772.15	166.114	278.361	2640.97	1368.79	1870.41	1005.84	1067.49	499.43	646.537	2504.34	1785.31	4829.95	1664.46	2484.14	3952.34	12982.7	Sub
46.6824	136.394	142.539	123.601	86.6571	2264.69	278.558	344.767	3216.22	2324.45	2982.13	1313.16	1511.81	899.117	860.947	4596.48	2772.85	5850.88	2598.81	4475.41	3960.55	13288.9	Sub
43.4909	98.726	102.891	83.9587	73.2552	1712.11	151.155	395.145	1196.36	1932.9	2694.28	642.984	793.747	750.432	504.498	2063.61	898.079	1726.52	1097.05	2941.02	3931.02	11905.1	Sub
78.1737	141.73	200.968	127.331	102.186	2717.95	215.759	446.233	2525.63	2139.14	5113.28	1164.6	1666.46	966.829	997.542	4485.47	2377.75	4136.91	3331.01	5913.8	3784.8	12088	Sub
61.8968	113.584	107.857	81.9291	52.4506	2850.29	98.731	327.62	781.176	2068.63	3394.79	701.802	950.911	394.472	619.443	3034.96	713.132	1252.93	1327.43	4112.36	3745.24	13381.2	Sub
52.1071	123.124	137.853	114.798	75.7696	2201.99	205.85	349.207	1992.37	2416.13	3377.07	952.662	1493.94	921.751	779.116	4105.31	2238.93	3559.21	2497.5	4749.47	3682.83	12936.4	Sub
30.3852	79.5428	82.1946	72.7301	69.0531	1162.83	152.331	313.82	1372.38	1583.7	1724.74	645.852	749.836	874.433	405.388	1773.07	1045.65	1742.06	889.819	1908.79	3563.82	12003.5	Sub
92.547	279.311	219.436	314.202	119.98	2874.72	315.198	687.166	4917.98	1993.8	3959.51	1563.56	1611.93	1432.42	5323.9	5763.43	3327.62	7002.24	2533.25	5980.33	3531.92	12950.4	IntNpy/CckVip
50.6204	117.68	120.056	101.291	79.0278	2520.59	172.962	341.701	1539.06	2549.76	2905.14	1076.69	1435.03	780.625	823.259	4205.86	1929.89	3430.38	2438.8	4759.53	3472.54	13211.2	Sub
73.1485	155.482	192.411	132.102	98.2825	2799.25	225.33	425.29	1634.42	2453.05	4466.96	1188.92	1418.71	1035.61	1394.22	4573.93	2027.6	3684.92	2940.5	6137.06	3467.35	12919	Sub
38.7278	88.9484	86.7541	83.4959	67.5306	1939.9	152.578	324.745	1320.62	1905.18	2847.95	895.494	1075.59	583.857	237.846	3169.29	1625.92	2652.28	2117.94	3889.85	4952.61	14914.7	Sub
63.1678	91.4902	178.378	78.8925	60.9334	2073.29	164.644	336.134	1516.6	818.244	3147.74	864.473	2092.01	578.941	295.679	2788.11	1175.12	2852.1	2351.02	3279.36	4806.68	13521.8	Hip
64.3249	144.033	147.498	123.091	83.5383	2872.18	193.845	526.346	2361.87	2724.25	5500.13	1284.06	1929.2	1111.45	201.269	4623.56	2704.37	4400.74	2702.59	6240.69	4755.89	14418.7	Sub
53.7676	85.2257	122.54	76.4217	57.601	1905.35	154.831	338.273	1464.74	1127.53	3304.46	882.995	1393.56	557.25	197.655	2646.83	1137.57	2464.05	3047.67	3419.29	4592.95	13684.2	Hip
48.9344	110.622	109.981	102.674	85.142	1935.96	213.072	362.95	2300.01	2177.53	2844.85	1182.88	1471.19	798.564	142.172	3611.35	2036.05	4592.34	2182.32	4013.87	4550.49	14440.3	Sub
38.9557	72.0603	103.401	73.1275	48.8797	1969.54	129.859	299.472	1480.93	1525.48	3123.39	949.599	1230.9	616.739	229.881	2808.61	1276.65	2416.75	2249.68	3409.22	4244.36	14860.5	Sub
56.7383	147.371	136.12	117.428	76.5627	2301.7	214.526	476.275	2700.16	3033.88	2821.25	1570.99	1790.1	841.707	222.059	4049.26	2760.2	4265.4	2441.03	3751.44	4217.55	14053.7	Sub
59.3286	120.311	139.515	119.196	80.6063	2434.27	190.441	392.122	1873.27	2599.57	3758.73	1042.67	1511.6	991.72	203.883	3666.65	2444.59	3113.64	2396.6	4508.15	4118.13	14210.9	Sub
78.8491	192.205	171.557	163.242	105.697	3339.78	249.938	516.173	3078.36	3757.57	4558.55	1553.82	2045.13	1128.15	197.828	5300.6	3389.8	4963.03	3286.62	6437.43	4104.66	14871.1	Sub
64.0823	151.175	169.041	163.831	101.099	2839.48	232.179	466.307	2170.14	2876.13	4806.99	1089.4	1601.37	975.929	222.325	4850.16	2406.52	4897.55	3149.6	6396.8	4040.05	14986.5	Sub
62.2885	149.992	185.708	147.862	99.4259	3080.31	262.045	507.535	3787.63	3578.39	4221.84	1666.53	1942.4	1226.22	172.424	5509.81	2966.27	5662.29	3655.45	6632.23	4013.23	14788.4	Sub
32.1216	77.6067	56.212	68.7961	44.7236	1140.95	121.013	215.491	466.988	644.268	1131.34	558.469	659.85	220.461	5201.24	1386.87	667.273	1348.14	758.297	1504.64	3889.51	14027.2	IntNpy/CckVip
38.7346	101.336	124.111	115.62	81.1416	1569.2	236.997	294.586	2652.82	2078.65	1491.44	1162.56	1271.63	629.37	302.09	2818.81	2360.45	4570.63	1775.16	2548.26	3748.13	13688.1	Sub
51.8125	118.965	123.37	119.334	80.8463	2180.98	210.867	369.678	2581.14	2892.31	2688.95	993.521	1492.5	829.507	188.625	3530.43	2425.29	4962.9	2481.27	3789.2	3567.23	14349.7	Sub
54.9631	126.873	119.036	122.073	87.0048	2220.1	208.783	339.617	1818.91	2344.17	2670.84	895.749	1182.49	778.981	405.557	3433.35	2185.86	3336.26	2374.4	4247.37	3482.36	13787.7	Sub
51.57	118.813	120.887	121.402	82.2838	1999.42	174.285	297.769	1521	2037.38	2326.32	752.121	1065.14	776.551	238.016	2778.88	1778.48	2555.65	2066.54	3563.71	3450.93	13686.4	Sub
57.3244	131.454	135.416	123.738	90.7856	2348.3	188.157	290.015	1595.27	2205.71	3164.32	730.951	1012.64	638.11	288.912	3176.14	1771.3	2979.82	2092.26	4512.18	3420.65	13480.9	Sub
69.5243	100.609	242.413	57.9238	76.5432	2093.14	230.519	441.52	533.181	439.712	4205.76	1333.85	1703.49	906.741	804.557	3728.35	1875.69	3196.1	478.534	4185.69	4075.96	15469.7	L5p1
60.7177	98.4033	162.186	45.7257	88.8367	2013.94	210.191	402.494	902.754	800.15	3318.81	1437.16	1584.89	809.693	859.631	3436.16	1987.51	3467.32	413.295	4017.02	4034.36	15388.5	L5/6
57.6969	111.316	157.044	61.3297	84.5974	1776.39	237.148	304.472	178.027	276.55	2591.2	923.021	1224.47	691.85	786.889	2803.89	1719.68	3473.78	553.471	3998.81	3865.39	15192.3	L5/6
33.7719	74.2298	63.1271	142.114	47.0922	1207.81	111.452	212.546	2594.64	2759.76	1540.9	523.435	665.294	270.698	437.231	1388.18	540.092	1240.86	2049.35	1914.65	3803.9	15687.4	Sub
207.016	69.5201	74.7325	75.7807	46.4936	1467.38	127.473	229.498	821.301	630.249	1568.81	560.169	833.564	242.307	426.808	1505.56	751.643	1455.87	936.962	2328.11	5424.49	15989.4	IntNpy/CckVip
44.1596	129.002	128.628	322.166	64.7075	2009.55	130.675	337.976	1510.82	1173.59	3537.03	1154.39	1125.03	886.272	193.3	3565.13	1004.22	1969.24	1385.95	3839.74	6441.01	14263.4	IntSst
65.6307	322.499	173.515	328.88	89.0378	2633.23	301.639	593.459	4966.74	1670.76	5997.22	1263.63	1368.39	1503.04	286.991	4791.06	2312.81	5386.85	1906.64	5704.48	5712.05	13846.5	IntSst
27.8533	73.4967	45.7834	61.0898	35.738	953.068	105.806	195.366	421.588	500.602	1124.16	380.335	617.536	218.801	8459.66	1030.94	416.883	1077.88	669.892	1253.69	5641.06	14000	IntNpy/CckVip
70.1953	192.631	166.045	341.669	136.906	2736.28	255.865	701.323	7919.76	2539.69	4550.1	1505.59	1447.89	1717.26	209.302	4229.33	2549.68	6397.72	1602.55	5488.84	5618.88	14679.7	IntSst
51.5806	62.9934	139.706	58.2325	50.1808	1527.71	126.317	289.017	1507.09	927.481	2948.4	792.707	1271.94	516.74	604.515	2203.22	996.772	2429.41	3101.53	3184.08	6622.09	11916.2	Hip
74.2754	84.396	261.071	86.6737	75.4492	2183.72	174.492	399.352	2682.87	1343.69	4119.43	1096.05	1788.58	735.838	1026.3	3624.98	1824.6	3902.95	5155.02	4857.88	6562.96	12281.5	Hip
63.9551	87.2742	256.256	83.1611	69.0322	1919.24	164.458	342.359	2344.49	1125.18	3930.4	1008.15	1735.64	755.228	927.555	2904.5	1558.7	3030.28	4318.39	4400	6553.83	12078.1	Hip
80.0967	106.943	260.125	93.4905	85.2868	2435.99	187.529	414.446	2722.44	1265.76	4843.36	1200.19	1932.95	861.211	1199.33	3792.43	1807.13	3657.97	5375.92	5331.65	6497.8	12220.9	Hip
75.1585	102.152	246.36	100.622	84.3068	2406.41	208.511	424.298	2735.07	1358.84	4416.78	1219.88	2090.43	1035.93	1106.56	3931.45	1912.89	4107.75	4740.39	5236.77	6495.62	12571.5	Hip
63.7098	87.5282	239.917	81.7106	74.2678	2129.09	186.191	376.576	2940.45	1274.33	3623.86	1120.13	2039.8	917.187	981.3	3116.5	1794.06	4149.32	4928.16	4512.58	6473.19	12087.9	Hip
49.7648	78.7377	159.558	68.8419	56.4409	1654.55	128.807	270.949	1414.76	841.257	3092.66	794.717	1218.37	646.52	602.674	2283.58	1111.1	2413.56	2515.41	3340.49	6441.42	11892.3	Hip
72.3039	95.4242	268.886	87.5197	79.648	2798.4	187.407	402.211	2630.92	1368.66	4319.98	1147.4	2223.79	913.49	1117.35	3792.39	1722.93	4110.31	5077.48	5061.01	6393.51	12160.7	Hip
107.752	122.352	313.043	110.396	100.613	2607.82	253.254	457.094	3327.95	1458.13	4811.21	1365.88	2495.71	1187.22	1276.31	4043.49	2471.03	4891.72	5732.32	6385.98	6392.27	12555.4	Hip
69.9471	93.6048	270.893	93.0981	75.3069	2476.73	202.054	420.825	3159.05	1336.54	4666.2	1315.83	2171.34	1017.86	1212.09	3611.34	2022.97	4537.27	5598.8	5226.15	6372.72	12381.8	Hip
89.4713	110.321	286.099	102.122	88.5002	2632.46	197.264	458.366	2999.21	1529.09	5327.45	1178.97	2326.88	823.847	1190.39	4068.71	1722.59	3900.64	5512.66	5879.85	6310.33	12599.2	Hip
52.4956	75.0404	150.602	65.002	55.8832	1903.72	136.672	368.988	1784.68	1006.06	3176.04	885.064	1254.87	608.945	746.185	2549.4	1288.69	2800.33	3615.05	3349.73	6302.08	11967.5	Hip
81.4205	105.581	263.434	96.0626	86.5138	2513.88	201.112	436.008	2996.98	1417.63	4874.9	1150.54	2085.9	922.918	1146.46	4125.11	1929.62	4479.84	5582.32	5815.92	6273.69	12317.5	Hip
95.5593	115.309	309.414	101.878	89.9861	2619.78	230.353	463.075	3857.14	1546.39	4453.11	1356.41	2338.64	753.245	1177.23	3814.98	2055.87	5299.81	5297.09	4657.61	6284.91	12786.3	Hip
74.8652	95.9543	266.594	88.9587	79.6809	2745.93	195.096	424.022	3447.28	1487.56	4574.88	1379.39	2495.31	929.721	1121.04	4103.85	2087.38	4644.74	5681.69	5830.28	6276.32	12189.4	Hip
81.2461	106.963	286.557	102.791	84.1656	2408.45	192.842	428.792	2758.89	1406.24	4699.47	1145.41	2101.26	895.002	1165.35	3682.29	1747.67	3717.09	4795.56	5019.08	6232.81	12498.8	Hip
63.1412	88.5244	206.927	77.8852	72.3392	2124.24	153.006	383.233	2330.95	1203.2	3799.74	1021.03	1603.16	860.142	931.069	3487.82	1470.08	3445.49	4317.23	4305.38	6227.97	12114.2	Hip
95.3847	131.4	252.139	108.662	86.8212	2569.22	214.044	458.658	2392.86	1570.55	5335.52	1199.75	1948.61	939.56	1277.1	4164.87	1786.54	3403.58	5289.97	5818.31	6191.52	12258.4	Hip
62.1199	93.5515	174.17	80.0348	74.9865	2327.14	158.57	424.544	2165.26	1382.91	4316.75	1060.15	1644.38	891.011	927.622	3581.2	1447.1	3165.72	4266.57	4622.53	6130.88	12014.7	Hip
63.5488	96.1473	208.371	86.4595	74.3968	2028.75	172.94	372.395	1893.36	1196.34	3593.01	987.209	1587.14	760.159	849.464	3226.26	1499.06	3076.41	4015.52	3909.92	6081.59	12119.6	Hip
90.8559	122.449	276.985	110.357	101.209	2708.63	230.543	462.909	3256.93	1368.09	4748.84	1421.38	2227.18	943.619	1112.73	4114.66	2153.51	4700.05	5124.12	5522.88	6018.8	12321.8	Hip
38.8911	69.4974	125.941	66.5715	53.6969	1408.93	127.974	249.732	1219.5	715.623	1985.63	690.622	1173.92	395.366	523.014	1896.62	993.885	2334.24	2492.13	2359.71	6003.26	11894.4	Hip
113.016	192.655	299.725	134.342	113.984	2776.3	263.408	535.706	3319.64	1669.27	5077.84	1421.61	2534.52	1037.17	1208.96	4067.93	2291.54	4940.45	4835.74	5465.82	5972.39	12540.4	Hip
63.8657	103.51	224.837	92.7576	73.4366	1936.15	180.825	352.201	2497.09	1178.45	2924.16	987.269	1606.32	681.836	819.085	2858.01	1564.9	3334.95	3664.08	3327.67	5875.92	12594.6	Hip
47.3935	86.1253	151.189	75.5471	59.5596	1504.14	151.073	305.932	1687.59	1012.22	1796.25	1165.29	1474.27	620.454	727.701	2107.1	1479.13	2790.84	2441.68	2433.87	5872.02	12477.8	Hip
97.0102	122.356	244.27	109.314	90.6218	2596.41	197.126	459.584	2168.36	1412.9	5315.8	1082.93	1975.75	878.957	1176.11	3733.17	1553.07	3102.34	5879.74	5702.16	5819.38	12353.9	Hip
56.8545	87.7255	154.862	76.3938	68.6328	1998.59	136.623	379.582	1458.04	1120.09	3522.37	815.773	1351.03	673.857	733.907	2791.7	1167.38	2317.11	3191.82	3683.25	5814.35	11928.9	Hip
101.331	129.413	386.79	115.691	100.097	2397.41	270.847	419.905	3582.79	1387.54	4570.82	1205.03	2154.43	973.728	1275.59	3753.96	2114.65	5231.93	5638.03	5424.03	5770.13	12770.7	Hip
99.7501	135.41	332.269	116.972	102.967	2524.44	254.658	436.574	2682.18	1501.13	4544.62	1344.78	2283.1	917.933	1210.45	4215.22	2098.91	4466.47	5709.18	5213.78	5729.86	12645.1	Hip
115.363	133.068	309.385	127.317	111.525	2721.58	259.65	516.387	3350.76	1683.09	5372.65	1355.5	2099.15	1061.91	1270.5	4284.47	2300.1	5178.8	5913.45	6036	5705.93	12474.6	Hip
75.6608	94.5017	214.981	89.0151	72.8989	1827.96	181.599	305.365	1553.36	914.358	3269.02	781.762	1620.53	716.067	726.67	2506.58	1208.85	2382.88	3830.51	3624.55	5552.94	11872.3	Hip
91.1136	136.672	347.358	116.283	99.0179	2759.62	234.543	455.859	2963.24	1493.82	3971.59	1245.13	2171.99	952.045	1279.09	4131.9	2146.69	4925.76	6142.89	5549.5	5543.29	12636.2	Hip
72.9186	108.013	185.044	101.853	80.7768	1685.32	218.197	342.115	1857.09	952.134	2110.75	802.713	1411.4	738.213	758.058	2454.75	1561.11	3067.91	3101.59	3077.21	5548.9	12926.5	Hip
83.718	111.01	249.748	104.117	104.721	2451.92	256.718	438.578	3036.63	1522.2	3883.69	1325.92	1859.01	1009.97	1107.45	3888.03	2209.09	4651.19	5167.78	5110.1	5470.12	12699.7	Hip
44.9881	75.9291	129.568	75.1793	61.7868	1880.36	145.163	326.467	1032.85	982.518	2012.9	723.75	1371.24	603.335	706.663	2531.23	1008.88	2254.21	2668.75	2733.66	5390.22	12513.1	Hip
73.9166	103.801	251.789	103.206	82.1832	2285.19	193.885	306.829	1780.12	1258.41	3645.71	768.475	1604.3	563.945	1029.54	3303.16	1136	3182.44	4926.86	5266.54	5358.36	13253.8	Hip
47.0066	70.7763	123.175	67.7165	60.2392	1486.49	177.455	330.331	2963.82	1005.32	2045.93	1106.18	1315.47	742.626	710.126	2334.86	1860.64	3656.01	3021.83	2512.81	5359.66	12874.5	Hip
93.3069	124.743	248.954	116.009	88.8327	2085.18	240.143	366.455	1763.8	1116.73	2958.72	935.84	1573.41	777.875	1002.14	3339.29	1526.89	3230.84	4562.85	4568.15	5256.3	12966.3	Hip
60.5228	86.3986	177.695	80.7333	67.5606	1453.66	157.232	262.637	1532.99	932.239	1839.02	858.354	1345.36	543.522	721.934	2313.27	1374.22	2923.24	3474.14	2313.74	5169	12883.6	Hip
87.4036	119.256	241.314	107.9	93.797	2528.93	182.823	401.692	1682.79	1414.21	3887.18	972.889	1633.04	743.076	1080.52	3666.1	1490.2	3166.2	4493.58	5409.25	5107.1	12588.9	Hip
13.3036	80.0534	179.608	82.979	68.7304	1036.69	159.337	141.493	1370.42	1027.25	2007.06	895.968	1401.97	707.137	982.311	1152.71	1526.73	1238.81	930.62	1020.1	6148.36	11441.8	Sub
4.37432	53.8244	31.1839	71.8873	29.3236	1796.42	81.8373	293.2	284.847	1935.01	666.579	213.63	581.427	195.499	2284.15	2502.36	315.003	2916.35	2360.15	2476.75	6084.05	10448.9	IntNpy/CckVip
10.6646	62.2371	60.7604	77.8556	39.5908	3132.1	131.079	305.105	2102.71	2377.44	1439.06	529.791	684.146	446.674	2252.52	2997.31	745.944	3200.94	2438.21	2517.38	5840.57	10440	IntNpy/CckVip
16.0551	131.376	203.931	426.778	113.632	3001.05	265.605	351.118	3821.88	2365.25	5301.72	1487.14	1511.82	1743.63	2420.43	3530.83	1777.44	4115.35	3397.11	3341.84	5732.26	10461.7	IntSst
7.46514	128.577	149.641	365.057	101.435	2302.67	249.877	278.79	3404.95	2235.8	2798.38	1302.43	1205.43	1187.82	2448.81	2710.74	1754.9	2935.08	2706.04	2645.7	5638.09	10490.6	IntSst
16.9477	140.247	204.956	842.785	122.468	1255.07	328.519	222.417	4166.15	1184.42	5369.99	1612.76	1592	1819.44	1261.39	1882.75	1985.13	2401.15	2331.16	1997.13	5623.16	10638.1	IntSst
25.5846	113.449	164.757	125.23	105.396	1221.24	260.808	210.463	3002.63	954.124	2755.82	1625.06	1172.86	1961.51	914.249	1616.78	2296.05	2023.27	2447.26	1456.18	5523.87	10694.8	L4/5
8.15372	102.446	120.529	46.6698	81.4976	1642.12	262.891	217.943	4358.11	1699.55	2306.04	1064.68	1026.56	1245.48	1906.19	2027.08	1762.65	2154.65	2351.13	1931.53	5497.09	10509.6	Sub
76.0453	55.7502	36.6579	51.5146	31.8947	2223.55	85.6266	334.836	335.391	1442.99	787.666	351.228	461.611	189.64	964.578	2808.99	387.391	2813.84	3204.65	3819.14	5178.71	10218.6	IntNpy/CckVip
40.6751	141.941	171.131	90.2203	70.5549	4628.15	260.161	450.637	712.577	1037.06	3938.84	1117.71	4182.33	1004.28	871.459	3595.31	1227.99	4434.41	1345.61	4179.28	6034.57	8679.57	L5p1
50.5801	44.5989	208.057	106.666	146.394	2839.97	289.82	442.316	459.761	1530.88	4395.42	1224.39	1413.84	1175.98	789.864	3909.41	1255.33	3582.52	1929.41	5025.16	5994.98	8759.86	L5/6
45.4909	65.118	180.297	96.9726	85.4045	2851.87	303.136	498.304	243.169	1186.69	4589.33	1251.34	4804.3	1149.63	888.144	4489.36	1376.13	4941.54	1505.46	4801.84	5916.25	8611.63	L5p1
34.5925	120.338	99.2048	87.1084	75.4504	1532.22	176.836	1487.75	2322.8	982.546	1709.66	1252.77	1148.92	1181.09	506.13	1952.7	1650.96	3816.49	936.286	2489.44	5857.45	8985.04	L6p1
70.3252	83.4975	254.922	148.409	182.876	3762.14	351.378	940.445	2701.05	1977.6	5599.89	1774.64	2136.31	1986.78	977.292	4428.21	1879.33	5477.24	2341.01	6912.74	5782.28	8942.16	L5/6
36.7882	76.4556	115.724	70.2199	107.099	1671.04	140.324	412.205	322.937	1096.25	2789.26	1059.94	1023.75	725.972	490.562	2584.4	1149.59	2795.03	1256.93	3189.93	5708.22	8581.76	L5/6
65.8553	65.7042	234.562	118.232	167.125	3238.81	239.086	559.815	224.431	1793.91	5216.88	1388.72	1568	1221.77	863.706	4110.59	1417.97	5229.62	2214.92	5771.29	5653.3	8677.79	L5/6
41.6471	55.3141	136.864	77.8645	125.349	2126.79	159.775	371.532	194.869	1174.19	3271.46	1034.23	1417.94	681.733	567.615	2641.45	1172.26	4276.58	1379.98	3512	5614.99	8484.94	L5/6
29.9778	278.985	72.9915	83.2399	56.6203	1135.08	152.966	309.039	1117.3	635.915	1145.85	474.335	732.453	370.802	402.614	1346.35	792.461	1824.92	802.038	1582.25	5606.92	9073.24	IntPv
29.8376	470.658	83.3856	74.1532	53.8527	1343.37	120.869	317.182	3529.79	656.699	1269.7	511.588	742.152	288.346	437.933	1533.81	774.753	1623.14	810.467	2007.42	5562.33	9105.32	IntPv
31.9404	80.6068	98.8178	75.9504	70.7253	1544.73	150.918	799.014	2145.96	829.742	1309.58	842.254	974.841	606.576	514.525	2761.63	1309.23	5795.49	963.895	2389.6	5420.94	9123.19	L6p1
72.2143	58.7909	162.816	226.578	99.6516	2494.94	227.423	444.219	511.457	1798.9	4096.28	1415.1	1563.51	1016.28	1012.5	3597.73	2263.53	4842.82	1314.24	4059.05	5391.67	8818.38	L4/5
34.708	74.4972	85.5008	78.9323	62.2108	1410.81	150.382	775.553	1319.72	791.339	1236.84	857.181	916.217	460.191	461.934	2151.41	1120.76	3310.15	862.21	2121.69	5372.4	9074.71	L6p1
39.293	64.0256	115.289	88.6889	120.479	1703.82	225.987	295.357	1959.77	946.2	2130.18	729.701	1041.14	537.915	520.116	2328.4	932.297	2771.03	1365.11	3017.65	5279.84	8931.46	L5/6
37.2478	50.2648	113.376	69.6782	99.5852	1639.8	154.223	252.447	133.63	799.438	1846.1	753.268	938.064	466.999	415.938	2013.65	908.765	2702.07	953.616	2521.87	5197.69	8463.15	L5/6
49.862	35.694	216.456	106.999	97.815	1897.53	391.26	345.933	681.204	978.338	2991.16	1011.42	1487.61	745.726	722.237	3133.32	1230	2462.52	1321.93	3373.51	5177.12	8727.02	L5p1
38.4388	46.2074	151.951	77.3685	113.018	1765.8	163.893	333.194	212.587	1090.87	2812.55	935.775	963.411	715.688	565.012	2578.08	1041.59	3114.3	1277.17	3290.42	5180.26	8609.11	L5/6
46.5409	55.1362	180.853	147.408	128.088	2298.25	296.501	587.658	481.71	1251.9	2539.54	1176.2	1793.85	1202.55	748.503	2713.47	1401.4	3762.99	1494.37	3604.97	5151.84	9160.79	L5/6
28.8039	195.649	63.3915	93.0356	39.3815	1492.84	83.413	277.972	1752.95	862.234	2542.62	626.059	700.536	498.775	511.3	2074.44	791.575	2003.14	766.065	2360.53	6657.06	6770	IntPv
34.1028	97.9109	156.696	90.0221	88.0608	1916.16	284.529	468.305	3414.19	932.43	2596.45	1229.35	1671.85	984.307	656.066	3160.3	1581.16	4064.61	1169.59	3261.28	6549.04	7859.54	L5p1
41.4271	103.214	150.797	89.9271	77.5659	1928.15	228.438	368.362	2507.64	987.553	3308.52	974.629	1585.05	622.689	622.133	3579.78	1232.94	2952.84	1142.59	3729.96	6521.66	6968.51	L5/6
32.8849	76.2269	114.573	70.8229	59.1784	2620.38	200.866	371.223	2196.85	827.33	2515.37	930.834	2754.43	812.162	598.123	2774.77	1153.29	3604.66	1051.08	2675.14	6478.21	7517.2	Sub
52.6779	98.8212	165.356	94.2532	125.65	2432.51	225.532	480.805	2442.29	1296.8	3344.87	1177.15	1490.08	753.748	673.539	2966.67	1462.72	4025.3	1733.75	4070.52	6477.42	7626.77	L5/6
32.4624	73.5585	131.836	73.7574	57.374	3314.46	208.702	458.87	2310.33	912.169	3306.29	931.428	1889.72	756.066	687.422	3157.71	1043.72	3270.26	1222.78	3367.22	6450.87	7361.4	L5/6
42.1823	104.356	122.03	89.1311	66.2243	2410.02	167.492	331.964	2503.13	1315.94	4050.35	931.57	1178.14	695.294	584.733	4633.92	1076.3	3175.32	1167.18	3722.04	6340.3	6988.94	L3/4
50.4071	100.309	160.276	90.0062	119.514	2947.06	185.813	396.558	2542.21	1169.98	3499.86	968.554	1777.4	690.634	688.415	2941.02	1330.08	4817.63	1356.37	4187.13	6307.87	7482.46	L5/6
39.9185	94.9172	186.78	100.397	94.377	2578.9	382.821	414.029	2607.33	1220.7	3579.65	1130.87	1425.78	1093.46	917.042	3855.39	1241.73	3697.9	1681.36	5297.3	6307.83	8326.59	L5p1
58.1244	208.926	180.973	128.339	134.996	3232.86	207.743	555.582	3460.94	1640.22	4404.21	1308.01	1646.45	956.034	813.272	4382.32	1793.04	6252.36	1687.87	5113.39	6271.44	7597.75	L4/5
44.0624	113.794	155.36	100.057	89.4118	2442.3	203.398	417.917	2916.64	1276.95	3572.9	1207.99	1692.78	827.751	660.2	4746.32	1696.3	4019.68	1193.28	4392.27	6262.59	7276.92	L3/4
51.6629	260.695	175.474	293.708	99.1301	2666.45	265.057	541.469	4045.76	2042.22	4576.04	1658.24	2092.2	1416.57	1004.2	4747.39	2054.6	5098.28	1654.63	5260.3	6255.54	7849.26	IntSst
65.7264	199.336	282.214	192.196	127.14	3068.63	470.53	579.342	3799.47	1614.74	5188.64	1602.69	3133.31	1566.57	1177.96	5227.16	1864.47	5243.16	2063.76	6109.68	6175.91	7827.56	L5/6
46.6096	176.661	132.927	255.074	80.3828	2201.87	225.653	661.181	4201.28	1636.01	3376.48	1283.78	1374.1	1248.72	1014.27	3586.78	2014.49	3996.88	1446.2	3363.03	6166.88	7096.53	IntSst
42.9475	103.099	128.645	104.898	81.2437	2347.24	203.403	406.692	3306.2	1260.18	4358.12	1259.74	1491.47	1076.36	693.606	3615.34	1458.86	3336.75	1250.18	4095.46	6157.32	6955.67	L3/4
53.852	127.007	219.58	122.481	88.962	5683.47	327.407	488.608	3240.04	1388.08	4232.69	1350.35	4520.5	1096.39	1105.33	4864.75	1616.69	6498.36	1735.66	5992.75	6158.92	8190.39	L4/5
44.2552	112.759	146.199	93.4385	123.451	2864.01	221.415	462.102	2418.23	1342.98	3866.76	1029.28	2785.19	673.906	612.707	3093.11	1245.17	4556.66	1363.52	3745.12	6104.68	7640	L5/6
43.0024	110.688	120.986	112.626	81.0446	1840.28	165.672	564.081	3062.84	3644.01	2901.66	1039.59	931.494	930.081	577.692	2696.21	1072.91	3370.17	1212.72	3118.31	6070.69	7073.24	Sub
53.0492	131.644	198.028	101.87	145.433	2634.86	257.639	524.425	2572.52	1551.25	3483.69	1080.73	1524.86	877.793	771.622	3540.4	1375.9	4632.9	1546.79	5643.7	5987.99	8154.6	L5/6
33.3629	76.5909	132.393	101.046	57.1822	1990.37	221.049	421.452	4138.01	879.932	2547.7	992.042	2440.97	904.818	761.866	2626.66	1282.87	4304.34	1087.05	3010.88	5906.05	7911.2	L5/6
43.9954	103.372	179.552	107.346	97.4051	2097.66	323.344	422.615	2970.74	1112.04	2620.43	1214.59	1787.12	820.22	739.867	3247.08	1574.22	3671.87	1401.22	3656.24	5807.94	8184.57	L5p1
26.3776	69.3319	68.027	66.1391	48.1415	1306.96	114.274	396.659	1558.75	2040.14	1515.15	564.283	811.954	470.166	345.609	1546.58	684.548	1874.7	683.772	1338.95	5727.67	6920.21	Sub
69.5109	715.067	167.951	236.926	105.753	2899.54	240.561	568.555	4254.39	1918.95	5330.8	1326.89	1528.8	1251.25	1030.98	4514.88	2434.02	4982.84	1581.94	6155.41	5653.28	7672.48	IntPv
39.5742	87.1162	123.626	90.5633	129.917	1880.14	199.724	460.789	2789.52	1118.67	2021.36	1143.45	1080.9	588.901	625.512	2717.62	1481.89	3928.97	1469.51	3208.04	5646.26	8089.5	L5/6
45.5005	127.876	139.428	130.98	97.3863	2826.28	231.518	404.066	4255.18	1145.22	2927.53	1134.56	3488.85	1068.48	688.671	4693.25	1638.54	5446.68	957.496	3513.87	5616.7	6963.29	L4/5
69.4757	170.194	119.733	295.791	69.34	1767.81	164.121	383.782	2725.72	1149.6	2897.79	1011.07	1247.41	849.984	742.133	2999.29	1291.04	2777.17	1105.62	3167.22	5602.98	6874.39	IntSst
67.4164	145.17	296.032	138.379	109.733	3371.46	344.313	616.104	4159.07	1651.32	4679.18	1826.45	2595.63	1174.55	1375.79	5274.7	1914.3	4648.31	2308.84	6048.95	5424.51	7664.03	L5/6
48.4248	168.032	160.606	119.058	152.387	2597.38	247.688	545.057	2863.42	1477.61	2894.58	1219.12	1439.38	882.569	783.92	3813.21	1740.86	4846.83	1519.41	4798.96	5404.24	8046.26	L5/6
45.1403	112.299	216.628	116.331	88.8799	2479.48	341.664	404.807	3198.13	1165.98	2830.28	1192.31	2265.12	971.194	916.373	3825.39	1518.85	4765.9	1423.43	3961.92	5355.24	8177.28	L5p1
52.6663	130.265	226.346	130.535	96.5206	2651.45	372.671	472.656	2805.98	1293.99	3507.99	1283.06	2348.62	836.721	1037.13	4034.98	1487.35	4594.45	1650.89	4650.44	5231.03	8305.46	L5p1
42.146	115.175	125.804	91.146	132.26	2089.19	213.941	461.628	2754.41	1320.34	2288.7	930.207	1747	626.184	593.679	3249.79	1488.08	4598.79	1225.16	3587.92	5168.98	7407.1	L5/6
47.6357	108.812	144.57	102.854	92.1222	2109.78	245.669	349.03	2797.07	1203.58	3370.99	917.073	1259.04	987.414	619.497	3133.56	1168.21	3138.62	1266.54	3827.21	5145.45	7078.16	L5/6
52.7338	132.581	206.179	107.435	163.254	2689.21	254.228	438.468	2448.75	1411.18	3126.88	1080.71	1419.1	730.577	736.302	3765.89	1391.23	4704.71	1694.6	5107.46	5111.72	7949.53	L5/6
55.9839	149.188	197.841	114.153	89.6899	3704.75	231.943	517.347	3683.89	1460.61	3979.31	1370.79	1783.94	1150.14	943.482	5064.72	3430.61	5261.36	1784.55	4943	6692.41	6091.61	L4/5
61.0259	184.669	228.046	138.181	100.353	3296.81	235.636	578.002	3732.68	1914.22	5073.57	1585.19	1984.9	1633.64	1080.14	6256.64	4117.97	5140.16	2256.81	6452.4	6603.99	5998.25	L4/5
45.0237	112.757	141.07	106.737	83.0056	2044.01	157.553	508.273	2645.55	1676.79	4622.08	1299.16	1347.52	1861.33	682.864	3473.81	1418.43	3168.97	1356.04	4145.56	6527.32	5488.26	L4/5
36.5988	84.413	108.693	81.1574	51.351	1927.16	116.748	356.387	2073.05	1554.11	3251.5	978.02	1074.41	827.471	634.79	2236.73	1347.7	2249.25	1167.63	2622.58	6517.39	5825.25	Sub
38.3941	93.4634	113.108	80.0308	61.3612	2507.55	123.943	377.027	2589.07	1251.04	4365.59	1161.92	1402.28	1238.69	541.05	2928.19	1270.38	3135.21	1267.79	3095.18	6507.16	5665.9	Sub
32.4512	98.3194	88.0432	117.934	45.4756	1428.55	105.674	305.095	1780.48	802.969	1901.81	664.103	1190.33	509.39	1150.92	1862.76	703.927	1653.09	1041.88	1664.49	6482.34	5382.54	IntNpy/CckVip
52.0442	120.726	152.209	109.735	85.512	3061.28	176.569	478.086	2023.16	1848.92	4280.51	1173.28	1730.58	1728.12	855.763	3699.08	1296.29	3332.22	1737.64	4479.98	6331.94	6270.47	L4/5
34.8578	81.6491	77.3909	72.0064	48.5807	2069.19	129.746	345.823	1665.18	1095.24	1994.51	1019.04	1639.74	741.676	493.494	2223.21	1184.76	2330.17	980.848	1927.9	6148.23	5596.94	Sub
64.866	394.23	153.619	186.268	96.3241	2485.53	215.841	591.555	4269.65	1761.01	3582.39	1516.17	1575.54	1098.28	779.552	3348.15	2914.58	4707.52	1342.34	3667.11	6167.18	6001.64	IntPv
71.9344	203.278	223.939	153.063	105.747	3612.03	243.735	542.173	3872.76	2277.75	5044.94	1559.16	1784.33	1424.16	1006.69	4944.38	3180.91	5713.91	2211.83	5585.31	6079.89	5980.11	L4/5
48.464	125.944	155.033	100.245	73.7519	2542.72	191.792	463.849	3279.19	1463.46	5723.93	1664.09	2107.32	1754.17	759.258	3846.73	1795.02	3654.29	1471.15	3449.78	6063.3	5556.5	L4/5
57.9479	136.847	147.983	114.735	87.6443	2697.67	168.109	581.229	2841.81	1929.37	3776.46	1369.25	1547.17	2070.77	822.94	3988.68	1487.62	3497.78	1367.83	4123.74	6068.64	6205.47	L4/5
56.1289	138.364	177.505	134.283	89.5676	2957.59	208.847	497.313	3424.34	2087.74	3495.02	1605.04	1708.14	1635.51	803.781	3861.41	2547.48	4076.57	1876.96	4189.02	6046.94	5833.24	L4/5
41.2128	94.3108	120.101	82.0382	62.5178	2280.25	140.768	369.193	1801	1148.84	4410.55	1048.18	1290.53	809.827	553.493	3984.23	1033.24	2437.06	1084.82	3327.17	6024.94	5123.82	L3/4
38.4727	92.069	104.224	81.6385	61.6339	1607.42	146.727	383.469	2221.03	1012.23	3424.74	1131.94	1360.1	1174.9	513.729	2921.51	1277.13	2778.71	972.093	2164.75	5999.45	5682.89	Sub
46.5476	113.098	133.119	97.7681	76.3136	2245.94	159.708	399.223	3291.82	1341.43	5416.1	1415	1639.33	1124.14	705.133	4382.13	1812.65	3844.19	1368.67	3419.74	5982.31	5398.83	L3/4
61.7003	164.931	106.225	285.67	64.4013	1795.3	138.688	330.446	2176.92	1149.42	2452.75	828.551	825.132	840.592	640.077	3160.18	1208.8	2985.94	1019.01	2976.42	5969.72	6613.83	IntSst
32.6379	85.1893	85.1985	85.5693	59.1598	1769.79	147.724	320.744	2605.58	1348.77	1974.14	883.341	1245.08	1381.84	474.018	2655.76	1255.96	3362.55	890.833	2262.62	5878.2	6598.58	Sub
45.7079	106.13	125.92	82.6406	62.2549	2102.69	141.897	350.683	2333.59	1061.5	5071.68	1018.42	1463.6	809.748	550.393	3421.4	1053.43	2667.78	1142.68	3737.81	5769.38	5139.29	L3/4
65.9834	193.636	195.661	125.463	93.7108	3038.55	195.954	445.702	3273.29	1811.53	7274.86	1566.38	1750.43	1566.62	840.044	4841.14	1800.01	3817.07	2261.95	4941.54	5741.24	5515.81	L4/5
51.8424	106.978	132.221	113.833	80.5323	3400.25	186.329	416.431	2521.27	2120.59	3591.1	1067.23	1838.26	1282.28	650.305	3911.41	1292.97	3515.85	1222.59	4160.61	5654.99	6645.98	Sub
32.1417	86.0913	84.8628	78.2896	56.694	1439.01	144.093	320.367	1664.13	992.266	1550.49	819.741	836.035	863.95	501.339	2040.86	1029.57	2343.64	896.331	1697.91	5581.08	6002.16	Sub
57.0464	134.571	188.979	129.109	95.334	2681.47	243.462	439.119	2827.79	1734.83	3494.4	1315.27	1832.12	880.83	892.572	4089.54	2025.51	4584.41	1658.92	4255.01	5551.29	6527	L4/5
33.8817	105.484	75.4963	89.3966	70.0869	1329.14	143.573	376.296	2191.79	2931.82	1533.81	985.799	841.909	745.356	398.447	1635.72	1032.21	2288.52	787.505	1575.78	5568.99	5547.69	Sub
48.4667	116.399	139.019	92.5967	70.6095	2510.58	146.215	350.472	2176.24	1073.3	4551.9	1125.9	1478.89	809.117	573.259	3792.69	1215.36	2729.52	1111.04	3159.3	5530.97	5259.13	L3/4
61.4984	138.042	193.24	114.546	89.3868	3203.68	180.083	431.958	3129.16	1669.52	6015.85	1293.45	1447.91	1320.78	869.476	4512.89	1656.61	4414.38	1862.29	5286.64	5353.1	5607.31	L4/5
53.8654	520.399	114.678	153.438	76.8957	1945.77	172.112	387.925	2642.82	1243.36	3163.7	889.535	1097.03	747.476	573.585	2706.84	1698.21	3316.09	935.659	3302.62	5338.95	5199.55	IntPv
72.9376	161.275	204.745	134.762	96.8695	3210.45	227.36	432.034	2529.87	2527.54	5483.96	1352.83	1523.11	1184.58	1038.31	4188.19	1860.23	3855.01	2781.15	5797.15	5332.82	6314.51	Sub
65.0002	143.219	203.385	134.088	94.8923	2980.56	193.318	416.009	3077.52	1792.37	6404.47	1493.27	1676.17	1115.95	963.754	4653.39	1786.73	4353.33	2242.18	5352.31	5214.66	5874.69	L4/5
46.9845	129.25	118.556	101.778	82.877	2128.21	164.604	464.574	2222.63	1727.73	3059.15	1119.81	1305.69	1562.32	626.024	3588.75	1341.43	3269.74	1149.07	3346.28	5224.29	6047	Sub
47.2084	113.735	132.355	89.1618	70.9223	2170.66	157.001	340.934	2426.67	1249.66	4158.22	1140.53	1348.22	1004.17	591.923	3277.2	1342.57	3073.63	1173.89	2820.2	5223.91	5618.2	L3/4
42.535	95.4284	102.492	85.9211	63.5496	2141.06	151.386	368.743	2784.07	1552.76	2206.94	990.2	1223.26	1530.66	529.469	2647.34	1218.62	3479.1	1157.25	2707.85	5218.15	6631.01	Sub
42.9767	104.912	142.405	87.9587	59.5028	2650	141.89	434.753	2606.17	1215.6	4988.09	1225.07	1534.91	638.423	657.427	5114.4	1300.77	2957	1082.9	3948.4	6626.06	4345.22	L3/4
47.9056	168.878	116.518	344.569	69.0503	2645.71	144.651	382.369	1975.62	1335.4	3188.92	849.114	1057.22	646.677	600.146	3343.2	1419.25	2893.42	1282.92	3843.53	6606.47	4873.61	IntSst
43.5489	122.212	137.38	82.2551	62.8295	2756.79	148.639	430.802	2304.2	1166.45	4569.37	1134.44	1629.86	701.191	584.684	5581.34	1158.49	3010.23	1066.02	3743.36	6557.83	4387.56	L3/4
34.0434	135.215	127.835	75.5365	55.6376	2181.63	134.618	385.349	3030.72	918.28	2571.77	967.022	1595.46	465.122	474.325	5967.17	1366.61	3222.32	756.463	2620.73	6477.85	3716.79	L3/4
40.6184	104.604	126.854	78.4496	71.8131	5226.92	165.061	400.937	2512.33	1092.76	3930.44	887.166	4685.85	912.327	562.501	4377.92	1127.55	3958.55	1013.57	3141.07	6478.89	3835.28	L3/4
46.2047	109.352	137.558	85.9935	68.6491	2507.94	154.956	351.476	2227.94	1326.19	5233.11	1105.69	1411.91	690.144	651.026	4736.79	1205.95	3192.03	1222.12	3926.45	6485.13	4630.31	L3/4
39.6104	113.643	130.183	113.575	62.2522	2614.84	158.537	450.049	2733.62	1167.73	3612.91	1195.35	1399.09	858.194	564.177	4882.96	1450.44	2980.42	968.969	2664.9	6371.26	4180.34	L3/4
35.3247	99.3819	90.4801	74.4118	48.4836	2465.03	121.522	360.358	2293.36	1095.79	3243.94	1055.46	1569.37	618.045	501.91	4733.93	1257.09	2875.24	784.615	2521	6365.75	3848.84	L3/4
40.3055	117.34	126.374	83.0164	64.8011	2126.25	143.902	375.62	2246.91	1031.53	3942.71	1028.7	1204.53	533.115	547.463	4816.81	1247.95	2643.61	872.564	2839.93	6345.61	4367.54	L3/4
41.4277	116.073	124.169	77.8647	58.1411	2808.8	143.543	399.739	3250.38	1323.91	3557.58	1155.75	2036.31	813.258	598.48	6039.24	1470.29	3730.26	983.322	3126.78	6324.4	3785.31	L3/4
34.9171	103.652	134.615	70.1714	51.6612	2673.08	124.895	398.788	2771.39	1096.02	3364.66	998.029	1453.73	610.417	540.343	5570.98	1090.85	3208.53	949.361	3178.71	6289.72	3667.74	L3/4
39.1853	115.238	151.613	72.7447	55.0998	2492.07	123.19	402.891	2432.06	1085.66	3537.38	968.079	1561.21	592.423	550.695	5086.17	1145.33	2849.8	970.428	3386.2	6215.37	3565.27	L3/4
51.2649	122.15	154.483	93.1521	75.0782	3049.61	168.357	367.635	2256.74	1290.17	4519.99	1097.03	1835.22	680.879	580.138	5632.98	1143.8	3257.8	1233.17	3889.22	6178.73	4456.83	L3/4
48.9901	110.562	138.713	93.0636	67.4425	2287.08	155.911	408.822	2163.04	1184.29	4388.54	1104.6	1298.9	625.568	581.992	4440.04	1195.23	2749.24	1064.47	3654.97	6144.23	4090	L3/4
45.8064	128.439	136.162	94.7026	69.5096	2555.64	158.755	324.966	1882.4	1235.87	4830.49	1018.87	1440.87	674.54	647.792	5469.76	1196.65	3163.76	1377.14	4356.87	6097.3	4871.19	L3/4
43.3717	112.153	123.829	86.4971	60.0696	2327.45	146.919	369.261	2468.05	1025.89	3901.91	993.377	1567.93	555.163	520.639	4697.02	1155.68	2824.94	1010.07	3201.67	5985.95	3911.7	L3/4
51.7543	169.332	175.239	105.354	72.4471	3142.86	157.37	479.042	3576.71	1348.55	4017.53	1209.2	1874.23	651.902	718.892	6959.26	1454.27	3610.65	1108.41	4136.25	5921.35	3655.2	L3/4
51.2722	573.874	138.21	149.379	76.5572	2763.37	166.815	506.216	3758.93	1959.58	3656.67	1283.33	1358.64	989.092	768.048	3984.11	2371.54	3675.18	939.996	3710.75	5829.72	3890.13	IntPv
51.0282	133.264	145.317	101.856	65.0064	2752.27	179.015	419.619	2626.31	1255.48	4596.8	1136.61	1968.83	634.849	650.661	4541.58	1277.28	3036.88	1122.11	3728.35	5807.94	4179.99	L3/4
58.6012	216.06	178.769	116.717	90.8735	2962.14	209.837	382.903	2556.09	1395.81	4416.84	1193.69	1382.91	750.594	628.426	5757.98	1462.83	4000.48	1228.62	4247.22	5779.51	4649.07	L3/4
85.1518	771.548	180.195	245.097	109.784	3457.17	233.645	567.444	3850.21	2109.92	4697.77	1273.49	1577.05	1336.15	1119.78	4990.61	2889.24	5742.16	1683.57	5803.75	5754.26	4517.01	IntPv
53.2123	125.411	234.37	96.7435	71.721	3224.45	159.536	451.872	2962.43	1432.74	4516.53	1235.3	2619.01	579.415	691.816	6293.37	1299.97	3588.51	1172.09	4380.25	5720.93	3540.47	L3/4
50.6941	135.7	164.311	95.152	76.4544	2617.78	191.011	370.29	2448.88	1180.13	4240.86	1045.93	1335.53	639.92	607.679	4383.98	1095.14	3238.34	1104.55	3660.35	5711.2	4372.31	L3/4
61.6906	477.57	136.193	160.226	80.4055	2598.31	186.998	474.41	2845.18	1785.42	3615.49	1040.72	1193.74	776.61	726.973	4007.55	1840.28	3801.79	1415.09	4599.41	5681.11	4594.62	IntPv
59.1454	139.442	159.651	119.113	85.3873	3175.05	215.792	366.147	2670.51	1341.33	4124.09	1203.98	1925.84	632.06	719.353	4969.79	1448.1	4340.77	1327.39	4105.95	5619.05	4927.82	L3/4
62.1143	165.953	196.403	107.601	87.6625	3851.74	186.669	414.838	2762.32	1671.21	5878.84	1391.8	1781.62	751.842	825.638	8592.05	1634.14	4351.37	1483	5499.12	5508.05	4160.91	L2/3
57.9222	135.263	179.973	107.135	73.6331	3557.5	176.339	422.181	2437.84	1614.06	4871.56	1223.55	2228.96	702.319	830.543	6653.13	1376.15	4066.27	1480.43	5082.33	5388.83	4276.9	L3/4
49.2079	121.203	187.637	88.603	59.5703	2563.28	141.869	377.029	1589.96	1063.76	3227.48	810.99	1344.42	440.961	559.496	4594.89	1044.69	2070.28	994.715	2981.17	5339.1	3750.59	L3/4
43.2861	95.7153	122.865	88.9617	57.1784	2650.03	142.281	283.369	1576.23	1104.82	3305.34	869.562	1123.19	516.93	563.008	4603.81	1008.72	2690.84	1005.36	3149.47	5205.98	4883.24	L3/4
58.3405	128.342	166.516	108.686	74.4896	3486.73	203.918	329.764	1831.11	1248.88	4209.29	992.626	2205.8	625.149	664.971	4710.37	1072.85	3404.7	1368.69	4190.57	5198.23	4625.06	L3/4
46.511	155.101	180.75	116.551	69.714	2570.91	164.293	386.334	2492.58	1158.55	2891.02	926.905	1621.87	533.686	659.415	5796	1263.1	3347.69	1112.95	3602.3	5133.58	3940.93	L3/4
52.3884	137.491	172.553	104.512	72.4968	2438.73	168.777	376.866	2208.3	1227.73	3212.54	964.124	1265.27	611.536	606.741	5355.93	1228.68	2932.81	1103.63	3310.3	5099.71	4252.61	L3/4
45.1538	292.771	103.025	107.364	49.8951	2392.1	106.605	396.987	2305.4	1392.23	3227.41	663.335	865.495	448.922	481.158	2325.33	951.415	2352.86	996.983	2996.94	6664.07	2426.2	IntPv
39.3852	89.012	202.652	82.0606	50.7317	2609	119.547	452.717	2423.65	1264.4	3327.55	1065.34	1647.78	475.864	583.473	4224.7	1057.91	2328.65	1075.25	3557.48	6386.55	2309.32	L3/4
55.2503	130.383	270.44	102.416	70.4053	3068.62	164.33	518.81	3050.41	1490.85	4021.37	1162.46	2067.59	524.331	751.4	5295.85	1283.33	2927.61	1253.19	4283.38	6358.16	2858.89	L2/3
59.3852	165.413	256.543	118.734	75.3967	3437.74	167.732	602.264	2864.33	1552.43	4237.73	1215.43	1861.29	653.883	732.72	6345.39	1377.93	3615.46	1402.01	4625.6	6348.28	2750.28	L2/3
63.6073	214.04	190.741	447.786	82.0327	3161.64	175.283	809.919	4123.89	1947.12	3499.22	1259.81	1528.38	1059.03	766.622	5402.25	2020.26	4322.56	1399.04	4291.25	6291.34	2688.88	IntSst
55.5674	130.548	255.379	105.314	69.0775	3100.01	165.301	558.297	2391.89	1481.35	3538.17	1036.66	1877.38	555.721	640.776	4867.54	1095.91	2576.92	1251.23	3757.39	6135.3	2234.22	L2/3
52.8261	123.719	228.501	89.5901	60.1145	3770.53	143.69	518.185	2442.97	1386.19	3727.02	967.76	3850.85	436.366	615.831	4322.49	982.771	2912.5	1187.18	3506.48	6129	1869.54	L2/3
46.1639	112.349	286.73	93.8317	61.6123	2423.37	151.019	586.149	3476.05	1310.92	2658.19	1133.51	1767.79	454.608	533.592	3807.11	1196.09	2767.06	1009.49	2554.81	6081.73	1735.3	L2/3
65.7246	143.315	296.071	106.815	80.8111	3606.12	180.743	407.328	2393.06	1426.88	3592.52	1090.59	1866.37	458.345	690.223	5894.39	1140.38	3314.87	1288.51	4702.16	6007.68	3269.34	L2/3
71.0756	173.663	345.204	135.871	96.1703	3556.02	254.1	514.026	3772.27	1631.97	4373.36	1417.84	2658.82	686.2	918.357	6072.14	1489.7	3616.63	1505.86	5069.98	5952.03	2673.64	L2/3
70.1185	129.119	211.036	96.4439	62.2063	2699.45	162.454	485.255	2354.28	1168.27	2372.04	920.614	1699.56	561.52	511.044	3652.06	1069.13	2699.83	1017.71	2502.4	5918.39	2472.24	L2/3
37.9457	101.702	220.684	73.7965	56.0349	2459.11	129.276	342.627	2186.92	1192.6	2867.48	817.787	1491.49	443.106	577.115	4724.36	1001.25	2428.21	1055.84	3255.66	5887.27	2937.74	L3/4
56.2058	119.103	284.394	100.536	79.6802	2926.35	202.523	576.032	2542.56	1299.48	3081.9	1091.45	2740.48	531.754	732.997	4217.86	1150.42	3078.1	1193.52	3323.05	5833.64	2131.33	L2/3
65.0715	146.658	310.741	123.017	87.4708	3800.99	207.152	572.857	2727.74	1664.57	4075.43	1415.46	3177.39	628.124	769.507	5149.7	1435.42	3491.27	1526.55	3939.32	5724.08	2458.87	L2/3
70.6651	226.793	255.037	366.225	89.193	3545.92	210.174	799.662	4062.73	2103.54	4309.26	1488.27	1851.12	888.506	911.947	5295.37	1518.15	4305.6	1640.64	3825.93	5617.24	2256.47	IntSst
78.7377	182.129	339.512	170.373	97.8223	4760.52	218.932	641.097	3771.04	1889.85	4952.16	1602.91	3044.79	646.4	908.221	6280.25	1459.75	4074.61	1757.21	5063.7	5614.26	2348.12	L2/3
45.5473	399.82	116.424	147.958	66.7735	2118.41	175.23	477.57	3864.28	1230.82	2299.29	1035.08	1380.4	739.195	572.36	3030.37	1907.51	4372.25	854.623	2702.05	5571.24	3124.75	IntPv
64.9741	154.271	99.0683	117.351	54.5801	1670.09	139.245	376.827	1458.62	1088.85	2050.81	636.621	1808.52	525.216	1159.08	1947.9	799.879	1927.36	983.041	1910.95	5550.09	2755.51	IntNpy/CckVip
68.5095	147.63	309.525	113.661	85.0727	5296.73	175.671	663.106	3066.67	1748.83	4250.5	1328.33	3194.29	536.864	765.185	5512.83	1226.17	3599.13	1619.98	4250.6	5551.7	2046.4	L2/3
53.3276	128.884	262.957	101.471	70.1464	3165.04	180.841	465.085	2339.83	1462.1	2842.18	1100.14	2377.78	546.874	679.128	4793.8	1217.65	2744.18	1238.2	3415.01	5482.51	2490.09	L2/3
67.1593	149.363	305.822	124.076	87.0667	3771.86	225.417	599.74	3231.41	1550.69	3932.44	1246.42	3160.78	595.403	783.028	4944.98	1296.7	3362.7	1469.48	4196.08	5448.77	2049.67	L2/3
66.8445	154.022	411.48	116.507	80.4712	3544.43	203.034	610.509	2733.92	1750.57	3772.63	1230.71	2270.05	559.897	869.914	6135.67	1368.95	3186.8	1579.1	4892.03	5446.72	2328.66	L2/3
54.6898	131.138	243.093	107.857	73.6384	3272.45	204.921	466.073	2286.35	1445.23	3570	1080.48	1729.36	538.322	792.971	4649.13	1148.59	3029.13	1545.79	4377.02	5347.64	2480.87	L2/3
96.3813	125.001	100.035	143.781	49.3049	1890.36	148.118	328.527	2113.2	1032.91	1766.37	536.667	816.981	478.191	1640.14	1882.13	937.719	2035.88	1016.78	2009.1	5247.05	2828.68	IntNpy/CckVip
87.2026	162.105	293.746	159.5	84.1332	3228.91	215.994	547.962	2764.8	1591.17	3358.03	1306.71	1918.68	702.519	1058.32	4682.81	1392.58	2878.08	1351.64	3778.28	5259.07	2346.68	L2/3
143.39	233.006	241.467	209.882	86.1389	3382.91	195.21	628.323	3860.08	1825.88	3947.79	1123	2435.13	751.16	2369.9	4376.54	1523.86	3756.58	1659.58	4070.53	5218.37	2308.83	IntNpy/CckVip
93.7358	210.592	331.004	143.054	85.9871	3868.48	185.358	614.827	3309.84	1851.01	3923.42	1191.53	2524.49	524.629	1082.98	5436.05	1344.17	3620.54	1542.25	4259.63	5174.9	2258.1	L2/3
88.0283	418.228	187.462	176.975	84.1498	3687.48	171.374	586.494	3852.67	2141.33	4279.61	1046.41	1602.51	661.372	811.343	3905.98	1453.85	4284.06	1420.7	4045.92	5101.57	2319.02	IntPv
121.233	104.531	92.5884	103.655	48.539	1999.35	141.243	406.177	2036.06	935.836	1603.04	576.883	804.753	449.68	1046.52	1662.9	971.144	2056.67	1152.18	2038.77	5818.06	1023.58	IntNpy/CckVip
116.917	91.9465	67.8467	78.2382	43.5417	1400.07	119.565	315.047	1673.96	802.11	1086.48	411.511	581.357	278.299	726.932	1127.56	612.341	1534.6	817.142	1258.18	5612.23	1129.05	IntNpy/CckVip
57.1865	109.237	19.5037	98.9804	68.9044	3066.97	150.846	428.977	165.159	1443.46	3338.51	945.712	372.205	471.039	631.472	400.869	962.05	522.399	1386.52	3876.5	7920.06	1554.11	Sub
72.7029	151.623	20.2042	140.918	89.7007	3473.29	220.522	576.052	191.056	1583.1	3143.57	1073.51	374.957	634.889	934.656	413.471	1095.71	559.303	1557.69	3808.63	7699.21	1545.45	IntNpy/CckVip
54.4871	114.263	24.2241	118.485	66.6657	3354.71	172.814	467.927	167.311	1497.76	2889.81	905.064	381.687	506.049	655.95	483.06	1072.55	655.084	1418.82	3285.84	6884.47	1474.62	Sub
45.3041	115.341	144.008	78.2842	57.9186	2365.43	129.138	363.694	1969.05	975.764	2881.66	929.059	1860.14	447.874	517.057	4145.52	894.791	2163.85	822.308	2897.5	8330.28	2971.69	L3/4
44.4062	122.8	146.871	87.6305	60.2347	2165.68	129.085	411.984	2608.25	1106.96	2685.67	949.702	1531.59	627.955	533.903	5147.74	1196.33	2751.03	893.787	2775.03	8312.36	2851.95	L3/4
116.729	136.409	116.701	130.493	50.7616	2094.21	135.084	326.497	2289.73	1395.36	2980.68	760.284	1030.49	521.693	1376.16	3701.71	958.178	2585.68	1264.35	3117.98	8285.01	3202.46	IntNpy/CckVip
43.9975	105.891	137.078	82.6252	58.7217	2327.68	129.869	350.713	1895.27	1024.35	3246.54	873.55	1625.98	537.615	499.08	4742.55	830.371	2308.8	919.74	3199.41	8186.67	3078.14	L3/4
44.7061	108.36	127.724	75.187	58.0225	2599.93	134.108	448.513	2937.7	1230.57	3680.8	995.025	1248.55	568.663	590.122	4756.72	1189.52	2894.22	971.398	3434.6	8136.94	2441.39	L3/4
51.3393	109.561	176.056	96.2328	69.43	2966.55	141.348	431.236	2261.26	1288.33	4358.48	1080.31	2064.93	695.855	646.945	6610.23	1112.42	3139.73	1275.66	4292.76	8050.84	3220.3	L3/4
49.8391	99.8365	250.447	85.9812	67.6444	3005.61	140.121	506.109	2753.82	1403.39	3222.17	1069.09	1981.88	584.65	674.326	5182.82	1239.76	2904.02	1238.9	3676.8	8007.89	2144.83	L2/3
45.7508	97.3838	116.012	97.8412	53.2432	2842.88	141.457	370.779	2391.89	1020.99	2830.42	962.017	1976.31	553.441	479.11	4903.8	1061.33	2847.66	952.129	3063.26	7969.98	2787.85	L3/4
54.4689	123.889	214.84	107.853	75.8254	3607.23	187.12	501.931	2725.91	1380.4	3642.24	1202.64	1990.8	713.464	758.422	5745.33	1297.14	3369.06	1333.79	4007.09	7871.37	3057.44	L2/3
55.6519	112.132	235.484	97.7426	67.9115	4062.26	146.675	530.924	2258.96	1404.93	3653.78	1073.56	2016.9	603.82	671.034	4522.01	1063.64	2561.68	1334.51	3780.74	7834.29	2232.76	L2/3
45.2435	97.1005	253.392	79.6295	59.651	2367.8	140.957	500.829	2830.12	1293.55	2370.05	975.421	1766.51	498.39	547.149	4424.42	1184.84	2847.15	913.364	2978.26	7802.43	1950.64	L2/3
48.713	104.273	173.744	87.7916	65.2302	3879.95	162.302	412.776	2384.67	1054.28	2849.12	965.856	4449.49	576.366	562.759	4156.77	1091.84	3013.98	1115.86	2791.51	7693.8	2389.05	L3/4
68.0155	134.876	276.171	122.042	88.0526	3748.99	191.94	611.319	3404.49	1507.99	4337.66	1224.07	2742.1	706.1	729.769	5833.27	1403.39	3769.12	1438.72	4236.81	7655.95	2306.62	L2/3
65.9575	152.621	252.581	115.634	84.705	3832.37	207.686	528.169	3776.58	1529.96	4042.32	1227.97	6309.8	607.342	768.824	5746.55	1333.36	4552.09	1262.54	3942.58	7542.76	2173.59	L2/3
64.3762	135.187	273.535	113.133	82.284	4048.9	175.444	538.855	2595.28	1502.31	3987.5	1218.54	2188.25	824.344	753.216	5390.29	1226.65	3241.1	1438.08	4454.12	7539.58	2579.1	L2/3
60.2111	123.302	270.736	106.793	78.3457	2452.29	195.46	511.308	2681.32	1333.61	3206.82	1106.22	1913.25	633.267	636.462	4590.79	1086.44	2825.33	1261.65	3551.7	7406.41	2612.54	L2/3
58.4356	135.141	263.916	112.279	80.2706	3072.26	198.275	509.911	2771.91	1378.61	3644.02	1169.35	2065.32	524.441	732.278	4703.39	1205.43	2839.3	1474.87	3655.92	7395.1	2306.93	L2/3
53.117	115.006	248.598	94.8976	68.6903	2455.81	152	491.828	2484.12	1308.21	2607.25	1095.15	1789.29	535.15	561.35	4940.93	1172.34	3157.54	1138.77	2933.65	7385.44	2094.58	L2/3
48.0739	113.445	154.951	94.3084	66.4366	3026.83	145.946	376.188	1996.96	1173.35	3247.73	940.136	1438.12	620.395	567.431	4913.37	1058.62	2675.73	1048.56	3019.57	7374.39	3205.58	L3/4
57.6171	111.687	221.153	100.519	73.0933	3115.64	178.982	428.973	3169.17	1462.04	3671.5	1050.67	1984.69	450.697	768.652	4322.18	1134.55	2882.29	1160.54	3773.57	7305.4	2747.92	L2/3
57.6015	125.441	218.61	105.255	67.6363	6150.47	164.136	420.517	2229.63	1276.31	2904.66	935.971	5243.67	513.248	601.501	4528.8	984.598	4091.74	1081.82	3047.11	6947.2	1998.39	L2/3
52.5591	137.691	183.805	109.556	77.9535	2312.13	170.379	398.889	2834.31	1183.53	2659.44	1019.81	1592.79	584.866	641.846	6029.42	1427.96	3740.96	1015.22	3481.16	6946.02	3152.2	L3/4
66.3327	133.216	263.165	105.904	82.447	4152.63	165.188	486.556	2323.7	1548.87	3736.24	1029.79	2427.71	688.364	694.034	5655.56	1095.97	3511.68	1330.25	4261.53	6928.62	2912.08	L2/3
44.9363	108.295	123.846	83.7981	60.2489	2821.74	141.954	340.567	2258.38	1213.04	2547.14	966.313	1739.18	492.364	521.235	5240.29	1058.08	3003.05	933.708	2838.57	6828.69	3190.33	L3/4
62.4504	140.562	322.06	110.261	85.3802	3103.94	193.42	468.66	2264.16	1467.08	3656.35	998.37	1749.68	518.895	646.037	4968.29	1169.89	3103.9	1215.19	4151.57	6821.64	2719.74	L2/3
45.0634	104.422	141.867	88.0012	66.8712	2355.24	147.462	352.41	2192.17	1221.3	4750.97	1200.37	1365.1	835.307	624.012	5369.17	1281.45	2990.58	1020.26	3491.68	8376.4	4445.01	L3/4
48.7261	334.38	102.512	128.031	59.8196	2091.62	131.356	373.4	2491.8	1246.82	3024.85	791.492	1022.66	586.282	537.145	2415.51	1348.84	2554.05	964.545	3121.12	8146.79	3467.82	IntPv
51.9722	98.148	146.856	104.295	69.7078	2466.09	159.364	356.458	2436.01	1297.71	5456.75	1200.94	1547.9	867.71	714.284	4045.62	1304.35	3147.84	1355.99	4416.38	8061.58	4713.33	L3/4
43.4006	109.763	116.744	80.3434	57.771	2677.16	142.437	319.391	2130.99	1132.62	3612.52	1011.3	1368.37	604.231	546.774	4789.4	1112.33	3050.8	957.636	2987.76	7938.38	3913.03	L3/4
53.631	126.407	145.704	112.895	73.4587	2808.49	186.061	375.514	2240.89	1282.15	4817.37	1039.34	1372.62	589.985	690.024	5470.32	1185.04	3307.81	1161.89	4324.85	7723.46	4473.29	L3/4
55.0288	138.97	162.393	116.558	83.7506	2843.42	211.283	457.321	3082.04	1317.39	4510.26	1310.21	1688.87	748.113	698.31	5998.88	1636.25	3602.26	1059	3408.27	7694.32	4275.21	L3/4
47.5434	122.44	131.602	85.9584	59.2731	2485.3	130.306	347.343	2491.71	1153.24	3934.27	888.244	1401.83	508.677	621.082	6378.44	1150.31	3007.61	1088.24	3873.24	7681.84	3556.24	L3/4
40.7468	110.098	118.573	82.9401	59.625	2076.12	145.326	366.9	2245.62	1009.53	3258.57	1019.05	1530.48	586.713	473.598	4986.77	1225.95	2914.84	797.331	2365.01	7673.89	3860.3	L3/4
49.9346	105.464	133.276	93.3977	63.3952	2684.73	137.734	311.386	1910.7	1178.32	3465.58	974.343	1633.43	525.221	557.238	5328.55	1002.92	3064.02	1067.87	3540.05	7632.43	3464.56	L3/4
137.452	130.766	95.6849	87.6007	53.4414	2220	152.693	417.918	2993.39	1392.19	3637.71	880.222	1059.73	573.431	988.935	2489.6	1304.04	2873.9	1419.01	3553.3	7563.73	4598.77	IntNpy/CckVip
49.926	118.725	136.003	103.976	72.8329	2194.65	157.673	332.206	2017.66	1188.13	4629.86	1145.88	1324.51	945.148	591.079	3339.57	1240.58	2810.6	1488.12	3483.28	7554.57	4981.43	L3/4
48.7809	93.4468	174.393	86.174	60.7279	2551.32	133.727	336.86	1954.08	1141.69	3102.68	925.112	1364.68	453.622	519.957	3924.44	1011.59	2485.67	1076.17	3215.42	7455.24	3423.73	L3/4
46.5739	104.151	135.542	85.3579	63.975	2580.74	132.011	347.646	1944.42	1081.31	3856.65	1082.39	1464.64	565.217	542.838	5243.63	1022.57	2715.16	1008.54	3478.84	7444.65	3617.49	L3/4
45.0234	98.2617	117.868	86.2807	59.278	2388.01	151.308	354.017	2198.11	1021.42	3456.09	933.502	1432.91	462.876	486.668	3806.35	1022.51	2527.41	991.84	2646.17	7295.92	4084.42	L3/4
58.2368	131.07	163.212	102.384	75.5638	3114.45	188.435	437.554	2510.1	1357.65	5089.66	1152.88	1768.67	754.752	689.733	5807.32	1241.58	3447.24	1310.29	4517.06	7227.59	3767.74	L3/4
43.9072	278.531	76.7325	116.1	55.7325	1819.26	137.094	375.94	2114.83	1090.64	2249.47	783.033	1019.51	692.075	555.287	2428.73	1724.42	2961.04	854.601	2320.72	7218.43	4728.1	IntPv
56.173	135.619	148.41	103.838	76.8681	3112.62	187.301	424.698	3337.78	1506.63	5067.38	1112.44	1823.51	1092.22	733.083	5396.81	1560.93	4380.55	1200.65	4214.07	7171.2	4603.53	L3/4
49.9519	131.672	143.383	99.4196	68.5837	2563.01	155.396	405.573	2270.34	1138.08	3533.1	989.83	1469.53	633.119	599.29	5990.9	1215.13	2973.4	977.16	3365.52	7162.69	3633.73	L3/4
53.6046	116.525	146.633	107.813	79.7286	2975.8	177.847	418.086	2431.41	1460.42	5850.88	1195.55	1479.65	791.168	765.364	5117.77	1359.25	3740.41	1513.64	4845.29	7157.82	4367.05	L3/4
66.8689	123.701	93.6522	145.967	51.7807	1332.52	125.231	288.924	1058.19	864.106	1973.71	543.485	1277.8	398.961	1026.8	1706.07	740.034	1398.49	1152.99	1902.57	7142.11	3495.39	IntNpy/CckVip
48.5737	129.225	141.334	89.1156	67.9117	3117.5	150.574	332.485	2371.14	1383.44	4716.36	1078.86	1478.93	720.953	677.637	5191.65	1293.85	3533.2	1213.59	3696.88	7150.06	4178.83	L3/4
43.3027	96.2166	105.553	84.7615	58.679	2326.31	137.467	332.991	2187.87	1114.91	3886.17	978.433	1217.93	443.028	606.862	4361.21	1067.5	3011.42	1028.04	3309.29	7096.47	4601.68	L3/4
42.7944	94.7622	126.828	79.5927	59.0004	2546.83	133.688	320.739	1890.21	1064.95	3961.19	821.752	1104.23	532.772	519.747	4063.52	975.112	2834.49	1024.48	3145.16	7047.31	4845.49	L3/4
57.298	123.406	156.75	96.5774	71.0332	3540.42	169.015	390.873	2480.77	1436.93	4562.46	1141.12	2092.99	652.128	651.48	6203.22	1241.86	3551.52	1255.36	4005.64	6965.27	4150.78	L3/4
47.0628	112.781	145.65	88.8277	63.4096	2099.29	137.358	363.543	2387.34	1044.77	3148.03	940.618	1420.09	541.55	525.2	5149.46	1159.32	2535.24	822.301	2758.16	6943.93	3590.59	L3/4
187.551	154.056	113.623	116.854	61.811	1652.9	195.633	379.662	2980.35	1174.44	2108.98	826.235	858.999	565.712	988.402	2348.78	1374.33	2818.45	948.3	2386.89	6943.13	3462.1	IntNpy/CckVip
56.5343	128.822	161.034	103.716	74.9576	3036.02	170.001	358.264	2111.55	1324.42	4344.88	976.604	1421.7	651.287	688.563	5280.43	1258.18	3121.81	1233.22	3951.5	6868.23	4340.1	L3/4
58.1337	135.953	171.092	103.332	77.2668	3773.14	196.3	395.772	2330.07	1417.7	4703.47	1231.97	2267.01	657.86	729.933	5876.24	1261.89	3865.01	1284.07	4529.82	6851.87	4111.54	L3/4
59.3085	134.835	163.198	106.26	81.954	2901.68	175.264	405.067	1999.87	1298.7	4778.41	1094.52	1318.47	615.212	738.932	5476.63	1326.14	3368.05	1214.68	4378.93	6832.65	4639.97	L3/4
49.9008	99.4233	137.832	89.5822	69.8484	2615.74	140.175	312.695	1932.89	1174.11	4338.64	1019.91	1223.39	542.483	649.764	4275.91	1140.54	2826.55	1170.69	3854.23	6785.85	4849.04	L3/4
50.2639	119.386	152.738	100.723	88.2452	2505.03	167.148	534.04	3190.94	2133.85	4839.31	1354.12	1469.46	2545.12	809.081	4133.65	1648.78	3897.97	1608.56	5114.45	8332.24	5997.42	L4/5
54.8864	130.742	184.001	112.919	85.2713	3016.34	215.959	536.189	2623.64	1532.51	4754.7	1149.82	1590.22	1015.27	812.552	4565.24	2412.77	3780.66	1843.77	5077.36	8203.29	5446.15	L4/5
42.4582	107.122	117.694	90.4916	79.9518	2503.44	176.34	327.773	2565.74	1167.03	3221.19	1039.24	1634.35	744.764	576.233	5494.56	1298.29	3596.96	1073.91	3611.5	8190.61	6448.72	L3/4
36.6462	83.7835	98.8962	83.62	68.037	1787.01	119.493	452.388	1575.28	3356.11	2716.79	802.852	817.226	681.635	500.263	2417.56	762.897	2176.99	1036.46	3310.65	8170.59	6616.51	Sub
42.6147	107.486	126.384	83.7146	76.1215	2804.58	184.249	430.755	2594.21	1486.14	2791.26	1179.1	1818.94	959.16	698.82	3394.82	2173.79	3739.31	1447.4	3055	8155.5	5977.39	L3/4
44.3291	126.735	141.288	95.5167	75.3521	2915.35	174.281	494.187	2520.5	1668.69	4116.07	1140.36	1498.28	1285.47	758.708	4201.67	2814.2	3793.95	1909.17	4883.11	8114	5611.02	L4/5
33.3542	152.475	65.0765	79.183	46.5475	1768.92	120.471	388.637	2389.4	1105.14	1832.4	811.433	1122.05	492.975	453.68	1846.11	1285.66	2711.85	782.189	1774.23	7976.89	5484.19	IntPv
39.3501	145.142	86.2829	310.289	58.9477	1970	119.149	456.597	1680.92	1018.71	2604.22	863.473	1216.38	752.284	546.63	2621.81	1221.81	2521.49	1128.74	2843.73	7924.22	5237.37	IntSst
62.803	136.9	192.903	123.938	99.1488	3232.57	236.932	586.019	2777.63	2007.17	5341.43	1355.76	1912.42	1298.8	1002.01	4542.57	2342.74	4055.78	2066.46	5367.87	7891.49	6211.77	L4/5
59.4746	126.727	184.081	112.832	92.2016	2928.11	211.145	506.256	3330.3	2023.83	4937.1	1438.97	1547.48	1679.9	936.935	4168.39	2419.76	4400.25	2477.48	5050.85	7875.01	6054.08	L4/5
87.3024	171.791	105.696	279.565	66.5227	2157.6	140.637	346.41	2197.79	1268.29	3086.98	996.115	1126.24	850.878	819.401	3585.38	1143.08	2712.89	1232.66	3379.21	7858.04	6582.73	IntSst
61.8606	133.106	173.882	119.28	98.9712	3822.87	200.843	467.443	2652.59	1669.14	6363.09	1477.1	2061.19	1834.54	945.924	4819.83	1778.27	4343.73	2150.69	5637.63	7860.38	6320.35	L4/5
55.1133	148.993	183.681	117.004	108.724	2569.78	246.025	511.543	3806.12	1880	4926.93	1701.09	1950.57	2313.39	791.146	3976.05	1947.8	4126.07	1619.9	4583.26	7779.23	5810.7	L4/5
34.2493	131.853	99.2876	86.3951	71.067	1548.12	184.861	330.481	3517.45	1140.54	1914.36	1180.85	1224.09	1407.57	525.91	2481.35	1979.32	3319.42	958.725	2244.16	7706.54	5811.54	Sub
34.2003	52.7955	88.2423	43.3897	65.2983	1602.39	152.373	360.403	2633.35	1122.36	2324	732.779	990.774	1103.95	455.857	2413.43	1095.71	3039.4	1027.37	2413.81	7649.83	6292.04	Sub
49.1455	109.6	142.71	92.8673	84.0715	2389.12	195.762	411.159	3063.27	1742.29	4016.17	1143.75	1443.55	1695.03	659.392	3881.02	1633.23	4143.35	1339.02	4212.01	7574.66	5171.82	L4/5
34.5777	194.525	63.472	109.915	52.7139	1326.93	146.405	332.75	1666.55	764.744	1670.9	657.64	946.052	489.905	444.311	1642.54	1041.74	2167.44	751.173	1572.34	7442.35	5776.77	IntPv
34.6736	90.1963	106.474	78.797	66.4292	1565.12	139.63	400.647	2551.43	1284.56	2576.4	1027.96	1059.24	1516.54	554.068	2794.94	1415.17	3045.93	806.789	2509.14	7452.92	5110.73	Sub
60.4563	405.66	116.921	134.482	76.4364	2315.82	177.849	488.723	2649.17	1425.32	3207.65	1014.53	1159.83	914.886	636.637	3023.18	1790.88	3393.34	1117.19	3025.76	7373.4	5516.56	IntPv
56.1461	142.21	145.8	118.084	90.9317	3345.07	222.052	587.662	3389.71	2213.28	4117.64	1408.56	2176.68	2167.59	917.698	4309.75	1587.23	4522.48	1584.26	4405.08	7280.11	6109.99	L4/5
57.3847	131.325	159.704	114.07	91.9859	2642.59	227.867	513.999	2887.44	1680.43	3009.55	1333.07	1501.29	1058.18	820.703	4206.89	2421.21	4225.81	1661.55	3650.28	7239.12	6235.73	L4/5
69.0772	176.667	224.032	143.757	114.992	4040.69	266.007	492.815	4567.96	2133.77	7176.97	1836.48	2546.83	2055.96	1135.47	5786.91	2417.8	6258.2	2691.11	6294.84	7168.53	5624.78	L4/5
40.7773	99.8303	102.833	96.572	74.0174	2077.06	184.641	449.955	3300.24	1386.01	2377.34	1113.33	2764.78	1720.22	535.312	2836.98	1518.82	4043.43	949.7	2272.75	7167.46	5319.69	Sub
61.6859	146.489	225.062	161.595	91.4039	3097.48	205.579	529.42	2924.75	2345.65	4743.39	1382.52	1644.14	1444.04	1009.29	4729.44	2689.51	4597.11	2050.75	4716.91	7083.22	5503.58	L4/5
58.3188	211.876	159.365	426.327	82.9093	3115.89	166.227	495.242	2755.56	1776.29	4130.36	1109.34	1423.43	1075.83	850.945	4258.13	1645.99	4030.99	1610.36	4141.84	7052.77	5588.3	IntSst
32.6135	77.226	103.691	70.3792	62.5979	1885.66	193.804	363.044	2971.8	1124.87	1706.95	1139.81	1081.91	910.084	636.046	3565.41	3332.98	5527.68	1429.53	2522.89	7051.97	5956.66	Sub
52.9663	434.21	122.458	159.455	72.5719	2379.4	143.36	446.933	2783.34	1564.26	3416.25	1035.73	1168.93	753.985	702.876	2889.82	1589.02	3594.64	1061.19	3833.86	7016	6239.81	IntPv
36.2759	145.018	97.8996	416.86	57.3503	1816.15	145.116	393.404	2933.35	1325.94	1851.66	1131.17	1020.43	816.042	635.466	3056.72	1879.03	4031.37	1017.62	2447.27	6990.33	5555.89	IntSst
60.2343	280.698	144.043	525.968	88.5509	3078.99	204.827	481.405	3037.3	1901.7	4419.76	1080.71	1407.84	952.367	931.407	4207.26	1665.42	3898.2	1579.36	4612.32	6991.62	5666.59	IntSst
46.7212	117.876	117.807	101.559	82.8096	2745.25	148.54	405.589	2038.69	1770.53	3310.6	1049.18	1514.2	1505.28	654.125	3403.64	1138.26	3256.13	1289.72	3823.63	6934.25	6074.24	Sub
33.9175	79.629	106.481	63.7792	109.506	1788.9	161.794	477.458	3373.11	993.391	2402.5	1282.37	1463.86	698.808	549.574	2627.76	1676.67	4260.24	1052.64	2997.11	8346.31	7600.13	L5/6
41.0621	217.102	95.1379	170.989	65.5869	1627.65	120.12	378.189	2007.31	1015.71	2913.2	729.494	915.377	731.155	550.028	2214.89	929.44	2126.32	917.886	2973.72	8244.69	7001.68	IntPv
42.9359	116.615	138.037	83.9785	108.991	2198.48	180.415	452.734	3200.32	1194.56	3302.08	1149.25	1445.41	806.311	655.056	3152.91	1589.52	4910.33	1337.6	3912.12	8228.98	7500.01	L5/6
33.051	76.9544	105.394	67.8265	91.5816	1637.81	139.849	367.003	2360.28	995.095	2888.53	885.377	1121.28	589.839	501.987	2341.45	1079.45	2994.67	987.889	3202.92	8187.93	7402.64	L5/6
41.2393	89.1722	147.18	85.1891	122.095	1929.34	218.875	478.6	3321.49	1435.57	3290.93	1297	1243.16	855.615	709.99	2968.31	1567.49	3830.91	1489.37	4228.58	8119.12	8068.11	L5/6
38.5961	73.4538	88.1414	69.1965	92.2538	1585.7	139.44	355.774	2182.57	865.916	2139.81	1065.89	1094.67	490.314	501.018	2037.25	1209.44	2852.73	1139.3	2403.42	8112.92	7716.3	L5/6
47.0874	97.4167	211.114	112.08	80.7634	2216.67	307.883	582.848	2780.62	1104.89	3518.45	1211.17	1902.21	943.205	956.501	3782.56	1392	3522.44	1699.7	4023.06	8113.79	8238.65	L5p1
41.082	96.9827	122.202	93.3337	103.78	2644.04	177.795	408.207	2425.63	1400.27	3246.36	1095.17	1236.45	693.709	665.941	3387.52	1168.16	3809.01	1501.92	4236.01	8007.66	8295.46	L5/6
43.2716	99.717	165.128	95.4099	84.3176	2553.53	292.906	469.793	2997.36	1168.46	3826.09	1124.93	1852.67	906.727	689.492	3745.9	1374.95	4085.56	1350.32	4501.13	7972.36	7079.85	L5p1
40.2754	427.944	80.1374	117.063	58.1216	1778.54	145.034	406.137	2275.79	1137.02	2669.26	815.584	1032.41	647.515	614.375	2541.13	1842.56	3072.24	786.323	2723.47	7917.06	6902.61	IntPv
44.2128	92.0064	129.299	77.5059	110.82	2226.93	190.645	648.841	2999.73	933.69	2673.09	1018.63	1242.5	599.782	558.281	2737.21	1371.2	4262.71	1224.01	3378.36	7897.74	7020.98	L5/6
60.3013	126.914	194.853	110.552	162.083	2829.81	238.356	551.261	2817.51	1668.76	4948.33	1339.38	1829.74	991.44	859.156	4026.15	1386.64	5218.84	2169.49	6041.25	7890.61	7999.72	L5/6
67.3071	140.905	212.5	125.312	166.732	4055.8	349.387	552.439	3596.21	2174.99	5642.06	1417.58	2404.93	1047.23	1043.92	4791.96	1466.93	6158.65	2426.18	7175.58	7777.55	8090.76	L5/6
63.1438	123.053	206.789	121.52	198.391	2894.83	285.297	539.264	3363.75	1409.97	4076.98	1508.77	1729.37	1032.95	836.561	3658.52	1773.75	5138.97	1756.01	4609.59	7743.64	7606.05	L5/6
48.5155	109.847	180.129	125.632	94.5506	2820.74	329.694	564.902	3224.11	1146.93	3162.3	1293.16	1915.81	1057.57	962.575	3463.4	1230.08	4532.53	1581.59	4080.92	7724.11	8005.1	L5p1
78.4177	151.535	269.787	137.517	200.082	3215.96	255.77	676.773	3954.41	2009.16	5019.56	1694.64	1776.35	1103.17	1142.36	5319.54	1776.32	6351.26	2697.72	7576.94	7712.15	8243.86	L5/6
66.4299	140.721	220.612	123.107	185.163	3298.77	302.051	658.229	4284.46	1763.36	4692.43	1632.96	1710.33	987.904	896.244	4853.03	2047.16	6163.67	2091.59	5917.16	7588.67	7580.74	L5/6
50.7801	116.5	194.055	114.325	95.0068	2542.83	369.764	444.608	2472.16	1103.07	3263.83	1060.28	2246.51	858.845	862.023	3622.12	1346.75	3465.31	1410.71	4286.76	7561.77	6907.32	L5p1
53.3688	132.57	185.871	112.499	98.9242	2880.75	245.222	465.211	3913.3	1592.35	4983.73	1381.97	2093.88	906.588	787.34	4709.17	1630.08	3800.14	1511.07	4880.05	7544.78	7166.72	L4/5
55.7874	127.623	186.718	116.254	85.2907	4224.29	294.257	524.958	2732.82	1372.47	5051.3	1208.79	4734.43	1436.87	1175.37	5010.67	1358.7	6608.19	1878.21	5588.66	7485.37	8298.62	L4/5
72.197	197.443	196.919	137.723	201.963	3047.79	281.063	683.428	3102.54	1814.56	4116.32	1394.35	1700.93	858.678	831.526	4251.18	1607.89	4833.69	1625.28	5482.99	7452.77	7985.19	L5/6
70.3001	592.621	157.317	246.884	93.0136	2897.98	202.468	549.51	3923.39	1936.84	5090.72	1294.98	1383.58	1135.63	938.059	4197.78	2146.2	4508.12	1330.25	4390.06	7375.36	7233.8	IntPv
60.9601	134.588	235.465	118.38	166.469	2952.1	255.027	585.735	3029.34	1777.73	4594.13	1374.04	1568.89	1081.82	912.791	4286.11	1542.84	4581.62	2003.89	5658.32	7365.87	8068.86	L5/6
49.5298	101.249	146.682	98.3449	126.258	2530.35	210.651	464.91	3413.19	1380.85	2898.42	1343.62	1756.49	812.637	692.597	3186.48	1543.99	5107.56	1406.31	3943.23	7306.25	7868.99	L5/6
52.6477	134.279	226.839	117.975	90.4464	2396.1	244.868	447.308	4015.31	1226.79	3236.66	1382.52	1994.86	1038.39	816.996	3822.64	1748.05	4118.4	1440.58	3140.79	7307.92	7333.51	L5p1
57.2584	121.222	187.243	111.079	98.5914	4458	303.618	639.147	3194.47	1479.72	5091.14	1572.9	4160.57	1474.82	967.161	5162.05	1479.73	7842.8	1943.72	6029.75	7281.13	8113.69	L4/5
51.5761	121.454	216.371	125.545	103.774	3032.64	362.805	588.768	4483.71	1381.15	4082.48	1518.19	2257.77	1033.2	952.216	4285.88	1652.04	4666.17	1653.06	5267.21	7235.99	7461.39	L5/6
51.132	113.06	158.71	105.202	137.189	2787.02	205.445	494.406	2862.69	1340.97	3240.22	1258.73	1758.53	674.288	749.578	3584.33	1612.73	5649.74	1724.22	4289.73	7224.96	7138.83	L5/6
58.8819	125.901	243.514	140.516	113.729	2680.17	395.991	595.602	3294.58	1335.53	4054.79	1302.03	1957.22	1085.69	861.231	4275.98	1646.87	4030.68	1883.12	5249.65	7091.08	7134.68	L5/6
35.3954	96.1752	158.48	130.256	70.5255	2532.68	267.145	467.93	3454.23	1024.07	3363.01	1295.59	1797.84	801.014	936.604	3088.42	1292.36	3962.02	1685.69	4030.02	7029.99	8139.57	L5p1
46.3921	99.3742	176.369	99.025	131.729	2260.97	187.218	447.962	1903.72	1443.87	3945.76	1003.65	1056.24	814.805	690.814	3341.69	1161.59	3327.86	1746.35	4441.97	7032.33	8337.58	L5/6
39.4555	97.4987	117.547	79.6804	120.384	1902.2	183.229	367.365	2292.51	948.124	2103.12	969.241	1050.56	611.294	513.05	2432.13	1224.53	3482.69	1164.35	3035.46	6959.61	7632.37	L5/6
67.7669	128.891	193.157	117.563	159.716	3685.73	256.299	444.4	2532.39	1536.16	3897.23	1140.89	2187.22	712.072	837.746	4273.56	1515.57	6699.78	1749.82	5650.29	6864.42	8038.49	L5/6
60.2679	136.273	252.319	135.33	92.999	3408.81	297.922	465.3	3413.75	1392.66	4047.03	1396.54	2271	904.121	1139.34	5288.11	1729.11	4941.58	2019.03	5285.73	6796.4	7357.93	L4/5
55.4057	132.922	170.433	107.266	144.511	2945.86	236.068	407.542	1895.45	1210.38	3396.26	893.973	1753.51	580.33	678.56	3134.81	1114.59	5037.61	1534.98	4475.95	6780.67	7494.19	L5/6
24.8338	61.1897	37.9183	72.8042	33.6426	803.563	101.394	207.575	2840.86	429.829	784.389	364.581	646.646	221.306	1864.71	913.855	399.918	939.282	563.524	954.761	8201.86	9330.96	IntNpy/CckVip
46.8333	66.4021	61.3583	558.918	44.1812	1367.6	117.949	159.936	345.934	714.281	1583.47	544.354	728.351	253.214	233.118	2046.82	823.585	2000.83	770.865	2433.8	8176.08	9183.63	IntSst
61.4463	92.205	163.147	73.1396	112.368	2227.21	248.747	149.997	291.219	1132.36	4158.14	946.822	1352.51	1051.33	240.201	3275.67	1177.98	3390.9	1541.7	4254.11	8115.44	8569.29	L5/6
62.4752	206.316	144.78	59.702	90.3718	2386.22	166.751	238.714	191.909	1649.2	4116.01	1276.88	1348.82	1429.96	502.625	4265.42	1598.81	3958.01	1504.07	4961.87	8102.86	9856.93	L4/5
22.2912	49.8612	38.0067	50.4592	31.8324	902.278	87.1124	672.84	215.061	449.642	914.426	359.949	485.522	188.129	260.454	1070.35	424.769	1070.17	582.367	1399.21	7924.76	8760.32	L6p1
33.6207	80.5142	61.3371	218.063	47.0838	1088.61	130.623	183.492	4139.09	619.549	1330.63	358.629	713.415	261.734	201.751	1338.83	417.855	1134.18	749.328	1703.32	7783.28	9215.59	IntSst
53.2028	99.5072	182.021	51.2417	129.615	3201.97	273.176	112.091	264.595	1430.83	3602.09	1182.32	2561.55	1765.48	261.808	3230.48	1543.4	4974.17	1677.21	4589.4	7782.43	8496.99	L4/5
41.7091	86.8269	73.7971	493.551	55.4671	1337.43	156.569	201.494	5062.32	756.807	1782.73	772.92	783.727	332.742	303.27	1779.02	658.163	1552.26	963.745	2366.38	7711.7	9208.34	IntSst
48.8225	104.092	189.309	57.9415	150.779	2342.54	317.283	178.477	221.028	1414.77	2946.73	1089.41	1310.13	1323.95	289.866	3407.14	1580.58	4640.85	1753	4556.99	7682.33	8518.78	L5/6
37.3993	75.5446	57.1671	274.998	53.4035	1132.13	146.194	271.568	3149.8	632.446	1340.25	655.665	701.211	378.452	374.679	1399.57	763.167	1791.01	718.408	2166.21	7646.24	9225.35	IntSst
33.0567	67.0527	55.4081	56.6118	44.0631	1148.51	117.118	243.506	355.128	598.968	1125.28	638.641	622.538	220.9	9691.42	1430.65	705.944	1409.64	694.506	1797.22	7512.73	9238.36	IntNpy/CckVip
32.9098	77.6598	48.2142	63.3981	46.6184	1187.06	127.182	223.028	306.434	583.5	1008.54	577.966	679.759	229.779	2653.91	1305.41	628.493	1622.71	715.705	1427.13	7439.06	9260.93	IntNpy/CckVip
38.0284	85.8416	66.2262	67.0162	51.8829	1228.23	144.842	1710.88	1308.57	678.741	1285.94	485.784	798.197	321.62	3413.56	1462.5	795.487	1785.99	847.777	1723.74	7390.38	8986.98	L6p1
78.3514	145.117	235.927	74.5558	175.728	3006.67	335.972	236.071	299.126	1512.07	5189.49	1548.89	1692.05	1639.22	201.314	4613.88	1669.94	5475.34	2032.55	6195.79	7169.93	8719.37	L5/6
41.4133	75.0638	143.041	66.5524	100.959	1825.83	162.962	473.937	260.068	1054.5	2129.5	785.518	825.293	648.889	253.421	2605.55	961.915	2806.32	1313.04	2986.67	7123.04	8461.05	L5/6
84.3149	94.6402	89.2865	64.9922	65.2791	1794.99	155.984	200.655	5586.47	984.872	2056.26	580.071	793.227	293.155	194.228	2747.46	962.394	2395.48	993.408	3385.32	7004.16	9006.1	IntNpy/CckVip
44.9897	97.0571	170.084	79.4747	71.5747	2262.13	283.776	169.435	206.212	918.012	2354.66	815.452	2264.14	897.548	190.837	3021.83	1017.63	3779.16	1335.96	3897.28	6929.17	8428.16	L5/6
56.1364	79.2428	137.238	80.0749	55.4025	1700.48	133.514	293.252	1173.66	810.488	2722.21	747.854	1304.08	631.092	239.097	2171.44	981.078	2513.49	2994.74	3248.59	8356.57	11180.3	Hip
63.6764	91.7619	246.783	87.6004	74.1348	2413.61	215.167	401.167	2899.72	1303.97	4327.13	1182.63	2550.3	754.18	331.432	3634.61	1637.07	4566.78	4179.75	5410.55	8342.08	11431.2	Hip
51.8963	70.6673	158.044	64.6283	61.3864	1692.31	140.27	334.08	1898.29	840.254	2839.89	774.785	1383.01	485.543	236.767	2460.25	1245.32	2090.42	2871.8	2857.51	8322.77	10685.9	Hip
57.8885	83.6378	161.661	84.678	65.954	1744.02	160.915	359.415	2245.68	1081.05	3024.67	987.367	1516.38	750.219	347.735	2675.29	1460.36	3282.36	3070.47	3349.02	8300.72	11263.6	Hip
78.2739	88.28	261.858	87.3166	80.5975	2276.85	213.331	391.251	2927.48	1246.05	4009.22	1262.4	1958.37	777.425	478.684	3123.68	1943.98	3773.14	4459.4	4544.52	8269.61	11388.8	Hip
38.7519	72.5138	162.894	69.6278	64.7877	1198.14	142.521	272.131	1874.36	714.12	1824.66	677.025	1111.79	434.554	273.164	1939.53	1287.11	1540.32	1930.03	2090.34	8250.89	11020.5	Hip
69.0742	97.076	255.81	82.8735	78.7985	2295	191.63	396.411	2577.44	1337.29	4224.17	1126.04	1802.31	844.903	469	3471.31	1662.6	3415.31	4639.31	4623.12	8218.44	11587.2	Hip
66.8923	86.5428	260.318	80.3932	71.4962	2061.48	176.061	428.315	2558.66	1364.55	3540.79	1191.74	2147.38	846.925	879.703	3472.14	1995.6	5012.6	5082.39	4004.93	8162.14	11397.2	Hip
52.2931	79.2835	159.387	76.7546	59.3625	1797.64	142.226	332.194	1765.16	1013.37	3222.14	929.297	1724.78	697.37	280.263	2501.38	1379.62	2931.07	3258.48	3744.88	8115.42	11157.1	Hip
34.8348	70.0527	104.828	63.5232	42.389	1330.57	116.883	269.907	802.845	676.779	1870.89	574.366	1257.87	522.379	273.655	1721.65	875.426	2737.44	2459.45	2434.32	8088.93	10772.6	Hip
56.1664	81.0294	166.864	76.2439	68.3949	1620.5	156.329	388.693	1864.7	996.953	2478.73	964.222	1399.47	731.161	350.99	2376.12	1452.35	3391.93	3472.54	3168.6	8059	11240.6	Hip
96.4496	108.526	263.058	105.989	81.7926	2619.41	203.62	440.58	2803.43	1369.57	4975.85	1155.36	2010.43	928.533	372.053	3888.33	1794.2	3636.21	5702.73	6512.68	8053.39	11599.3	Hip
66.6602	234.157	167.271	483.731	95.3107	2920.91	197.687	589.353	3828.62	1843.55	5476.91	1403.64	1621.23	1681.4	180.709	5484.93	2275.24	5232.33	1942.38	6157.64	7973.53	10494.3	IntSst
46.6113	213.351	81.6304	178.851	70.924	1585.76	180.405	383.29	3588.68	1207.02	2335.05	1087.01	1190.33	750.027	252.831	2584.71	2184.39	2402.78	1030.34	2721.84	7985.6	10697.6	IntPv
70.6959	103.743	251.559	101.403	81.7293	2093.1	246.275	387.518	2640.18	1246.42	3250.87	1252.02	1951.07	1001	746.017	3272.33	1942.65	3964.01	3806.59	3798.62	7967.05	11192.4	Hip
80.891	108.375	287.481	95.2499	78.9309	2439.12	204.435	408.76	2302.94	1371.78	4443.87	1196.74	2014.86	895.883	331.424	3889.89	1884.31	4256.06	5011.55	5233.41	7942.52	11446.3	Hip
84.8441	116.29	261.069	112.329	97.2561	2626.38	210.471	442.716	2768.8	1460.53	4440.87	1191.42	2177.06	927.69	495.704	3979.31	1916.5	4424.32	4756.47	5444.76	7872.61	11223.9	Hip
80.4231	112.559	276.378	101.203	85.2997	2855.2	204.153	453.072	2922.66	1607.03	4996.64	1223.72	2258.38	808.654	338.903	4338.68	1771.39	4300.67	5466.1	5861.85	7873.4	11601.8	Hip
82.2292	109.718	236.618	103.318	92.9519	3210.51	204.177	432.559	2763.62	1564.58	4495.83	1279.01	1992.51	856.757	708.55	4231.5	1968.58	4210.79	4952.6	5923.67	7850.27	11321.4	Hip
89.159	126.94	234.351	104.484	86.1999	2577.28	204.093	429.182	1712.86	1217.26	3975.56	1102.61	2302.86	782.219	358.59	3526.77	1520.72	4477.39	3812.88	4593.06	7801.61	10875.6	Hip
79.0396	102.663	227.628	95.7959	74.8461	2234.65	182.814	376.216	2069.5	1290.95	3063.7	1054.27	1710.7	830.106	804.137	3096.91	1637.34	4051.93	4460.54	3858.51	7742.86	11305.3	Hip
96.9955	468.489	234.678	247.283	147.165	3480.56	257.614	676.203	5079.19	2357.16	7589.11	1500.97	1931.5	1216.74	536.242	5408.48	3272.32	5468.18	2794.97	9275.8	7733.33	11482.7	IntPv
77.5196	193.302	256.255	116.074	83.0979	2385.44	195.237	375.206	2191.94	1400.01	4083.91	968.787	1557.73	898.962	1161.2	3368.51	1545.95	4352.74	4273.53	4765.72	7675.57	11375.6	Hip
81.6834	482.337	141.097	288.406	113.243	2220.47	226.189	516.09	3085.81	1850.78	3776.41	1459.55	1889.5	1270.07	2787.49	3660.47	2689.86	6364.06	1499.36	4374.61	7676.36	11067.7	IntPv
67.4406	99.0153	239.385	90.1129	68.5124	2152.42	195.01	357.195	2040.36	1237.77	4071.27	1083.3	1983.78	705.672	844	3182.22	1409.66	3591.32	4896.77	4432.91	7617.11	11624.5	Hip
56.8354	83.5384	172.755	70.8039	58.0802	2220.73	132.807	376.836	1990.98	1225.02	3809.27	1001.94	1663.59	627.25	893.949	3202.51	1386.03	3183.97	3822.06	4520.4	7609.24	11506	Hip
37.0265	85.6106	127.271	74.6921	67.1134	1583.17	155.486	301.049	1665.29	815.384	1900.38	1032.57	1239.95	472.242	596.365	2044.57	1249.91	2309.36	2302.11	2417.25	7485.8	11425.4	Hip
86.4877	112.091	256.799	109.337	90.6083	2997.03	205.188	428.899	2093.18	1544.75	4802.27	1246.71	2111.94	906.897	646.253	4409.64	1803.17	3968.57	5390.92	6279.45	7415.07	11448.5	Hip
64.7837	97.3238	286.447	94.5264	78.918	2106.82	180.454	346.743	2302.99	1254.21	3398.14	1161.07	1949.94	792.579	1009.55	3311.47	1651.77	4207.88	5291.41	4749.47	7350.32	11634.6	Hip
78.072	119.558	283.621	116.885	99.4521	2590.53	226.851	462.086	2199.43	1550.84	4113.44	1256.61	1941.08	894.515	570.46	3952.31	1981.06	4297.71	4854.69	5371.26	7328.05	11272.4	Hip
76.3838	116.838	219.662	95.9438	81.3732	1921.19	203.494	415.976	2735.32	1168.76	2915.41	1019.67	1723.4	691.028	356.365	3026.03	1849.35	2823.3	3945.26	3406.6	7308.05	10570.5	Hip
72.1139	116.934	237.854	103.124	87.7511	2392.56	213.078	376.559	1905.92	1298.58	3350.62	923.755	1717.32	625.708	966.4	3253.43	1409.64	3837.16	4781.95	4429.98	7199.77	11626.1	Hip
78.89	101.028	252.48	95.2331	74.013	2740.84	203.48	396.746	2132.22	1225.96	4006.57	1029.92	2226.97	773.651	828.297	3477.91	1466.07	3495.69	4637.99	4771.15	7156.05	11548.5	Hip
55.9522	100.843	200.479	89.0024	97.6851	2172.24	208.789	462.221	2989.96	1276.41	2372.12	1272.04	1731.27	680.268	291.841	3154.05	2088.39	3192.36	3785.53	3834.43	7116.45	11057.7	Hip
67.7649	125.499	239.134	103.224	103.194	2748.72	231.486	402.245	2654.15	1386.09	3920.4	1170.66	1875.67	774.606	250.659	3736.87	2056.75	3070.87	4486.6	5064.54	7096.23	10876.3	Hip
40.3753	94.5237	169.782	80.2423	74.5323	1630.78	180.765	296.621	2107.36	891.277	1466.69	916.925	1494.53	447.612	197.962	2268	1568.82	2146.57	2681.19	2173.83	7061.21	10647.2	Hip
58.7745	100.038	166.605	89.5124	70.5467	2497.27	156.271	361.416	1576.02	1166.42	3466.85	909.298	1553.07	671.937	291.07	3412.67	1325.41	2622.91	3332.33	4649.55	6976.93	10921.6	Hip
71.4681	108.969	203.109	102.365	86.0903	2357.03	199.227	338.162	1383.78	1210.41	3149.13	1077.23	1834.56	751.608	324.756	3324.14	1442.67	3918.42	4472.89	4484.62	6967.54	11277.5	Hip
66.7703	178.274	180.979	255.186	92.6196	2799.12	195.887	443.956	5350.67	1438.41	4191.02	1163.91	1218.93	1014.57	263.379	4264.04	1648.42	3014.62	2557.04	4981.33	6828.93	10866.1	IntSst
73.4666	112.061	245.195	104.68	84.9222	2691.81	213.514	416.61	1802.15	1463.98	4167.54	1062.62	2114.05	834.687	257.627	4358.79	1748.22	4067.31	5623.28	6778.24	6801.33	11388.9	Hip
56.5475	78.665	219.971	80.4836	62.8504	1801.42	183.959	305.561	2184.59	1009.72	3403.49	903.334	1554.15	614.098	820.375	2650.03	1336.28	2847.43	3576.44	3784.02	7867.56	11804.2	Hip
78.4125	105.218	261.114	91.9849	76.9685	2258.24	199.531	348.115	2318.23	1303.54	3832.87	938.954	1670.31	731.538	1081.43	3420.45	1479.41	3958.86	4772.73	4955.33	7710.61	11852.9	Hip
68.1285	85.31	235.94	83.532	67.7513	1894.71	192.528	293.921	2624.49	1105.68	2431.64	831.374	1480.19	517.341	868.229	2567.1	1414.15	4218.64	3812.98	3578.27	7595.05	11799.2	Hip
74.8983	83.1999	228.433	85.4164	72.2345	1971.24	158.206	347.263	2517.01	1241.8	3557.02	907.793	1506.06	660.588	975.527	2956.73	1430.9	4066	4615.34	4304.51	7499.29	11930.1	Hip
68.8848	92.0322	249.407	95.1828	69.0818	2013.53	200.028	323.223	2167.33	1156.23	3394.05	988.669	1836.1	720.925	986.618	2911.36	1460.3	3514.58	4804.09	4295.02	7423.25	11841.3	Hip
69.2745	244.114	199.268	163.976	71.4298	2046.95	192.078	410.848	2918.37	1227.25	4314.08	1017.21	1465.52	852.092	886.164	3177.14	1672.22	3638.1	2735.32	4627.17	7382.33	11937.6	L4/5
88.3427	113.658	337.595	112.791	98.1448	2401.8	245.891	401.451	3118.77	1315.66	4056.74	1225.14	2313.13	1031.98	1139.22	3704.74	2052.03	4989.04	5298.11	4986.24	7275.44	12053.4	Hip
88.6308	104.483	345.711	110.728	86.0858	2016.06	239.086	425.753	3200.19	1240.9	3195.52	1270.49	2085.98	880.396	1074.66	3040.32	1967	4538.52	4893.12	3840.22	7221.22	11971.3	Hip
98.7177	124.258	366.981	129.21	107.309	2749.02	278.717	425.108	2079.89	1528.12	5017.09	1254.48	2376.58	1107.74	1209.81	4203.58	1924.21	3305.06	5481.28	6009.22	7151.51	12023.2	Hip
98.6477	104.808	323.466	108.926	92.4481	2172.21	238.026	326.741	2228.45	1242.13	3411.45	1046.72	1726.62	836.442	971.671	3042.97	1604.28	3564.74	4615.81	4735.15	7148.72	11864.3	Hip
86.2384	96.6988	297.934	95.8215	81.5875	2173.5	223.534	370.708	2820.28	1216.41	3586.62	1039.26	1881.95	821.64	1040.17	3242.42	1686.05	3951.68	4453.8	4329.06	7017.11	12092.6	Hip
72.2535	83.3382	227.593	87.7451	75.6751	1708.9	176.518	270.07	1780.59	1060.99	2586.59	801.663	1303.52	587.72	796.655	2814.56	1213.11	2948.47	3948.55	3563.68	7005.7	11788.3	Hip
66.0403	74.8412	272.298	82.1322	64.1411	1492.16	186.129	274.425	1632.79	935.183	2129.33	840.143	1353.17	611.626	775.255	2425.56	1393.19	2233.13	3506.38	2981.82	6928.51	11924.3	Hip
93.2488	119.932	303.12	113.218	92.0922	1988.2	218.43	325.008	1353.99	1251.02	3191.27	1123.65	1719.67	991.731	1055.05	3278.78	1911.4	2448.4	4437.88	4545.82	6935.67	12395.4	Hip
99.9004	111.461	355.983	112.615	97.7823	2459.14	244.626	372.424	2415.73	1250.72	3874.11	1082.2	2091.12	751.682	1147.68	3578.19	1696.85	4217.24	5596.46	5269.29	6917.27	12164.7	Hip
77.1376	89.501	266.618	85.1718	71.0791	1878.08	174.249	284.016	1192.16	1192.83	3253.07	886.514	1544.54	620.241	821.53	2817.75	1334.39	1915.03	3658.08	3850.02	6795.49	11951.3	Hip
37.3264	98.8806	100.582	122.971	53.4231	1432.61	121.679	380.763	212.758	647.557	2356.27	873.876	1091.45	806.498	216.516	1961.42	928.914	1855.13	887.201	2024.44	8365.07	14100	Sub
35.4432	83.913	48.2702	84.9586	49.7282	1239.83	114.547	195.995	1436.08	565.276	927.481	356.627	763.891	243.572	2418.1	1292.05	582.157	1451.45	790.583	1357.7	7090.26	14724.2	IntNpy/CckVip
41.0013	79.4671	68.1165	81.5636	60.6916	1539.56	137.851	251.541	3346.79	598.087	1350.57	433.851	872.976	229.157	3127.09	1551.17	744.537	1828.09	1004.96	2103.2	7030.31	14697.6	IntNpy/CckVip
30.468	67.1591	66.5021	69.8807	61.8324	1056.94	114.261	444.934	761.484	549.129	1235.62	475.864	743.368	260.365	396.479	1348.37	663.662	1017.5	817.838	1418.24	9006.35	15889.7	L6p1
97.1021	169.463	64.2226	179.115	44.5165	1180.31	221.411	227.25	553.34	671.22	1448.82	527.733	735.43	272.827	447.486	1315.84	616.945	3475.19	798.575	1710.03	8965.15	16035.1	IntNpy/CckVip
30.187	78.4412	124.859	67.1694	93.3178	2353.96	113.669	424.79	3429.67	1601.02	2648.34	1373	1175.8	537.647	870.391	2872.74	2046.66	1060.26	1363.93	4150.7	8911.84	16198.8	Sub
29.0713	273.902	44.2708	67.0807	41.5082	814.337	107.829	151.538	3647.64	350.673	632.809	289.31	520.745	1171.04	2005.86	819.481	403.826	5031.1	611.229	808.634	9401.99	14230	IntNpy/CckVip
117.73	149.104	372.116	138.667	135.809	3229.12	369.189	538.106	4323.02	1920.23	4683.77	1893.21	3112.17	1172.23	1535.63	5218.46	3097.07	7229.79	7584.23	6350.95	9013.1	11365.5	Hip
74.4864	135.009	276.189	126.23	97.7323	2973.74	259.434	378.268	2906.52	1576.81	2037.13	1349.39	2520.47	1001.19	1293.92	4240.62	2071.35	4792.07	5461.21	5530.09	8900.97	11184.9	Hip
54.5892	48.3772	166.099	124.844	117.26	2323.94	234.51	120.097	172.686	1135.79	4330.2	1226.76	1412.26	1463.1	681.404	3442.61	1229.64	3581.25	1467.25	4922.45	9718.48	8466.96	L4/5
86.9539	56.8928	156.866	172.493	121.798	2333.36	228.182	137.374	194.046	1153.27	3982.52	1205.23	1461.73	1210.79	653.688	3512.81	1390.33	4266.59	1821.27	4508.73	9442.34	8477.08	L4/5
34.5361	74.7355	44.3309	72.8954	50.5245	963.968	129.249	870.018	171.319	502.237	809.103	474.085	675.637	184.533	306.461	1185.44	625.261	1463.3	618.992	1245.52	9238.27	8765.76	L6p1
69.8301	55.2005	105.105	156.005	95.5881	1830.08	235.343	219.84	216.189	1286.01	2026.94	1242.7	1138.13	675.608	693.225	2746.06	2831.07	4331.16	1015.04	3067.61	9065.19	9675.02	L5/6
33.1746	69.7396	52.3115	72.6638	52.9746	1114.26	125.168	1910.19	207.361	504.319	1097.35	603.369	614.508	175.757	322.184	1264.88	641.218	1623.18	651.782	1589.85	8989.92	8743.73	L6p1
33.7264	374.45	60.9074	70.3264	50.1757	1259.97	113.413	200.876	3415.62	661.676	1434.52	509.297	739.008	266.112	483.513	1577.27	664.032	1441.31	753.708	1951.6	8924.01	9318.06	IntPv
35.2723	79.0336	54.467	76.9555	51.2869	1218.36	124.716	1141.53	445.538	753.993	1192.13	608.823	668.053	224.071	357.07	1358.43	833.961	1616.19	660.47	1812.85	8855.32	8741.17	L6p1
34.3069	55.8379	65.57	76.7471	48.5489	1532.18	121.629	184.831	202.769	759.055	1090.07	458.837	520.489	238.481	988.506	1476.65	588.83	1641.14	804.197	2221.05	8466.68	9656.62	IntNpy/CckVip
58.1647	74.5028	168.049	49.4498	147.243	2329.62	241.759	562.055	3461.96	1444.25	4470.43	1500.56	1889.2	927.328	887.246	3786.08	1867.22	4197.76	1943.96	5848.8	9851.63	7669.25	L5/6
42.862	92.8615	156.746	45.1213	131.892	2013.16	184.767	461.696	2936.2	1196.97	3558.51	1232.94	1275.05	919.348	658.575	3236.75	1599.19	3234.6	1461.99	4322.86	9769.92	7439.58	L5/6
46.534	60.5595	127.184	38.9091	124.212	2655.16	172.685	425.104	2598.13	1379.23	3563.48	1045.96	1693.28	585.37	597.563	3034.07	1298.62	3936.89	1422.29	4270.03	9728.77	7306.32	L5/6
62.2598	66.8028	198.745	57.6691	193.005	2950.47	267.562	479.276	3010.38	1455.51	4067.61	1468.23	3335.31	1731.06	823.852	4756.06	1843.53	7408.62	2428.5	6106.62	9649.12	8100.24	L5/6
50.7717	52.6531	145.174	58.8282	145.521	2190.67	203.554	526.451	2887.99	1464.05	3592.3	1211.15	1441.8	757.782	687.818	3039.87	1490.9	3884.74	1468.27	4179.22	9605.54	7461.12	L5/6
52.7458	50.1649	194.469	53.9876	91.1989	3205.8	305.729	378.761	3018.59	1139.58	3573.32	1284.55	7333.28	1256.22	903.713	4710.43	1668.51	7905.51	1802.05	4567.61	9564.85	8079	L5p1
71.3662	57.503	112.473	54.0968	75.5721	2197.91	186.879	554.945	5376.56	1372.59	3381.04	1368.19	2543.18	1266.21	904.778	2936.58	2210.4	3921.13	1323.42	3276.19	9483.05	6886.23	L4/5
49.8285	50.4921	179.015	56.3855	87.4719	2247.97	249.367	413.516	3760.4	916.537	2703.19	1627.34	3462.48	1207.26	903.352	4533.76	1969.51	4924.99	1402.07	3372.89	9487.14	7569.58	L5p1
52.1495	60.3857	187.506	54.6221	136.771	2733.36	307.706	449.455	3040.93	1227.27	3257.52	1154.45	1853.32	1335.16	835.7	3061.07	1558.94	4643.01	1492.3	4471.04	9436.42	7983.6	L5/6
42.3861	68.1435	125.035	56.6728	102.064	2310.28	194.051	334.493	2272.56	1073.66	2326.01	994.178	1262.17	657.111	550.582	2800.24	1225.76	5658	1294.44	3499.69	9321.09	8101	L5/6
63.2833	69.7914	263.473	237.151	110.275	2901.47	468.259	601.554	3537.67	1328.89	5142.45	1413.1	2195.41	1376.06	943.095	4441.91	1674.43	4252.68	1909.18	5559.94	9269.94	7469.06	L5/6
29.3637	64.7386	65.6507	205.835	44.7786	876.474	153.645	222.321	1004.83	438.057	1022.93	353.118	682.042	327.726	316.433	1107.1	556.809	1338.26	619.972	1232.13	9247.18	7556.87	IntSst
49.3239	53.1307	160.044	45.6261	132.786	2078.15	192.204	414.865	3052.27	1315.86	3459.54	1163.64	1361.26	810.892	695.222	3362.16	1676.03	4151.25	1303.42	4091.6	9177.22	6952.89	L5/6
28.3934	616.505	56.7734	44.9036	34.7966	941.06	86.9372	187.781	594.139	382.301	880.162	294.799	618.679	269.554	277.817	905.924	556.055	981.107	516.011	1054.25	9088.01	7441.92	IntPv
24.0105	644.099	46.0728	110.397	36.7283	953.073	77.9993	179.514	479.435	419.421	920.724	289.25	665.24	248.304	265.813	966.406	559.403	999.05	510.04	968.871	9035.73	7499.52	IntPv
59.7677	63.4138	185.989	64.8255	176.727	2608.25	224.293	563.903	2260.26	1713.97	4254.65	1317.19	1361.13	862.757	747.365	3719.78	1447.18	4016.25	1673.63	5099.64	8842.47	7665.2	L5/6
38.5337	59.3912	103.536	61.0831	108.104	1688.42	156.738	338.119	2061.61	936.132	2358.22	904.05	1004.26	559.873	521.852	2393.53	1077.46	2843.6	1159.08	3236.87	8797.35	7838.91	L5/6
171.133	60.3602	92.2744	52.0804	63.1846	1779.11	183.573	337.528	2055.49	1082.79	2037.15	786.009	785.822	394.503	749.303	2179.46	1227.2	2833.25	1215.85	2934.82	8805.51	8207.43	IntNpy/CckVip
38.102	55.8483	114.507	47.908	100.316	1355.19	178.918	360.667	2039.19	820.404	1669.35	811.75	897.249	633.511	460.727	2115.12	1266.03	2792.86	1031.3	2204.15	8723.56	7062.76	L5/6
60.7535	48.1872	178.95	55.4439	74.9154	2084.63	180.031	380.061	2404.13	1444.01	3231.93	835.318	1286.83	782.754	584.743	3382.36	1028.94	2668.44	995.928	3411.76	8702.53	6756.64	L5/6
59.0458	55.6846	204.995	52.0946	83.4113	2769.77	309.28	526.478	2696.63	1243.8	3951.24	1258.75	1862.76	864.486	1083.64	4150.23	1442.78	4123.99	1974.9	4736.74	8689.68	7226.74	L5p1
54.6996	62.3369	153.831	64.8582	145.03	2715.15	208.813	458.504	2522.33	1389.25	3353.19	1131.71	1476.91	738.214	704.095	3381.94	1562.4	5331.35	1490.54	4462.48	8662.71	7739.45	L5/6
54.0287	59.9105	178.753	71.2333	137.716	2400.07	212.76	388.532	2332.57	1417.21	2906.21	1172.85	1167.22	733.561	758.662	3376.09	1459.7	4985.8	1777.83	4013.38	8589.2	8169.39	L5/6
83.793	71.7471	187.982	67.9652	108.29	3134.66	229.58	566.848	2820.73	1958.49	5566.16	1195.85	1557.66	1194.67	1117.92	4725.2	2560.84	4431.84	1775.92	5799.09	8552.81	7475.96	L4/5
49.4605	55.0918	157.569	63.7521	75.4059	2296.24	227.088	435.079	2410.88	937.987	2588.61	1041.08	2354.08	718.837	585.684	3571.03	1428.84	3672.77	1138.23	3340.86	8528.89	7256.21	L5/6
45.3753	108.774	116.351	79.2269	60.674	1933.21	147.48	383.044	1709.51	1204.85	3268.92	730.435	1203.66	920.4	591.571	3040.73	1417.57	2378.1	1300.5	3228.16	10056.4	5957.24	Sub
47.5487	171.538	98.5866	455.318	67.315	1943.86	141.502	464.577	2906.17	1294.76	2981.78	978.761	1020.54	814.401	622.349	3011.15	1341.53	2742.91	1077.41	3016.27	9867.95	5280.1	IntSst
40.6135	89.0954	122.745	95.1619	80.0472	2288.96	145.922	399.755	2901.05	3825.81	3499.96	1119.06	1094.83	879.455	615.437	2754.57	1186.84	3460.27	1333.29	3598.13	9751.9	5505.3	Sub
44.2286	107.685	131.078	104.147	73.5415	2001.41	224.418	389.537	2227.66	1404.28	2821.4	1200.44	1752.8	684.139	719.1	3280.76	1668.7	3209.07	1585.85	3743.65	9679.21	6200.95	L5/6
47.3398	107.395	145.921	86.4902	75.913	2180.28	153.535	493.619	2912.36	2196.72	4203.26	1239.3	1366.64	2029.47	810.578	3464.9	1503.41	3553.08	1661.23	4587.03	9654.76	5513.82	L4/5
44.4015	118.707	126.986	89.62	67.2134	2236.48	151.831	464.838	3122.61	1605.17	4124.14	1273.62	1172.93	1842.73	611.378	3520.67	1546.74	3776.03	1241.07	3747.55	9478.46	5235.86	L4/5
58.2907	135.994	162.142	101.213	77.6732	2887.84	155.958	461.291	2824.63	1563.65	6648.2	1452.26	1639.43	1525.7	805.848	4170.98	1668.53	3569.58	1910.92	4549.22	9411.88	5282.51	L4/5
72.4742	447.365	151.15	277.81	97.971	2779.73	211.499	493.888	3550.11	1831.15	4089.53	1289.76	1433.73	1077.06	1031.24	3785.42	2065.61	4026.25	1549.98	5010.48	9363.27	6390.62	IntPv
36.8386	92.54	113.132	72.3232	71.5979	1633.59	197.881	319.079	2328.01	945.331	1942.57	818.959	1474.89	575.764	552.73	2668.76	1202.98	2853.7	912.05	2207.53	9345.39	6602.37	L5/6
63.8119	178.686	193.739	162.259	104.778	3082.09	287.678	590.816	3894.3	2093.78	4203.54	1508.42	2245.64	1035.9	986.273	4823.35	2840.37	5144.48	1897.36	5020.62	9287.69	5784.53	L4/5
82.6212	215.552	271.085	164.21	118.348	4150.78	306.568	598.976	3457.2	2290.4	5708.92	1550.49	2252.35	1518.18	1123.88	6605.75	3403.27	5721.3	2556.58	6951.58	9267.08	6009.01	L4/5
65.4698	145.884	202.653	127.765	95.2833	3458.24	273.057	546.757	2716.52	2058.74	5152.47	1486.47	1871.63	1159.83	976.057	4590.75	2099.36	4214.81	2151.25	5710.68	9130.19	5667.2	L4/5
68.8911	168.07	190.365	138.049	109.836	3200.02	265.912	585.604	3846.12	2490.37	4836.75	1499.52	1844.42	2672.04	988.864	5081.29	1877.65	5209.21	1977.26	5757.51	9011.91	6244.34	L4/5
55.3141	135.43	167.728	117.558	79.7878	3707.47	193.74	510.546	2773.08	2073.4	3501.33	1501.53	1661.54	1279.14	853.313	4142.96	2446.54	4252.7	2008.47	3837.04	8988.04	5563.28	Sub
74.986	180.682	202.541	143.151	128.16	3876.82	329.548	414.299	3034.29	1694.23	4605.02	1208.42	2991.29	1011.45	902.973	6665.31	1580.1	5433.05	1713.81	6992.36	8938.61	6653.37	L4/5
63.8833	148.874	165.516	134.925	101.769	2988.52	252.22	545.255	2895.48	1955.47	4763.12	1294.07	1586.55	1947.19	979.067	4615.13	1617	3856.4	1825.47	5095.49	8931.57	6112.19	L4/5
42.2597	120.874	108.261	95.2693	66.6751	2115.15	148.521	363.588	1948.47	1257.5	2385.73	957.97	1408.82	755.347	604.877	2700.52	1657.84	2591.51	1312.34	2615.49	8886.77	5450.15	Sub
64.2338	145.211	200.422	138.312	90.4307	4006.24	190.267	493.076	2849.44	2594.41	4419.92	1499.84	1550.81	1350.67	880.518	4665.51	2064.21	3988.94	2278.48	4928.2	8853.45	5587.33	Sub
46.3287	162.188	105.33	281.141	67.1145	1915.24	137.971	367.189	1748.72	1321.55	2727.8	879.746	1089.88	760.789	744.177	3126.44	1120.13	2199.26	1141.39	3344.73	8767.67	5672.69	IntSst
33.1795	112.933	106.202	78.5688	51.4135	1603.69	130.509	281.722	1813.96	1136.23	1486.99	739.816	827.684	686.008	542.235	2358.76	1684.53	3351.39	1023.37	1964.26	8688.22	5722.59	Sub
47.9156	121.593	117.417	113.464	86.7179	1870.73	185.215	553.231	1879.72	2966.57	2130.42	926.306	921.683	593.246	565.725	2695.61	1116.02	3078.95	1090.51	2939.13	8674.91	6271.03	Sub
57.3089	131.661	231.103	111.194	81.0302	2880.83	219.062	499.609	2468.56	2408.39	4288.19	1362.73	1402.39	1041.71	1184.24	3456.54	1949.7	3927.52	2239.88	4707.71	8673.5	5913.78	Sub
55.6801	123.657	176.081	99.9334	77.9973	2321.74	157.165	356.742	2456.61	1365.06	5631.37	1195.44	1391.78	927.305	687.683	3710.92	1325.8	3182.5	1892.4	4246.96	8607.19	5085.66	L3/4
63.4	150.443	191.733	114.303	89.4833	2354.31	174.982	424.62	2983.68	1603.96	6407.27	1343.32	1496.85	1377.39	776.305	4212.01	1669.97	3787.25	1907.19	4668.55	8524.91	5177.71	L4/5
56.8292	163.301	178.593	166.256	93.8839	2607.08	258.42	363.257	3331.23	1496.96	3434.99	1225.57	1577.5	1046.81	878.809	4255.23	1758.31	4470.7	1406.47	4569.04	8523.02	6641.57	L4/5
34.8264	111.527	73.2695	244.098	46.5944	1568.41	94.7303	290.382	1519.22	814.771	2071.66	579.045	689.191	502.969	394.178	2287.41	731.559	1606.22	698.088	2089.72	10016.4	3504.84	IntSst
37.0307	113.048	116.348	97.8508	60.3566	2540.92	133.498	350.619	2307.58	977.218	3444.78	951.708	1595.67	431.674	441.926	5551.29	1155.05	2633.59	811.647	3049.03	9931.05	3440.43	L3/4
39.1908	115.693	111.046	100.612	58.1035	2133.51	133.402	345.278	2203.66	897.198	2714.86	790.311	1277.44	480.113	445.677	4687.59	1027.1	2231.24	780.198	2802.43	9882.28	3414.39	L3/4
36.324	84.5692	101.916	73.9583	50.0699	2204.04	110.89	371.123	2196.49	1123.11	4984.17	1125.14	1306.51	635.298	549.029	4039.52	1137.23	2595.43	904.565	3230.74	9849.03	4083.77	L3/4
40.0179	104.715	104.178	85.0607	58.0772	1904.15	152.025	289.324	1755.52	1090.5	3541.18	873.485	1175.22	1034.78	557.788	2909.69	1132.89	2826.65	1294.01	3161.03	9806.1	4780.37	Sub
41.0371	112.064	111.167	327.15	58.7715	1896.83	113.205	447.749	1799.9	990.291	2996.82	717.9	954.186	771.02	515.378	2747.08	1159.48	2043.39	979.977	2780.04	9797.1	3458.04	IntSst
41.0521	99.6873	124.502	82.1913	61.1843	2074.81	141.687	304.91	2071.98	1031.14	4315.09	1043.59	1344.06	728.794	529.92	3627.95	1230.32	2939.86	1046.79	3396.03	9776.46	4499.8	L3/4
46.6	123.121	142.003	96.5187	68.3116	2717.79	168.11	397.356	3401.27	1453.84	5325.58	1300.76	1475.28	1159.11	856.05	4626.98	1672.38	3950.11	1220.14	4078.83	9709.02	4162.25	L3/4
41.1717	98.4922	113.133	76.6621	57.5508	2492.57	132.907	344.481	2153.81	1148.67	4877.99	1086.83	1420.36	627.877	562.963	4797.85	1131.67	2801.72	1165.21	3845.07	9657.2	3973.99	L3/4
38.5713	100.153	105.112	81.3233	57.0969	2380.9	144.002	348.388	2240.87	974.904	3637.1	1063.37	1600.39	484.388	468.66	4700.98	1090.41	2614.88	901.237	3065.04	9600.95	3643.19	L3/4
43.3944	130.277	136.882	103.327	69.3849	2624.03	149.709	403.098	2331.99	1207.02	4334.01	1148.19	1629.26	825.665	642.876	4967.21	1422.04	3130.36	1066.4	3182.23	9586.93	4153.09	L3/4
58.8552	221.419	161.098	468.919	85.5406	2844.89	176.862	650.573	3244.25	1773.55	4925.85	1303.16	1298.78	1125.37	882.714	4921.45	1804.61	3303.75	1554.2	4622.51	9525.88	4236.81	IntSst
65.3882	155.208	191.5	141.543	96.2374	3332.16	213.081	463.873	2814.35	1660.21	6588.03	1510.57	1648.82	1240.87	1017.28	5478.17	1684.17	4329.01	1594.42	5331.76	9503.72	4496.37	L4/5
48.6024	130.727	144.135	111.798	72.4972	2135.66	176.149	405.388	2553.37	1122.74	4137.12	1124.35	1474.31	818.146	556.038	4725.18	1506.02	3063.98	993.034	3151.65	9474.29	4327.05	L3/4
135.702	204.76	148.728	240.102	74.7853	2523.9	191.39	594.475	2941.47	1329.95	3467.97	888.106	1038.24	903.163	3988.66	3464.39	1356.71	3239.12	1398.63	3716.46	9464.82	4595.33	IntNpy/CckVip
42.275	120.28	110.183	96.1039	69.3549	1902.01	176.412	406.15	2524.86	1035.58	3090.12	1149.77	1515.8	629.856	571.689	4390.75	1482.93	3072.47	802.104	2504.9	9423.64	4153.8	L3/4
55.0984	117.395	145.932	93.6373	63.2009	2868.58	149.192	303.054	2113.06	1245.23	4595.54	1196.35	1235.45	814.619	724.447	3488.22	1202.71	2803.98	1503.35	3947.09	9354.23	4635.79	L3/4
42.0155	113.656	123.813	91.1303	60.9539	2343.4	152.566	323.48	1785.11	971.011	3857.3	849.676	1250.87	598.916	516.128	4436.27	1075.61	2550.4	979.353	3131.66	9304.17	3710.66	L3/4
53.3385	159.739	140.05	109.608	76.1411	2486.47	194.349	372.446	2581.06	1231.15	4055.08	1145.17	1583.06	679.286	597.01	5201.91	1454.33	3231.92	990.937	3174.23	9178.6	4285.78	L3/4
47.9688	122.865	137.762	103.314	72.3762	2643.93	160.625	370.686	1986.66	1093.24	3649.63	970.752	1406.85	562.522	519.493	4358.91	1134.18	3027.23	1077.62	3177.93	9116.81	4385.25	L3/4
60.27	163.948	180.997	124.679	89.0716	2917.77	186.67	453.373	2745.95	1441.38	6003.01	1163.46	1739.2	655.108	677.886	5929.32	1372.34	3301.46	1271.19	4475.8	9112.86	3791.88	L3/4
69.7982	526.295	148.97	185.71	98.3548	3130.37	220.112	581.238	3428.02	1955.99	4640.74	1142.87	1523.46	966.612	783.988	4140.34	2211.14	4123.76	1629.76	5408.37	9089.7	4220.01	IntPv
55.6205	141.659	166.09	115.311	80.6558	2912.82	208.403	406.291	2691.68	1310.03	4953.47	1248.55	1797.32	701.243	678.731	5621.26	1391.83	3595.33	1219.47	3997.48	9054.96	3849.59	L3/4
54.2533	115.704	149.474	109.556	73.5412	2786.05	164.963	388.997	2398.69	1516.2	6332.74	1312.04	1654.23	975.786	782.161	4462.09	1429.97	3617.7	1972.3	4946.41	9005.05	4757.15	L3/4
60.2473	176.347	192.7	114.51	76.8968	3319.89	184.284	475.326	2653.22	1436.01	4949.83	1206.31	2018.28	642.975	707.388	7148.63	1351.07	3521.92	1319.99	4728.91	8959.18	3563.06	L2/3
61.0143	138.719	180.572	121.727	91.2184	2713.27	192.858	348.064	2483.08	1417.35	5102.71	1197.9	1418.03	923.312	839.063	4235.29	1533.29	4094.5	1741.04	4232.9	8919.24	4914.92	L4/5
61.166	150.896	190.409	133.514	94.4111	3091.71	207.239	441.853	2574.07	1532.59	6146.63	1317.16	1794.89	803.971	857.893	5826.19	1551.21	3522.27	1552.92	5109.59	8856.74	4009.7	L4/5
51.4229	131.948	144.058	110.49	78.4204	2815.25	194.776	397.899	2248.11	1295.28	4179.36	1047.73	1304.18	685.081	721.633	4964.04	1256.91	3246.91	1322.62	4018.18	8829.3	4321.68	L3/4
45.3577	127.285	121.24	95.4876	66.1484	2225.33	165.918	447.521	1976.99	1038.9	3438.35	927.435	1229.36	601.569	560.71	4387.92	1126.23	2694.4	971.328	2683.7	8792.94	3778.19	L3/4
51.783	129.921	146.831	106.16	72.5985	3201.45	186.117	324.643	2371.67	1184.9	3990.61	1057.35	1733.88	515.214	599.307	4169	1095.28	2727.22	1084.25	3598.81	8755	3578.33	L3/4
55.6786	129.497	157.873	108.202	75.7587	2960.82	179.321	386.468	2619.87	1408.36	5028.57	1209.61	1547.03	579.789	719.679	5733.82	1400.29	3531.82	1292.26	4258.58	8701.02	4016.72	L3/4
47.8802	112.917	121.952	93.0541	56.1267	2539.34	174.734	294.682	2196.88	1051.18	3417.14	847.245	2270.74	540.586	686.193	3963.02	982.87	2996.68	960.733	2814.73	8550.97	3948.69	L3/4
48.5068	108.179	127.789	98.5525	68.2034	2168.51	188.902	338.555	2386.02	1279.5	3626.91	971.744	1358	903.077	733.39	3821.12	1290.39	3354.1	1143.56	3505.66	8531.14	4244.8	L3/4
52.7847	133.35	152.902	112.39	82.1852	2280.52	195.952	364.922	2072.66	1247.88	4047.65	1132.58	1327.69	835.664	626.24	4740.43	1440.12	3225.61	1206.57	3358.9	8482.77	4430.8	L3/4
52.8997	116.373	152.626	99.9954	76.2694	2743.51	174.413	353.765	2210.18	1289.65	3973.27	1031.63	1550.1	657.619	701.431	5671.67	1387.2	3729.36	1203.42	3951	8473.68	4697.37	L3/4
54.6021	153.299	156.341	105.979	79.9406	3064.28	209.65	340.584	1820.41	1484.18	4338.59	1130.22	1512.44	737.088	715.81	6023.4	1272.13	3555.84	1356.64	4154.03	8455.51	4607.2	L3/4
51.0371	138.178	221.347	107.41	69.8152	2601.56	163.99	438.528	2478.48	1342.05	3637.45	991.831	1726.86	739.322	707.499	5673.08	1372.64	3181.68	1207.81	4295.55	10016.6	2918.07	L3/4
52.9835	126.575	214.231	103.812	72.6893	3930.04	171.499	525.681	3428.86	1517.06	4492.94	1310.67	3006.85	777.21	763.929	6372.28	1621.68	4006.18	1389.96	4732.72	9836.67	2669.78	L2/3
126.355	134.006	118.41	163.8	56.5077	2044.24	161.591	329.616	3917.09	1283.26	2363.52	859.779	989.526	622.888	2343.34	3395.78	1481.54	3441.64	1156.17	2793.26	9827.34	3127.12	IntNpy/CckVip
60.6829	144.717	256.593	112.267	80.292	3501.42	190.297	533.495	3473.57	1417.26	4374.83	1410.27	3798.61	906.585	721.825	6861.59	1651.89	4428.31	1488.67	4692.44	9771.34	2568.21	L2/3
62.8309	135.468	246.739	105.874	76.5242	3122.27	175.336	531.668	1964.79	1487.08	3933.36	1041.77	1612.59	599.671	769.173	5252.9	1179.59	2747.79	1432.27	4738.19	9565.89	2937.17	L2/3
47.5768	149.752	149.024	98.9203	78.2215	2531	198.756	438.233	2286.54	1178.11	2754.59	994.764	1548.98	778.026	588.025	5658.04	1404.74	3103.28	1015.29	3110.99	9462.09	2805.57	L3/4
57.1291	138.167	323.291	111.506	71.581	2965.38	213.1	428.153	2568.63	1360.36	3298.37	986.745	2113.83	646.858	676.543	5252.75	1368.43	3359	1313.19	4296.84	9348.51	3012.91	L2/3
54.3433	141.574	228.784	108.274	72.5935	2608.53	180.418	546.303	2380.23	1185.33	2781.63	1085.69	1993.63	635.985	557.163	5159.18	1260.54	3042.63	1181.81	3016.98	9243.66	2452.19	L2/3
68.9719	163.229	360.056	119.137	78.8216	3611.93	192.142	566.951	3378.1	1639.33	4297.19	1214.56	2219.73	670.039	761.259	6372.09	1461.33	3267.54	1535.18	4756.49	9201.59	2171.9	L2/3
56.8877	150.531	220.003	117.96	78.9841	3291.08	184.984	482.862	2093.82	1451.88	3646.76	1050.94	2078.84	581.065	731.21	5817.47	1296.56	3142.29	1392.44	4097.53	9182.71	2862.86	L2/3
57.577	160.077	163.693	116.704	76.046	4070.32	173.444	447.199	2798.83	1476.49	4099.58	1111.86	2378.64	629.004	745.329	8304.08	1479.24	4340.35	1443.4	5102.29	9102.32	3166.55	L2/3
66.5688	153.34	275.7	115.424	77.5574	3152.06	176.308	519.83	2187.47	1404.95	3721.04	950.144	1707.63	561.984	633.905	4665.25	1012.04	2445.72	1228.49	4091.64	9076.6	2101.51	L2/3
64.727	149.326	280.74	121.997	88.0414	3698.6	222.817	525.975	3495.82	1643.01	4457.5	1332.19	2520.94	759.255	902.369	5693.95	1458.25	3689.14	1571.64	4822.71	8963.43	2406.65	L2/3
57.7167	136.851	222.757	97.235	66.1696	2994.72	161.748	504.869	2646.22	1264.97	3062.48	979.124	1863.12	504.142	605.37	4294.1	1182.27	2853.38	1057.72	3198.54	8823.85	2004.01	L2/3
45.5467	121.184	217.525	86.3062	66.989	2588.38	183.851	400.427	2776.56	1335.91	2589.53	1086.3	2518.99	553.289	703.447	4690.17	1436.73	3827	1019.8	3719.81	8784.94	2458.07	L2/3
40.0049	417.575	101.792	151.57	59.8215	1978.48	166.677	292.452	2877.87	1389.14	1697.6	702.793	935.375	539.946	600.684	2510.64	1894.79	3792.84	803.342	2075.5	8775.41	2920.64	IntPv
66.2264	159.036	236.45	120.801	83.1737	3378.58	186.061	379.069	2071.07	1516.72	4054.97	956.094	1846.55	619.582	779.212	6475.74	1155.28	3282.44	1359.97	5070.96	8636.61	3105.31	L2/3
56.9369	133.297	242.274	99.9636	61.4751	3658.65	168.292	429.141	2265.9	1263.43	2590.76	884.75	2612.9	464.657	577.563	4411.71	1136.31	3039.41	1095.13	3153.82	8565.12	2149.61	L2/3
49.5654	147.511	139.66	102.327	63.898	2451.57	148.835	323.472	1721.11	1067.57	2671.1	768.075	1292.97	419.618	533.707	4622.6	1025.61	2499.04	1036.15	3668.97	8471.35	2772.07	L3/4
47.7602	362.574	86.2647	113.529	51.8165	2009.74	123.711	403.462	1497.03	1244.95	2195.91	619.087	807.702	469.834	458.168	1901.17	997.598	1745.25	854.171	2269.12	8454.35	2317.58	IntPv
50.8347	105.441	266.587	93.41	60.7345	2897.92	133.444	506.66	2711.97	1505.48	2942.14	1017.31	1617.5	477.102	663.584	3934.43	1070.96	2401.96	1278.93	3174.39	9774.59	1093.49	L2/3
57.6679	121.967	227.16	96.8697	59.2006	4123.27	145.69	492.053	1907.75	1385.1	3173.14	869.858	4366.34	560.23	617.484	3884.51	872.936	3526.93	1423.65	3456.61	9566.59	1234.99	L2/3
52.529	140.567	217.809	111.239	69.2354	3499.01	167.041	468.104	2368.64	1347	4217.85	1142.18	2469.85	635.032	706.458	6301.77	1289.48	3496.94	1317.96	4307.99	11570.9	2911.96	L3/4
53.4002	126.411	296.573	104.794	70.5242	3003.7	158.321	513.899	2065.69	1377.69	3425.5	1067.33	1874.65	609.383	721.639	4809.75	1223.93	2597.07	1383.23	3817.77	11465.4	1975.8	L2/3
43.6168	116.381	223.855	87.6904	58.2357	2861.65	149.097	518.946	2853.08	1295.28	3730.8	1006.46	2064.65	596.587	632.502	4809.68	1288.1	3264.05	1244.53	3731.83	11464	2426.65	L2/3
35.7966	140.492	96.3461	81.3692	45.3817	1508.36	116.949	333.839	1759.44	854.165	1601.28	618.582	884.419	364.932	387.747	2061.61	1027.53	1897.13	656.168	1569.57	11409.5	2668.95	IntPv
48.6192	279.255	116.191	112.865	55.3616	1940.31	118.158	401.928	1949.72	1359.72	2405.25	708.659	1017.01	473.732	482.222	2203.86	1117.14	2311.09	844.151	2558.77	11385.4	1728.38	IntPv
45.6083	100.74	143.714	85.5681	64.391	4411.1	163.238	394.958	2229.79	1164.39	3487.06	841.788	3840.08	663.242	681.574	4455.55	1064.95	3402.48	1131.75	3365.05	11383.9	3031.6	L3/4
61.1	169.632	223.111	115.732	75.1115	2654.93	181.574	503.05	3391.23	1300.29	3128.37	1158.75	2191.5	602.34	683.459	5230.52	1529.28	3498.63	1207.64	3563.47	11283	2525.12	L2/3
62.0534	142.794	266.586	106.364	81.0893	3616.25	194.914	502.218	3589.4	1521.75	3862.71	1149.49	3361.32	526.084	784.38	5917.57	1510.04	3702.09	1339.91	4241.7	11277.1	2178.73	L2/3
46.5837	116.994	163.231	95.915	62.9068	2414.41	150.667	397.266	2433.91	1195.76	3223.77	960.958	1666.6	551.24	687.489	5411.77	1304.43	2983.45	1212.71	3613.83	11191.1	2888	L3/4
38.316	98.7234	91.6807	106.327	39.1519	1369.19	102.792	308.007	1357.35	797.413	1575.06	493.239	661.132	314.853	1100.31	1607.32	675.467	1458.04	895.564	1741.83	11197.6	1815.48	IntNpy/CckVip
63.781	176.581	210.312	151.673	94.8239	7388.33	224.311	450.378	3051.12	1534.89	5057.51	1265.38	4193.4	1072.47	804.08	7133.34	1700.28	5346.6	1545.34	5137.27	11070.9	3092.01	L4/5
48.877	145.375	217.777	110.533	67.1848	2394.86	169.249	411.357	1858.1	1147.5	2650.14	891.262	1669.61	652.544	589.033	4028.56	1269.11	2374.83	1000.12	2821.37	10915	2650.56	L2/3
61.1565	155.728	234.139	119.531	77.9997	3022.57	191.447	463.888	2608.89	1398.11	3800.72	1062.14	1975.75	711.058	754.698	4933.97	1293.46	2967.74	1289.67	4032.68	10868.1	2168.41	L2/3
62.6565	161	267.528	124.506	82.196	3900.73	197.152	559.187	3140.82	1442.62	4124.44	1193.63	2725.67	728.049	731.792	5975.83	1502.44	3631	1524.36	4749.26	10805.5	2431.85	L2/3
55.2889	123.867	294.448	99.8401	81.7109	2592.14	184.343	487.918	2363.06	1268.5	3189.33	950.036	1999.44	468.725	651.299	4181.5	1191.53	2717.31	1257.2	3521.62	10784	1895.62	L2/3
67.6532	172.98	274.157	135.223	94.6992	3215.95	223.022	548.22	3405.76	1622.54	4279.02	1270.43	1952.17	729.51	917.2	6582.28	1756.8	4349.55	1439.4	4674.85	10757.1	2802.12	L2/3
40.7524	128.472	146.276	86.7592	54.919	2443.81	135.683	395.372	2008.91	1185.32	3474.22	1002.73	1529.66	589.593	586.782	4637.83	1084.03	2357.84	1075	3431.48	10675.8	3109.09	L3/4
161.405	151.855	98.6513	105.543	57.2353	1769.92	202.362	477.032	3410.66	1188.66	1876.07	803.94	973.403	468.92	717.749	1854.94	1322.2	2503.74	1053.71	1931.44	10658.8	2190.33	IntNpy/CckVip
50.906	170.622	161.641	108.169	79.5297	2771.04	184.25	389.224	1995	1241.76	3643.51	1008.29	1828.54	661.898	592.676	5994.65	1257.79	3281.46	1117.28	3727.64	10598.4	3205.77	L3/4
57.3994	146.015	253.339	113.959	76.6084	4204.27	198.519	537.303	3070.38	1457.22	3700.12	1288.48	2383.61	618.181	703.15	6169.17	1475.5	4287.18	1478.1	4317.48	10562.2	2622	L2/3
58.6956	459.802	135.436	149.614	77.1108	2840.88	176.593	531.863	3162.63	1774.36	3626.26	1069.49	1332.92	962.634	799.997	3920.44	2151.27	3913.56	1174.45	3675.28	10550.9	3101.28	IntPv
51.0659	142.758	263.354	119.748	79.0585	2580.33	182.037	453.109	2506.31	1350.01	2659.01	1167.93	1845.17	650.327	732.452	5064.97	1462.17	3278.67	1249.2	3341.28	10498.3	2427.41	L2/3
64.1319	181.48	315.445	122.902	86.5177	3025.14	204.239	534.768	3227.54	1461.77	3876.54	1004.9	2152.63	556.874	714.506	5228.27	1370.44	3088.22	1401.32	4458.67	10494.4	2011.76	L2/3
59.1332	145.629	163.722	110.552	77.141	3571.61	202.742	414.592	2156.22	1340.83	3659.6	967.458	2371.31	991.97	693.076	4780.14	1064.24	3234.02	1326.66	4219.2	10342	3016.59	L3/4
68.0633	139.241	272.422	132.635	79.9851	4751.03	197.357	500.049	2611.04	1443.57	3607.3	1109.55	2759.34	645.307	815.902	5844.87	1367.24	4067.73	1514.43	4484.8	10316.4	2382.23	L2/3
51.7909	230.343	112.796	110.862	52.2362	1915.29	127.534	378.371	2308.49	1193.11	1942.18	689.701	877.225	364.893	406.795	2121.21	930.617	2547.11	739.379	1934.95	10250.3	1883.72	IntPv
59.3829	150.353	189.499	111.197	70.7921	3450.62	193.984	411.472	2247.23	1341.5	4342.75	1033.37	2298.56	778.252	670.407	5919.76	1182.13	3379.02	1301.09	4443.25	10209.4	2951.1	L3/4
64.7686	165.935	326.247	124.505	85.1963	3620.36	216.243	502.09	2549.09	1632.19	4220.68	1079.6	2209.23	805.824	866.277	5861.58	1448.77	3468.36	1471.08	5073.67	10184.7	2584.19	L2/3
46.9798	116.52	122.757	86.0061	58.6152	2652.43	135.496	303.608	1479.55	1084.58	3338.29	827.073	1379.73	484.733	515.659	4775.54	927.542	2573.74	997.262	3286.02	10170.4	3265.1	L3/4
34.9954	122.658	103.662	312.04	62.1643	1658.37	136.619	470.967	2460.67	1080.58	2377.16	804.527	1068.4	865.709	507.989	2762.51	1410.17	2659.77	792.039	2340.94	11612.1	3916.61	IntSst
50.0383	398.03	126.005	144.436	71.1583	2695.91	164.829	488.688	3457.47	1558.05	4351.83	1047.33	1299.78	1027.94	759.62	3631.26	2301.63	3862.46	1325.31	4226.52	11483.6	4160.58	IntPv
53.3222	136.393	172.612	103.525	80.4741	2639.69	185.934	396.138	3296.48	1537.21	6093.38	1310.84	1775.77	1339.5	822.114	4409.14	1834.97	4376.5	1991.84	4266.86	11276.2	4731.43	L4/5
52.9352	140.774	180.646	108.974	89.4981	3349.2	200.732	454.697	3261.82	1693.72	5912.47	1553.26	1833.06	1409.3	759.98	4165.59	1958.72	4007.58	1538.8	3675.09	11270.7	4339.66	L4/5
56.4241	132.774	180.078	109.426	87.1606	2521.11	198.184	473.567	3872.79	1613.7	6208.04	1415.89	1720.66	1677.68	860.961	4741.73	1829.99	4314.85	1762.48	3950.13	11234.4	4213.15	L4/5
57.4878	127.931	162.369	105.629	84.5774	2708.28	204.6	403.342	2904.74	1275.04	4687.1	1257.19	1642.7	772.303	723.802	4329.67	1457.05	3276.85	1203.75	3466.9	11159.7	4182.5	L3/4
184.722	142.67	91.1701	99.9473	56.3865	1749.83	170.514	406.735	2827.71	1214.29	2733.36	919.184	1094.57	565.965	1164.52	2284.1	1487.91	2464.67	1142.1	2529.06	11137.2	3858.63	IntNpy/CckVip
66.5539	169.292	216.548	124.562	100.929	3175.14	225.071	552.472	3771.83	1756.87	7930.19	1569.06	2035.43	1417.67	943.329	5111.73	1928.68	4522.81	1972.75	5237.64	11096.7	4076.49	L4/5
71.1242	175.665	212.256	140.012	118.381	3890.73	247.839	570.516	3760.56	2605.65	7318.65	1620.29	2164.19	2322.75	1118.56	6126.25	2012.84	5136.98	2447.07	6430.15	11080.8	4641.42	L4/5
58.5349	169.782	203.971	122.13	91	2661.16	207.25	465.25	2497.69	1322.9	5348.29	1362.81	1769.5	821.312	718.027	5102.7	1639.12	3127.37	1263.07	3967.59	11027.3	4347.96	L3/4
63.2187	135.325	195.676	122.272	103.809	3116.09	204.389	475.855	3347.95	1755.03	6717.46	1416.05	1580.11	1524.55	906.591	5038.26	1737.01	4421.2	2321.6	5696.99	11023.9	4801.12	L4/5
46.5083	91.8414	125.054	91.7499	59.916	2145.91	152.025	362.119	2355.33	1043.29	3792.49	1089.04	1378.3	613.523	530.03	4117.98	1178.47	2658.86	996.305	2794.77	11022.1	3808.73	L3/4
49.6946	114.372	134.159	110.368	71.9589	2742.32	184.321	380.012	2397.24	1105.54	4075.1	969.274	2045.89	665.5	645.174	4437.24	1152.72	3246.5	1106.15	3594.56	10932.6	3699.08	L3/4
48.4104	175.591	112.804	350.753	72.4998	2584.32	149.956	573.579	3056.22	1504.19	3996.55	1114.44	1306.05	849.578	803.293	3545.33	1590.09	3460.28	1482.42	3861.01	10896.6	4641.34	IntSst
42.7351	105.45	113.051	89.0989	55.9096	2454.91	137.637	334.724	2069.72	925.614	3833.41	867.268	1458.76	646.799	478.225	3871.23	1051.52	2491.91	985.811	3062.71	10891	4021.75	L3/4
45.1641	112.535	137.835	91.3394	64.3409	2823.75	177.421	376.482	2525	1090.51	3575.36	979.598	2080.95	687.888	592.555	4513.53	1212.89	3187.51	984.146	3365.73	10848.1	3581.8	L3/4
58.6491	133.032	185.303	116.496	83.9601	3238.24	184.047	480.758	3565.88	1359.47	6091.28	1328.88	1762.47	976.269	706.469	5394.6	1596.59	4013.38	1427.67	4424.73	10845.5	4126.51	L3/4
58.25	162.141	166.174	134.814	93.2568	3553.37	235.967	463.199	3359.59	1758.57	6563.61	1634.67	2848.56	1678.1	928.617	5070.14	2010.52	4873.51	2103.01	4885.25	10827.5	4773.01	L4/5
60.8161	155.511	192.833	125.768	96.5084	3286.05	213.746	486.999	3093.42	1675.16	7417.16	1403.16	1872.49	1333.09	928.086	4977.95	1655.78	4152.67	1659.09	5072.43	10786.7	3976.26	L4/5
77.2775	384.783	165.946	295.558	90.9942	3011.12	193.933	641.927	3131.26	1866.76	4994.8	1151.97	1457.77	891.64	877.865	3886.13	1787.39	3589.67	1550.45	4564.94	10727.3	4181.88	IntPv
46.5401	143.041	129.778	107.801	76.2892	2132.82	188.471	408.062	2418.9	1251.79	4497.81	1033.77	1315.96	1139.67	625.661	3884.98	1457.55	3158.92	1254.91	2943.52	10725.1	3921.19	L3/4
38.8815	191.182	83.2816	182.094	53.4527	1628.46	138.832	334.068	1281.94	861.094	1916.05	685.71	804.73	429.628	436.818	1797.71	818.329	1909.86	870.954	2048.84	10646.8	4217.71	IntSst
66.4273	478.966	149.962	177.548	84.6992	3040.02	200.749	534.422	3399.09	1694.22	4430.28	1147.97	1392.3	845.049	795.036	3623.39	2079.87	4093.88	1445.45	4010.67	10620.9	3669.34	IntPv
50.4569	155.424	142.693	109.549	69.3688	2471.31	186.332	396.157	2026.68	1144.63	4084.07	1017.29	1555.57	743.222	641.879	4329.11	1218.53	2970.94	1038.74	3275.71	10556.9	3792.63	L3/4
55.6278	127.657	157.781	104.002	78.9502	3155.62	211.821	411.214	2968.98	1371.79	5803.89	1139.27	2537.78	838.163	864.922	4411.91	1500.52	4228.1	1700.77	4500.79	10563.2	4584.56	L3/4
56.526	155.158	164.859	100.841	78.9212	2984.36	174.846	418.675	2135.26	1298	5080.67	1094.25	1316.87	656.709	659.366	5262.71	1147.19	2757.1	1119.32	3942.3	10516.8	3654.4	L3/4
50.5852	123.87	176.137	104.515	77.2528	2873.34	164.412	379.723	2092.47	1242.72	5065.32	1174.32	1515.82	783.294	716.009	5640.8	1242.7	3157.34	1155.48	3795.57	10414.2	3825.99	L3/4
54.2367	135.523	161.494	97.9216	75.4898	2934.51	167.907	397.25	2239.42	1272.53	4960.23	1052.01	1392.73	697.923	693.022	6151.74	1229.16	3304.37	1124.45	4096.63	10372.3	3762.05	L3/4
52.4736	131.959	155.277	105.396	86.5599	2766.63	190.69	397.1	3143.73	1590.74	4978.96	1403.21	1541.37	1211.66	808.693	4500.68	1799.64	4444.86	1644.02	3627.8	10317.6	4612.39	L4/5
53.0528	132.377	154.209	102.903	87.0321	2401.81	178.075	476.877	2805.08	1712.08	3679.19	1237.16	1335.78	1917.44	752.746	4146.32	1576.83	3459.52	1512.75	3914.54	10165.3	4966.75	L4/5
29.1882	162.437	57.3211	91.7275	39.9071	1120.77	94.7925	287.402	1553.42	768.322	2019.02	667.519	793.364	430.729	416.836	1612.36	926.047	1930.34	580.066	1875.44	11611.5	5699.63	IntPv
54.7578	137.854	173.176	115.848	80.0977	3291.14	182.82	484.945	2523.97	1657.58	4475.39	1099.12	1571.78	983.477	790.446	4361.92	2391.25	3788	1847.13	4786.15	11522.3	5379.2	L4/5
32.0266	75.5045	71.0205	70.3549	59.4278	1240.58	145.875	464.362	2281.63	2294.39	2132.93	820.62	953.701	712.609	408.151	1832.25	1063.84	2150.67	895.727	2073.68	11477.3	6030.39	Sub
35.7472	77.5085	106.119	75.5269	50.2547	1701.33	127.873	377.984	2222.41	1509.78	2324.31	1076.77	1085.34	899.749	567.232	2936.05	1606.95	2712.09	1461.58	2535.39	11412.8	5485.98	Sub
40.6935	113.698	140.478	90.7845	73.1793	2268.77	162.528	338.354	2558.37	1296.04	2400.14	1130.62	1325.75	1004.32	715.057	3685.96	2310.76	3459.66	1504.22	2937.98	11392.9	5249.2	L3/4
116.608	131.992	135.984	171.754	70.6319	2790.58	184.708	609.299	5275.13	1424.37	3794.79	1339.14	1349.79	1012.22	5713.82	3590.56	2096.48	3265.17	1623.2	4163.19	11338.4	5617.94	IntNpy/CckVip
34.5484	117.076	84.2198	225.833	59.1579	1618.81	127.102	295.259	1370.93	1139.85	2123.19	698.456	827.602	487.587	449.24	2212.15	1007.57	1864.24	883.672	2081.16	11324.4	5068.18	IntSst
66.4655	125.862	173.047	131.639	90.618	4151.02	210.965	490.668	3432.12	1812.63	4469.93	1360.55	1748.38	954.787	1777.05	4873.29	2418.46	4399.22	1999.83	5494.12	11284.2	5678.93	L4/5
52.119	119.339	182.701	100.651	152.238	2646.54	226.834	437.593	2733.65	1433.83	4112.44	1137.03	1544.67	960.433	925.615	3839.15	1514.37	4540.68	1709.6	5669.77	11252.5	6613.81	L5/6
30.7874	72.0202	87.8063	69.9411	55.8473	1251.12	119.141	282.779	1417.82	2332.9	1857.42	624.211	635.767	459.909	347.657	1641.58	712.896	1629.74	753.787	1726.96	11234.5	5146.56	Sub
58.0521	174.593	187.334	131.053	93.3009	3109.41	256.671	555.113	3247.21	1876.07	4862.54	1455.94	1769.75	1194.57	1000.16	5072.66	3172.76	4246.13	1958.84	4797.77	11086.4	5733.49	L4/5
43.8068	110.872	131.006	99.323	92.8743	2280.88	199.689	412.546	4544.6	1227.63	3441.68	1347.09	1635.67	1255.67	710.526	3992.35	1901.02	4142.99	1114.17	3361.85	11056.5	6209.04	L3/4
72.3787	139.033	196.218	122.336	170.592	3146.58	192.83	503.193	2960.81	1878.7	4249.42	1342.66	1407.59	917.515	825.6	4144	1562.58	4601	2071.45	5599.96	11045.5	6463.97	L5/6
46.1064	129.277	124.498	183.361	62.2869	1832.53	164.367	345.222	3306.46	1161.99	2904.99	851.625	1639.19	918.186	534.465	2791.13	1217.63	2575.73	994.952	2767.37	11005.7	6574.95	IntSst
76.878	217.977	269.062	173.14	124.294	3543.75	318.221	629.377	3851.87	2140.14	5694.9	1572.17	2059.22	1424.94	1188.55	6535.68	3703.69	5540.86	2483.29	6719.22	10965.8	5700.65	L4/5
37.158	110.045	83.0098	131.288	51.4234	1787.79	131.229	373.045	2080.88	831.881	2273.69	707.563	2601.79	612.951	1837.13	2455.57	970.709	2292.81	1232.18	2381.87	10936.7	6331.51	IntNpy/CckVip
55.5256	128.994	182.944	137.373	98.0598	2685.02	272.563	545.476	3116.22	1823.76	3074.75	1554.21	1824.19	962.484	795.727	3868.26	2346.01	4217.72	2112.85	3653.55	10925.9	5892.21	L4/5
28.9984	85.5327	65.8869	186.995	42.5477	1032.02	106.231	297.665	1222.54	702.198	1157.7	567.685	637.29	444.217	388.53	1772.56	725.98	1452.36	596.158	1220.98	10921.4	5156.88	IntSst
71.4207	148.591	285.728	152.325	128.589	5251.43	440.191	692.254	4169.52	1742.28	5302.57	1914	4054.67	1250.36	1207.31	6631.19	2111.58	5870.84	2041.71	7402.43	10846.6	6493.14	L5/6
41.2704	100.825	76.6616	84.3626	62.6765	1373.95	157.94	362.64	2090.46	983.146	1562.36	756.368	1112.29	1040	436.435	2116.78	1088.78	2371.66	885.853	1835.03	10753.6	5498.74	Sub
67.7769	148.451	222.968	138.077	106.667	3633.76	254.427	462.561	3666.37	1692.9	5516.86	1585.45	2437.87	1043.05	1008.7	5976.31	1747.02	4560.59	1776.78	6477.1	10769.2	6639.03	L4/5
76.8333	178.911	238.209	135.815	109.929	4035.98	274.543	710.552	5038.3	2543.9	6158.58	1666.41	2903.52	3126.81	1045	5508.22	2133.88	5785.58	2374.92	6523.73	10760.5	5917.61	L4/5
53.368	104.228	153.091	101.447	71.7506	3042.28	141.79	318.013	1978.77	1623.15	3083.56	1039.33	1256.16	822.804	622.958	3343.64	1576.73	3388.14	1663.44	3713.06	10737.5	5089.2	Sub
62.2164	151.12	197.271	151.868	127.923	3113.52	352.219	538.715	6383.48	2085.8	4738.93	1765.36	2490.57	1931.76	1046.72	4628.14	2500.83	6893.96	1827.1	6003.22	10722.5	6408.35	L4/5
68.4424	334.203	145.652	174.297	75.6616	2903.61	199.28	491.41	2510.81	1597.01	4747.14	1122.65	1309.54	854.468	909.223	3281.19	1608.16	3240.62	1415.26	4191.8	10725.3	5789.06	IntPv
34.6035	160.958	60.6194	92.6876	47.6223	1266.64	131.374	283.319	1515.8	728.551	1309.5	593.611	822.082	353.858	342.005	1358.76	904.944	1837.82	683.408	1240.41	10686.6	5301.13	IntPv
35.1844	169.249	70.0364	94.9896	47.4331	1290.03	125.016	278.214	1818.24	742.842	1569.67	498.911	809.24	537.578	477.177	1519.06	1034.54	2251.71	790.298	1583.64	10664.5	5805.17	IntPv
50.2124	130.01	155.737	115.586	80.0488	2975.19	201.179	380.772	2551.15	1480.94	3370.27	1172.9	2103.44	1001.34	648.771	3706.49	1975.01	3865.16	1721.82	4038.39	10558.8	5374.44	L3/4
64.8491	170.357	186.67	144.752	101.314	4046.82	263.365	571.76	2925.26	2097.82	3920.64	1333.32	1922.33	1023.09	1146.68	5327.95	2620.02	5300.26	2120.74	5285.61	10431.8	5835.51	L4/5
51.8268	115.34	135.931	91.3609	72.5548	2081.93	179.202	368.491	1811.45	1278.93	2814.73	844.347	1491.02	1180.59	546.233	2797.56	976.955	2945.6	988.339	2945.97	10416.5	5242.29	Sub
62.115	133.158	220.087	146.777	96.8536	3166.34	308.658	489.674	2968.6	2088.98	4384.67	1412.27	1994.93	1108.59	993.615	4754.92	2085.03	4293.99	2229.41	5774.01	10361.9	5548.23	L4/5
44.1343	97.0883	107.815	103.705	69.2904	2016.57	155.915	303.869	1473.25	1212.88	2108.35	768.635	1146.45	620.776	822.677	2317.72	1122.89	2474.24	1202.45	2781.94	10332.3	5599.96	Sub
39.4252	71.9637	106.589	79.2849	70.761	1479.97	127.96	247.728	1430.26	2506.43	2281.33	798.816	689.61	515.502	381.072	1892.09	687.17	1722.35	894.046	2223.96	10195.9	5261.94	Sub
39.8055	104.035	155.197	93.5862	62.4967	2592.39	325.063	438.396	2448.74	1037.63	3547.78	1033.67	4501.43	975.136	802.875	3476.65	1152.68	4148.94	1482.2	4388.67	11663.2	8144.43	L5p1
32.5707	80.3121	125.144	71.7408	69.2683	1806.96	245.542	413.342	3121.97	757.378	2287.17	1000.33	1625.69	862.393	533.517	2628.68	1211.9	3082.45	1131.93	2854.76	11536.5	7253.42	L5/6
26.5751	101.459	65.4344	147.249	40.8166	1277.23	116.406	362.69	2691.82	790.032	1754.56	868.138	1162.09	676.166	586.052	1794.46	1069.78	2417.49	823.409	1760.35	11475.2	7393.17	IntSst
47.1844	90.0928	138.522	85.8475	111.675	2414.37	156.654	449.339	2485.72	1546.81	3233.27	1231.1	1005.42	744.124	604.139	3013.57	1105.48	3164.27	1498.19	3927.11	11444.5	7051.51	L5/6
48.5372	117.788	195.236	96.833	152.969	2225	236.654	617.58	3721.36	1346.09	3449.59	1638.86	1708.75	1160.44	834.235	3604.18	2211.49	5295.71	1702.68	4574.22	11433.6	7551.14	L5/6
54.2903	117.614	241.471	141.42	99.8587	2712.04	390.827	557.264	3647.99	1135.56	3857.54	1400.82	2051.85	1308.24	928.035	3826.75	1674.86	4505.74	2054.38	5066.58	11372.2	8034.65	L5/6
55.8255	110.482	220.673	106.905	153.287	2675.93	255.698	494.282	2941.14	1482.72	4241.95	1567.47	1529.18	1200.74	917.675	3984.94	1698.47	4940.1	2049.12	5068.23	11326	7915.85	L5/6
49.3825	94.1122	164.826	91.0654	114.082	2886.02	217.544	461.91	2744.31	1542.62	3920.75	1251.14	1605.98	960.176	779.29	3532.99	1420.29	5316.61	1812.76	5270.06	11311	7257.54	L5/6
65.5931	118.635	219.908	111.629	173.224	2728.58	249.65	518.675	3463.23	1516.45	4343.98	1613.37	1550.56	1162.67	881.35	3944.21	1837.14	4544.95	2027.27	5902.68	11301	7717.67	L5/6
36.9184	87.1702	150.632	87.8278	109.464	1958.98	234.663	703.625	3750.96	1184.5	2603.56	1168.64	1209.9	1596.23	569.922	2700.49	1536.14	3933.62	1421.56	3773.47	11264.5	8323.74	L5/6
42.3851	96.5202	149.559	87.7135	117.666	2185.23	190.026	472.547	2708.47	1219.42	3381.75	1095.37	1498.05	701.824	650.267	3310.21	1442.94	4096.07	1411.29	4250.86	11231.4	6946.18	L5/6
50.802	115.706	198.212	102.935	162.309	2427.64	252.304	496.814	3489.74	1298.78	2999.21	1534.93	1903.71	1308.59	727.237	3525.25	2009.83	6255.59	1811.89	3767.69	11196.7	7813.09	L5/6
65.981	126.958	223.771	116.058	179.765	3722.66	329.013	598.165	4263.03	1538.76	4339.93	1757.19	2175.14	1100.2	895.634	4208.64	2060.69	6328.94	1953.11	6042.99	11141.6	7686.95	L5/6
51.3536	126.794	192.378	105.156	153.413	3296.17	292.774	664.609	3668.14	1461.05	3726.34	1713.69	1654.02	1413.04	799.666	4119.06	2080.53	5479.77	2052.14	4868.62	11131.8	7926.62	L5/6
41.6171	101.961	148.807	93.3237	119.739	1878.94	230.83	401.382	2429.2	1070.92	3029.76	1200.98	1342.35	941.211	626.674	3028.78	1518.05	3829.51	1414.44	3803.05	11067.2	7752.03	L5/6
52.8957	122.822	202.762	107.253	154.995	2463.26	287.273	538.732	3276.57	1422.15	3916.87	1279.36	1758.75	901.814	712.554	3568.6	1627.36	4630.36	1783.22	5253.12	11054	7196.56	L5/6
74.9305	162.319	332.121	162.251	130.112	3424.28	503.509	698.2	4666.63	1553.45	5620.3	1777.3	3016.63	1682.79	1286.81	5394.02	2073.87	5215.33	2484.9	6726.49	10983.6	7527.01	L5/6
63.5276	139.63	259.727	137.312	196.249	2652.39	377.584	724.216	4741.05	1507.29	4366.78	1431.75	1810.07	1494.56	935.951	3581.33	2122.39	5415.87	1966.74	5582.95	10942.1	7695.56	L5/6
53.1334	127.262	212.863	144.779	145.266	2492.25	273.384	1168.45	2634.56	1349.18	4164.62	1259.02	1396.96	1186.89	877.611	4270.38	1509.42	4858.71	2106.82	6237.59	10928.2	8343.86	L6p1
55.0154	117.642	181.732	111.648	139.874	2170.06	241.651	461.094	2902.59	1291.93	3522.87	1320.22	1402.4	970.214	791.492	3384.86	1483.79	4209.91	1850.68	4760.76	10878.8	7851.57	L5/6
57.3481	122.305	187.1	113.495	162.41	3343.04	287.519	577.994	4173.07	1387.6	3795.17	1655.18	3213.06	1028.6	836.148	3686.05	2038.41	6504.73	1723.86	4998.86	10858.8	7487.6	L5/6
56.5638	128.639	175.801	109.865	183.32	2780.96	236.983	547.396	3175.69	1666.03	3427.78	1809.69	1540.98	898.634	826.989	4035.88	2268.56	6114.27	1857.26	4346.72	10804.2	7551.47	L5/6
56.8383	122.125	185.418	118.31	156.177	2560.72	291.656	527.771	3307.8	1473.91	3614.73	1236.67	2270.68	920.835	830.442	3705.73	1650.49	5115.47	1684.43	5112.57	10793.5	7211.22	L5/6
60.0883	105.429	164.853	145.546	125.388	2145.91	234.61	1937.03	2966.4	1162.15	3388.14	1088.67	2093.51	1384.52	791.688	3532.16	1380.87	5046.2	1754.65	4262.91	10775.9	8323.73	L6p1
51.794	122.098	191.628	109.471	153.395	2801.31	289.954	654.484	3852.26	1493.79	4764.8	1562.24	1624.04	1567.87	894.598	4186.36	1966.22	5169.64	2208.37	6192.15	10662.4	8138.88	L5/6
48.4234	110.694	179.336	102.116	143.346	2785.38	266.84	584.47	3484.14	1642.41	3884.96	1448.92	1807.06	1373.98	917.459	3841.87	2023.19	5923.61	2277.27	6306.12	10614.9	8033.96	L5/6
59.0248	132.264	200.134	116.769	175.34	2528.29	261.523	505.5	2871.08	1566.08	3965.71	1428.14	1309.84	817.937	825.384	4334.44	1673.4	4959.49	1893.52	5449.85	10556.1	7211.39	L5/6
65.1163	146.857	221.36	123.019	175.571	3215.05	284.575	529.572	3345.69	1755.61	4857.21	1558.25	1892.9	985.589	1013.43	4828.82	2053.25	6629.03	2380.64	6789.11	10540.4	7649.01	L5/6
39.8138	108.465	120.039	91.9422	118.365	1664.54	201.293	356.234	1611.92	900.13	1891.59	842.786	1036.81	511.879	572.144	2238.27	1139.81	3271.07	1196.62	2709.38	10545.2	7330.37	L5/6
44.496	114.021	179.095	97.4855	83.7729	2518.22	329.326	362.482	2977.32	866.278	2602.55	1034.84	2379.12	724.828	596.555	3337.92	1499.44	4020.88	1026.51	3422.1	10460.6	6947.1	L5p1
43.823	120.404	184.889	147.045	84.2078	2181.06	315.676	407.847	3748.58	998.284	2287.46	1248.56	2123.62	947.612	969.459	3260.59	1846.18	4918.36	1432.01	3375.38	10377	7666.37	L5p1
42.9212	113.74	210.525	111.022	87.5567	2016.93	384.497	559.086	2765.69	1001.53	2433.32	1420.19	1859.1	1051.35	934.632	3556.65	1861.67	4258.47	1548.12	3840.83	10340.5	7535.89	L5p1
50.4953	118.267	202.744	113.637	182.293	2107.06	284.389	453.371	3219.11	1312.37	2252.54	1482.73	1459.57	1077.71	836.245	3355.04	2086.2	5797.62	1657.61	3716.76	10303.3	8019.3	L5/6
64.8462	691.492	156.142	226.599	99.9314	2646.33	236.661	536.437	2959.74	1707.55	4147.55	1216.86	1443.93	1000.02	972.028	4034.08	2553.98	5019.88	1463.26	5146.42	10285.9	7211.16	IntPv
54.7881	120.875	229.82	122.136	108.65	2345.89	431.692	531.059	4287.08	1224.17	3021.26	1470.62	1987.03	1040.03	927.898	4121.43	1970.71	5185.05	1528.5	4141.58	10269.9	7554.35	L5/6
48.5531	128.104	160.297	130.094	114.19	2237.63	200.073	489.183	3316.2	3921.82	3456.31	1161.43	1120.4	1074.14	753.266	3068.96	1276.18	3683.35	1570.21	4468.93	10213.7	7400.24	Sub
39.3457	111.981	176.667	102.618	90.6678	1997.82	339.753	432.432	2388.94	990.057	2164.06	1053.73	1809.07	698.186	757.528	2824.64	1337.86	3520.94	1251.82	3406.25	10154.4	8262.01	L5/6
38.2005	88.4241	126.437	78.0473	100.93	1647.29	213.928	261.275	1555.86	908.03	1882.22	645.583	1138.51	502.015	514.846	2090.35	881.479	3046.73	939.727	2891.49	10144.7	6761.2	L5/6
51.9452	124.433	203.563	114.795	154.374	3148.56	263.146	506.829	3168.65	1716.01	3805.28	1378.46	1787.77	1014.82	927.531	4238.97	1709.32	6275.34	2199.45	5861.95	10138.6	8163.87	L5/6
69.009	164.662	151.029	49.4589	87.277	2806.76	158.534	196.759	1466.62	1945.37	5260.53	1364.49	1332.5	1098.23	1404.81	4629.17	1264.12	2462.85	1908.39	6201.63	11238.5	9574.73	L4/5
58.2809	92.9114	160.875	52.6448	121.117	2074.9	219.545	516.986	2331.39	1010.77	3619.85	1173.3	1642.93	1090.34	623.051	3675.97	1608.77	4514.95	1494.41	4464.98	11237.2	8634.27	L5/6
37.9219	96.0218	66.6609	525.647	58.9647	1239.93	148.433	396.464	1061.94	608.881	1627.48	742.506	734.287	751.344	388.951	1338.36	782.888	1774.84	838.229	1929.83	11035.7	9254.12	IntSst
59.055	130.123	279.41	75.5641	99.5609	2747.91	251.508	293.134	2630.78	1249.96	3967.81	1308	3274.32	617.025	901.561	5419.3	1647.89	4913.81	1800.13	5908.12	10993.3	8843.3	L2/3
29.9142	83.4186	49.052	80.6431	44.8006	1031.93	123.569	444.511	397.279	514.759	993.184	393.298	657.276	203.484	314.455	1089.19	537.909	1201.95	710.203	1432.65	10675.4	8900.88	L6p1
52.7583	97.5856	161.172	69.4531	101.678	1777.58	198.699	157.351	827.901	815.1	2295.5	778.83	889.637	673.791	507.844	2973.47	867.874	2263.34	1230.67	3248.89	10535.5	8490.05	L5/6
38.6464	185.551	84.5933	61.5607	70.8827	1626.25	197.491	197.201	2860.03	1147.83	2089.17	956.54	1005.18	839.988	549.53	2630.8	1593.92	2888.82	1068.63	2733.05	10488	9637.48	Sub
66.279	114.315	193.925	58.1578	124.951	2177.26	268.209	143.493	2090.76	997.903	3453.63	877.47	1568.39	855.204	659.738	3448.75	1154.33	4543.9	1532.87	4682.65	10220	8527.73	L5/6
52.4675	93.1244	190.33	86.674	75.7827	1889.85	165.71	375.507	1796.79	1092.64	3431.02	1009.89	1549.01	821.246	823.735	3123.68	1519.45	2863.22	3486.27	4240.19	11689.5	10850	Hip
41.0223	79.3622	174.401	70.1544	72.6991	1646.87	178.792	273.383	1993.66	777.041	2154.61	862.441	1433.84	653.679	652.753	2339.41	1444.77	3296.33	3233.51	3086.67	11693.5	10678.7	Hip
64.27	94.2418	227.861	85.3249	75.2731	2043.85	189.508	389.426	2602.97	1177.19	3389.05	1239.76	1792.9	880.997	938.37	3326.19	1824.98	3883.86	4240.99	3949.35	11636.2	11142.8	Hip
100.894	111.509	272.701	102.542	89.2948	2355.78	230.163	395.584	2471.24	1345.91	4457.84	1256.37	2245.02	996.117	1094.12	3784.16	1943.82	4326.43	5683.21	5381.62	11606.5	11278.3	Hip
81.4808	110.585	237.042	104.416	85.0849	2293.26	208.167	439.729	1960.08	1311.14	4567.14	1224.48	2122.73	1180.94	1117.18	3702.16	1779.27	2906.55	4756.8	5677.28	11537.6	11359.5	Hip
69.3214	114.143	203.225	99.0315	86.8969	2152.43	202.415	464.825	2173.73	1284.25	3922.96	1254.82	2354.57	1058.95	1025.9	3744.62	1796.07	3423.71	4448.97	5016.78	11521.7	10988	Hip
79.0763	109.237	268.704	99.4074	87.4438	2394.54	251.285	446.828	3668.35	1373.93	4201.17	1477.42	2682.85	1130.31	1245.35	4411.84	2817	5709.71	6015.3	5764.79	11519.7	11139.8	Hip
103.146	133.185	344.814	130.537	108.03	2909.86	290.069	514.42	3099.3	1714.09	5650.2	1515.07	2820.05	1217.4	1552.95	4932.56	2301.53	4957.54	7358.1	8242.07	11513.2	11273.6	Hip
102.439	128.377	342.305	110.141	101.776	2712.14	313.836	485.109	4330.81	1547.12	4655.71	1625.38	2731.84	1218.02	1254.96	4093.47	2802.64	6354.16	6267.45	6163.13	11436.2	11207.6	Hip
80.3799	119.483	261.225	110.028	94.1166	2587.15	231.951	459.43	3367.49	1524.42	5074.55	1376.34	2122.49	1025.86	1221.68	4057.75	2210.44	4888.44	5643.56	6385.19	11403.8	11093.2	Hip
72.7803	105.781	280.639	98.212	89.1481	1813.02	255.157	324.125	2771.75	1120.4	3000.78	1349.4	1990.68	1000.74	969.184	2983.93	2147.6	4461.03	4328.93	3937.89	11373.9	11003.2	Hip
92.9781	122.469	333.929	112.346	98.9091	3012.66	228.227	457.335	2782.83	1544.23	5324.07	1364.54	2647.56	950.08	1317	4659.08	1988.58	4492.19	6297.91	7178.71	11321.4	11308.4	Hip
103.817	125.553	334.141	131.746	110.065	3311.96	286.915	532.113	3040.25	1834.53	5841.86	1569.22	2973.46	1159.36	1490.07	5304.47	2476.29	5656.81	6683.39	8121.63	11248	11280.7	Hip
91.3506	134.858	325.088	117.574	109.487	2617.18	313.53	505.888	4029.62	1643.2	4750.45	1745.66	2943.03	1386.46	1319.8	4456.39	2829.78	6209.78	6261.29	5931.76	11212.4	11137	Hip
98.303	131.338	340.064	123.492	117.777	2665.49	317.578	562.26	4152.92	1693.39	4056.3	1787.99	3152.96	1326.06	1539.62	4391.38	2983.81	6810.78	7128.83	5977.48	11178.5	11214	Hip
87.188	126.864	308.577	122.043	109.055	2598.66	259.908	510.132	3394.89	1484.28	4715.02	1335.99	2399.13	1104.19	1194.92	4122.48	2235.02	4970.32	5415.49	6015.9	11140.6	11077.1	Hip
81.9402	122.044	256.893	109.211	89.0384	2447.44	216.402	441.109	2445.63	1349.85	4484.5	1092.71	2049.58	857.954	977.062	3632.44	1729.76	3872.76	4556.22	5210.42	11101.9	10976.6	Hip
97.7208	119.987	290.918	116.031	98.1259	2828.63	248.327	467.643	2551.79	1577.44	4997.22	1296.32	2368.5	935.279	1351.33	4388.36	1891.96	4716.8	6585.11	6597.98	11089.2	11280.2	Hip
116.706	151.034	412.18	136.79	117.491	3138.55	323.752	510.194	4090.32	1773.68	5535.82	1665.45	2622.25	1212	1585.88	4907	2611.13	6173.38	7662.26	7111.13	11072.5	11148.9	Hip
57.1607	147.659	180.689	117.695	81.0255	1961.07	223.859	413.236	2424.19	1075.59	2588.45	1157.13	1581.79	638.121	857.411	2529.6	1599.82	3427.27	2438.31	2912.31	11019.1	10855.8	Hip
46.5236	68.4482	184.587	61.2958	57.1212	1603.98	174.633	320.395	2040.61	1010.54	3207.28	893.429	1665.71	756.883	839.079	2775.78	1446.66	3281.61	3839.17	3956.2	10969.5	11338	Hip
64.2862	96.9138	244.019	91.7549	77.4904	2217.14	225.904	457.167	3235.61	1225.79	4174.23	1304.51	2177.01	897.9	1098.35	3678.65	2106.79	4544.94	5090.13	4695.95	10948.8	11212	Hip
105.979	476.724	223.802	259.969	107.69	2734.65	288.583	541.212	4188.3	1718.96	5339.64	1424	2143.95	1180.14	1012.29	3924.67	2825.27	5865.33	1966.15	4931.37	10936.5	10842.5	IntPv
90.0372	129.582	311.515	116.671	100.127	2314.84	281.823	467.521	3747.05	1428.33	3855.25	1493.68	2498.52	1158.94	1216.69	4190.93	2333.65	5623.25	5677.74	5217.82	10849.8	11060.7	Hip
112.487	163.622	431.517	161.927	141.155	3277.74	390.103	517.469	3594.11	1876.53	5650.4	1668.81	3175.44	1204.72	1667.17	5743.09	2802.15	6462.74	7519.83	8302.7	10824.3	11306.2	Hip
73.1912	149.334	243.498	126.685	102.152	2797.15	225.362	463.532	2344.13	1550.27	4868.04	1249.08	2164.67	963.26	1156.02	4124.32	2052.9	3708.99	5199.17	6057.67	10816.6	10824.8	Hip
99.6801	142.784	395.696	133.8	115.294	3224.97	338.373	629.374	4009.08	1777.72	5328	1679.02	3605.96	1194.8	1524.92	5311.67	2919.96	7090.27	6735.09	7147.16	10772.5	11166.9	Hip
91.7995	129.419	369.566	117.252	114.375	2724.22	327.461	469.208	3855.83	1554.51	4127.51	1635.1	2837.43	1258.91	1296.4	4215.32	2736.92	6859.37	5719.93	5762.8	10742.1	11070.8	Hip
85.358	128.187	248.443	111.584	100.892	2585.63	235.498	469.4	2499.36	1408.36	4838.44	1198.48	1982.55	1034.95	1160.62	4186.98	2019.57	3947.1	4999.02	6164.74	10718.4	10871.7	Hip
117.994	152.695	391.127	144.44	129.614	3486.07	318.827	518.828	3327.03	1912.99	5906.45	1579.58	2880.71	1220.31	1671.57	5508.63	2551.07	5371.96	8043.72	7798.88	10714.4	11280.3	Hip
125.818	149.925	373.236	136.747	118.668	3091.32	306.51	492.045	3615.01	1844.88	5824.86	1508.53	2815.28	1233.02	1581.82	4919.43	2509.12	6214.3	7495.24	7533.57	10663.5	11082.6	Hip
118.584	164.63	402.799	140.737	122.929	3433.31	368.344	531.254	4473.58	1863.69	6187.94	1700.98	3052.36	1253.11	1692.23	5637.27	2699.8	6361.71	6723.05	8174.13	10642.2	11196.4	Hip
115.441	142.376	375.046	131.745	116.447	3246.58	323.685	518.493	3409.55	1887.28	5627.2	1489.45	2743.6	1069.55	1474.08	5021.62	2297.36	6015.49	7162.36	7550.83	10586.2	11044.4	Hip
128.051	159.592	410.795	137.116	124.829	3571.07	389.372	513.76	4305.97	2062.86	6313.65	1667.5	3399.53	1382.34	1667.17	5884.6	2869.35	6742.48	8294.12	8363.14	10575.6	11149.1	Hip
86.7493	117.143	261.586	109.461	92.2172	2816.65	235.773	434.234	3078.29	1617.69	4377.26	1240.97	2263.46	993.293	1160.5	4230.83	2089.96	5533.69	5259.06	5433.81	10541.6	10885.2	Hip
70.9945	97.4383	225.499	85.4429	76.0257	2080.29	199.587	403.208	2838.18	1274.29	3767.8	1194.43	2153.33	853.909	1037.16	3482.46	2002.51	3872.3	4805.24	4986.54	10499.6	11212.5	Hip
107.43	146.026	322.797	134.543	118.654	3655.42	290.802	497.255	3056.13	1930.89	5400.93	1531.06	2607.08	1028.4	1358.49	5347.64	2221.57	5477.46	6762.12	7419.07	10482	11013.2	Hip
96.3367	132.117	297.071	125.529	107.385	2611.44	272.562	413.883	2126.32	1682.24	4685.74	1303.52	2471.34	1000.92	1317.16	4497.5	2157	4258.01	6204.78	7215.09	10471.6	11323.5	Hip
101.12	122.352	331.57	111.165	94.2248	2616.99	241.076	407.378	3300.56	1688.38	4781.74	1566.76	2266.87	942.298	1321.48	4285.12	2106.77	5214.26	6204	5947.7	10425.8	11075.1	Hip
99.1874	146.474	375.234	130.756	116.476	2813.09	317.441	492.591	3232.11	1613.21	4863.86	1408.36	2675.86	992.996	1501.32	4448.13	2258.24	5779.88	6907.85	6972.01	10378.1	11283.3	Hip
49.3991	95.8569	155.355	97.5788	64.8184	1860.95	171.819	314.1	1557.32	1077.88	2157.03	839.18	1236.84	508.919	750.158	2438.11	1243.73	2828.13	2414.27	3008.72	10334	10830.4	Hip
79.7394	109.276	317.449	103.935	89.2235	2540.45	278.447	399.949	3727.67	1447.83	3677.31	1360.88	2433.17	947.271	1127.48	3703.44	2417.84	6550.98	5442.64	5154.8	10288.7	11094.4	Hip
98.2965	137.189	390.327	124.015	112.291	2830.94	326.203	526.573	3526.53	1672.2	4746.89	1550.49	2551.54	1180.64	1454.74	4802.45	2665.34	5924.44	6974.03	7096.66	10281	11217.3	Hip
91.6883	127.21	262.964	125.342	98.0293	2364.16	268.445	402.843	1938.96	1518.48	3567.87	1335.24	2062.31	1134.02	1155.34	3966.51	1801.57	3065.15	4920.52	5829.1	10259	11326	Hip
71.4314	109.934	208.395	98.5752	85.4854	1923.03	203.655	319.345	1935.19	1167.29	2996.82	910.017	1402.2	612.407	866.059	3473.27	1523.49	3841.63	3790	4563.55	10229.4	10747.5	Hip
76.1505	111.796	231.383	100.123	94.7491	2196.52	199.365	391.574	2231.87	1268	3202.8	1114.93	1771.73	824.657	979.409	3588.55	1798.72	4118.64	4830.7	4606.3	10230.6	10873.3	Hip
80.7225	115.049	304.206	110.884	95.0851	2204.11	274.708	396.055	2640.59	1474.55	3184.15	1384.46	2100.96	1021.41	1171.72	3924.27	2217.41	4440.28	4983.03	4927.92	10199.3	11050	Hip
81.723	113.104	262.151	99.2156	91.1986	2612.7	234.365	351.711	2616.32	1363.08	3561.01	1157.84	2049.28	845.482	1090.34	3590.05	2094.78	4358.95	5403.71	5231.27	10192.3	10962.9	Hip
109.01	156.692	391.52	146.984	119.999	2895.39	341.37	532.453	3917.18	1699.47	4862.82	1556.37	2614.53	1256.08	1480.14	4867.33	2693.75	5983	6436.94	6794.99	10163.5	11198	Hip
101.673	139.341	298.099	128.166	90.1923	2678.86	236.539	370.892	2733.36	1555.48	4468.81	1186.62	1846.41	824.695	1167.34	3904.33	1936.79	4279	5169.92	5832.56	10136.9	11065.4	Hip
25.2266	78.0639	47.0542	300.367	38.3225	863.019	119.557	160.064	4948.64	401.345	870.121	1248.57	532.221	1054.9	233.921	2922.54	1952.43	4002.9	645.207	1023.61	10721.3	14473	IntSst
27.802	72.9683	45.0412	355.43	38.6586	1102.39	117.723	175.141	7654.94	506.175	893.544	1831.18	615.01	1684.11	232.61	3666.93	2817.14	6142.85	667.386	1179.61	10638.2	14497	IntSst
29.2405	155.919	48.5897	63.5422	67.1238	1027.61	201.693	370.919	144.275	546.979	939.309	144.193	1171.36	152.122	3287.89	588.63	214.749	800.184	658.212	1265.94	10527.8	13877.1	IntNpy/CckVip
21.8832	59.0051	35.8994	232.971	34.7925	707.395	97.1551	143.897	4327.74	336.249	446.96	1175.31	447.005	1271.98	254.177	2260.72	2421.57	5239.09	605.101	741.538	10249.5	14410.2	IntSst
71.4922	66.5192	105.998	66.6212	66.8389	2031.21	100.842	352.396	2074.74	1244.36	3310.78	955.115	1070.62	470.903	922.937	2379.58	1289.88	3021.16	1358.37	3978.31	13084.3	15394.9	L3/4
48.6231	69.2635	200.697	66.6129	82.4409	2253.18	105.321	483.344	1139.54	1288.64	3713.93	865.048	1711.18	657.633	995.23	3773	1828.14	3223.86	2244.21	5343.16	11976.3	16640.8	Hip
26.5507	68.2442	29.668	60.0332	35.4854	875.806	97.7891	149.217	4621.67	369.252	500.379	186.427	551.042	184.924	3951.06	738.569	294.829	961.598	659.148	687.462	12159.9	14235	IntNpy/CckVip
63.1962	92.4547	173.393	84.2649	67.4308	1954.08	164.555	165.226	1911.64	1189.74	3428.46	983.398	1568.76	797.915	844.447	2849.88	1570.38	2847.71	3795.16	4292.7	13353	11061.6	Hip
55.5258	100.829	189.459	83.4665	78.3064	2035.22	174.792	215.964	1801.93	1202.53	3695.61	1007.75	1822.81	874.979	885.355	3133.01	1538.53	3274.59	3897.76	4356.06	13246.2	11176.6	Hip
76.034	102.773	232.873	96.173	83.3309	2023.48	230.529	311.257	2500.87	1272.52	3482.29	1224.86	1914.8	941.046	1026.64	3116.33	1726.93	3946.3	4675.25	4691.95	13235.4	11368.2	Hip
48.609	79.3499	159.337	71.8225	65.1009	1506.86	163.102	381.701	1682.93	929.203	2055.58	940.829	1462.81	547.587	713.899	2192.02	1234.69	2726.32	2392.58	3022.13	13172.3	11490.6	Hip
75.3974	102.127	237.571	92.8964	80.2876	2276.93	214.238	424.138	1701.86	1361.04	3786.14	1086.57	1982.79	813.538	1059.01	3611.05	1482.87	3244.92	4218.88	5442.86	13098.8	11517.9	Hip
95.7538	120.559	258.395	103.465	95.1767	2408.63	219.854	220.583	1976.3	1342.31	4389.33	1167.56	2192.35	976.32	1043.03	3553.67	2104.21	3513.77	4640.52	4916.22	13093.8	10986.6	Hip
64.9015	92.8222	236.894	82.3488	78.5198	1819.35	210.606	277.668	2609.57	1082.26	2902.71	1146.57	1901.61	765.906	899.855	2902.38	1795.17	3908.44	4311.66	3828.35	13080.7	11249.8	Hip
99.6857	115.649	344.529	127.026	117.451	2739.95	315.525	235.227	3291.6	1746.02	4482.81	1576.03	3399.05	1187.65	1412.04	4804.9	2557.81	5848.26	5918.65	6816.22	12993.9	11347.9	Hip
92.8727	113.947	274.889	112.623	96.0283	2802.9	233.308	476.247	2191.53	1705.43	4878.56	1346.85	2405.7	1181.08	1394.68	4664.72	1892.22	4085.5	5961.29	6364.05	12944.5	11510.2	Hip
93.6686	127.863	316.178	122.837	105.745	2565.95	291.69	411.663	3020.92	1627.46	4316.78	1443.65	2575.38	1146.62	1346.2	4622.99	2353.51	5250.98	6004.73	5974.16	12939.7	11427.5	Hip
57.879	112.254	147.183	104.44	66.4864	1773.45	168.072	440.508	1862.36	1147.23	2533.31	1022.3	1685.86	984.271	1361.71	2871.03	1339.92	2301.35	2432.89	3156.45	12925.8	11577.4	Hip
77.1493	107.264	230.341	99.7636	91.2819	2280.98	216.942	203.848	2269.06	1268.04	3653.28	1225.92	1861.23	856.263	1016.91	3595.17	1828.41	3767.85	4603.61	5176.81	12887.2	11125.8	Hip
106.103	134.184	321.198	127.787	104.742	2839.75	285.812	358.033	3345.27	1752.54	4599.27	1441.34	2480.27	1193.61	1421.08	4894.67	2501.44	5679.14	6662.8	6633.23	12799.1	11410.4	Hip
42.8982	60.5963	149.064	55.5757	49.1913	1356.17	138.291	270.002	1755.54	757.193	1722.48	830.999	1120.23	454.62	599.498	1709.96	1191.58	2819.46	2464.96	2181.66	12692.7	11253.8	Hip
95.1303	137.445	272.803	121.351	108.133	2513.51	275.345	396.51	2638.09	1469.82	4467.89	1316.58	2364.76	1016.61	1207.41	4108.98	2166.12	4737.26	5378.32	5958.75	12638.4	10946	Hip
81.1173	421.007	177.566	295.036	119.428	2378.76	278.495	228.101	4670.36	1852.26	4652.42	1695.93	1895.82	1491.28	1090.22	4275.09	3297.53	6597.42	1651.23	5353.38	12575.3	10796.1	IntPv
84.291	94.3401	380.41	94.3836	84.9123	2229.8	268.857	436.126	3014.69	1344.76	3828.88	1276.95	2182.43	1016.25	1227.97	3822.51	2344.35	5267.11	5943.33	5313.76	12575.5	11264.2	Hip
75.0413	113.332	310.056	107.137	99.248	1955.41	281.409	286.598	2874.29	1264.08	2530.8	1367.08	2018.14	886.165	1050.02	3223.05	2320	4660.56	4569.89	3789.66	12559.6	11083.8	Hip
125.014	169.83	383.365	156.419	135.016	3043.32	345.618	326.118	3050.36	1841.75	5718.52	1433.67	2420.4	1074.31	1418.26	5251.68	2489.4	5700.03	7853.67	7598.74	12522.5	11169.1	Hip
65.2709	112.694	189.21	96.0341	89.1111	1772.51	206.582	475.76	1605.76	1115.1	2259.64	1248.46	1669.72	767.288	896.913	2832.71	1421.74	2591.9	3537.07	3414.29	12474.2	11391.2	Hip
114.378	148.139	369.024	136.584	131.284	3012.2	345.126	355.744	3601.62	1766.63	4925.28	1576.72	2850.47	1097.88	1611.24	4819.71	2493.06	5704.28	7894.39	6852.54	12435.9	11220.8	Hip
140.191	213.084	301.251	182.861	151.215	3066.43	377.924	412.515	2678.98	1630.93	4315.21	1604.65	2441.87	1141.66	1412.61	4610.63	2749.5	5088.1	6377.47	6725.56	12389.7	10755.8	Hip
75.2124	196.411	194.198	250.924	108.219	2370.24	235.363	402.954	3557.6	1457.06	3751.41	1382.37	2462.47	1173	2241.66	3785.77	1783.56	3953.71	2909.39	4164	12390.4	10967.9	IntNpy/CckVip
116.399	155.551	352.351	138.528	123.671	3248.82	317.486	430.757	2883.26	1769.56	5257.48	1417.37	2662.66	1129.88	1435.84	5156.88	2215.08	5235.12	6732.37	7950.95	12370.9	11269.5	Hip
136.81	270.968	385.313	230.746	191.653	4556.58	483.158	930.246	5115.12	2407.14	5590.42	2212.87	3785.7	1499.65	2105.7	6072.13	4048.25	9573.65	8387.68	9466.12	12247.5	10871.4	Hip
49.8585	94.1741	119.281	90.8475	64.5716	1636.23	168.757	477.258	1301.43	965.141	2303.38	976.432	1257.2	676.305	738.306	2252.62	1148.34	2371.02	2013.58	3052.63	12237.3	11257.5	Hip
101.583	278.596	316.415	286.661	153.68	3337.75	374.254	806.969	4553.47	1984.74	4309.14	1811.65	3704.17	1699.85	3993.25	5333.53	3093.78	7200.57	5563.67	6643.38	12204.1	10975.5	Hip
138.491	255.026	404.454	241.255	196.693	4126.46	473.509	1085.53	4565.59	2396.04	5797.49	1894.36	3503.45	1548.41	2241.9	6775.19	3539.42	8500.26	9524.98	10480.3	12186.1	10853.5	Hip
111.258	167.737	365.917	159.2	136.942	3399.07	327.255	578.533	3212.89	2013.73	5615.49	1752.69	3339.17	1395.09	1812.74	5961.58	2735.04	6691.37	8149.96	8562.13	12145.2	11048.5	Hip
107.535	152.484	365.011	143.745	125.159	2862.27	371.172	434.52	2510.82	1667.73	4477.9	1468.18	2505.09	1128.13	1384.87	4648.66	2330.79	5168.76	6368.4	7195.01	12021.9	11293.4	Hip
73.6101	117.035	192.976	108.93	81.5597	1873.82	229.293	134.682	1100.2	986.982	3063.79	821.374	1488.43	688.397	772.305	2728.21	1100.67	2255.08	2976.4	3657.51	11981.1	10279	Hip
92.3047	132.686	315.505	120.434	106.706	3001.66	297.629	437.74	3089.03	1548.29	3633.07	1436.11	2719.32	1029.49	1339.02	4014.29	2515.38	5718.17	6700.75	6118.67	11966.9	11078.5	Hip
133.022	236.201	300.933	212.411	173.903	3423.69	463.118	482.412	1991.29	1687.76	4925.36	1152.9	2787.87	1079.25	1363.72	5403.27	1779.02	5466.34	6165.69	8752.11	11963.8	10691.4	Hip
96.7461	175.887	306.647	149.937	115.448	2517.58	312.926	400.518	2734.82	1444.15	3540.33	1367.62	2370.41	1115.88	1273.52	3825.85	2571.08	5051.3	5610.98	5487.4	11885.8	11254.5	Hip
57.3602	275.485	134.121	51.8176	86.7182	2490.72	160.183	177.434	242.051	1457.24	4005.28	1137.42	1154.99	180.451	929.486	4094.51	1698.89	4139.58	1610.74	5454.95	13114.6	9990.06	IntPv
24.4086	64.0799	42.2155	66.5047	37.0138	775.402	93.593	1722.48	357.922	363.281	935.452	245.622	531.166	210.242	248.71	777.512	318.61	844.617	536.973	1023.88	13027.2	9202.14	L6p1
34.8372	87.2455	61.4323	74.4459	55.0029	1307.71	145.677	2218.01	357.205	696.885	1398.25	742.03	765.354	621.124	421.537	1683.12	933.975	2024.9	737.644	2327.89	12726.6	9102.13	L6p1
49.145	96.2979	170.488	72.7277	127.982	2115.29	282.96	226.635	192.559	1250.27	3621.64	1229.63	1438.35	245.602	659.822	2863.39	1235.7	4010.07	1501.68	4165.07	12676.3	8466.71	L5/6
35.5136	89.2108	65.9075	288.336	57.409	1423.7	155.162	207.124	3639.58	774.396	1667.07	583.666	749.811	188.849	396.829	1562.95	785.796	1869.3	849.436	2156	12621.7	9335.09	IntSst
35.893	88.5324	60.8013	74.3033	54.4864	1318.76	137.288	3070.82	217.684	720.078	1367.49	705.163	743.729	362.016	389.622	1597.09	846.395	1593.29	754.47	2043.25	12632.6	9116.95	L6p1
32.255	83.7673	54.2587	72.5848	51.2901	1173.55	139.394	712.344	202.767	637.217	1088.09	643.295	699.158	1206.41	395.316	1268.35	725.751	1674.52	713.306	1846.15	12563.1	9127.33	L6p1
48.4195	177.625	84.9751	70.2872	58.0269	1728.42	119.789	229.163	279.966	1099.44	1830.45	1062.62	907.275	203.792	733.934	2692.81	2119.94	2520.09	983.118	2761.21	12311.7	9760.55	IntPv
32.5838	86.968	50.7066	113.497	52.5357	1163.69	136.128	281.652	193.963	592.615	998.696	502.169	743.201	1198.11	375.684	1349.06	722.047	1565	811.442	1691.04	12262.1	9153.21	Sub
67.5186	193.19	151.331	38.0419	102.117	2617.38	189.449	229.09	197.315	1618.15	3486.79	1026.25	1251.76	236.234	919.719	4418.08	1404.76	2907.04	1718.2	5333.71	11959.5	9642.65	L3/4
42.3706	93.3213	191.109	92.2562	75.2335	2271.83	318.452	393.507	2841.92	973.87	3520.76	1114.67	3136.27	1115.91	841.257	3741.84	1349.72	4401.57	1363.48	3971.8	13314.6	7260.79	L5p1
53.3268	111.52	199.354	100.139	161.031	2557.42	241.401	543.254	3561.76	1408.79	3942.71	1427.31	1705.88	924.348	758.238	3817.4	1833.65	4259.32	2005.5	5155.69	13279.8	7713.49	L5/6
40.0945	93.0017	180.389	83.152	76.0065	2198.02	221.312	396.335	2778.22	974.969	3852.64	1180.62	1648.3	1030.98	741.404	3798.37	1347.3	3472.76	1448.84	4013.81	13274.4	7362.96	L5p1
52.3177	111.285	178.69	106.614	150.059	2584.49	243.642	496.863	2721.62	1583.47	4002.04	1336.7	1838.09	1182.6	831.806	3660.12	1563.87	4436.38	1996.05	5322.1	13185.3	8042.76	L5/6
34.4333	80.1396	182.264	81.2691	70.3685	2223.48	211.169	402.087	4133.16	933.963	3135.4	1330.05	2039.95	1018.85	758.247	3954.73	1658.53	4299.42	1385.21	3564.58	13152	7417.66	L5p1
50.8909	125.592	201.145	123.851	105.517	2718.16	378.386	561.341	4070.34	1386.6	4565.5	1427.74	2670.04	1018.35	870.985	4318.82	1716.32	4513.98	1595.15	5418.2	13149	7050.62	L5/6
45.523	103.441	155.854	96.1089	121.411	2557.18	202.236	529.645	3496.29	2196.64	3648.41	1445.07	1437.9	812.434	748.603	3726.24	1613.57	4166.16	1643.32	4602.95	13069.5	7022.44	L5/6
45.2939	100.346	157.869	105.275	132.177	1893.71	247.639	468.361	2586.52	1117.49	2240.76	1155.11	1189.91	1083.27	644.616	2730.06	1545.54	3846.77	1515.49	3329.36	12967.9	7887.03	L5/6
66.3125	167.05	259.29	156.183	120.988	3279.21	473.715	574.129	4125.67	1524.72	5638.63	1661.05	3135.99	961.177	990.995	5418.62	2122.55	4499.63	1934.46	6551.45	12775.5	7729.91	L5/6
68.9503	158.275	268.963	155.531	125.6	3118.67	440.779	539.953	2999.69	1544.56	4605.95	1471.5	2052.93	1480.87	1044.8	5326.05	1739.54	4198.82	2288.79	6597.61	12754.6	7848.93	L5/6
37.399	91.0948	104.745	88.3288	94.6077	1522.02	142.959	368.297	2019.94	1757.29	2071.34	903.269	867.551	543.417	451.06	2162.08	966.626	2722.05	1022.77	2369.51	12736.7	7096.94	Sub
41.4603	252.229	105.086	136.377	88.2552	1793.83	149.254	412.801	2833.36	1180.25	2553.48	929.978	1092.4	814.824	667.134	2677.39	1439.49	3502.08	977.004	2953.48	12718	6815.91	IntPv
43.5564	115.497	153.076	117.98	81.604	1795.18	260.755	292.161	1761.32	961.898	2259.69	901.223	1385.83	576.435	633.609	2495.24	1116.91	2337.53	1085.39	2746.73	12725.6	7792.17	L5/6
66.8921	154.07	275.51	149.519	133.558	2947.66	537.056	559.136	4131.18	1401.35	4691.76	1424.44	2281.32	1064.52	1010.59	4582.64	1753.77	4386.61	1802.6	5570.9	12711.4	7506.66	L5/6
61.5647	132.485	243.183	121.794	169.179	2682.1	273.731	500.72	2302.83	1517.02	4373.47	1286.78	1418.06	1087.65	901.992	3913.71	1563.59	4772.21	2028.37	5374.39	12549.7	7831.95	L5/6
45.8244	114.455	200.499	118.536	178.045	2633.74	272.212	479.323	3921.4	1549.85	2209.82	1699.01	2417.61	1122.91	778.511	4086.78	2271.17	7666.88	2082.33	4041.23	12529.3	8112.43	L5/6
55.3496	122.446	212.813	120.691	180.194	2606.16	265.267	477.632	2890.73	1458.78	2891.04	1428.8	1424.13	1011.09	817.403	3971.78	1745.36	5263.52	2002.03	4011.24	12513.4	7897.52	L5/6
59.2766	542.445	133.995	198.54	90.6539	2417.31	225.379	432.661	3667.77	1418.77	3441.83	1311.21	1490.05	795.169	953.779	3456.87	2410.08	5293.82	1192.11	4581.42	12518.1	7626.47	IntPv
67.0358	150.503	235.576	128.682	111.285	2868.69	418.894	466.849	4039.92	1299.94	3878.06	1395.58	2786.57	1057.5	883.961	5008.92	1979.61	5316.12	1600.79	4907.02	12393.9	7655.95	L5/6
62.2852	130.622	217.358	122.79	190.067	2867.57	224.974	529.425	3206.6	1698.83	4099.8	1355.76	1398.51	850.938	877.444	4101.33	1808.64	5017.12	2271.29	5333.01	12393.1	7340.71	L5/6
57.0458	134.478	206.608	117.931	171.207	2607.75	232.093	508.03	3014.16	1547.24	4408.07	1432.14	1602.94	806.061	829.856	3951.14	1721.32	4668.66	1780.33	5424.48	12355.1	7075.07	L5/6
57.0907	102.297	119.348	88.1495	88.5412	1882.73	163.638	318.257	1394.44	1235.57	2708.66	1012.09	1076.57	417.175	721.738	2957	1271.66	2565.28	1124.26	3601.05	12314.7	7130.96	L5/6
73.572	138.308	209.036	131.418	184.334	3264.95	262.209	656.056	3329.5	2271.32	4464.87	1478.18	1566.44	809.225	939.752	4152.64	1758.96	4818.88	2317.85	5826.05	12301.1	7272.68	L5/6
57.6528	129.481	199.064	108.425	172.085	2740.76	249.84	525.867	3631.86	1546.73	3473.15	1392.64	1485.11	994.246	770.719	3689.02	1766.12	4951.17	1836.63	4391.21	12302.7	7591.64	L5/6
51.8375	110.446	211.008	131.613	83.9781	2131.96	361.351	441.636	2942.9	979.543	3488.58	1053.49	1619.1	811.246	738.727	3099.88	1159.08	2646.82	1249.77	3605.49	12280.6	6792.44	L5p1
74.4236	138.618	210.519	132.398	177.279	3362.95	229.418	615.458	3220.84	2155.88	4250.62	1733.28	1731.05	941.799	964.384	4559.28	1755.86	5024.53	2529.52	5999.83	12134.6	7650.84	L5/6
45.0766	112.832	175.771	103.42	141.181	2315.02	241.675	390.926	2268.73	1515.96	3234.95	1076.12	1632.81	950.894	725.771	3510.92	1219.45	4642.36	1658.95	4924.39	12117.8	8265.92	L5/6
56.791	119.992	173.827	104.083	147.397	2313.29	191.172	408.229	2530.94	1444.37	3297.18	1194.25	1048.23	591.468	691.439	3236.31	1298.21	3361.62	1808.49	3810.33	12069.8	6954.92	L5/6
46.8566	108.226	165.837	96.2515	138.689	2595.43	233.868	371.031	2816.08	1083.33	3014.71	1220.44	1586.34	680.597	686.514	3049.82	1534.81	5348.52	1551.57	3780.57	12087	7171.49	L5/6
57.9678	122.148	173.481	108.486	136.929	2338.73	226.463	409.912	2531.98	1395.42	2779.62	1313.96	1318.15	881.076	747.975	3284.52	1752.43	4340.48	2053.68	4051.92	12007.1	7358.16	L5/6
62.2169	131.094	248.691	141.958	103.316	2935.57	455.675	537.333	2911.76	1357.52	4037.9	1381.89	3018.07	1222.97	1140.21	4705.83	1666.94	5612.45	1898.13	5613.24	12008.7	7903.23	L5/6
50.908	351.118	128.332	160.474	78.8257	1998	162.919	340.694	2316.27	1333.69	3291.68	928.021	1036.02	663.779	705.005	2680.06	1227.58	2746.13	1138.15	3345.23	11976.2	6907.87	IntPv
41.9075	94.7439	156.669	100.133	129.975	1978.47	225.998	370.491	2332.76	1240.24	2151.63	961.414	1007.05	1007.79	586.326	2768.14	1421.85	4077.87	1377.14	3298.22	11940.9	8112.91	L5/6
45.2302	111.15	177.279	100.109	151.898	2365.03	282.688	443.448	2739.44	1355.21	2612.41	1150.95	1359.38	956.003	723.576	3477.18	1545.57	4960.89	1665	4371.16	11919.1	8256.1	L5/6
46.2734	151.694	214.136	127.24	96.0337	2146.65	271.694	456.599	2921.19	1141.65	3306.22	1241.68	1546.67	997.656	841.513	3529.47	1456.31	3336.12	1460.95	3687.93	11915.2	6855.66	L5p1
43.5825	102.277	171.424	89.6297	147.623	2164.75	202.701	366.946	2759.77	1056.79	2035.34	1204.08	1653.09	591.903	562.962	3014.43	1487.91	5099.33	1185.89	3081.09	11857.6	7009.17	L5/6
56.3392	129.046	229.816	121.986	111.097	2437.74	395.57	433.646	2875.46	1306.36	3666.66	1259.36	2162.83	799.152	836.407	4324.26	1554.68	4021.8	1657.19	5172.21	11834.7	7315.65	L5p1
55.2515	139.797	200.99	122.665	97.8135	2586.12	299.02	429.949	2357.61	1257.17	4145.69	1086.36	1905.47	812.055	821.315	4242.36	1475.28	3483.23	1653.09	5357.68	13285	6391.72	L4/5
46.059	119.098	119.134	103.499	81.0544	2826.49	195.362	539.064	4227.67	1871.22	3445.95	1239.06	2411.54	1942.13	709.424	3850.53	1924.84	4923.53	1168.28	3586.82	13251.7	5949.42	L4/5
53.7468	134.847	179.108	124.721	85.0884	3016.95	185.412	445.735	1988.02	1646.3	4528.11	1116.36	1483.52	1268.27	761.849	4389.04	2280.22	3479.99	1764.45	5065.93	13176.1	5181.32	L4/5
52.4148	147.756	157.33	116.133	82.7107	2788.03	185.311	407.718	2804.03	1907.22	4374.3	1193.99	1457.53	1177.46	806.867	4351.75	2656.29	3906.36	1776.6	5034.56	13161	5454.99	L4/5
33.8499	96.3659	83.845	90.3917	70.6974	1494.77	168.606	364.408	2452.47	2821.77	2016.23	866.663	882.745	750.338	447.551	1751.45	1157.92	2807.2	945.302	2106.88	13157.2	5890.03	Sub
194.159	166.676	117.572	115.924	75.493	2090.77	249.012	384.206	2484.25	1320.54	2963.71	918.887	1050.01	526.381	923.275	2660.89	1551.47	3672.06	1521.4	3467.79	13104.6	6518.43	IntNpy/CckVip
65.1167	164.846	193.81	134.373	103.251	2892.85	219.666	427.784	2719.87	1696.34	6765.35	1502.79	1595.55	1625.18	960.939	4597.34	1769.29	3961.48	2026.96	6174.69	13040.7	6307.39	L4/5
42.7161	107.899	113.461	82.9968	69.4364	2178.08	159.692	419.646	2937.4	1371.92	3455.11	1001.21	1484.63	1379.24	622.491	2928.59	1406.03	3449.08	1131.37	3481.72	12992.3	5194.52	Sub
45.0246	401.609	101.378	139.721	76.7805	2542.39	187.183	480.527	3620.23	1405.21	2997.71	1413.77	1487	1052.93	792.161	3113.12	2697.52	3991.5	1023.51	3788.39	12933.7	5731.18	IntPv
39.4365	99.7347	134.839	74.9142	95.9038	1720.84	176.385	368.757	2122.6	1190.68	1784.8	1018.49	1172.55	649.018	555.946	2565.93	1309.59	3335.54	1153.69	2691.89	12916.6	6567.73	L5/6
52.8875	594.011	109.324	182.973	84.7172	2153.77	235.177	543.332	3662.51	1534.76	2718.77	1299.95	1402.73	1101.79	811.36	3517.21	2792.54	5089.47	1126.72	3614.45	12799.3	6211.5	IntPv
53.9135	139.929	212.123	113.5	102.865	2765.2	358.783	511.584	4608.16	1945.18	3506.01	1693.6	3351.66	1200.88	979.03	4775.04	2320.93	5615.79	1432.76	4550.22	12774	6446.96	L4/5
59.7285	147.152	175.593	124.859	92.9723	2880.99	211.423	465.708	3189.75	2093.9	5978.34	1545.01	1992.01	2133.79	865.068	4087.95	1949.47	3718.92	1732.54	5079.56	12704.1	5677.36	L4/5
42.2969	98.8135	150.464	93.2409	89.106	1746.91	317.771	413.971	4044.06	1125.34	1691.24	961.301	2099.06	822.638	556.06	2755.18	1751.06	4913.32	834.767	2327.84	12709.4	6438.97	L5/6
34.2712	100.697	79.3914	93.3312	68.43	1330.91	165.847	289.758	2009.95	1967.57	1740.93	874.172	886.553	474.144	449.596	1803.04	976.117	2360.99	1001.55	1880.95	12697.1	6053.67	Sub
52.2994	217.426	157.401	337.489	84.8529	2437.33	174.167	587.969	3580.36	1815.38	4272.6	1111.17	1321.7	1099.98	747.421	3639.24	1770.08	3386.83	1273.68	3888.79	12539.1	5227.45	IntSst
51.6801	217.344	142.123	484.305	86.7763	2460.65	200.421	574.536	3660.78	1706.09	4460.53	1207.98	1406.42	1213.41	883.192	4214.51	1986.81	3506.94	1268.03	3757.1	12517.3	5358.66	IntSst
37.0045	108.802	91.5725	95.8041	71.1323	2016.94	178.14	449.904	2554.68	1404.37	2486.8	1100.98	1518.88	1767.28	547.189	3220.17	1407.84	3304.86	952.3	2404.94	12460.1	5677.14	Sub
41.6362	117.784	95.4762	98.4666	70.3999	1724.39	189.093	396.302	2602.32	1282.44	2147.39	950.459	1424.04	1562.91	543.12	2610.59	1427.59	2943.06	1001.39	2191.8	12423.4	5808.62	Sub
80.1877	164.995	106.087	286.041	73.1884	1720.04	178.975	382.612	2744.07	1128.8	2262.47	955.813	1139.28	947.846	662.84	2727.83	1387.18	3068.96	1012.85	2491.92	12412.2	6199.23	IntSst
50.2085	132.895	154.394	114.951	94.116	2404.58	229.338	527.597	4270.68	2187.79	3347.08	1444.62	1653.29	2136.63	763.92	4031.56	2274.56	4896.22	1461.18	3652.15	12271.2	5377.59	L4/5
48.4023	120.034	153.314	104.694	89.5618	2845.03	236.19	414.019	4055.73	1826.04	3321.3	1329.83	2337.74	1368.79	803.37	3606.95	1912.38	4802.18	1344.28	3832.47	12254.6	6423.42	L4/5
53.4325	137.787	207.299	112.582	131.057	2912.35	315.738	384.562	4388.51	1570.57	3245.83	1450.35	2181.78	1093.08	793.623	4872.8	2053.15	5765.83	1455.69	4358.49	12270.7	6653.09	L5/6
42.5468	114.6	113.045	101.414	74.3506	1929.59	175.959	378.793	2450.39	1753.71	2898.5	1016.45	1266.01	1449.96	608.721	3080.32	1363.72	3170.98	1135.08	3319.9	12262.4	5795.88	Sub
37.9736	97.902	107.986	86.2853	79.6412	1863.82	197.853	346.586	2203.41	1110.32	1475.07	998.803	1417.05	644.384	611.349	2398.46	1456.35	2922.91	1276.5	2055.68	12239.3	6155.23	L5/6
59.3744	144.23	190.204	136.417	119.9	3089.11	271.096	407.33	3659.99	1803.69	4404.26	1524.76	2048.52	1051.51	947.145	5486.88	2025.16	4526.77	1642.28	5211.42	12198.7	6293.88	L4/5
54.5314	136.545	142.759	120.708	90.9863	3291.34	200.061	484.558	3055.09	2088.89	4403.34	1182.54	1890.19	1830.63	779.104	4413.14	1582.58	4398.73	1383.27	4676.22	12163.6	5620.58	L4/5
59.0301	148.775	183.379	126.941	97.2767	2800.8	238.338	477.007	1935.84	1738.77	3638.62	1216.86	1489.47	895.521	835.416	4070.02	1934.05	3538.12	2108.69	4594.19	12003.1	5812.02	L4/5
120.294	118.587	77.0035	88.4931	45.5236	1606.52	153.469	296.569	1537.36	861.185	2336.7	606.963	823.172	329.418	548.027	1735.86	835.423	1892.57	1138.33	2476.53	13391.9	4125.9	IntNpy/CckVip
40.9408	92.8448	128.738	80.0823	55.5971	2421.21	138.851	325.452	2330.83	958.273	4069.87	1039.85	1630.06	528.372	519.319	3921.55	1078.24	2360	1108.07	3187.7	13325.7	4367.76	L3/4
41.5219	95.6033	122.51	85.5408	57.5535	2412.42	160.522	338.751	2709.21	1209.19	3632.23	1214.11	1836.11	639.36	559.486	3751.04	1367.4	2998.39	987.739	2888.98	13241.6	3868.78	L3/4
44.4899	114.641	139.199	100.93	62.0083	2375.27	167.646	439.828	2432.56	1098.7	4016.91	1106.32	1705.03	721.296	622.953	4902.42	1283.59	3058	1098.38	3783.98	13211.8	4221.99	L3/4
45.0725	113.927	151.171	90.8546	64.0099	3589.78	164.019	403.766	2650.23	1241	4615	1179.98	2431.06	775.205	659.746	5152.22	1362.3	3522.87	1122.28	3923.35	13029.9	3928.49	L3/4
46.286	131.737	143.647	103.995	75.4643	2564.08	187.163	393.069	2979.11	1232.95	4494.43	1169.63	1832.88	931.436	633.23	3845.92	1679.66	3871.95	1353.58	3600.18	12931.6	4286.62	L3/4
41.2181	107.018	138.333	86.3267	55.6161	2549.96	134.921	387.24	2151	1056.76	4094.94	1081.31	1524.82	478.619	548.38	4387.5	1057.13	2282.41	1113.88	3559.76	12900.6	3684.56	L3/4
39.967	104.147	115.029	85.536	58.7386	2627.35	147.886	368.694	2492.09	1078.01	3717.28	1103.09	1571.07	802.431	551.483	3339.41	1258.84	2798.59	976.984	2696.35	12883.4	3869.47	L3/4
65.3149	169.952	209.033	133.897	117.64	2673.87	227.778	601.23	4098.12	2625.16	4121.58	1401.08	1445.34	2230.07	985.334	4157.01	2016.83	4280.07	1695.98	4560.02	12814.6	4580.59	L4/5
43.8286	148.606	100.978	385.042	71.6215	2023.23	154.907	384.048	1611.02	1160.14	2055.7	768.674	978.305	668.816	573.747	2358.19	1046.03	2397.23	1130.91	2484.95	12759.4	4760.09	IntSst
72.3848	191.396	243.469	152.962	107.927	5057.48	231.366	529.846	3418.3	2019.64	7608.39	1543.78	2746.33	1450.35	915.975	5603.81	1866.96	5360.67	2034.03	5794.43	12701.1	4363.95	L4/5
63.523	156.392	182.949	118.354	90.8018	3952.09	224.291	493.111	3740.74	1654.96	6926.25	1575.18	2335.36	1440.29	852.798	4954.6	2035.81	4625.15	1541.37	4530.97	12668.9	3897.55	L4/5
40.0148	102.7	119.02	86.3871	56.3435	2539.85	149.784	342.283	2573.83	934.844	3418.86	1046.28	1780.94	534.326	485.819	4188.35	1102.1	2671.43	870.76	2800.19	12627.9	3506.74	L3/4
49.9366	103.639	138.534	94.8415	61.3072	2285.8	163.796	395.857	2049.57	1029.62	3978.55	1042.36	1449.8	633.78	592.133	3963.97	1229.12	2670.69	1144.47	3293.75	12556.4	4051.56	L3/4
50.9792	132.156	162.182	111.132	94.5057	2428.45	214.832	387.136	3259.19	1535.46	3538.59	1321.46	1539.91	1316.06	710.231	4536.83	1916.38	4844.59	1708.9	3553.06	12509	4749.1	L4/5
40.2993	119.538	149.292	95.0102	66.8243	2477.44	181.149	447.674	2958.67	997.392	3768.28	1220.53	2173.3	719.081	549.092	4981.9	1472.9	3689.68	884.657	3042.16	12462.8	3700.69	L3/4
65.6952	155.888	184.769	123.994	92.1711	3047.37	190.219	407.133	2482.94	1726.16	6954.42	1226.97	1483.08	1119.5	856.559	4129.75	1388.29	3760.47	1901.32	4581.35	12414.4	4317.71	L4/5
58.2276	141.375	188.823	120.264	87.4355	2870.17	202.682	438.427	3056.16	1360.6	5166.2	1223.56	1633.47	807.353	720.492	4877.34	1566.65	3548.74	1261.08	3863.6	12370.6	4061.78	L3/4
46.522	163.754	173.852	110.013	69.7433	1974.88	201.814	422.153	3290.18	1154.2	2689.99	1185.62	1852.91	598.42	634.073	5587.32	1767.27	3867.77	1093.89	3265	12267.2	3999.64	L3/4
46.5177	115.722	125.486	96.4959	66.962	2623.11	169.019	376.247	2703.59	1100.07	4157.73	1130.72	1960.32	634.822	664.725	4799.1	1365.42	3058.45	1021.53	3198.45	12224.2	3737.74	L3/4
29.608	75.6695	79.2251	67.2538	46.4296	1509.58	109.554	279.564	1628.15	1091.46	2133.92	719.564	849.782	933.64	428.629	1993.26	868.509	2080.48	757.122	1771.54	12105.2	4560.35	Sub
61.5151	142.302	202.181	122.018	99.2591	3000.84	209.471	455.167	3211.12	1783.85	6139.43	1435.37	1770.94	1310.44	934.747	5004.24	1763.14	4529.07	2052.55	5234.37	12072.5	4382.99	L4/5
60.6615	149.696	180.757	124.872	94.9788	3022.86	202.141	366.317	2329.03	1591.96	5150.05	1250.38	1429.57	927.53	779.541	4316.82	1473.75	3673.78	1582.58	4401.09	12026	4664.24	L4/5
46.1228	459.339	97.5364	147.157	76.4702	2147.9	196.735	446.459	3503.06	1510.65	2341.61	1132.04	1221.55	932.015	691.946	3017.61	2467.03	4901.79	1037.08	2578.05	12041.7	4139.4	IntPv
67.9779	549.849	132.594	207.831	87.408	2605.54	199.852	474.219	2821.88	1471.62	3736.53	978.032	1216.53	836.607	648.583	3184.83	2175.78	3579.74	1176.76	3621.99	11904.8	3639.98	IntPv
44.1785	123.943	183.758	91.5379	62.7471	3497.39	138.196	430.271	2244.68	1132.96	2545.65	877.79	1961.06	480.998	532.57	5310.64	1298.95	3235.13	1054.48	3477.38	13363.9	3003.29	L3/4
51.6481	132.083	245.521	105.648	67.5956	2774.11	155.206	472.298	2214.52	1235.89	3774.35	963.621	2027.91	514.912	629.726	5156.43	1232.41	2722.28	1216.8	3822.44	13175.6	2807.3	L2/3
46.693	123.249	190.078	100.918	78.4887	3049.17	184.07	424.602	2366.49	1157.02	4031.35	992.485	4168.01	554.435	639.863	4454.95	1234.88	3126.56	1089.8	3673.33	13175.4	2661.16	L3/4
53.193	165.484	180.042	118.229	77.8921	2961.75	177.251	390.962	2821.92	1407.36	3616.59	1127.6	1847.32	654.325	696.375	6830.02	1509.84	3805.82	1283.99	5177.26	13141.5	3244.94	L3/4
45.3261	109.96	233.094	91.5939	63.6276	4296.81	155.528	436.907	2530.26	1195.7	3180.22	1141.4	3221.32	554.017	594.755	4315.47	1197.75	3110.58	1192.11	3714.75	13001.6	2348.29	L2/3
60.7703	177.218	268.163	129.961	90.8816	3124.92	196.645	502.493	2274.02	1508.42	4041.63	1062.29	1942.8	562.548	771.183	5989.59	1397.85	3154.38	1517.2	4672.28	12843.1	3008.52	L2/3
63.1422	159.994	251.639	123.878	90.1473	3294.84	254.362	545.903	3488.64	1513.88	3922.24	1409.81	2950.87	671.03	777.43	5823.85	1761.67	3972.24	1431.27	4923.77	12755.9	2691.59	L2/3
39.0829	91.8948	73.0423	90.1949	33.192	1187.87	88.4284	278.385	1021.12	655.482	1402.29	455.351	872.761	296.88	810.62	1530.74	636.961	1268.91	773.475	1605.41	12701.4	2938.17	IntNpy/CckVip
57.527	139.212	295.569	104.077	78.5888	3116.16	211.403	568.193	3487.18	1378.96	3635.55	1226.65	2908.1	450.391	643.928	5027.16	1463.5	3191.07	1260.97	4076.58	12637.6	2135.16	L2/3
61.8509	170.892	313.771	135.762	87.0562	2878.27	203.933	493.554	2266.49	1413.45	4000.51	1155.58	1893.72	774.097	765.967	5472.14	1330.13	2639.71	1312.04	4245.65	12636.6	2499.16	L2/3
73.017	194.032	382.517	143.612	89.553	3973.49	206.873	604.971	3260.99	1784.14	5092.04	1415.68	3196.33	730.678	835.86	8319.03	1621.86	4282.87	1676.35	5683.42	12533.7	2375.02	L2/3
57.2691	142.045	272.957	130.671	93.0234	4392.11	218.904	464.59	3277.31	1324.99	3134.08	1310.21	3047.08	628.965	708.587	5459.02	1787.36	4728.23	1382.4	3970.87	12526.7	2826.18	L2/3
61.2422	154.76	323.797	122.656	80.3203	3417.29	194.511	529.034	3083.58	1470.51	3576.31	1342.85	2395.29	655.115	714.823	5846.65	1608.26	3548.06	1518.42	4370.94	12363.1	2416.79	L2/3
69.7358	192.949	403.857	141.768	90.2322	3351.05	220.748	670.027	3080.87	1765.72	4318.61	1309.78	2451.04	640.053	819.994	6939.27	1929.98	4138.26	1763.75	5232.23	12316.6	2173.33	L2/3
63.9011	133.497	279.641	114.517	78.4181	6949.6	182.875	507.526	2848.33	1445.97	3676.1	1081.24	7904.21	571.68	590.532	5188.03	1229.13	5134.05	1463.69	3925.69	12310.6	1951.53	L2/3
296.69	285.48	164.866	158.479	94.141	2751.65	258.329	463.23	4444.37	1757.79	3734	984.546	1091.49	551.637	1167.99	3307.18	1876.32	4317.01	2235.22	4822.07	12262.1	3160.26	IntNpy/CckVip
59.4137	138.741	329.378	116.517	80.647	3312.82	181.993	494.6	2175.39	1421.53	3588.03	977.338	2636.46	485.024	594.978	4220.75	1090.77	2765.75	1242.13	3804.38	12247.3	1829.37	L2/3
50.5242	242.888	143.138	304.726	65.9074	2534.91	134.976	464.538	2824.15	1684.54	4237.22	991.842	1181.04	833.966	801.885	3921.99	1438.74	2616.84	1338.81	3955.96	12221.1	2790.6	IntSst
56.8599	142.089	273.166	112.722	82.6734	2569.51	198.291	449.201	2916.55	1192.65	2650.62	909.847	2248.82	422.798	560.779	3846.2	1276.99	3073.14	1054.05	3241.82	12086.4	1777.5	L2/3
47.8369	131.174	225.578	110.752	84.868	2396.24	228.593	390.627	2604.32	1262.71	2666.07	1007.07	1906.25	589.396	747.624	4362.51	1548.4	3202.35	1194.69	3999.95	12061.1	2661.25	L2/3
53.0036	140.341	282.291	107.831	78.708	2712.57	166.264	417.249	2461.19	1329.8	3248.95	1175.5	2321.54	408.588	581.56	5410.02	1344.92	3060.45	1270.5	3906.52	12009.6	1709.3	L2/3
47.5882	117.829	239.028	104.389	65.8247	2425.69	163.728	405.758	1920.01	1348.12	2327.21	1023.58	1604.08	572.274	755.352	4153.8	1219.44	2626.85	1115.05	2883.63	11995.1	2508.72	L2/3
77.9215	121.082	125.193	163.652	51.7182	1895.48	131.595	332.488	1612.51	1063.7	1905.94	646.462	787.456	434.06	1696.04	2282.7	895.632	1769.85	1200.03	2290.7	11902.6	2536.49	IntNpy/CckVip
43.7394	110.612	224.228	92.693	66.892	1800	178.869	394.232	2727.6	1111.2	1727.18	931.569	2843.02	603.2	506.154	4260.34	1536.77	3249.34	861.845	2187.17	11908.6	2787.81	L2/3
55.4063	132.562	255.864	104.774	72.2644	3865.81	183.466	471.05	2532.08	1300.65	2570.13	996.699	2341.29	550.186	640.868	4458.06	1313.92	3280.62	1177.17	3587.35	11833	2221.94	L2/3
97.719	156.871	122.934	134.976	58.9726	1649.68	132.51	376.099	1549.49	1048.66	2078.94	579.733	1534.72	509.276	1560.92	1884.56	831.844	1928.37	947.025	2042.08	11829	1721.86	IntNpy/CckVip
17.6824	38.2752	162.477	53.9476	22.4594	45.3611	83.9814	299.714	1128.2	790.481	1630.24	521.723	24.6512	286.555	3039.38	2164.58	592.334	1453.32	789.907	1861.88	12797.3	605.502	IntNpy/CckVip
68.067	163.259	399.846	153.921	90.732	3539.59	207.564	587.057	3108.02	2029.86	4050.24	1416.18	2172.02	497.082	896.087	5395.08	1488.97	3410.48	1840	4895.31	14448.8	1253.07	L2/3
65.0006	161.784	355.947	124.642	92.7868	3526.28	215.565	486.688	2941.96	1915.96	3384.3	990.707	2969.8	410.183	712.754	4917.69	1200.87	2945.56	1340.48	4373.83	14414.4	1364.54	L2/3
67.9714	148.045	279.925	134.471	90.2273	3248.68	185.32	572.288	1860.1	1835.29	3502.2	1133.76	1873.9	512.367	760.776	4071.88	1364.48	3048.46	1822.26	4317.97	13936.6	1182.66	L2/3
46.4378	120.397	202.972	88.8082	64.4609	2553.82	152.426	490.511	3104.11	1353.9	3508.12	967.807	1896.61	496.271	667.03	5395.86	1416.89	2910.87	1098.51	3735.95	15033.4	2721.7	L2/3
47.2002	150.831	190.434	109.135	69.7322	2423.77	175.392	390.14	2478.66	1225.77	2857.01	1036.15	1657.39	589.287	672.612	5621.79	1285.02	3219.93	1084.03	3773.04	14917	3270.35	L3/4
52.9649	122.987	314.023	112.766	72.9658	2492.99	171.595	469.889	1982.98	1317.46	3287.88	942.414	1499.92	405.934	551.881	3447.91	1159.61	2241.58	1156.35	3276.69	14859.1	1856.57	L2/3
142.996	140.218	109.31	94.5502	58.4479	2010.51	169.852	361.621	2399.84	1277.41	2890.56	738.326	984.925	399.658	819.586	2587.63	1070.09	2462.62	1321.39	3234.55	14797	3119.16	IntNpy/CckVip
51.6393	117.843	165.362	100.216	65.4989	2134.68	145.789	342.297	1921.2	1050.28	2975.45	891.214	1304.55	410.678	587.754	4579.65	1067.53	2571.61	1070.31	3665.54	14772.5	3211.48	L3/4
50.1008	107.405	275.114	102.143	63.6096	2292.87	158.516	438.639	1600.49	1283.85	2802.48	843.567	1804.98	430.03	523.971	3582.29	959.646	2044.81	1094.51	2854.04	14654.8	1818.05	L2/3
33.1368	96.6461	68.2072	169.966	40.1107	1395.97	105.899	276.269	1145.71	856.753	1481.98	424.28	835.089	315.261	402.881	1706.74	550.744	1204.22	718.014	1380.27	14649	2265.47	IntSst
55.5186	144.011	242.748	114.631	81.8398	2972.97	207.319	489.329	3116.57	1367.39	3504.83	1155.48	2833.2	480.443	726.992	4804.89	1562.54	3442.01	1297.56	3711.3	14614.2	2562.65	L2/3
77.1461	379.622	152.312	222.888	80.2555	2184.71	199.212	522.158	4163.82	1737.6	3394.79	1030.34	1305.28	738.516	670.24	3005.36	1890.46	3846.3	1187.59	3170.17	14505.2	2662.84	IntPv
233.028	207.001	136.766	141.122	77.2391	2351.1	266.633	458.712	3332.5	1684.63	3229.84	1056.72	1199.98	496.92	1199.51	2699.58	1686.46	2949.1	1625.33	3384.8	14404.1	2490.22	IntNpy/CckVip
50.6472	125.003	236.682	104.18	76.2147	2996.6	215.595	417.77	2782.08	1331.19	3177.92	972.267	2501.72	443.358	655.601	4288.57	1310.74	2777.1	1184.47	3686.81	14330	1918.31	L2/3
72.5213	199.421	333.836	145.665	110.694	4945.95	270.804	521.923	2981.88	1609.61	4770.92	1396.98	5098.97	647.375	873.289	7028.77	1834.71	5045.13	1735.79	5567.65	14301.5	2653.63	L2/3
62.5004	167.054	334.159	135.416	82.3275	3206.18	215.992	521.392	2655.04	1540.26	3851.99	1038.68	2272.7	553.501	725.378	5696.83	1420.03	2907.33	1585.12	4488.95	14122.9	2075.25	L2/3
62.7896	143.497	259.97	127.92	85.6679	3909.28	203.105	408.137	2264.75	1494.16	4369.59	1203.59	2602.78	540.494	853.768	6264.32	1280.55	3168	1572.67	5103.83	14114.1	3267.52	L2/3
58.4634	206.767	146.784	336.126	77.2698	2533.36	176.678	408.208	1807.59	1642.28	3778.61	834.519	1083.96	594.767	793.238	3347.23	1014.24	2087.49	1359.97	3975.92	13950.1	2215.5	IntSst
57.4468	145.195	329.537	118.271	88.6192	3284.97	188.55	565.829	2630.84	1515.65	3813.89	1077.51	2193.24	537.776	719.232	5841.18	1408.85	3211.01	1571.99	4489.74	13905.3	2044.6	L2/3
67.1731	209.018	370.505	149.479	94.0368	3599.12	234.853	574.265	3561.49	1915.47	4708.53	1410.55	2399.58	760.562	992.242	9385.74	2066.1	4583.18	1922.34	6740.04	13896.9	2533.64	L2/3
49.6827	114.911	274.853	109.67	74.1524	2696.8	187.329	376.28	2488.48	1430.12	2093.65	1000.53	3455.82	437.949	504.69	3966.07	1470.26	3619.21	1266.47	2985.93	13813.8	1845.83	L2/3
47.325	127.233	264.726	113.196	75.015	3440.63	178.564	457.89	2318.19	1250.52	2800.09	975.546	2547.56	512.46	609.401	5378.19	1435.73	4218.21	1414.46	3558.87	13799.2	2695.95	L2/3
54.1572	147.264	303.086	123.004	81.408	2523.81	189.764	471.187	2458.56	1355.83	3167.3	1003.17	1892.06	561.118	704.196	5864.09	1635.68	3657.43	1404.99	4181.73	13647	2583.63	L2/3
60.2839	138.684	242.652	128.636	78.3689	2899.09	191.953	412.974	1636.9	1375.63	3342.85	908.458	1537.93	539.294	695.126	4362.68	1080.54	2332.8	1250.67	3768.05	13639	2381.92	L2/3
43.4111	267.618	91.3609	120.458	55.4841	1728.66	150.215	397.434	2015.45	1291.86	1742.1	763.127	934.359	455.87	445.305	1916.03	1140.82	2675.63	789.663	1922.85	13620.1	2786.44	IntPv
66.3504	115.195	238.04	106.901	64.7859	2633.85	161.682	416.015	1872.47	1290.03	2400	955.286	2204.9	430.138	973.861	3544.62	980.072	3345.93	1184.69	3150.83	13518.9	1780.09	L2/3
40.3147	104.231	105.112	141.101	48.8275	1738.69	127.187	351.432	2066.15	962.13	2263.08	732.621	925.27	547.432	1186.26	2164.53	1038.02	2114.55	1418.21	2610.24	15060.7	4404.29	IntNpy/CckVip
43.9679	371.082	95.0315	147.857	64.5256	1908.4	172.182	362.244	2829.4	1133.78	2718.69	854.663	1052.13	809.091	536.31	2680.55	1956.43	3227.95	905.291	2966.18	15013.4	4122.25	IntPv
45.9907	107.837	123.688	84.8478	52.7781	2571.88	144.706	326.559	2301.96	974.233	3387.6	989.422	1740.94	521.951	614.955	4080.23	1111.22	2737.53	979.38	3302.91	14846.2	3796.76	L3/4
62.301	151.118	191.106	119.446	89.9338	3423.5	200.361	468.34	2966.8	1769.06	7243.94	1383.08	2190.19	1268.4	948	4683.22	1569.08	4358.04	2112.97	5887.26	14804.5	4752.4	L4/5
53.1675	135.855	168.441	116.905	67.8477	2866.75	190.64	443.321	3139.67	1321.76	4320.27	1180.12	1837.04	604.974	749.606	5934.92	1307.85	3159.25	1217.84	4304.38	14808	3683.11	L3/4
47.8251	108.334	150.344	99.0156	69.1142	2460	178.131	341.826	2776.82	1226.99	4425.62	1189.16	1680.96	670.872	620.294	4668.68	1401.78	3211.54	1125.54	3823.23	14744.6	4039.22	L3/4
78.0209	139.96	133.052	185.632	71.4725	2478	187.744	484.949	3195.98	1333.03	3615.87	1065.83	1809.08	765.082	2026	3807.44	1370.5	2814.95	1580.57	3482.61	14726.4	3712.78	IntNpy/CckVip
53.9649	107.601	123.091	138.961	59.8566	2232.97	163.441	358.394	3282.4	1084.32	3763.33	1240.32	1524.93	665.22	823.309	4182.64	1524.79	3036.95	1103.51	3294.46	14712.6	3623.87	L3/4
59.8623	132.131	195.883	111.83	83.7648	2817.93	198.739	442.506	3249.47	1437.3	5514.27	1391.68	1659.33	902.946	706.741	5386.15	1554.86	3310.35	1319.39	4215.04	14645.4	4268.61	L3/4
44.9642	266.977	88.3702	126.876	59.5074	1804.98	151.951	342.226	1932.27	1104.21	2512.24	793.893	1051.2	567.538	559.561	2272.32	1364.34	2513.72	1087.45	3328.38	14616.2	4925.49	IntPv
51.1112	120.62	160.392	95.1896	71.3233	2410.79	174.924	346.167	2230.73	1127.51	4365.18	1059.1	1745.17	549.101	580.781	4821.34	1257.68	2638.48	1202.75	3772.75	14579.1	4105.31	L3/4
54.2208	111.6	153.085	98.6664	69.4618	3197.79	192.355	356.236	3194.24	1230.35	4271.62	1252.85	1841.54	836.774	790.117	4049.94	1487.07	3710.45	1419.19	4108.51	14555.3	4800.41	L3/4
61.4639	146.514	191.093	125.711	82.1255	4198.58	204.46	344.403	2761.67	1346.29	5007.91	1275.12	2064.68	735.145	735.07	5274.78	1319.6	3668.92	1289.52	4494.9	14532.4	4391.52	L3/4
56.1681	121.382	151.558	97.5479	69.9169	2690.67	183.64	363.926	3011.55	1184.14	5063.6	1175.29	1567.18	722.77	674.949	4273.78	1378.62	3082.14	1223.88	4008.19	14524.2	3983.89	L3/4
76.968	181.43	255.192	153.663	113.385	3747.25	272.666	465.584	2974.91	1959.97	8356.92	1726.62	2190.47	1149.86	1089.84	5666.07	1708.08	4981.83	2498.3	6722.54	14414.1	4804.12	L4/5
65.1041	145.853	201.888	129.688	91.3088	3068.27	224.794	446.403	3551.45	1369.73	5184.95	1336.8	1829.96	783.471	792.875	5411.57	1480.24	3562.03	1440.26	4550.7	14381.7	4156.61	L3/4
41.319	86.1947	117.681	80.8066	60.1205	2241.28	127.084	339.69	2550.66	1216.8	4856.99	1165.21	1373.52	817.772	590.989	3287.19	1336.43	3356	1422.78	3699.72	14313.4	4615.86	L3/4
52.7055	121.169	132.079	109.191	72.2758	2458.97	194.959	401.516	2579.49	1167.71	3904.66	1129.78	1664.28	769.668	587.16	3403.48	1283.92	2959.25	1130.59	2796.14	14265.7	4197.22	L3/4
50.6096	121.94	146.396	104.229	70.3792	2536.15	193.872	391.847	2398.86	1059.53	3701.31	1031.81	1543.25	576.695	582.338	4082.24	1307.06	2973.15	1084.7	2979.87	14188.6	3783.99	L3/4
45.1562	124.512	146.703	104.251	65.919	2500.4	186.001	385.577	2776.7	1083.64	3620.25	1102.48	1813.59	697.911	571.284	3857.97	1223.75	2977.29	989.724	3352.77	14190	3623.99	L3/4
51.7285	133.219	171.375	106.323	70.7125	2584.36	168.03	365.667	2597.38	1165.96	3999.02	1131.64	1434.62	636.072	586.961	4951.71	1278.4	3102.93	1153.2	3754.92	14158.7	3543.99	L3/4
72.8594	539.677	159.667	209.477	97.4763	2541.68	227.033	482.81	3150.45	1520.83	4132.37	1089.06	1411.95	962.788	757.239	3693.42	2301.27	4170.35	1374.58	4524.48	14079	3643.85	IntPv
41.5261	118.682	115.901	105.526	76.8764	1842.9	192.14	366.434	3106.98	1187.03	2559.12	1344.65	1518.88	871.363	520.236	2538.92	1702.3	3426.74	1184.59	1926.76	14022	4500.75	Sub
58.3799	126.5	168.411	108.269	74.7741	2813.13	186.473	392.829	2838.66	1344.74	5067.08	1308.09	1603.01	703.622	804.717	4658.07	1507.82	3747.6	1466.96	4302.34	13948.6	4725.42	L3/4
45.5991	140.07	147.897	106.79	69.4855	2259	189.706	381.28	2069.43	887.669	2260.03	886.957	1942.91	511.491	483.018	4879.2	1203.36	2693.06	870.965	2391.84	13905.8	3645.69	L2/3
70.4027	153.703	210.004	128.879	94.9169	4809.23	222.363	439.927	3097.66	1795.69	6131.04	1400.48	2107.12	940.123	945.276	5570.13	1638.34	4772.53	1804.01	5646.19	13833.3	4244.46	L4/5
49.249	177.036	122.268	600.692	80.0219	2054.6	204.285	492.53	3387.78	1366.01	2089.19	980.114	1135.9	924.879	769.207	3172.4	1898.85	4037.18	1074.16	2965.43	13730.2	4519.01	IntSst
69.6827	249.901	169.715	616.069	106.611	3338.14	255.8	711.193	3779.22	1860.48	3514.35	1373.5	1914.35	1381.48	1035.59	4708.23	2323.51	5082.01	1670.76	4622.8	13706.9	4591.79	IntSst
56.3023	143.732	178.89	121.384	86.6694	3525.94	215.369	394.251	3309.33	1641	4992.48	1597.16	1936.68	1275.11	832.325	4688.61	2068.32	4885.18	1863.13	4781.07	13609.3	4920.7	L4/5
47.7424	126.615	134.244	110.003	71.4113	2425.09	193.013	381.482	2766.86	1215.06	3650.44	1139.13	1244.53	912.28	556.871	3380.38	1460.64	3101.25	1035.74	2728.05	13596	3865.59	L3/4
66.7393	148.28	192.265	123.302	95.0556	3098.23	208.942	384.453	2087.18	1386.82	5435.15	1174.73	1440.57	758.013	840.282	4732.4	1302.11	3212.18	1597.25	5029.18	13534.6	4181.7	L3/4
71.2658	168.389	221.419	150.038	108.267	3217.28	267.797	448.64	3650.42	1706.53	5944.86	1612.09	1873.57	1054.67	916.837	5355.67	2146.63	4798.08	1816.87	5277.85	13509.4	4074.9	L4/5
56.5195	140.311	161.071	113.958	96.9463	2806.57	287.221	480.337	3881.14	2070.82	4246.4	1383.14	2965.7	1803.04	648.836	4175.81	1942.7	5134.66	1460.14	5017.03	14746.7	6382.23	L4/5
53.0746	135.613	185.811	108.424	83.1436	2974.21	185.442	511.611	3816.31	2040.81	5114.71	1406.48	1947.77	1877.41	784.013	4292.15	1896.62	3993.58	1903.44	5492.13	14687.8	5394.67	L4/5
61.7661	147.069	192.421	153.35	131.637	3610.14	313.797	554.992	2957.29	2090.82	3937.99	1751.06	2514.13	1052.67	758.48	5101.59	3011.87	4809.99	2137.47	5831.73	14621	6334.99	L4/5
35.6596	101.552	102.605	99.972	72.0265	1507.11	184.081	283.595	2358.64	964.167	1487.34	857.382	1012.14	725.461	593.959	2332.65	1713.49	3136.93	1167.4	2065.94	14522.1	6399.47	Sub
46.6648	200.578	108.121	446.49	88.3145	2248.11	202.55	523.795	3903.94	1551.64	3068.8	1237.5	1389.36	1063.12	608.611	3498.66	2254.87	4173.69	1301.43	3344.17	14508.9	5317.91	IntSst
50.7487	121.813	152.754	104.134	79.3732	2802.87	242.69	419.453	3976.33	1473.62	3952.9	1232.16	2434.19	1491.59	687.523	3339.54	1860.68	4226.94	1400.6	4108.07	14486.7	5593.12	L4/5
53.2353	157.761	210.233	127.72	98.5021	2750.24	233.118	398.104	2502.79	1554.17	4104.76	1118.85	1532.6	1110.69	648.732	4897.28	2508.02	3932.81	2016.17	4197.84	14403.3	5840.94	L4/5
47.9284	117.028	151.931	101.233	79.093	2755.88	172.827	408.355	2181.87	1609.63	4550.47	1161.15	1535.9	811.513	622.863	3836.28	1870.65	3115.08	1893.91	4939.96	14355.5	6176.39	L3/4
38.3183	106.487	86.8991	191.103	49.1591	1447.45	123.616	285.651	1108.19	893.556	1937.73	632.052	760.699	457.291	518.177	1942.05	853.101	1782.31	908.228	2218.67	14322.2	5217.85	IntSst
52.524	183.581	127.773	351.327	67.9625	2624.11	146.8	426.4	1839.78	1505.65	4098.66	966.148	1311.23	738.744	560.483	3284.67	1152.52	2596.07	1509.34	4193.54	14303.2	5270.94	IntSst
70.2564	470.745	155.582	221.776	95.5068	2668.37	216.891	476.873	3347.67	1555.8	4000.15	1128.87	1594.8	962.207	833.329	3280.76	2264.08	3850.36	1323.08	4360.42	14250.5	5982.99	IntPv
44.9093	150.952	146.863	119.68	87.7946	2048.15	192.713	319.414	2853.6	3734.61	3555.48	1164.43	1107.66	859.481	526.399	3018.33	1416.86	3475.82	1362.61	3810.97	14163.7	5211.95	Sub
75.0372	202.072	255.836	156.304	118.244	4123.12	259.824	622.672	3519.5	2415.96	5798.87	1534.54	2248.51	1472.81	1078.29	6175.85	3843.67	5337.65	2620.16	6353.68	14136.6	5829.46	L4/5
66.1323	192.466	226.978	163.862	112.539	3207.85	253.558	528.804	3079.02	2111.75	4392.79	1250.23	1801.36	1347.37	882.809	5401.64	3140.28	5126.12	2309.14	6172.49	14108.3	5450.5	L4/5
60.7233	586.043	140.146	200.046	89.0988	2174.62	230.067	427.895	2980.45	1797.73	3703.71	1272.99	1603.01	933.118	670.319	3139.4	2260.36	3999.47	1103.18	4132.81	14086.7	5257.61	IntPv
62.0881	163.999	234.901	170.988	96.1659	2845.51	289.583	557.792	4383.48	1945.27	4565.79	1327.32	1879.78	1602.12	1047.66	4796.86	4092.81	5781.51	1999.17	4541.7	14046.3	5607.59	L4/5
75.2076	196.258	249.406	165.218	129.396	3414.49	311.235	607.568	6219.92	2840.59	6104.82	1959.8	2898.76	2640.48	1135.41	5845.34	3130.18	6825.56	2503.87	7531.87	13979.9	6166.47	L4/5
36.2263	97.8741	59.4154	99.4713	48.8509	1164.71	140.28	249.271	1028.13	701.466	1110.68	490.858	728.814	344.929	999.505	1300.69	723.182	1551.27	797.016	1377.02	13963.8	5685.46	IntNpy/CckVip
147.476	243.693	195.575	325.925	115.802	3372.88	234.982	662.649	4192.94	1700.75	5739.98	1258.61	1645.14	1147.72	6539.7	5005.52	2265.72	3836.48	2022.5	6321.65	13958.2	5799.9	IntNpy/CckVip
69.3589	117.38	89.3553	146.989	66.5294	1643.51	159.141	421.474	3540.16	858.297	1618.04	681.995	1007.69	737.212	4877.05	1857.91	1587.09	2666.85	926.758	2078.87	13897.4	5746.86	IntNpy/CckVip
42.6971	112.206	86.4977	94.6625	63.6421	2057.36	190.63	300.312	2353.4	1249.95	1910.58	814.445	1654.99	883.313	571.804	2509.03	1234.41	3145.17	1104.84	2277.24	13816.2	5891.51	Sub
50.7081	139.339	135.202	113.31	76.4005	1937.13	200.387	323.353	1970.9	1521.05	2641.18	924.167	1217.48	1109.17	483.691	3085.61	1263.48	3390.84	1140.62	3260.68	13787.8	5109.1	Sub
39.151	92.3329	98.2886	90.8689	65.9096	1423.51	162.597	429.609	1583.19	2710.68	2252.25	838.369	863.027	508.626	414.487	2044.96	869.922	2233.86	957.285	2558.24	13767.4	6569.48	Sub
55.7454	132.099	161.072	140.457	107.987	2403.36	226.472	399.085	3234.73	4411.18	3421.14	1197.58	1088.17	1021.63	670.007	3141.6	1610.9	3718.26	1504.38	4030.82	13654.4	5511.27	Sub
51.3925	384.969	128.856	149.522	74.9297	1913.69	167.561	318.088	1582.25	1420.51	2828.11	869.909	1014.87	557.661	498.278	2740.69	1253.65	2480.49	1112.41	3527.15	13569.6	5088.98	IntPv
53.7886	150.157	171.815	166.433	97.6918	2526.07	231.111	392.048	2750.53	1611	2531.78	1201.18	1539.78	698.574	582.269	4018.46	2215.43	5046.39	1753.43	3969.48	13548.4	6384.31	L4/5
55.092	463.371	124.809	175.826	77.052	2095.43	181.322	424.119	3117.27	1246.92	3677.94	984.831	1260.63	886.267	723.024	2938.54	1868.65	3996.87	1036.15	4149.08	15074	7427.55	IntPv
44.1277	103.06	173.871	97.3388	139.979	2243.49	251.442	525.206	3434.59	1321.57	3522.87	1376.5	2013.43	1045.56	718.689	3076.66	1753.8	4432.36	1672.84	4589.71	14867.8	7686.33	L5/6
42.8423	87.8357	130.538	82.3691	117.721	2282.82	149.792	397.105	2096.33	1155.47	3348.38	972.687	1355.27	581.148	592.737	2854.21	1180.29	3339.7	1598.72	4024.75	14840.8	7418.36	L5/6
46.9229	110.975	156.551	100.247	152.593	3235.71	229.997	510.652	2927.63	1732.06	3736.81	1314.05	2607.92	752.708	733.428	3703.77	1452.48	5201.82	1567.29	5452.53	14831.1	8109.59	L5/6
51.2579	119.717	185.962	114.695	92.6342	2306.3	265.034	357.088	1960.64	1391.66	3683.56	980.889	1419.03	774.878	659.985	3074.82	1671.44	3040.86	1630.09	4083.26	14805.6	6756.89	L5/6
56.7103	126.125	206.408	114.759	147.727	2338.22	230.034	450.863	2456.92	1376.39	3907.56	1311.17	1388.89	802.007	784.831	3900.71	1576.96	4291	1994.86	5480.55	14793.9	7896.78	L5/6
62.8924	123.703	206.214	114.373	167.545	2502.41	216.627	451.55	2685.53	1509.67	3616.97	1452.58	1332.41	663.275	669.369	3777.81	1660.95	4007.82	2159.88	5579.37	14753.1	7698.18	L5/6
37.722	105.761	157.01	90.3723	73.3491	1640.47	260.523	306.929	3001.94	801.255	2265.6	930.005	1877.74	651.802	537.57	2909.7	1404.52	3078.56	1067.27	3070.18	14712.3	6859.45	L5/6
55.1006	122.784	196.162	123.274	94.1336	2952.5	359.227	515.65	3876.11	1504.09	4813.75	1238.58	2480.99	945.455	902.65	4748.4	1668.33	4683.59	1942.23	5944.05	14694.9	7191.62	L4/5
72.3662	139.282	215.575	128.351	174.75	3150.3	288.278	585.796	3793.44	1721.2	4510.71	1524.46	2125.41	964.985	920.609	4551.64	1816.22	5668.81	2237.02	6100.59	14690.2	8011.19	L5/6
68.4039	132.218	222.218	111.163	189.043	2504.95	236.961	529.858	3745.4	1573.55	4165.26	1494.08	1441.59	923.041	868.802	3924.23	1821.31	4694.26	2214.18	5191.23	14688.1	7794	L5/6
49.5126	101.79	137.975	89.7109	146.636	2815.2	217.891	387.642	2534.73	1313.75	3138.95	1183.44	2009.83	652.469	711.045	3312.63	1486.03	4622.92	1692.79	5002.59	14675.7	8186.74	L5/6
71.3648	169.503	262.17	135.242	115.928	2858.56	356.504	561.358	3491.82	1426.25	5202.59	1313.21	3059.31	678.875	876.611	5313.5	1713.01	4671.06	2072.92	6065.44	14545.8	7553.6	L4/5
66.8756	143.263	308.754	133.198	233.712	3352.52	349.424	687.342	4207.74	1971.06	4583.1	1756.98	1785.25	1522.94	1107.65	5597.04	2528.39	7101.95	2627.71	7075.89	14520.4	7910.06	L5/6
45.427	118.651	227.296	116.891	91.3246	2975.01	253.033	374.61	3610.12	1097.24	3627.46	1162.28	2061.21	906.645	902.269	3674	1548.69	3867.44	1576.05	3990.64	14505.9	6748.16	L5p1
61.1182	125.693	212.073	116.272	183.071	2249.83	295.375	478.575	3687.33	1555.07	3299.47	1403.6	1570.59	825.623	731.655	3541.53	1891.45	5087.24	1901.84	4455.83	14476.6	7688.09	L5/6
70.9757	141.762	208.693	125.854	186.923	3352.6	255.415	611.28	3513.17	1760.58	4994.86	1544.72	1791.7	750.254	853.1	4569.99	1723.71	5462.01	2430.35	6049.57	14454.5	7773.63	L5/6
58.924	129.055	219.71	108.475	191.309	3293.74	270.787	569.147	3397.86	1940.01	4589.45	1556.55	1754.9	1034.82	941.375	4351.58	1762.98	5556.9	2191.3	6473.33	14442.1	7898.47	L5/6
39.6468	85.3306	112.899	96.085	69.7717	1666.96	152.658	435.793	1801.61	3203.93	2552.26	901.695	866.299	657.651	483.049	2228.4	1009.72	2321.24	1030.43	2926.46	14394.4	6921.47	Sub
71.7932	157.563	260.963	168.766	111.457	2752.97	324.856	630.661	3390.92	1920.07	4621.66	1340.31	2109.77	1388.31	880.457	4826.7	1933.76	4342.94	1877.66	5708.34	14393.8	7430.48	L4/5
42.1119	89.8766	129.763	80.332	123.508	1976.03	146.995	443.767	2600.43	1234.11	3344.55	1126.21	1183.6	632.061	622.12	3322.84	1307.56	3824.26	1696.61	4348.91	14287	8148.31	L5/6
46.6198	108.654	172.385	102.288	85.4216	4886.01	327.44	539.195	3488.59	1148.09	3969.53	1286.32	4073.9	1219.45	919.16	4277.78	1690.28	5501.39	1615.22	4673.94	14272.1	7910.89	L5p1
59.667	134.825	200.092	115.623	164.06	3528.96	269.791	484.503	3204.44	1844.82	4359.99	1637.71	1880.26	1161.25	1078.78	4714.39	1951.09	5805.16	2504.13	6437.47	14231.9	8295.73	L5/6
49.2549	121.152	252.533	127.128	112.338	2155.92	367.832	566.597	4632.11	1043.41	3002.08	1729.78	2354.87	1206.45	1064.15	3801.85	2092.05	4564.89	1752.63	3556.02	14242.9	7656.34	L5/6
57.9991	114.875	200.11	104.713	164.693	3483.42	250.447	556.029	3062.41	1750.47	4627.61	1497.04	1976.71	970.789	868.069	4587.44	1803.71	5899.36	2266.76	6206.21	14089.2	8120.43	L5/6
33.5614	78.9432	124.842	75.399	95.7665	1634.52	176.79	282.23	2065.23	1007.08	1788.18	960.527	863.741	606.282	466.149	2398.12	1139.89	3481.87	1187.46	2803.12	14053.5	8247.09	L5/6
60.6121	133.419	295.795	147.572	126.057	2958.7	452.376	642.259	4511.8	1444.66	4182.42	1693.78	2135.5	1296.66	1055.58	4809.4	2175.71	5296.27	1967.69	5372.49	14002.1	7721.76	L5/6
65.4948	147.907	245.037	158.531	116.153	3057.56	423.371	507.028	3980.07	1484.31	4997.25	1415.83	2348.77	1151.28	939.161	5031.95	1756.6	4752.52	1907.93	6803.91	13950	7068.6	L5/6
68.8342	147.403	259.217	161.202	113.556	3253.22	466.533	548.374	3572.8	1514.2	5059.03	1284.66	2275.68	1187.84	1084.85	4909.3	1709.64	3948.17	1846.32	6409.03	13952.3	7154.69	L5/6
39.1458	110.074	163.037	131.98	79.1322	2828.87	266.218	460.063	2764.17	995.694	2078.46	1161.47	1732.18	942.234	758.304	2938.27	1598.99	3811.42	1316.94	2813.19	13939.2	7862.69	L5p1
59.3228	131.836	233.152	124.587	181.089	2750.97	276.764	471.974	2989.86	1615.47	4207.95	1310.18	1654.6	988.32	918.865	4508.43	1566.3	4790.22	2242.59	6419.72	13841	7567.52	L5/6
37.1278	86.3092	148.417	88.0771	128.284	1868.41	205.638	411.472	2787.3	1616.14	2158.09	1168.71	1344.85	713.797	668.932	2914.53	1390.25	4926.8	1429.66	3329.54	13815.4	7706.89	L5/6
61.4956	131.349	217.703	125.706	171.768	2527.59	267.32	421.792	2811.45	1747.66	3386.03	1564.9	1551.1	966.104	922.225	4362.77	1958.23	5191.06	2270.5	5546.74	13720.3	8019.59	L5/6
54.799	508.301	105.499	160.161	93.3104	2004.93	208.252	432.839	2806.96	1399.61	2491.02	996.011	1170.36	879.526	804.152	3019.75	2145.41	4256.04	1076.87	2965.22	13686.2	7394.78	IntPv
36.5792	90.5796	129.226	77.3305	144.984	1442.8	186.681	377.94	2481.53	1044.53	1413.59	986.486	1026.75	579.698	468.276	2435.45	1181.98	3930.16	1229.57	2413.22	13664.6	8149.78	L5/6
37.626	102.25	142.81	91.9	79.2595	1701.93	304.415	382.647	2852.51	862.229	1591.33	1025.98	1605.33	742.641	561.494	2456.33	1325.65	3436.15	1003.9	2356.08	13632.8	7671.72	L5/6
72.7412	154.935	255.192	146.211	216.829	3924.63	297.528	472.144	3646.56	1849.66	4482.79	1465.93	1718.62	969.241	1070.94	4930.94	1773.83	7034.68	2779.77	6616.28	13622	7923.17	L5/6
40.2776	101.545	150.292	93.3655	80.1932	2170.47	263.018	341.026	2150.6	883.203	2577.51	886.744	2115.14	532.101	527.587	2847.21	1196.92	3187.25	1107.28	3148	13585.6	6970.06	L5/6
48.2122	121.126	212.387	108.239	148.558	2031.54	235.35	411.221	2351.95	1357.06	2956.5	1054.32	1081.88	825.649	699.216	3222.81	1431	3820.73	1672.83	4085.03	13551.9	8136.2	L5/6
51.3306	115.314	173.302	97.6044	148.227	1602.73	240.364	414.309	3063.85	1097.76	1893.68	1129.86	1263.68	773.148	695.568	2517.65	1699.54	3807.73	1388.32	2912.87	13528.5	7768.18	L5/6
54.413	122.645	208.016	114.757	147.528	2253.3	255.468	377.281	1854.12	1316.91	2862.53	1067.73	1262.1	672.725	665.383	3421.38	1396.43	5208.36	2004.92	4813.18	13502.8	7932.66	L5/6
44.7606	87.2797	154.642	100.621	128.346	2017.38	223.555	140.909	209.547	993.871	2920.65	924.119	1260.14	192.423	513.238	2508.16	1171.37	3460.35	1394.94	3567.74	14996.4	8640.88	L5/6
44.8202	81.4807	150.051	102.223	117.412	1695.96	222.006	103.765	163.941	1002.06	2629.86	1066.26	1099.73	660.937	581.562	2866.52	1322.87	3348.3	1355.78	4079.72	14985.7	8940.22	L5/6
45.0235	96.8624	157.155	103.466	120.79	1795.31	193.761	148.55	226.72	998.157	2827.13	892.214	1107.37	192.218	560.115	2665.69	1218.24	3233.15	1642.45	3851.3	14932.8	8699.51	L5/6
42.8848	86.9106	162.422	109.918	119.964	1996.1	251.871	167.268	191.934	1106.16	3497.15	1100.57	1266.92	147.303	590.81	2716.78	1029.04	2834.23	1323.1	3938.62	14629.9	8667.98	L5/6
48.5834	97.7828	162.456	106.084	135.925	2279.88	254.39	148.907	178.45	1400.5	4050.67	1070.67	1351.54	199.305	654.45	3360.97	1296.83	3583.81	1708.5	5023.89	14509.8	8768.27	L5/6
48.4859	106.35	174.724	132.695	133.797	1975.35	295.092	173.007	193.267	1227.31	2485.28	1006.45	1122.52	162.874	653.056	2823.71	1343.84	3525.01	1377.69	4102.44	14239.2	8433.46	L5/6
51.1132	102.796	179.079	152.804	117.257	1997.08	363.953	174.187	430.547	1189.98	3511.56	1008.81	1357.24	225.027	650.53	2720.08	1326.09	2946.4	1593.98	4479.69	14139.9	8597.95	L5/6
44.0766	220.083	97.9131	416.79	87.9582	1626.83	212.047	226.536	336.777	997.358	1377.56	956.255	924.314	166.87	649.801	2724.61	1957.56	4864.43	867.515	2371.14	14004.6	9945.87	IntSst
36.8681	86.3424	66.0672	93.0437	56.3688	1317.42	143.299	1641.34	642.373	971.348	1292.35	665.473	776.355	226.954	447.779	1813.48	856.178	2029.96	908.013	2671.77	13877.2	9138.87	L6p1
67.4509	134.821	237.973	169.526	158.804	2147.38	351.018	128.366	228.676	1213.01	3056.35	1633.12	1618.63	153.106	822.416	4207.98	2138.32	6092.05	1826.24	4994.85	13826.1	8698.12	L5/6
31.4834	77.0022	54.3882	83.5	49.5422	1326.52	123.62	1190.36	2281.38	594.741	876.715	470	599.705	978.728	342.603	1349.68	627.18	1710.77	812.21	1795.61	13789.7	9151.18	L6p1
37.1981	88.2486	82.9987	153.263	58.6069	2225.61	144.324	184.793	423.262	714.714	2009.38	686.525	805.908	807.977	459.144	1599.1	1011.04	2214.54	874.754	2965.18	13612.1	9452.53	IntSst
88.2329	119.571	193.723	105.883	85.6562	2405.75	171.99	414.391	1842.54	1221.49	4674.84	845.376	1877.04	735.834	1013.47	3658.63	1371.1	3418.19	4604.62	5451.64	15094.1	11153.3	Hip
48.3711	80.9762	168.674	76.0515	61.2172	2033.9	144.251	294.112	1561.53	866.417	2208.08	774.179	1273.46	500.7	619.977	2558.86	912.235	3163.98	2744.5	3116.42	15067.1	11582.4	Hip
46.7066	86.056	184.425	84.595	70.0257	2077.85	152.289	348.314	2248.97	1063.98	3298.03	922.063	1624.6	631.462	895.099	2946.38	1131	3494.23	3546.37	4641.8	14998.9	11556.2	Hip
76.4759	106.926	239.383	97.1672	84.0264	2069.76	193.811	395.888	1738.45	1228.16	4041.24	1065.41	1755.87	885.887	1022.67	3382.76	1721.62	3204.43	4374.92	4770.65	14977.4	11379.5	Hip
60.592	93.8032	209.901	84.0023	68.0498	1989.15	170.361	394.664	2289.22	1075.23	3200.5	1018.72	1711.16	853.279	957.366	3033.59	1397.17	3821.81	3710.48	3843.98	14922.9	11605.8	Hip
60.6213	96.9413	172.315	96.7158	74.176	1816.89	192.452	373.937	2232.23	975.675	3072.17	1050.3	1666.07	797.913	842.76	2885.78	1868.81	3192.64	3545.16	3388.88	14918.1	11188.7	Hip
73.156	109.679	259.215	110.45	93.0742	2326.01	219.045	417.082	1867.37	1331.77	4397.81	1096.91	1941.6	1118.41	1038.72	3671.95	1985.42	3290.8	4484.35	5232.75	14901.2	11305.4	Hip
79.6894	104.942	237.464	95.0594	82.2867	2315.53	202.295	404.942	2207.56	1330.61	4102.18	1018.13	1868.5	883.293	1017.29	3555.44	1724.22	3801.26	4681.82	5096.78	14750.9	11646.9	Hip
68.1699	101.913	217.329	100.849	79.1601	2572	183.06	436.641	2773.71	1449.83	4304.78	1165.26	1954.71	958.154	1047.17	3957.88	1634.67	4434.8	4797.99	5772.41	14655.3	11516.6	Hip
82.8736	107.16	254.553	102.342	88.6436	2592.52	219.527	445.071	2304.6	1482.34	4466.53	1178.69	2054.7	951.489	1251.02	4176.39	1755.1	3579.27	5867.95	5738.1	14600.7	11638.1	Hip
102.186	123.979	297.323	129.233	110.733	2928.45	244.842	480.656	2686.06	1696.18	5024.36	1306.44	2001.39	1160.54	1355.27	4687.59	2101.9	4320.63	6183.11	6419.6	14568.1	11539.3	Hip
106.744	148.864	269.121	153.246	121.353	2808.62	295.158	538.458	2039.57	1495.05	5467.66	1261.64	2115.94	1224.59	1336.27	4263.39	2378.63	3762.26	6429.58	6750.62	14553.5	11192.2	Hip
69.9009	109.259	213.16	97.3549	87.5241	2150.86	199.815	381.244	2779.65	1300.32	3746.77	1072.22	1764.38	771.13	996.405	3464.59	1327.11	3770.38	3770.89	4503.35	14400.6	11566.9	Hip
72.23	125.365	227.306	117.068	94.6696	2279.16	222.193	443.046	1681.8	1298.94	3737.07	1089.12	1959.73	992.967	949.736	3382.31	1916.92	3133.04	4178.66	4985.6	14397.2	11178.2	Hip
65.4635	100.642	219.86	91.3654	94.9471	1965.54	189.866	368.967	1796.27	1171.52	3573.55	1068.09	1735.28	815.384	1039.95	3026.85	1611.21	2907.14	4167.41	4040.12	14377.7	11437.4	Hip
44.8007	71.7693	141.151	63.4277	58.3585	1288.7	134.78	281.814	1260.58	770.039	2042.03	712.137	1149.25	562.915	624.09	1846	978.946	2056.29	2164.74	2392.88	14369.7	11300.9	Hip
116.733	181.273	343.474	157.433	142.103	3012.01	309.446	477.948	2566.11	1527.01	5560.42	1250.5	2395	968.903	1230.96	4566.62	1955	4732.07	5972.91	6856.34	14278.7	11093.3	Hip
46.9382	109.223	134.359	132.717	92.4612	1629.71	252.357	523.436	4015.98	2938.79	2977.43	1291.19	1241.03	1578.94	660.93	2789.24	1590.14	3520.47	1705.67	3374.51	14255.9	10841.4	Sub
98.2132	148.38	335.437	125.994	113.409	3043.22	276.211	522.429	3470.68	1779.52	5250.6	1497.08	2668.32	1082.5	1408.8	4883.54	2174.11	5067.44	6565.44	6338.16	14172.4	11552.1	Hip
112.005	175.301	342.948	146.224	134.795	4027.46	308.495	636.348	3807.44	1785.82	5438.28	1567.61	3279.71	1192.06	1607.15	5351.37	2250.4	6655.65	6265.17	7420.12	14162.1	11361.2	Hip
100.3	151.289	335.037	138.963	117.415	2909.02	316.084	467.997	1056.95	1554.88	5192.87	1199.07	1912.04	1201.51	1353.78	4224.86	2046.44	2228.74	6470.93	6046.15	14103.9	11689.6	Hip
68.7377	104.179	236.539	91.3484	82.3927	2135.63	206.461	394.816	2638.3	1144.24	3357.77	1148.61	2031.76	1050.2	948.254	3076.58	2038.89	3268.93	3953.59	3986.85	14090.6	11476.6	Hip
102.707	147.29	326.961	143.733	121.078	2963.8	261.636	469.569	2853.78	1694.89	5435.24	1367.24	2487.42	1075.31	1415.79	4952.43	1992.2	5256.08	7183.91	6958.29	14063.3	11321.1	Hip
114.459	169.533	414.425	154.121	130.742	3285.84	342.811	456.558	1697.39	1837.35	5508.36	1287.99	2141.46	1155.9	1549.85	5527.53	2348.83	3181.36	6674.21	7363.45	14001.1	11673.3	Hip
96.6851	146.206	329.887	132.857	127.833	2635.78	269.785	435.256	1885.44	1545.37	4323.33	1164.5	1934.14	1056.89	1181.93	4157.24	2030.67	3758.7	5386.23	5735.76	13974.1	11237.7	Hip
121.099	176.648	417.697	162.214	134.5	3007.14	329.959	487.915	3199.04	1856.54	5043.21	1403.59	2618.52	1267.7	1604.4	5234.34	2443.7	5616.11	7019.22	7669.54	13913.6	11644.2	Hip
63.8845	102.302	253.41	91.0404	77.7456	2022.7	189.743	382.117	2576.21	1184.12	2674.36	1174.37	2049.62	915.49	881.262	3116.8	1747.12	4662.99	4161.5	3758.26	13916.9	11438.6	Hip
66.8237	105.01	218.38	100.23	92.008	2386.24	205.962	381.86	2791.27	1241.4	3035.8	1252.37	2008.42	737.162	859.12	3315.63	1570.69	4824.36	3972.9	4529.61	13890.5	11327.5	Hip
66.3637	101.516	250.993	96.148	86.1783	2223.37	215.745	394.834	2805.45	1266.37	3198.35	1240.46	2173.66	902.096	1109.88	3404.92	1946.78	3873.67	4919.15	4010.29	13854.5	11496.5	Hip
45.3588	66.8253	152.378	62.6949	57.65	1455.33	137.835	276.078	1530.99	837.164	2091.73	721.328	1302.87	607.701	599.165	1900.96	1321.59	2203.68	2883.89	2539.77	13851	11269.2	Hip
85.4869	150.831	264.546	131.377	111.926	2668.77	268.005	452.006	2164.82	1451.61	4567.27	1057.02	1973.07	1077.46	1202.36	4130.68	2063.86	3557.07	5419.17	6440.07	13835.5	10960.7	Hip
42.5859	75.5467	161.294	75.7377	63.9366	1784.53	164.161	379.308	2317.53	830.617	1901.15	830.592	1561.61	744.032	647.821	2421.36	1484.02	3781.82	2766.67	2473.26	13750.7	11174.9	Hip
89.6528	119.908	232.096	110.169	91.1529	2280.89	215.42	412.209	2770.35	1345.45	3287.73	1089.21	2337.77	946.768	1090.42	3707.11	1720.05	4954.94	4462.3	5135.61	13702.7	10865.7	Hip
82.5803	112.614	273.901	115.673	94.4402	2364.51	236.65	364.348	1678.78	1313.78	3745.04	1160.58	2061.78	953.027	1146.46	3949.53	1792	3303.14	4783.28	4765.16	13694.5	11662.8	Hip
79.592	134.15	298.24	123.53	113.746	2588.99	249.412	459.944	2290.31	1537.28	4508.83	1281.35	2176.45	1071.85	1237.25	4283.47	2016.62	4259.69	5393.6	5864.23	13688.2	11239.8	Hip
90.88	119.105	283.544	109.86	97.8831	2345.6	218.734	362.331	2450.26	1555.4	3841.33	1169.62	1963.97	917.817	1115.85	3749.43	1694.79	4154.89	5200.16	4957.84	13679.3	11432.3	Hip
99.709	135.857	359.157	130.286	107.697	2849.11	249.488	472.896	2923.49	1616.23	4528.82	1357.19	2236.36	960.634	1363.85	4696.71	1883.44	4526.44	6670.86	6014.68	13682.6	11545.2	Hip
107.914	145.087	304.438	126.009	106.213	7524.75	257.099	511.117	2465.38	1544.47	5419.59	1210.84	3470.73	886.396	1441.5	5279.46	1742.24	5368.06	5561.98	7069.2	13637.1	11001.6	Hip
57.5287	94.9681	180.753	95.6413	74.5763	1895.04	171.822	312.619	1843.44	974.321	2353.02	809.667	1492.73	602.191	749.559	2575.46	1206.22	2667.66	3157.17	3489.35	13604.2	11180	Hip
92.2093	135.539	330.227	121.607	109.419	2516.89	282.371	397.529	1756.75	1465.86	4260.12	1227.7	2265.3	1164.48	1246.14	4094.78	2126.93	3374.52	5934.24	6174.35	13592.8	11644.8	Hip
69.5612	114.02	227.939	102.749	84.4016	1986.02	190.478	357.528	2529.47	1182.93	2587.3	1067.75	1642.21	650.26	842.245	3236.07	1530.11	4534.38	3534.58	4105.47	13512.2	11253.6	Hip
56.2437	52.6961	221.114	79.0318	66.9061	1637.87	177.238	137.825	1935.05	864.588	2623.34	902.055	1543.06	648.899	748.779	2385.92	1349.82	2954.57	3460.42	3136.15	14960.1	11829.1	Hip
66.7864	62.5647	201.139	87.8657	78.6411	1752.57	182.548	135.568	1758.71	976.408	3107.45	945.067	1550.69	652.355	832.276	2563.71	1439.52	2952.31	3713.64	3933.63	14631.1	11869.2	Hip
76.2742	69.7308	253.263	98.0598	82.9998	1812.82	245.654	155.7	2628.95	1069.68	3244	1089.19	2039.75	1023.72	914.984	2878.67	1781.99	3709.97	3859.1	4032.52	14543	11844	Hip
44.0106	70.5749	164.453	67.571	64.846	1374.18	179.185	161.892	1509.18	744.646	1795.12	800.852	1211.29	483.71	599.789	1820.84	1257.86	2596.64	2558.05	2454.94	14449.3	11861.6	Hip
50.674	73.8243	138.876	161.513	67.3641	1545.6	183.685	162.052	1842.41	945.723	2420.8	781.565	1349.66	600.145	1964.08	2538.25	1233.96	2686.91	2063.69	3208.21	14237.3	11810.8	IntNpy/CckVip
68.3734	78.4498	206.321	83.9548	73.7323	1609.06	220.863	167.989	1992.82	901.732	2231.15	941.95	1374.18	785.846	817.34	2456.77	1513.47	3057.47	3502.52	3469.08	14077	11782	Hip
178.859	84.0075	54.7403	77.4341	52.4594	1144.72	117.205	212.686	510.998	444.246	994.975	296.393	1369.27	262.678	332.736	1121.17	589.287	1285.19	741.072	1447.92	14634.1	15541.1	IntNpy/CckVip
104.823	76.2279	49.1091	73.0261	53.4649	1101.56	123.69	209.887	545.582	463.864	998.28	285.863	1303.9	243.963	327.902	1181.93	594.56	1265.11	733.636	1323.95	14589.9	15576.9	IntNpy/CckVip
100.137	79.12	60.0475	74.1327	42.5853	1145.19	120.708	192.2	230.737	498.008	1310.32	432.359	719.941	201.877	243.02	1129.4	272.287	975.71	791.23	1570.41	16032	15760.5	IntNpy/CckVip
20.4418	303.853	65.458	73.506	39.1874	997.072	120.195	198.946	195.868	490.632	1399.14	428.623	671.273	168.017	222.541	1135.39	247.406	824.558	849.313	1458.8	16020.9	15980.9	IntPv
23.3061	79.5256	249.025	43.81	23.9831	2928.39	71.1556	826.788	344.914	1741.71	5089.99	1889.32	1957.96	169.513	205.847	5585.08	344.288	642.169	2214.23	5935.23	15831.9	16332.3	L2/3
23.3857	77.9606	60.7738	605.569	188.803	1016.4	377.444	200.235	13753.1	436.822	1231.28	330.986	676.497	2384.92	7025.97	1019.81	3535.47	9190.53	815.103	1424.19	15803	15832.2	IntNpy/CckVip
60.9951	141.817	119.898	198.494	63.5199	1687.16	143.314	377.495	2601.1	895.815	2644.37	742.255	1043.31	717.502	3852.42	2696.82	925.837	2376.33	1145.64	3075.56	15635.9	14310	IntNpy/CckVip
76.5781	262.036	166.835	274.212	92.3279	2430.68	190.037	400.213	3247.98	1276.75	4415.68	1065.46	1122.93	1091.69	2663.19	3460	1780.98	3741.68	1555.76	4923.45	15231.3	14212.2	IntNpy/CckVip
70.8497	110.732	260.244	93.3533	87.904	2235.81	219.821	407.441	2532.01	1367.81	3589.01	1193.52	2017.26	917.512	993.58	3278.04	1818.96	3884.85	4251.18	4571.45	16635.7	12222.2	Hip
56.6033	91.7349	233.839	87.8286	77.1379	2062.2	202.186	360.252	2688.25	1044.96	3793.53	1075.25	1843.93	865.891	851.787	3089.67	1520.54	3339.14	3936.96	4203.84	16572.5	12342.9	Hip
64.9666	91.5395	210.925	83.9038	75.3454	1893.91	174.468	384.981	1767.34	1102.67	3367.69	998.389	1540.23	774.538	832.276	2902.65	1410.45	2764.49	3519.04	3867.06	16554.9	12086.5	Hip
47.0492	91.0118	177.907	79.0168	69.6218	1801.31	158.745	330.303	1456.67	980.729	3262.46	895.798	1514.21	674.411	718.854	2642.13	1251.63	2348.48	3056.03	3803.94	16505.3	11863.3	Hip
67.5665	106.877	269.596	105.416	89.3611	2569.56	242.986	476.333	3395.58	1428.54	4699.46	1326.12	2385.3	1040.02	1163.91	3795.36	1896.51	4155.98	5798.04	5393.68	16459.6	12285.2	Hip
74.7408	106.47	257.411	100.308	84.5453	2657.28	215.452	449.37	2690.65	1382.24	4515.1	1289.33	2098.41	1011.36	1162.36	3792.84	1828.54	3823.37	5254.28	5112.98	16454.8	12074.6	Hip
68.5271	91.0072	201.119	90.6864	73.5565	2045.94	161.387	384.544	1773.39	1194.69	3672.74	934.681	1689.54	850.494	839.161	3060.22	1370.05	2805.85	3540.2	4451.17	16417.8	11979.2	Hip
76.8645	114.138	272.917	103.898	90.9639	3015.23	204.799	531.903	2586.4	1503.25	4908.13	1374.12	2855.18	998.284	1265.99	4393.34	1819.27	4251.78	5836.87	6138.02	16416.9	12145.3	Hip
41.0382	68.0626	156.42	65.0333	59.721	1374.34	131.298	358.672	1401.52	781.481	2415.59	837.177	1375.19	546.37	622.541	2216.68	1067.74	2262.05	2529.65	2854.73	16399.3	11883.4	Hip
42.4593	70.2331	145.099	64.3246	54.1655	1610.61	114.19	304.238	932.265	773.179	2760.81	799.471	1253.83	458.614	602.691	2185.82	965.211	1699.62	2336.49	2719.39	16383	11794.5	Hip
48.8313	72.0941	158.52	67.3974	54.7654	1369.47	126.899	337.53	1515.75	873.137	2072.83	845.346	1275.37	617.333	630.668	1916.42	1113.78	2176.5	2467.81	2433.89	16265.6	11878.2	Hip
69.1152	124.036	257.622	102.791	84.0564	2397.86	220.461	449.02	3135.12	1422.52	4498.85	1243.04	1998.48	1002.12	1056.93	3656.77	1949.03	3846.05	4144.66	5001.29	16249.5	12052.9	Hip
72.6613	109.547	252.102	94.0529	79.2217	2283.9	213.441	438.81	2871.53	1423.43	4569.16	1278.17	2145.26	957.722	1055.98	3684.81	1841.73	4006.9	4835.55	5062.8	16234.1	12152	Hip
51.0753	135.58	167.098	211.078	71.7045	2148.52	151.293	467.505	3613.71	1246.64	3533.01	1151.57	1655.68	938.15	2314.04	3479.77	1506.98	3380.9	2231.65	3716.27	16150.5	11910	IntNpy/CckVip
87.8621	136.532	301.565	128.591	104.101	2812.24	287.739	525.611	3222.99	1520.44	5241.24	1375.05	2410.29	1107.4	1357.96	4445.99	2114.02	4526.61	6508.92	6029.55	16080	12191.3	Hip
82.737	133.477	305.078	121.841	106.323	2913.89	276.267	528.883	4524.85	1630.14	5226.85	1658.62	2759.82	1174.63	1390.7	4579.69	2401.35	5324.58	6268.22	6136.86	16068.8	12086.9	Hip
32.5936	73.3556	134.682	72.0358	57.2238	1427.47	176.658	272.83	3485.91	730.76	1856.32	1053.87	1499.25	543.111	633.835	1723.89	1421.72	3865.5	1989.95	2223.78	15942.6	12102.2	Hip
76.6338	106.057	220.695	97.4394	77.2713	2322.29	191.072	436.66	1797.06	1193.8	3767.05	995.296	1663.13	742.519	855.795	3099.47	1438.96	2642.26	3791.02	4154.85	15940.2	11873.9	Hip
65.2381	92.1551	237.066	92.2318	75.9405	2822.03	178.138	509.466	2555.96	1164.52	3947.44	1171.37	2586.35	832.549	936.056	3544.71	1665.31	3464.64	3784.35	4327.63	15911.8	11945.7	Hip
79.0409	112.22	270.691	110.05	84.9782	2591.28	209.498	492.897	2888.31	1356.49	4676.17	1304.9	2342.97	929.434	1128.72	3880.09	1890.43	4255.02	4827.34	5391.76	15836	11979.2	Hip
74.3163	112.657	247.398	105.921	85.9266	2976.43	205.812	540.432	2394.41	1390.16	4824.25	1324.01	2588.96	912.446	1198.47	3974.64	1730.97	3791.45	4710.31	5136.88	15827.2	12101.2	Hip
53.5616	264.319	154.948	357.406	83.1029	1988.39	188.627	440.164	1741.63	1527.89	3828.53	1172.21	1238.03	917.603	744.862	2596.53	1610.47	3180.13	1428.69	3326.08	15813.4	12231.8	IntSst
57.1255	73.4747	189.626	74.3275	61.4576	1993.83	155.851	366.542	1865.65	942.039	2677.54	1019.97	1898.83	529.954	746.949	2676.63	1630.98	2682.6	3184.71	3455.66	15780.7	11858.2	Hip
95.5095	126.99	302.599	118.242	102.841	2312.49	257.609	466.82	3066.45	1346.04	4313.73	1303.41	2212.6	999.415	1013.55	3618.69	1953.73	3971.53	5076.12	5045.32	15726.1	12046.2	Hip
84.5869	109.329	256.366	103.149	85.1538	2212.68	207.174	442.952	2792	1252.33	4080.41	1181.4	2088.8	825.348	1059.33	3348.59	1815.98	3628.57	5138	4668.86	15684.5	11906.2	Hip
73.0336	103.085	257.941	99.44	83.3826	2620.64	213.629	436.501	1971.44	1179.54	4235.49	1073.93	2399.93	703.237	929.477	3256.98	1351.45	3362	3565.47	4342.14	15573.4	11809.5	Hip
73.1891	113.366	294.118	102.607	91.9789	2082.5	272.772	381.565	3234.55	1274.37	3431.66	1306.07	2154.14	1006.35	952.473	3718.18	1923.09	4191.32	4093.09	4478.33	15502.7	11893.4	Hip
97.8488	136.184	341.306	130.935	108.48	2276.27	282.989	419.483	2868.62	1319.79	4014.13	1206.78	1988.03	926.844	1043.78	3795.34	1758.67	3939.93	4793.54	5062.51	15471.3	12013.8	Hip
73.8564	111.764	283.579	105.123	92.3028	1935.69	275.541	361.661	2867.07	1120.59	3492.6	1121.98	1959.93	948.96	916.094	3001.41	1717.21	3711.53	4207.49	4328.49	15382	11957.6	Hip
81.1969	108.212	272.429	109.707	93.3675	2343.21	213.801	371.749	2073.44	1351.89	4372.16	1036.4	1704.32	795.273	1065.55	3564.14	1524.77	3273.68	5165.49	5439.58	15325.5	11785.8	Hip
69.457	89.805	253.531	89.3739	80.7836	1695.27	232.794	305.905	2360.84	1037.63	2642.71	1089.11	1690.53	796.865	758.776	2577.9	1584.49	3123.25	4044.28	3382.03	15311.6	12005.3	Hip
82.0204	118.494	312.964	114.395	91.0388	2279.1	248.763	360.622	2495.3	1211.7	3939.13	1112.89	1843.07	777.869	1086.17	3456.33	1617.63	3417.35	4783.25	4723.8	15268.1	11866.9	Hip
84.8602	114.776	304.443	117.111	95.8573	2291.29	248.889	373.359	2623.38	1320.18	3935.42	1161.58	1891.59	857.477	1051.74	3531.07	1658.91	3602.97	5088.24	4936.9	15197.8	11924.2	Hip
72.6672	53.843	183.486	97.4826	80.7255	1964.82	176.03	337.974	1889.18	1099.65	3463.15	930.21	1264.73	763.841	996.361	3152.45	1456.13	3255.49	4639.29	4708.97	16542.4	11580	Hip
33.7066	67.3641	70.9016	158.317	52.35	1290.66	150.596	275.54	2400.31	967.782	1883.97	847.201	964.475	865.237	530.744	2080.97	1452.44	3148.84	799.386	1950.42	16377.2	10628.1	Sub
51.291	61.4573	156.387	79.1803	61.6061	2298.2	140.219	255.629	1309.42	1052.15	2563.42	737.833	1391.23	502.894	783.857	2835.04	1021.72	2922.92	3056.37	3944.43	16257.1	11627.2	Hip
66.2263	74.8399	229.929	112.781	94.0105	2433.97	213.239	371.812	2237.47	1280.3	3753.48	1127.49	1580.53	918.279	988.31	3805.87	1818.91	3777.61	4655.77	5001.45	16188.2	11450.4	Hip
47.1043	75.5247	179.204	78.3169	75.843	2087.71	171.018	267.859	1675.1	1005.07	2937.31	791.229	1313.41	617.17	805.315	2866.91	1148.26	2985.59	3434.57	4425.18	16046.1	11658.8	Hip
89.5086	71.8205	250.378	120.659	96.8783	2486.33	227.836	383.617	1805.98	1444.27	3883.19	1041.91	1491.85	695.562	1104.57	4054.03	1572.72	3556.44	4494.93	5101.13	15774.7	11688.5	Hip
53.7019	69.5945	199.028	84.165	71.7436	1885.07	152.424	320.696	1513.34	1029.66	2973.34	839.504	1274.58	596.108	779.486	3032.73	1343.47	2777.38	3782.65	4563.15	15713.2	11569.3	Hip
28.2975	410.653	62.9769	70.634	49.3225	1207.43	111.425	215.155	499.812	555.014	1469.64	393.118	686.212	229.515	359.115	1188.74	460.374	1005.26	772.385	1559.83	15709.2	10664.6	IntPv
28.4069	236.705	66.2708	74.4007	41.8752	1074.92	113.467	201.902	662.803	671.453	1493.76	420.92	626.016	251.762	429.844	1314.34	453.386	1082.66	757.932	1750.55	15686.6	10586.3	IntPv
59.4248	76.2867	202.782	90.3175	74.2532	2202.9	175.478	331.028	1540.54	1117.04	3064.09	882.65	1434.18	743.006	868.525	3085.13	1391.25	2971.8	3534.1	4627.2	15609.2	11475.2	Hip
73.2632	68.7459	225.831	114.212	90.6581	2717.52	211.809	428.646	1964.64	1635.6	3964.89	1137.61	1766.26	962.48	1259.58	4468.2	1742.5	4412.31	6077.79	6094.64	15488.4	11430.7	Hip
64.6024	72.8735	185.608	110.797	90.8633	1928	201.899	326.892	1501.24	1132.11	2895.23	807.576	1350.14	640.659	785.584	3019.52	1217.27	2184.07	3341.17	3971.9	15403.9	11234.3	Hip
86.5716	73.4895	302.489	119.639	114.677	2414.56	262.373	377.313	2026.67	1607.67	3807.05	1078.04	1758.97	917.69	1102.65	4290.86	1763.05	4550.27	4945.99	6445.61	15408.1	11461.2	Hip
73.5292	76.5351	237.613	95.1765	91.284	2358.26	202.51	373.501	2102.83	1361.43	3120.01	1007.21	1609.19	798.691	980.56	3622.71	1630.73	4178.83	4816.76	5241.03	15330.8	11474.7	Hip
49.0174	101.211	101.314	319.792	72.4973	1500.93	162.568	335.989	2696.82	1068.42	2038.62	967.378	1037.61	912.299	620.92	2641.32	1310.02	2893.19	963.59	2914.2	15326.6	10526	IntSst
82.0014	73.4935	250.695	121.492	98.334	2235.67	215.993	336.635	1581.06	1321.94	3554.93	1055.28	1509.56	777.901	1028.33	3603.73	1415.88	3270.13	4633.35	5684.36	15288.3	11406.5	Hip
67.4231	72.9209	214.773	93.409	82.0292	2860.6	191.254	375.558	1760.95	1525.17	3582.21	946.683	1850.6	709.514	965.223	3952.16	1450.74	4311.92	3974.6	5585.2	15282.6	11578.5	Hip
28.1936	83.6655	56.3966	158.868	46.679	976.887	102.566	183.493	614.654	536.959	954.082	372.933	553.711	288.185	329.053	1180.89	510.493	916.116	639.397	1166	15242.1	10215.2	IntSst
83.8343	63.3932	255.113	103.759	97.4173	2350.46	211.985	340.46	1853.6	1354.32	3588.76	987.27	1444.54	787.844	1019.89	3802.96	1598.9	3646.98	5220.7	5173.68	15185.6	11401.8	Hip
44.6841	92.297	155.996	86.8755	124.107	1902.37	175.394	325.656	2218.14	1022.37	2751.46	931.348	1030.53	644.064	512.262	2449.66	1042.85	2898.47	1325.01	3444.93	16538.6	8620.17	L5/6
35.7124	74.0227	136.502	74.607	101.502	1913.08	155.762	490.596	2607.91	1227.63	3242.87	1157.1	1100.17	918.715	632.519	2867.74	1192.01	3053.55	1667.52	4290.6	16515.8	9007.67	L5/6
47.1637	95.7567	193.956	107.662	140.112	2563.47	254.92	755.21	3603.5	1582.36	4516.94	1612.42	1393.5	2064.5	734.558	3704.69	1594.43	3961.57	2007.44	4697.18	16487.5	9144.14	L4/5
56.4813	106.491	208.374	100.5	144.086	2323.09	197.418	429.6	2883.74	1558.97	4166.8	1271.22	1284.94	806.075	853.85	4057.54	1326	4172.3	2200.41	5436.07	16487.5	8697.05	L5/6
55.8932	120.34	224.954	142.239	173.286	3192.04	346.597	848.261	4299.1	1617.61	4427.85	1443.51	1542.36	2205.13	823.723	4119.42	1863.24	4468.37	2318.73	5324.16	16461.2	9199.78	L5/6
39.2811	87.9016	160.363	87.5806	122.805	1814.45	221.386	452.4	2647.12	1226.43	3329.53	1200.5	1179.36	1176.34	620.445	3050.7	1328.57	3596.06	1690.17	3986.75	16360.9	8644.38	L5/6
46.2144	87.9726	157.533	89.2678	136.194	2915.34	233.392	483.003	3022.37	1281.95	3712.26	1281.52	3504.36	1306.48	674.434	3438.93	1608.43	6134.74	1707.27	4538.31	16249.6	8533.03	L5/6
38.2391	166.601	85.4419	109.777	70.3711	1604.01	151.484	300.976	1727.05	1104.34	1961.03	1073.19	865.269	462.884	537.302	2116.16	1508.5	2701.1	884.737	2720.41	15988.9	8944.68	IntPv
62.5837	145.994	153.39	198.74	123.38	2367.08	250.398	1291.05	1413.24	1870.4	4016.34	954.955	1282.04	1269.34	926.972	3668.37	1972.25	2742.21	1890.15	5373.03	15753.1	9118.18	L6p1
46.9006	106.274	181.013	108.751	88.8976	1911.99	391.393	454.683	2580.1	931.809	2874.86	1072.58	1552.55	753.553	726.143	2884.09	1324.82	3164.94	1361.89	3467.91	15718.6	8748.82	L5p1
68.4175	155.755	255.431	160.966	199.898	3852.18	352.297	772.462	4064.48	1925.62	5109.59	1625.68	1806.69	1722.62	938.381	4825.27	1826.42	6638.21	2154.51	6025.61	15707.7	8990.71	L5/6
44.3903	94.9517	170.449	99.4966	136.203	1885.25	249.267	432.44	2729.77	1115.77	2677.89	1184.39	1093.3	893.953	691.761	2821.38	1329.93	3434.57	1626.95	3396.42	15582.6	8650.96	L5/6
70.3603	141.016	313.67	263.806	232.572	3135.69	562.654	2820.73	7084.15	1866.6	4262.08	2392.28	1920.71	3890.95	1201.33	5246.36	2932.12	7434.86	2253.64	6467.74	15562.5	9074.81	L6p1
55.4645	104.408	188.952	123.654	139.485	2153.07	295.001	498.245	2675.66	1365.38	3157.16	1183.62	1636.82	777.951	670.049	2667.64	1305.99	3694.7	1371.19	3607.32	15402.7	8636.14	L5/6
41.3066	95.3922	164.865	111.112	70.9729	3450.75	286.827	366.45	2761.45	823.303	2106.7	946.682	5047.42	972.617	696.317	3168.53	1288.98	4910.84	1178.21	2829.86	15362.2	8741.17	L5p1
54.8496	108.18	190.033	134.322	137.166	2538.34	341.556	443.512	2010.78	1269.38	3158.57	1100.28	1249.81	949.984	657.96	3160.79	1267.99	3669.19	1533.15	4733.12	15253.3	8833.19	L5/6
52.4269	110.238	191.226	124.791	96.3279	3075.87	358.777	497.88	4595.96	1301.25	4136.43	1398	2971.59	830.121	675.137	4420.75	1789.87	5029.88	1502.4	5353.61	16769.2	7700.56	L5p1
40.9982	97.0845	156.724	86.5029	154.58	1855.56	211.389	420.287	2658.83	1135.26	2770.25	1234.56	1162.74	663.868	690.002	3283.54	1565.72	3922.74	1592.46	4085.64	16622.8	8009.18	L5/6
52.2991	133.656	203.457	109.095	94.7915	2347.15	354.017	547.965	3032.48	1246.41	4423.68	1366.21	2261.79	832.489	876.174	4195.39	1698.23	3604.71	1487.16	4938.7	16475	7763.8	L5p1
45.8257	137.133	171.737	116.161	99.2411	2377.2	217.215	418.476	3032.3	1263.57	4238.79	1127.66	1716.5	912.355	776.262	5137.76	1600.95	3743.77	1500.15	4757.51	16455.3	7237.61	L4/5
39.7814	104.809	137.656	93.0481	115.308	2561.84	192.778	477.801	3002.97	2180.89	2902.99	1458.66	1806.3	923.582	666.413	3672.7	1593.91	4224.17	1597.05	3696.9	16445.2	7159.78	L5/6
54.131	127.948	219.283	122.331	102.092	2799.55	342.363	514.736	3515.81	1433.18	4958.43	1294.85	2559.55	1076.57	880.802	5048.91	1842.63	4804.22	1711.92	5638.83	16400.2	7009.51	L4/5
46.8192	115.42	166.704	106.584	143.416	2313.52	223.303	517.778	3397.55	1415.55	3156.83	1241.88	1423.11	774.627	711.5	3610.86	1608.78	5358.43	1431.45	3943.02	16393.1	7435.94	L5/6
59.968	120.389	238.98	122.144	173.982	2433.23	275.159	516.637	3053.86	1632.13	4265.28	1428.83	1496.08	1137.24	866.17	4003.49	1763.76	4767.6	2058.56	5081.76	16363.9	7710.9	L5/6
51.5112	105.369	182.687	113.039	151.297	2273.29	205.227	375.701	2088.56	1293.94	3539.32	1062.25	1276.73	726.537	757.587	3352.26	1388.35	4073.03	1760.08	4735.58	16349.7	7783.08	L5/6
37.0241	102.448	103.425	85.0443	78.9968	1823.1	175.321	340.629	2004.37	986.973	2237.6	1246.32	909.787	457.947	495.118	2069.57	1270.35	2707.29	960.842	2884.63	16339.2	7410.21	L5/6
53.3297	122.602	198.754	115.113	168.607	2483.95	225.928	419.586	2299.89	1570.26	3933.3	1285.47	1405.86	726.985	710.132	3567.82	1576.09	4609.58	1819.12	4718.96	16254.4	7693.72	L5/6
50.9114	112.447	217.445	117.733	89.9561	2359.23	254.44	437.895	2525.65	1154.02	4911.7	1163.14	1896.1	1035.21	838.704	3671.59	1311.2	2685.23	1659.82	4468.77	16245	6768.94	L5p1
48.0465	105.931	192.307	124.168	86.8646	2805	372.53	417.441	2702.1	1249.69	3980.73	1213.47	3036.64	814.926	1005.27	4383.13	1557.02	4991.55	1819.58	6037.53	16231.3	8291.41	L5p1
45.9989	103.477	218.751	124.561	101.879	2440.19	354.729	433.055	3762.59	1059.01	2466.72	1478.24	1810.69	840.109	922.871	4077.19	2037.8	5057.21	1727.85	4028.53	16225	8141.06	L5p1
67.0906	604.528	169.918	234.058	109.677	2846.73	261.849	648.766	4792.02	1888.07	4998.46	1679.64	1901.28	1163.42	1019.08	4171.94	3340.05	5472.4	1498.59	5206.79	16197.2	7434.85	IntPv
61.2807	249.349	177.288	134.333	161.276	2343.42	255.086	639.019	3872.06	1977.25	4176.94	1739.32	1803.08	1120.75	850.994	3646.34	2166.41	4567.37	1683.2	4570.89	16128.3	7411.02	L4/5
27.9802	147.601	57.9946	109.135	47.8822	1265.75	115.314	272.307	1549.97	726.85	1671.46	667.461	850.32	427.735	428.292	1472.14	886.951	2055.01	708.836	1627.32	16074.8	7027.97	IntPv
60.9088	148.357	223.071	150.501	119.226	3126.69	362.037	492.667	4170.91	1511.18	5911.6	1410.72	2700.72	1078.25	939.561	4788.59	1786.08	4744.95	1627.62	5994.87	16063.2	7346.46	L4/5
62.4545	150.571	269.691	157.162	129.141	3645.95	482.615	502.169	4012.03	1318.56	4158.88	1548.49	2318.19	1277.04	962.163	4569.88	1940.64	4714.05	1821.5	5335.51	16006.2	7727.26	L5/6
53.1038	105.379	182.783	105.544	144.532	2619.88	251.926	461.825	2401.14	1368.65	3452.61	1149.67	1537.51	700.902	682.267	3783.65	1493.38	5080.5	1861.67	4738.35	15917.9	7875.33	L5/6
39.4257	102.006	205.42	111.794	88.1852	2257.33	246.148	462.65	3605.05	1053.52	3477.47	1366.26	1935.13	1066.7	859.415	3566.84	1710.36	3665.81	1495.48	3873.43	15856.3	6840.38	L5p1
58.5372	122.976	232.763	128.258	192.639	3208.61	267.701	511.627	2836.35	1671.14	3739.9	1405.19	1544.81	737.13	803.511	4530.86	1848.46	5914.69	2195.74	6040.32	15851.4	7830.75	L5/6
49.7355	104.929	160.674	99.0508	156.352	1926.14	256.459	476.874	2762.35	1360.38	2616.21	1251.53	1420.36	732.505	670.254	2925.77	1650.07	4296.58	1616.24	4058.32	15801.7	7597.6	L5/6
45.3416	119.379	179.724	118.466	100.956	1982.37	325.598	414.43	2941.28	1008.18	2674.27	1079.28	1777.19	821.151	645.361	3126.61	1526.39	3535.93	1372.15	3234.85	15774.5	7347.31	L5p1
63.7994	120.172	203.821	113.281	174.685	2468.05	248.349	457.777	2714.71	1389.46	3501.81	1321.54	1369.62	735.552	738.133	3614.8	1604.52	4184.23	1911.6	4416.94	15712.5	7144.26	L5/6
59.7108	160.976	216.744	135.33	182.202	2530.13	311.528	604.367	3388	1446.18	3479.1	1301.94	1635.58	849.84	848.411	4798.06	2030.77	5650.15	1717.21	5496.04	15658.5	7313.95	L5/6
46.2873	103.741	219.056	118.405	105.445	2319.14	426.669	471.934	3243.65	1101.45	3109.46	1358.18	1860.14	952.863	837.558	3675.09	1720.29	4110.16	1598.96	4301	15630.2	8169.25	L5p1
67.8879	162.938	251.191	176.762	126.843	3148.89	383.721	555.47	3654.69	2326.91	5046.59	1428.33	2610.3	1253.48	1041.03	5780.49	1975.94	4781.85	1954.18	7437.31	15607.9	7786.3	L4/5
232.655	238.153	180.589	178.699	108.854	2846.08	321.318	506.457	3756.18	1752.09	3787.68	1233.08	1342.67	671.326	1742.16	3667.38	1911.91	4362.7	2346.6	5310.95	15601.4	7598.29	IntNpy/CckVip
72.4793	160.944	268.21	159.234	122.357	2819.56	383.855	473.461	3290.19	2058.04	4793.89	1191.16	2648.16	1414.8	882.775	5125.07	1666.79	4878.49	1864.24	6049.43	15524.1	7095.98	L4/5
57.0581	148.168	223.202	139.692	109.007	2917.23	342.993	479.218	2377.64	2111.55	4668	1265.91	2005.25	1137.12	961.386	4856.8	1503.5	3873.74	2065.82	6705.18	15510.7	8090.76	L4/5
60.2084	155.906	224.275	143.812	121.909	2844.29	435.693	527.467	3643.33	1326.3	3980.63	1390.86	2913.55	900.027	866.627	4558.06	1986.16	4873.23	1611.57	5970.41	15480.4	7424.07	L5/6
53.7116	133.548	188.007	116.705	104.49	2127.99	376.754	431.712	4460.32	1080.72	2774.18	1360.7	1971.3	804.383	727.062	3376.73	2095.81	4770.84	1259.84	3798.33	15449.1	7173.23	L5p1
54.397	114.919	229.708	121.764	117.261	2682.09	453.679	443.066	3150.55	1302.65	3866.95	1264.58	2283.93	1079.75	977.819	4473.77	1658.07	4849.68	1776.13	5978.58	15399.9	7521.5	L5/6
48.0207	104.795	176.834	100.4	123.457	2280.69	224.046	345.039	1775.93	1299.12	2928.47	977.067	1085.73	527.787	656.869	3354.07	1334.69	3487.37	1513.27	4242.76	15348.8	7268.32	L5/6
47.7091	105.992	184.689	110.42	96.8107	2064.25	389.258	402.889	2791.44	1058.25	3311.15	1001.46	1562.27	809.207	645.946	2937.39	1312.07	2944.48	1153.74	3936.37	15330.3	6952.42	L5p1
56.4516	101.958	167.795	107.255	139.042	3012.05	172.233	347.76	1791.01	1837.58	3294.96	1047.45	1333.04	598.669	765.919	3512.62	1132.28	3468.56	1666.69	5094.91	15192.8	8246.03	L5/6
61.0833	376.41	155.388	268.162	109.038	2336.2	262.472	392.891	2568.58	1753.98	3745.52	1102.12	1732.27	860.708	961.09	3103.88	1691.07	3708.91	1371.15	4843.69	15186.5	7904.28	IntPv
39.2017	93.6826	107.933	105.375	81.2386	1679.96	169.342	322.775	2625.05	2829.45	2687.38	1036.47	979.594	683.306	520.605	2203.79	1222.6	2906.88	1148.55	2807	16755.4	5959.73	Sub
34.3041	73.7487	92.988	78.8784	58.7254	1768.88	138.144	299.391	2525.68	2035.32	2637.25	940.155	1217.76	668.304	507.44	2221.49	1111.42	2461.81	1064.21	2577.12	16689.8	5675.13	Sub
38.707	98.1591	135.004	91.0397	73.1025	2363.83	175.272	435.272	3926.08	1572.8	4254.25	1288.29	1566.58	1575.63	727.522	3361.47	1608.94	3621.03	1488.61	4581.92	16623.9	5754.79	L4/5
34.3528	82.7132	107.908	89.3726	69.3888	1555.82	168.278	358.693	2757.85	2264.39	2656.55	1170.41	1174.34	940.934	526.037	2356	1460.94	2786.7	1142.96	3074.54	16629.3	5835.25	Sub
49.9353	123.439	145.079	115.751	95.6101	2426.06	238.715	477.138	3378.18	2042.26	4094.59	1335.12	1518.32	2180.07	818.151	3763.09	1866.96	3902.31	1430.03	4815.67	16592.7	6337.04	L4/5
33.658	89.6767	95.2754	81.1926	57.8857	1878.37	152.49	340.753	2616.28	954.506	2166.19	970.12	1440.98	732.116	537.756	2403.64	1206.27	3259	893.544	2355.39	16451	5460.08	Sub
43.6749	105.242	130.266	105.519	72.7712	1916.47	192.896	358.285	1898.33	1270.96	2152.77	760.041	1302.69	685.269	520.212	3171.44	1161.96	3097.53	1000.06	2956.69	16444.4	6629.79	L5/6
60.488	535.907	147.533	230.663	91.9103	2545.35	195.244	476.52	3141.14	1640.13	4168.66	1324.13	1422.79	1052.25	816.292	3504.91	2473.95	4237.3	1264.89	4926.69	16399.9	5957.99	IntPv
34.6112	139.098	93.2931	203.195	55.4545	1463.03	134.506	359.362	2073.83	1114.6	2187.4	848.315	991.099	697.835	528.391	2179.37	1268.98	2491.07	962.521	2285.29	16354.1	5565.9	IntSst
69.2798	162.726	227.248	162.354	118.477	4019.92	257.339	571.511	3256.09	2378.4	4688.39	1651.71	2094.85	1232.97	1159.75	5845.92	3389.88	5368.66	2473.17	5927.9	16330.4	6137.22	L4/5
36.4311	80.5001	95.2561	76.2674	58.6778	1733.11	148.49	359.705	2892.15	1302.58	2630.36	1224.14	1450.62	958.615	542.934	2808.85	1733	3137.03	1003.62	2503.29	16303.8	5348.09	Sub
56.1934	125.643	185.353	119.31	94.4353	2921.2	231.028	531.01	4054.61	1953.12	6187.23	1672.6	2214.4	1789.45	867.172	4744.46	2322.31	4610.78	1847.06	5201.91	16233.9	5360.4	L4/5
50.4378	141.199	126.929	123.21	87.604	2558.41	244.543	428.694	2934.2	1490.6	3967.05	1227.36	1672.07	1998.97	724.181	3589.76	1677.93	3584.61	1334.15	4012.32	16156.9	5652.63	L4/5
47.0618	107.461	137.156	126.32	96.6295	2096.03	219.246	335.761	2511.2	3952	2988.11	1072.14	1072.2	775.595	691.591	2894.3	1334.23	3299.72	1464.38	4155.51	16151.4	6332.39	Sub
36.2763	85.4062	84.7871	78.946	57.199	1449.24	146.274	323.727	2598.96	1202.85	2198.43	948.593	1159.47	1096.92	478.721	2165.94	1291.67	3052.28	915.863	2278.77	16058.4	5329.01	Sub
65.2226	476.499	145.37	220.773	103.45	2616.13	232.137	542.682	3546.1	1790.11	3790.01	1435.43	1598.28	1065.6	878.067	3667.6	2690.44	4540.57	1451.65	4507.42	16010.8	5858.94	IntPv
57.0091	141.935	170.831	170.16	130.186	2276.77	285.396	383.725	3387.36	5809.88	3759.51	1261.1	1115.8	1054.56	763.94	3195.38	1521.34	4057.42	1567.04	5073.35	15881.5	6202.46	Sub
66.622	199.51	169.102	433.933	102.862	2403.92	221.192	461.05	2659.59	1534.5	3415.93	1335.82	1302.91	1055.61	1023.92	4357.64	1810.18	3374.67	1689.95	4784.97	15832.8	6422.39	IntSst
51.7879	147.286	162.223	129.224	95.6415	2466.86	276.939	478.094	4308.33	1775.45	3697.38	1410.57	1682.77	1976.53	906.209	3458.77	2445.57	4708.49	1671.33	4161.43	15840.1	5812.49	L4/5
56.7423	128.943	183.654	147.726	101.155	2555.26	244.343	417.376	2778.44	1764.21	3437.69	1123.56	1524.12	817.454	904.802	4046.97	2113.51	4147.31	1963.11	4586.57	15695.8	6574.8	L4/5
42.5519	110.438	116.721	103.498	68.2129	2011.75	176.735	305.387	1974.86	1100.09	3638.67	1008.06	1497.03	1017.14	561.975	2241.2	1323.03	2395.06	1140.15	2549.83	15544.6	5244.51	Sub
64.3657	153.737	186.583	145.885	114.65	2948.84	237.777	509.883	3519.92	2044.24	3496.69	1465.04	1736.91	1274.71	959.204	4686.68	2816.13	4726.8	2575.47	4846.96	15478.5	5519.04	L4/5
58.1105	121.615	174.904	142.353	110.437	4150.33	265.659	483.608	3161.63	1980.41	3541.12	1666	2065.15	1143.78	1124.83	6540.69	3154.04	5891.47	2434.3	6431.58	15461.4	6429.6	L4/5
53.1209	129.525	157.797	117.371	91.5557	2426.45	283.809	369.373	3280.55	1875.86	3489.73	1183.17	1379.34	1643.53	886.861	3759.04	1748.61	4173.98	1668.75	4890.95	15443.2	6624.52	L4/5
37.7543	95.6717	101.746	95.9653	63.4636	1388.46	151.326	282.48	1746.19	1293.39	1974.54	813.359	976.716	845.493	467.225	2019.27	1119.41	2185.51	1093.71	1973.61	15358.4	5339.98	Sub
60.9748	359.974	132.885	234.888	86.5875	2799.75	174.421	426.106	2335.23	1597.86	3863.99	1129.35	1319.6	831.561	945.023	3852.8	1932.56	3797.19	1365.23	5491.55	15293.3	6654.94	IntPv
71.1512	159.81	209.024	151.657	95.6887	2876.85	252.969	464.792	2347.64	2114.55	3852.4	1040.67	1679.17	1107.99	962.492	5713.49	1490.75	4115.53	1676.67	6139.6	15248.7	6549.5	L4/5
39.4643	104.819	140.14	94.6481	65.8156	2356.43	160.581	386.517	2481.8	988.93	3965.73	1134.17	1591.46	695.78	567.511	4053.8	1281.78	2772.85	1091.65	3838.87	16668	4383.63	L3/4
49.13	150.301	223.678	119.332	75.2599	2667.99	202.176	519.717	3699.09	1264.46	3495.35	1310.06	2234.49	817.036	694.652	8128.15	2475.62	4615.22	1183.33	4380.1	16525	4380.5	L2/3
46.5412	118.212	153.128	103.479	68.3162	3135.28	175.83	413.831	3071.67	1155.41	3828.32	1151.84	2173.46	614.107	622.243	5282.28	1357.19	3291.95	1228.23	4309.97	16485.3	3818.19	L3/4
41.8696	113.891	144.979	96.9678	74.3144	3281.92	194.642	337.995	3086.08	1525.99	4445.82	1242.75	1690.6	972.738	697.865	3933	1701.76	5128.07	1471.77	4351.41	16416.3	4937.89	L3/4
49.1636	154.163	237.321	113.715	75.2082	2866.82	181.686	518.792	3229.14	1451.57	4477.32	1173.28	2762.58	729.032	813.194	7198.83	1847.23	4230.1	1395.95	4989.5	16390.7	3923.14	L2/3
57.2126	143.758	220.637	127.725	92.9274	3511.13	205.211	480.258	2942.4	1603.75	6361.01	1427.12	2041.28	948.411	944.327	4915.82	1634.82	3866.17	1981.53	6008.09	16390	4515.81	L4/5
36.0617	223.095	89.9223	113.104	51.8512	1462.35	121.863	362.767	1758.24	1008.98	2250.07	636.553	925.988	493.369	445.247	1858.72	1093.08	1974.08	674.498	2030.29	16291.1	3429.4	IntPv
57.319	141.96	202.677	122.699	87.3006	2741.43	244.919	411.671	3474.33	1255.92	4233.5	1299.96	2123.57	847.697	696.051	4215.14	1715.73	3699.68	1380.63	4953.72	16291.6	4321.97	L4/5
49.5972	129.605	203.069	119.709	85.8472	2647.8	215.275	412.658	3498.01	1289.66	4056.54	1372.23	1819.96	862.33	757.896	6487.05	1902.97	3782.2	1419.26	4332.62	16243	4000.05	L3/4
62.9155	143.244	246.201	118.762	99.6173	3285.74	225.997	432.641	2973.07	1584.12	5772.13	1400.18	2334.04	967.484	861.844	6098.19	1665.84	4186.09	1560.81	5287.04	16174.5	4485.01	L4/5
47.0479	118.258	148.791	105.94	69.5281	2210.91	181.547	409.64	2699.03	1103.18	3631.17	1094.65	1620.33	663.598	607.198	4905.24	1412.96	2917.7	1109.29	3378.49	16139.9	3900.09	L3/4
42.398	111.044	146.992	88.4196	65.7176	2221.05	160.965	303.545	2734.51	996.849	3262.75	949.003	1782.13	539.802	635.967	4215.8	1229.72	2837.63	1057.45	3305.81	16024.3	3605.62	L3/4
57.0063	156.088	180.513	118.999	83.9075	3083.68	207.041	406.212	3094.2	1392.36	5147.95	1326.37	1567.27	702.786	773.847	5953.91	1549.15	3411.22	1330.69	4450.29	15949.6	4233.03	L3/4
67.1139	152.143	203.281	145.408	102.358	2988.85	243.367	389.509	2891.99	1299.01	4869.29	1304.67	1810.61	655.067	744.025	4786.49	1493.18	3130.19	1386.93	4782.49	15944.3	4379.22	L4/5
71.8561	159.329	195.18	134.056	96.7829	3165.39	236.8	462.674	3768.21	1451.24	5163.54	1539.43	1940.25	729.201	789.9	6055.92	1870.82	4268.3	1417.85	4460	15920	4180.12	L4/5
58.3982	159.114	293.495	126.831	87.3946	2684.61	200.569	450.175	2609.98	1367.29	3758.02	1011.66	2386.81	634.929	658.056	5706.62	1523.96	3458.99	1313.75	4666.94	15906.5	3484.97	L2/3
52.7183	137.094	187.832	110.587	81.3558	2761.94	219.669	418.894	2915.75	1312.27	4272.64	1229.38	1934.49	611.176	705.31	4637.03	1339.46	3296.23	1302.63	4576.59	15900.5	3825.73	L3/4
78.3642	172.428	260.691	155.514	119.739	3734.34	255.393	459.859	3439.89	1935.55	6456.13	1551.49	2074.08	1101.41	1127.55	5789.85	1831.27	4579.43	2128.92	8010.33	15899.6	4886.58	L4/5
57.1789	123.937	172.331	115.022	77.5486	3151.82	209.294	432.733	2920.18	1298.12	4179.49	1415.17	1990.62	728.651	707.47	4895.37	1514.2	3648.54	1235.18	3895.79	15875.7	4121.67	L3/4
69.2821	163.428	261.994	156.338	112.875	4364.03	269.052	440.547	3277.86	1633.74	5324.4	1483.18	2095.98	917.047	915.308	5589.87	1677.13	4450.14	1791.16	5369.12	15852.3	4560.81	L4/5
56.699	136.774	178.567	124.569	89.2409	2276.99	241.049	372.52	3810.05	1173.43	3490.33	1353.71	1645.7	831.202	711.084	4389.48	1734.81	3420.44	1104.29	3656.65	15802.3	3930.05	L4/5
47.6877	118.095	138.484	109.26	72.1444	2010.21	188.08	426.871	3265.72	1062.47	3475.4	1079.58	1616.2	760.103	666.49	3700.12	1447.28	3359.27	1087.96	3358.68	15770.2	4157.33	L3/4
80.4147	185.436	267.381	169.948	129.651	4709.11	298.447	500.373	4203.3	2372.04	7722.19	1812.56	2994.55	1618.17	1210.15	6275.82	2385.22	6369.84	2584.04	8136.13	15712.8	4651.23	L4/5
52.5718	128.275	167.631	123.852	80.4232	2402.08	205.585	394.374	2169.47	1128.24	3796.45	1020.35	1760.82	540.544	650.752	4612.82	1101.56	2551.38	1189.6	3900.59	15602.6	3665.91	L3/4
57.0324	146.998	191.331	132.083	93.8298	3138.24	256.132	386.557	3143.87	1233.04	4093.92	1163.93	2813.06	665.998	748.816	4888.02	1470.04	3623.53	1289.5	4268.5	15541.5	3555.9	L4/5
54.513	134.418	195.637	124.238	88.3727	3354.64	201.379	474.511	3144.31	1660.16	5578.87	1503.33	1896.65	1130.87	1113.1	5714.42	1788.86	4235.12	1732.64	6385.73	15517.8	4686.11	L4/5
51.9076	151.17	152.614	178.98	73.5672	2389.35	200.012	416.929	2460.27	1283.06	2889.21	905.192	1347.45	696.394	1285.57	3516.23	1322.59	3294.04	1514.4	3387.58	15470.9	4612.29	IntNpy/CckVip
56.2545	419.72	146.05	192.553	85.345	2178.21	195.025	374.728	2086.82	1462.16	3394.44	880.49	1133.11	688.663	647.696	2948.19	1377.42	2775.56	1169.75	4196.23	15416.5	3576.91	IntPv
60.8358	154.572	215.086	145.607	107.326	3020.57	265.395	450.477	3478.49	1644.86	4868.25	1484.2	1897.91	964.863	869.391	4597.37	2201.75	4536.44	1594.13	4612.46	15395.5	4535.93	L4/5
56.2839	135.817	182.154	118.483	84.1666	2952.99	195.567	360.162	2859.68	1389.5	4633.22	1109.02	1470.99	670.6	715.985	5598.65	1536.17	3710.74	1411.23	4210.01	15294.6	4081.61	L3/4
34.1115	102.203	95.0192	212.119	47.4952	1301.71	118.902	250.708	1355.33	921.805	1255.54	484.611	639.332	350.64	453.846	1677.6	910.557	1888.92	753.829	1654.09	15177	4216.08	IntSst
54.4143	133.324	226.048	104.716	76.4457	3743.58	215.897	472.93	2208.41	1174.08	2830.95	1092.05	2539.73	484.132	659.854	4374.39	1415.2	3496.43	1330.7	3884.89	16777.4	2702.09	L2/3
53.9464	124.369	276.253	108.903	81.189	2828.83	186.156	497.228	2771.16	1447.47	3822.36	1282.41	2359.09	577.384	694.578	5548.92	1756.12	3371.91	1385.04	4571.88	16706.6	2836.96	L2/3
53.1706	128.035	266.63	101.386	69.1644	2839.17	169.228	442.545	2407.71	1375.33	3678.99	1078.82	2199.04	515.543	700.896	4415.27	1272.12	2621.89	1324.62	4040.94	16694.1	2474.3	L2/3
52.2951	129.702	207.184	94.4853	70.7942	3131.32	199.016	455.131	2125.35	1131.18	2980.52	993.776	2646.59	488.542	598.566	4084.8	1116.13	2550.33	1145.31	3315.73	16674.2	2597.8	L2/3
48.8298	132.798	258.631	102.78	77.0182	2705.99	211.674	373.386	2313.32	1283.26	3136.91	948.175	2277.53	453.789	645.545	4790.6	1414.15	3237.06	1329.94	4461.56	16598	3203.52	L2/3
39.8968	105.609	230.462	75.425	56.0151	2378.58	140.482	461.5	2524.58	1191.5	2960.05	994.168	2163.34	455.874	521.395	4060.05	1332.04	2269.78	996.096	3168.36	16584.8	2336.76	L3/4
52.512	137.9	208.577	106.787	85.3983	2592.58	195.247	389.232	2428.61	1312.5	2948.42	1080.57	2506.5	490.028	692.135	4943.15	1412.94	3396.18	1349.44	4199.63	16496.4	3085.12	L2/3
45.4848	123.612	232.229	100.516	70.6378	5167.74	180.533	424.705	2656.86	1150.65	2844.51	1157	3430.06	524.27	637.524	4205.55	1513.5	3811.35	1233.2	3063.84	16482.4	2575.81	L2/3
53.2966	125.478	285.227	98.2144	65.6181	2787.04	152.385	488.506	2272.72	1405.52	3328.63	836.076	1831.67	394.915	573.642	4061.23	1089.44	2255.84	1334.35	4087.17	16298.8	1993.68	L2/3
42.0725	117.155	161.992	99.7731	67.7934	2327.8	153.395	344.161	1761.59	1176.5	2473.84	1113.54	1554.12	598.711	760.245	6069.04	1511.57	2540.01	1189.16	3437.76	16310.9	3159.55	L3/4
62.024	157.574	295.337	127.871	90.6114	3640.06	187.779	501.272	2234.91	1495.43	3837.76	1245.7	2150.91	583.413	815.686	5595.07	1396.64	3070.97	1557.84	4464.99	16241.2	2515.53	L2/3
68.8575	175.428	330.329	139.055	101.063	3162.68	209.778	473.76	2301.2	1406.08	3598.82	1172.79	2134	523.066	718.752	5262.25	1600.12	3320.82	1551.59	4141.84	16099.1	2532.18	L2/3
57.5152	128.924	334.106	114.503	77.535	2959.95	172.68	542.539	2665.47	1620.38	3664.77	1038.87	1918.88	475.634	670.62	4889.76	1367.15	2637.07	1423.24	3969.35	16053	2156.81	L2/3
65.4465	191.238	289.013	127.779	104.607	3306.36	225.754	560.413	2598.9	1606.2	4219.05	1248.86	2417.96	705.225	943.808	7194.85	1866.83	3715.41	1688.76	5541.6	15913.6	3002.49	L2/3
60.6087	136.4	334.903	111.95	79.0882	3087.92	192.891	512.102	2877.52	1501.7	3622.33	1085.13	2787.05	452.303	708.138	4654.63	1302.44	2858.14	1308.19	4029.72	15902.5	1896.01	L2/3
70.6885	187.869	350.508	147.548	102.337	4833.16	227.519	498.186	2965.75	1607.27	3894.99	1310.08	3169.89	597.827	791.579	7108.96	1886.15	4313.7	1837.36	4927.66	15902.2	2688.77	L2/3
45.5136	151.541	182.762	118.282	80.748	1966.33	209.35	368.749	2119.79	1052.13	2247.14	940.261	1885.96	488.75	572.284	3408.42	1324.68	2667.84	1069.87	3237.92	15878.3	3203.15	L5/6
80.5001	138.633	177.696	151.253	58.7242	2177.07	148.134	426.743	2997.72	1367.24	2576.42	753.499	1425.93	442.263	1282.9	2735.97	1150.08	2498.46	1313.37	2596.36	15808.7	1938.2	IntNpy/CckVip
59.6151	145.991	288.893	121.474	77.6292	2525.83	197.998	483.316	1912.76	1332.95	2780	1005.29	1676.24	449.534	653.961	3350.08	1250.16	2165.59	1365.08	2897.48	15749.1	2295.32	L2/3
61.0644	135.085	256.219	112.528	69.4618	3410.73	190.773	472.06	2938.03	1383.9	3372.72	1010.29	3088.41	426.506	718.494	4258.95	1226.97	3003.43	1251.52	3752.91	15751	1991.9	L2/3
65.6275	152.38	138.848	127.586	56.339	1921.29	131.002	352.259	1339.73	1233.16	2149.4	581.896	900.9	439.803	1303.68	2206.18	762.484	1483.53	1050.42	2242.49	15665.2	1937.99	IntNpy/CckVip
62.3967	153.22	323.997	123.118	88.7875	3287.64	209.218	465.269	2632.84	1579.67	3888.51	1253	2652.25	603.519	844.089	6289.81	1785.39	3997.13	1622.87	5171.6	15612.1	2998.37	L2/3
74.3165	174.006	345.691	139.057	93.6355	7529.82	217.409	534.084	3223.76	1872.78	4775.51	1344.4	4619.98	548.481	898.003	7276.74	1570	5440.2	1908.52	5670.84	15562.6	2590.05	L2/3
54.949	136.857	311.745	113.663	83.0078	3132.19	216.175	532.67	2534.15	1442.71	3067.46	1058.64	2194.28	460.995	676.452	4358.34	1344.53	3300.89	1415.91	3874.86	15547.9	2204.47	L2/3
58.4681	135.981	354.469	134.172	80.7736	2831.14	199.863	462.685	2339.19	1475.17	3007.09	1045.97	2028.56	369	630.847	4074.43	1383.49	3187.39	1512.82	3485.58	15509.8	2121.24	L2/3
65.815	182.933	293.102	131.061	102.416	3308.21	224.671	457.158	2611.33	1591.02	3841.64	1054.61	2103.58	511.804	917.855	6362.58	1580.73	3754.77	1565.44	5272.88	15469.7	3261.22	L2/3
39.5359	127.092	276.474	87.0903	68.1513	2048.34	194.423	543.241	3039.22	1137.06	1887.46	962.686	1949.96	422.583	530.753	4015.22	1638.29	3478.68	1045.8	2486.09	15385.2	2480.45	L2/3
87.1723	118.395	78.8065	131.194	48.0288	1333.48	105.612	324.446	1419.97	690.065	1327.29	390.667	684.949	349.007	2576.98	1833.76	629.283	1166.41	646.465	1437.48	15189.1	2341.55	IntNpy/CckVip
52.6283	176.73	295.052	114.457	71.7459	2680.95	204.078	393.493	2623.46	1288.51	2335.72	925.657	1630.24	463.537	587.986	6016.33	1780.66	3755.77	1142.73	3883.27	15182.3	2909.21	L2/3
168.418	85.9815	70.6962	57.978	40.4386	1561.06	94.4637	271.729	2799.03	1110.32	1483.75	495.721	642.016	237.474	820.111	1403.46	859.303	1460.18	819.8	1723.76	16648.9	1142.76	IntNpy/CckVip
113.945	76.936	61.4721	66.4653	36.1617	1254.69	97.084	291.888	1411.39	718.167	974.988	345.979	531.781	252.549	616.838	1040.61	580.306	1255.87	676.98	1092.48	16261.4	1032	IntNpy/CckVip
55.4988	107.21	334.638	121.382	77.3365	2219.82	187.722	423.633	1854.82	1376.97	2063.27	812.264	1971.8	344.81	549.663	3040.22	1100.56	2741.09	1267.79	3034.18	15654.6	1555	L2/3
59.9883	111.569	301.341	108.092	67.3436	3229.29	123.34	358.428	2643.35	1636.45	2779.44	961.617	2165.98	454.931	1403.51	3830.81	1015.03	2734.92	1612.04	3623.43	15244.2	1604.96	L2/3
51.139	101.641	264.213	105.726	68.0989	2329.26	172.27	453.121	2859.95	1271.87	3042	1104.78	1854.57	481.112	607.206	3834.01	1413.65	2702.59	1417.51	3538.16	18443.1	2436.09	L2/3
57.0623	116.2	266.867	125.614	85.1248	2547.7	170.389	506.799	1553.07	1598.26	3903.74	1076.88	1579.87	536.213	731.434	3760.51	1503.27	2222.27	1553.64	4421.16	18384.1	2741.88	L2/3
43.3773	115.282	215.679	104.1	70.267	3481.97	193.555	391.852	2631.62	1023.59	2414.45	909.391	7574.8	468.568	497.39	4405.02	1546.9	4251.62	973.949	3033.24	18211.9	3146.97	L2/3
67.7614	153.654	351.414	134.059	96.9943	3337.78	244.73	550.598	2093.04	1683.43	4855.56	1219.41	3365.17	577.763	826.125	4839.99	1517.88	3269.5	1810.4	5250.54	18122.4	2704.7	L2/3
68.0795	150.127	337.986	149.651	100.265	3570.48	233.148	623.519	2868.05	1975.86	4633.68	1515.64	4776.96	684.752	825.137	5582.86	1943.25	4371.3	1978.04	5176.44	18051	2555.18	L2/3
45.7691	121.17	223.453	131.109	72.7827	2531.12	181.161	494.762	1754.13	1301.43	3262.92	1102.71	2119.19	656.44	710.419	3688.67	1329.29	2479.53	1549.93	3947.03	18051.2	2274.35	L2/3
59.1314	150.936	319.052	132.034	88.7758	3489.07	224.897	487.059	2749.98	1823.62	4276.69	1248.77	2854.81	562.785	862.294	5991.82	1716.64	3432.6	1858.15	5726.76	18026.2	3168.4	L2/3
62.5396	144.466	336.403	142.933	91.4448	3498.74	222.008	580.612	2380	2052.69	4335.77	1215.61	2580.81	615.035	914.577	5536.6	1905.05	3660.4	2035.01	5300.53	18027	2181.5	L2/3
67.4864	150.565	356.238	159.78	92.8178	3305.24	217.882	569.99	2617.68	1910.14	4031.31	1473.88	2551.27	635.952	832.705	5330.57	2122.55	3731.86	1802.83	4533.29	17943.6	2237.93	L2/3
70.4734	160.744	406.643	182.513	101.547	3681.96	255.773	647.877	3194.88	1942.51	4679.85	1429.87	2744.5	767.773	926.949	5745	1990.23	4175.61	2175.52	5381.08	17899.3	2176.79	L2/3
48.6359	118.292	266.541	118.135	76.7833	2288.68	189.678	420.54	1712.01	1291.01	2645.05	1073.18	1950.63	476.758	648.64	3773.17	1367.08	2294.21	1309.83	3309.69	17859.7	2894.55	L2/3
52.5226	159.615	239.464	117.474	86.6311	2422.15	215.376	425.578	2087.07	1205.89	2834.24	1026.76	2368.37	484.517	644.806	4141.64	1384.17	2781.73	1200.96	3541.94	17753.3	3078.44	L2/3
37.9835	79.2835	64.6247	76.9635	37.4488	1083.58	108.595	187.533	837.726	643.687	988.847	389.103	495.999	216.274	1125.69	1045.65	562.625	1388.17	708.974	1243.81	17717	1735.69	IntNpy/CckVip
68.4657	176.502	369.697	154.336	100.615	3064.58	268.455	590.964	3270.51	1771.32	4217.61	1189.79	3351.96	542.345	821.257	4905.02	1785.74	3537.61	1854.33	4899.18	17704.1	2269.27	L2/3
74.0774	213.483	148.451	217.676	88.9235	2053.58	197.446	476.015	1938.16	1267.19	2470.39	835.36	1957.36	679.244	1619.69	2588.45	1346.85	2436.22	1355.48	2814.38	17699.7	2673.63	IntNpy/CckVip
48.1345	114.787	304.988	131.467	76.6254	2807.06	202.143	472.306	2652.31	1404.8	2510.85	1057.78	2921.06	509.051	593.82	4212.07	1644.44	2786.95	1391.8	3140.58	17647.8	1923.04	L2/3
57.5568	134.325	257.228	145.964	82.6	3309.51	203.781	516.659	2088.45	1331.36	2896.72	1243.28	2441.96	436.118	625.481	3747.33	1609.21	2861.89	1601.09	3330.38	17533.9	2269.55	L2/3
69.7023	170.173	295.502	143.584	108.37	4863.96	273.746	615.991	3112.05	1729.43	4933.18	1304.79	7279.42	623.977	905.217	6540.57	1970.38	5697.09	1710.33	5762.71	17525.8	3120.29	L2/3
42.215	129.222	96.1254	113.03	58.5583	1712.76	128.863	275.584	579.765	905.591	2066.12	414.557	1108.23	337.297	1110.03	2000.46	780.318	1200.98	1220.96	2339.16	17490.2	3269.89	IntNpy/CckVip
89.7781	210.308	129.558	188.181	85.5512	2147.54	221.148	475.025	2511.38	1436.8	2936.38	777.437	3539.47	693.879	1984.14	2676.73	1657.47	2716.54	1531.19	3528.77	17486.6	2773.86	IntNpy/CckVip
58.1077	128.582	316.133	159.03	89.3086	3065.05	229.692	553.409	2851.08	1530.56	3254.8	1247.3	2834.51	436.801	697.101	4061.51	1687.95	3977.01	1665.62	3892.59	17403.6	2073.4	L2/3
79.6389	220.086	474.004	206.393	141.849	4048.06	351.748	597.374	3503.16	2052.89	5212.72	1502.02	3072.11	801.086	1122.66	7904.19	2220.25	4995.04	2226.81	7678.46	17259.6	3235.34	L2/3
44.5373	257.366	104.051	151.19	70.3554	2175.61	138.565	466.88	2287.18	1449.04	3375.25	977.553	1253.5	744.368	713.602	2761.02	2379.59	2618.77	1185.34	3651.81	17228.9	2840.83	IntPv
158.402	243.799	220.407	249.606	104.514	2718.77	228.821	617.644	4823.17	1588.09	3322.53	964.944	1568.69	851.647	5802.54	4323.41	1775.46	3999.4	1515.04	4022.74	17221.5	2336.53	IntNpy/CckVip
96.8502	200.661	384.045	156.971	111.299	3570.24	258.418	534.935	2732.04	1806.2	3888.83	1424.39	3096.36	631.699	1885.66	6721.73	1768.16	4020.39	1835.42	5425.79	17211.4	2417.44	L2/3
67.029	162.941	348.399	147.823	106.745	3294.3	268.414	478.691	2688.23	1717.2	3697.12	1323.26	2387.21	594.158	884.788	5523.02	1869.03	3640.95	1852.99	5103.36	17153.5	2498.23	L2/3
63.9962	142.152	264.705	114.275	81.3668	5067.97	197.233	515.083	2020.06	1623.41	3622.56	1052.95	5842.7	615.743	720.937	4859.11	1256.3	3479.46	1721	4179.51	17109.6	2126.56	L2/3
[truncated: 796 more rows]
