# Supplementary material for: Highly sensitive spatial transcriptomics using FISHnCHIPs of multiple co-expressed genes
Source: Nat Commun. 2024 Mar 15;15:2342. doi: 10.1038/s41467-024-46669-y (PMC10943009; doi:10.1038/s41467-024-46669-y)
Supplement: Supplementary file 10 — Source Data [file 41467_2024_46669_MOESM10_ESM.zip › Source_Data/Source_Data_for_Fig5.xlsx]

## Sheet: FISHnCHIPs_Fig5_data
																																				FISHnCHIPs expression data and spatial coordinates with annotations for Fig.5
M40	M37	M15	M47	M53	M21	M09	M34	M22	M49	M41	M48	M17	M11	M19	M06	M03	M32	M44	M14	M23	M20	M05	M50	M33	M18	M51	M52	M46	M25	M45	M42	M01	M07	M43	M04	M02	M12	M27	M28	M29	M13	M36	M35	M31	M30	M24	M38	M39	M10
10.5849	25.3962	8.71698	23.8302	11.6226	39.6604	3.22642	60.6038	268.226	14.4528	14	8.54717	4.24528	4.26415	34.3208	3.33962	23.6415	172.642	13.8302	1.66038	129.642	34.6792	4.71698	21.6415	69.9434	2.16981	13.0566	44.9623	14	407.755	17.4151	14.717	11.3208	9.45283	16.1887	15.4717	5.9434	8.07547	534.585	79.1887	99.4717	7.01887	768.792	532.962	43.0189	76.1321	295.264	18.0943	15.7736	4.22642
27.15	1082.22	15.1167	7.38333	5.65	115.933	5.13333	31.5833	66.85	5.81667	20.6	6.46667	2.78333	5.03333	47.8167	4.35	6.05	27.9	8.35	5.48333	108.933	68.4333	12.5167	11.3167	34.8333	3.45	10.6833	17.15	20.8333	42.0333	11.2	130.25	18.7167	20.3333	8.8	14.9333	75.0667	4.41667	41.4167	27.6	27.6833	1.71667	26.2833	32.1	34.15	157.5	77.0667	14.6833	10.9167	2.85
34.2672	1701.35	17.5172	16.1552	29.6552	162.198	5.41379	32.2241	60.1724	14.569	11.0431	9.84483	4.24138	7.53448	60.5603	1.78448	5.19828	45.9655	17.2672	2.37931	106.448	80.2241	9.57759	14.9655	30.5345	3.02586	26.8103	54.5	57.7931	50.3621	24.0172	376.172	24.7672	13.2069	14.4655	19.1552	102.836	6.09483	59.3276	32.9138	29.569	1.01724	35.2241	43	34.8707	146.121	113.034	14.3621	23.7845	4.00862
67.2933	850.493	5.96	255.44	181.573	374.987	50.5467	118.733	635.307	26.9467	20.48	16.6267	6.70667	9.89333	133.067	3.41333	7.69333	58.5067	19.2133	4.25333	325.813	281.387	5.26667	36.8667	280.84	3.36	46.5867	102.947	219.147	189.44	87.8133	537.907	56.8267	41.7067	61.4933	26.9333	79.3067	3.22667	405.48	80.8133	87.8533	3.4	36.44	165.427	70.64	302.107	115.88	23.7867	82.6133	5.82667
44.1125	1062.62	10.025	99.7625	75.1	128.863	9.05	44.3125	285.925	28.8125	24.95	11.9625	5.4625	21.575	103.125	2.7625	6.125	48.9375	17.925	4.5125	170.375	232.275	12.05	38.875	417.7	10.7125	62.9875	98.3875	377.425	536.087	140.5	770.587	295.05	154.963	87.8875	94.925	228.287	6.0625	575.225	242.137	86.725	4.6875	70.4375	341.125	168.438	663.35	283.087	23.7875	71.575	5.5875
27.5882	992.706	9.41176	88.8431	60.2353	93.902	19	75.8627	279.078	36.5686	28.4314	12.9216	9.4902	13.6275	212.549	4.52941	7.52941	62.9412	16.8824	8.29412	256.686	384.863	14	55.3922	86.3529	5.58824	80	179.157	278.255	527.353	71.3529	1547.8	134.902	163.039	47.7451	67.902	751.843	1.56863	139.294	81.2941	35.1569	3.82353	66.0588	129.255	167.706	812.314	302.686	39.4314	51.3529	5.21569
44.0111	854.239	7.41667	151.928	157.8	280.994	90.6833	108.2	534.061	30.9611	29.5167	16.5333	4.6	11.0611	184.006	3.78889	8.36667	74.8556	25.3333	3.28333	419.85	300.761	9.56111	28.9222	123.144	5.48333	59.7333	129.922	217.811	195.156	74.7333	909.85	75.6444	75.3278	43.0944	35.9111	372.794	3.95556	196.428	57.7556	74.0111	2.34444	49.9611	113.033	58.5611	550.389	801.567	63.4889	176.494	8.28889
82.0105	1410.93	12.6632	120.905	86.4526	151.074	24.1158	66.7368	431.558	38.9263	44.4842	16.5579	7.09474	25.8211	239.842	7.14737	17.4	88.6421	25.2316	4.73684	383.589	374	13.9474	54.2316	309.537	7.52632	83.4737	170.611	439.305	437.705	143.179	1258	198.484	179.968	81.2737	71.0421	914.768	3.78947	424.084	101.926	78.2211	3.49474	66.6316	252.074	156.6	709.684	340.916	52.7579	84.6526	6.06316
60.2727	1491.98	9.28283	44.2828	82.9495	182.616	38.4444	91.0808	273.172	34.9495	63.1717	17.4242	8.76768	13.7172	241.283	3.09091	6.9899	65.3131	22.2626	5.64646	243.687	244.98	10.4444	26.899	59.101	1.74747	23.9495	52.7677	83.2828	88.3434	39.5758	217.545	29.2525	11.596	31.8283	23.7172	54.2727	4.62626	97.7778	52.5556	56	0.959596	45.8788	58.5253	47.303	197.253	2273.95	78.7778	123.414	4.92929
94.7073	2667.62	9.78862	120.276	122.26	297.472	20.8049	101.033	467.699	53.2114	55.3902	27.7073	9.56098	19.9268	362.813	4.85366	11.5122	111.683	30.5285	4.70732	328.203	587.463	15.2602	57.3821	313.862	11.9919	132.764	259.293	527.309	532.919	201.772	1894.33	170.52	186.439	135.74	76.8293	947.268	6.47967	548.951	188.211	162.504	5.35772	103.935	391.057	130.707	1100.97	1119.76	70.7805	159.472	6.47967
28.1552	423.836	7.78448	19.0345	29.4138	64.6466	5.69828	46.3103	78.3276	13.9655	34.2931	15.4397	6.08621	6.81897	112.612	0.655172	3.25862	56.069	17.2845	2.22414	85.4224	87.8793	9.18103	27.7241	37.3621	1.56897	28.4914	51.8534	52.1724	57.6724	24.9224	392.603	14.3276	10.7414	18.2759	12.5172	114.638	2.26724	60.2586	46.6207	33.3103	1.75	33.3793	35.6552	40.4483	196.138	676.983	103.655	153.043	3.85345
37.0317	737.984	6.44444	115.27	70.1111	128.524	3.69841	42.5238	209.238	21.2698	15.6825	16.7143	5.77778	8.11111	103.063	2.47619	4.14286	70.4603	18.0952	2.74603	167.714	240.635	10.1111	38.9524	239.54	1.1746	47.8889	111.46	307.524	436.127	143.159	877.333	139.587	84.4127	76.9683	52.8413	333.016	5.28571	330.349	78.127	67.1111	1.06349	37.0159	165.683	105.619	539.492	250.603	16.6825	62.6667	6.42857
105.049	1740.29	12.4412	24.6667	37	205.314	3.20588	49.9902	112.794	22.8431	34.0392	15.7451	9.89216	8.09804	105.873	1.02941	4.08824	65.2647	17.6373	2.61765	148.902	129.206	8.64706	13.2941	40.3922	4.56863	16.4412	37.2255	47.6176	73.5392	36.1765	192.951	25.5882	11.8529	21.2647	21.6863	52.6765	2.58824	76.2255	41.402	39.3725	0.754902	50.0784	56.8627	33.0294	169.441	76.4118	23.4216	39.3137	4.66667
37.5333	1492.38	10.1273	72.4182	77.8182	134.521	14.3273	68.3091	169.558	28.697	31.6667	15.6364	4.28485	14.3576	164.558	3.98182	9.01818	82.0303	20.7152	4.83636	276.212	298.594	10.5636	51.3939	197.473	3.32727	79.8242	188.315	269.115	289.388	96.2424	1296.95	139.745	102.867	72.0182	66.6303	677.164	4.26061	403.479	169.545	73.7697	1.46667	58.8424	220.17	85.497	593.036	330.327	40.4303	62.5636	5.72727
38.3102	1120.28	8.83957	32.1497	55.8824	87.016	7.2246	51.6096	230.471	23.1444	26.5775	17.738	6.13369	8.17647	151.182	4.57219	5.72193	68.9786	19.5508	3.26738	202.626	231.77	10.3262	32.1497	58.9412	2.67914	71.3369	119.738	138.091	125.439	48.7861	960.866	47.8503	52.6791	38.0267	27.9144	273.984	3.94652	200.936	47.3743	43.1551	2.78075	44.492	73.6524	49.3369	349.369	198.283	46.9251	63.246	5.02674
27.2214	783.507	7.22857	38.6786	41.3643	73.8571	6.82857	37.8071	111.214	22.0714	20.8571	10.3357	7.02857	12.3071	87.1143	2.48571	4.74286	59.6786	14.8786	4.18571	140.121	178.364	11.0286	14.6214	111.536	5.33571	42.1571	96.4643	169.25	193.429	60.4143	796.436	70.3143	73.7286	29.6429	37.6429	458.65	3.52143	225.836	57.1571	54.8571	1.56429	46.35	141.814	59.6643	463.921	171.579	21.8	32.95	4.95
27.9565	2155.98	9.04348	149.944	123.839	146.379	12.5901	60.8571	203.621	39.9255	23.3416	13.5652	6.95652	13.9379	167	4.08696	10.323	65.9565	22.6335	3.61491	260.112	390.72	15.913	109.46	316.795	7.04969	128.068	252.149	444.248	387.907	120.13	1774.32	240.447	120.05	91.8199	85.3665	672.068	3.47826	582.857	436.901	83.4783	2.80745	54.677	337.87	231.112	762.224	348.602	39.677	98.1429	5.52174
60.3128	2402.4	13.7915	61.4882	80.9479	193.555	11.3886	69.8957	180.626	26.0474	23.5118	14.7156	7.69668	13.7204	152.384	4.07109	6.97156	71.2464	21.5213	2.86256	265.365	287.194	11.3744	38.763	82.1991	3.10427	83.6256	187.275	230.687	230.834	92.6919	1320.87	95.327	71.3839	45.4787	41.4882	391.507	4.36967	230.474	51.2796	57.128	2.06161	55.891	131.384	87.4218	557.938	225.55	30.0664	55.8104	4.70142
147.448	2229.81	9.91429	130.533	105.238	259.933	28.8286	120.524	325.971	53.2095	86.7238	21.8	13.2857	21.6762	421.533	5.68571	13.3333	131.952	30.419	6.98095	470.867	550.095	15.3333	60.3429	216.743	8.27619	116.99	257.781	479.467	414.371	173.705	1823.95	158.076	194.924	76.5714	78.5238	907.39	7.37143	352.648	118.21	126.019	5.78095	86.7143	216.086	139.933	1129.48	2818.06	73.8476	124.238	5.65714
55.2183	1216.32	9.09859	64.9366	63.7535	120.634	14.2042	58.5704	185.521	35.6408	30.9225	16.7042	6.19718	12.6127	154.275	4.74648	9.30282	69.838	21.5634	3.78873	162.204	320.331	12.3944	36.3451	156.296	4.07042	86.5282	187.106	344.493	336.866	105.796	1441.49	133.183	124.437	70.169	59.1408	946.268	3.9507	362.493	104.38	76.7465	3.48592	50.7254	177.57	73.9366	646.549	251.148	43.8099	62.3239	4.98592
38.2115	1244.82	6.85577	92.3365	85.4038	132.106	15.5577	66.1923	293.971	37.7308	35.3846	15.5385	4.49038	18.3365	180.558	2.80769	9.42308	80.375	20.5673	4.08654	233.221	375.442	10.6442	75.1731	212.51	7.75	104.683	266.163	420.49	601.74	157.519	1990.38	281.798	184.635	98.4808	85.8269	731.356	5.19231	409.615	72.7981	74.0962	2.53846	82.2212	297.721	120.212	873.077	344.471	40.3558	100.75	3.33654
121.992	2365.49	13.0254	45.1695	63.5254	141.195	5.23729	39.1949	103.508	23.822	24.4661	15.3136	4.25424	5.5339	105.797	1.97458	5.4322	75.0932	22.1356	2.44915	112.237	114.39	7.09322	28.9746	67.5847	1.05932	56.4915	96.0593	126.924	87.2373	64.322	775.864	34.9237	21	40.7542	18.3898	100.119	1.33898	73.1864	46.0678	49.339	0.754237	32.8814	47.822	45.4068	219.169	97.7797	28.2119	69.9407	5.9322
148.867	3300.16	14.708	132.168	137.115	319.195	18.8673	122.584	365.097	61.0088	60.646	30.2566	10.0973	21.354	438.699	7.85841	13.7345	119.991	40.9027	3.11504	469.504	527.106	12.2743	86.1504	224.434	10.4336	151	288.805	457.133	319.133	152.655	2123.53	169.451	146.08	90.5487	71.0442	675.566	4.95575	487.319	169.425	121.451	3.0177	78.2655	276.469	169.69	988.071	1247.15	78.1504	185.469	7.49558
46.3667	954.511	8.27778	38.2778	32.1333	77.4667	8.33333	40.9556	92.0333	20.9444	27.1889	13.8667	5.63333	10.0889	93.6556	2.77778	5.66667	47.0222	14.4889	2.68889	90.0556	151.967	6.62222	29.8556	59.8889	2.64444	32.9111	77.9	143.956	133.311	41	469.922	80.0667	30.9556	40.4111	21.7	270.822	4.1	200.211	68.2333	42.5111	2.87778	61.6333	130.333	46.7889	296.478	101.978	18.6222	35.0556	5.23333
35.4545	991.697	7.9798	52.8586	55.6465	89.2323	8.84848	47.7273	157.869	29.7677	24.2828	18.5354	6.82828	12.4545	103.081	4.54545	8.24242	48.4747	15.7778	1.43434	139.545	181.737	8.28283	22.8283	142.182	4.23232	77.6364	122.172	269.313	249.737	93.3535	1028.04	75.8586	81.1919	44.4343	50.2424	452.616	4.08081	137.727	70.8586	55.0303	5.54545	47.596	124.707	51.8889	519.747	200.283	29.2222	46.1818	6.40404
63.4483	2097.81	9.133	48.6552	60.1379	170.882	8.16256	78.4975	232.015	47.7685	73.798	23.8571	10.9901	10.798	307.365	3.68966	7.08867	88.399	27.1084	2.41872	342.266	288.655	11.0099	34.7044	80.5369	2.51232	45.3448	96.4877	123.892	145.419	58.3941	569.448	47.8177	33.0542	35.3547	37.1034	167.241	4.26108	213.931	63.7192	62.9557	2.28079	53.5813	100.985	84.3498	371.512	2047.28	62.7783	107.433	5.18719
46.5287	1205.48	10.5172	58.8851	65.4368	125.684	10.1322	64.7414	172.155	33.931	33.1149	16.1609	5.01724	12.5977	188.04	4.43678	5.99425	66.8448	17.5172	4.10345	248.385	295.328	11.7759	41.7701	116.833	2.68391	96.7816	180.351	277.759	348.299	110.713	1517.03	91.408	74.3218	42.9138	43.1839	497.77	4.75287	294.793	103.305	63.6667	2.82759	55.8276	129.431	91.0057	629.971	261.322	37.9138	62.2759	5.17241
79.5984	2475.17	14.4426	18.6967	38.7377	254	5.63115	34.6639	73.3197	15.8689	22.4754	16.082	5.13115	9.68852	82.7951	2.18852	6.16393	58.7951	17.4262	3.09016	165.443	102.91	7.84426	20.7951	28.2787	2.09016	32.2049	58.3525	76.2131	50.8689	45.8934	443.926	17.8279	7.46721	21.623	14.5164	41.2623	2.97541	64.877	33.3607	35.2705	2.79508	28.8361	59.5656	42.1967	177.484	80.5082	29.6721	43.8525	3.43443
34.8615	1711.13	11.8077	16.5308	15.2462	114.454	7.78462	39.9385	39.8385	9.38462	13.1538	8.74615	4.96154	6.44615	85.2692	2.59231	5.36154	33.5385	11.4615	2.84615	84.3846	89.9154	9.88462	13.7692	26.2846	2.09231	27.5308	36.8615	49.6308	43.3154	23.0769	419.192	28.6846	21.3462	13.6231	21.8308	144.777	2.64615	42.8923	28.7923	20.6462	1.54615	25.1308	26.6	31.4154	176.377	90.9692	11.1077	23.0923	5.92308
13.802	187.386	8.63366	40.5347	31.5743	75.8218	43.4257	47.7822	307.99	11.9901	16.7129	8.78218	3.80198	5.30693	36.3564	2.9703	6.35644	43.1584	6.89109	2	77.802	69.9802	5.66337	10.4653	19.7426	1.11881	8.65347	14.8614	17.3168	30.1188	10.9109	73.6733	15.4752	4.09901	9.89109	9.9703	18.0495	2.0297	37.4455	27.8317	17.5743	0.49505	26.1881	28.4554	23.9703	52.9505	42.2277	5.36634	15.1188	2.92079
30.3511	826.138	7.78723	49.383	46.5213	87.7872	9.81915	51.5957	74.5106	21.7234	20.9574	12.9574	5.79787	12.7766	95.8936	3.21277	7.3617	45.2234	17.234	3.15957	153.755	166.245	9.62766	24.5213	79.5106	2.37234	66.3511	120.574	259.234	180.947	86.117	998.681	99.4043	67.2234	50.9681	29.7872	361.968	4.91489	177.777	52.7021	47	0.914894	47.9787	100.553	68.0106	506.021	135.777	24.3723	46.5638	3.30851
34.8667	1234.3	8.95385	82.9897	76.9128	117.405	10.3231	57.0821	206.077	32.2974	28.841	19.0872	5.62051	10.6359	154.236	2.50769	7.00513	71.4154	17.1385	3.89231	240.856	270.513	12.5436	54.5641	193.241	5.99487	90.5231	227.718	308.277	280.056	110.61	1341.51	155.472	87.2513	75.9795	54.3949	556.487	4.68205	324.379	200.605	61.5077	1.82564	75.6359	198.215	115.615	698.903	287.523	33.2205	57.4103	5.42564
49.6261	1652.02	7.58108	113.477	108.18	142.586	9.58108	67.5315	289.45	42.964	42.1937	18.1712	7.08108	16.7793	234.649	4.98649	9.73874	93.1261	29.5135	5.12613	294.568	373.374	12.0901	64.5045	205.432	6.55856	128.234	323.041	452.333	305.563	184.167	1795.46	201.757	134.928	98.0225	64.2117	788.234	3.93694	585.081	144.671	83.5135	2.97748	72.5586	338.914	97.3153	848.36	365.739	53.5721	118.23	4.76126
54.3182	1594.14	7.95455	127.818	123.162	138.675	20.9026	65.2727	302.721	47.8636	36.3961	17.5519	7.51948	19.3961	163.084	4.61039	10.5909	64.1039	23.8571	4.82468	265.13	407.045	17.0714	76.8052	249.091	8.84416	117.558	274.305	473.221	513.136	192.143	2096.15	158.981	168.26	117.643	92.8636	935.149	6.22727	431.753	166.799	91.0584	6.75325	76.2208	188.026	180.435	839.084	428.922	49.1104	101.968	5.06494
91.5874	2946.04	15.6713	21.7692	37.8671	196.469	7.13287	41.8112	101.112	18.1399	27.7552	10.2238	5.14685	10.5385	157.329	2.75524	6.16783	59.1259	18.951	2.2028	140.126	171.748	6.22378	25.4196	48.2308	1.8951	39.0909	79.1748	81.3776	96.4895	49.3776	653.084	36.6014	20.6154	22.9441	19.4965	127.678	4.61538	100.217	54	44.7413	1.98601	45.007	48.1399	40.5105	226.315	115.559	27.021	38.8671	4
76.8571	1694.17	10.9068	115.534	133.453	190.255	22.4596	79.2422	252.286	59.7888	49.1491	21.6646	7.02484	17.3851	236.453	3.95031	13.6646	89.1429	29.3851	4.90062	264.304	484.13	11.8696	59.8261	344.317	5.45342	150.758	319.919	542.236	515.273	185.447	2361.99	200.292	180.236	129.547	121.901	889.416	5.85714	602.901	258.335	105.075	3.2795	65.4348	312.348	201.211	1004.95	367.217	68.9876	143.789	5.21118
83.391	1028.95	8.18045	126.286	121.391	245.263	42.7744	103.744	657.684	23.9774	42.0827	23.4662	5.09023	9.38346	152.398	3.93985	6.25564	80.0526	18.9925	2.72932	328.759	99.6842	8.45865	20.2857	50.7594	1.7218	23.7669	42.8421	69	86.6842	40.6466	169.03	22.3684	10.8647	30.6692	20.4211	38.391	3.33835	70.6541	50.1429	68.3308	0.714286	38.6917	67.594	34.2331	150.759	88.6241	53.0526	64.8571	3.96992
108.416	2504.5	15.8865	76.6541	65.9351	176.043	15.5405	45.0919	192.67	33.6541	27.7027	14.7784	5.9027	14.7297	107.259	2.97838	8.58919	52.7189	18.9676	5.44324	279.492	363.93	14.3405	29.4054	97.8649	3.23243	63.5027	151.654	302.654	189.427	107.724	1130.61	128.076	104.622	58.2378	51.2216	514.627	4.36216	224.795	72.4649	55.6324	1.9027	38.0486	132.438	76.7135	509.13	716	34.6703	138.086	4.55135
46.5106	704.83	8.95745	78.9574	66.4255	184.447	15.7234	114.617	642.851	25.2766	48.8511	13.4468	2.74468	9.10638	153.234	1.55319	7.48936	75.8723	16.1489	3.76596	338.021	137.894	8.10638	14.2553	79.5106	1.31915	20.0638	32.7447	82.0638	67.617	22.3404	104.489	23.5106	11.6596	36.5319	18.6596	24.8511	0.595745	138.894	73	37.4043	0.361702	38.8085	67.2128	47.6596	150.447	120.277	30.6383	39.383	5.59574
43.8972	1003.98	4.69159	75.3832	71.9813	134.15	7.86916	58.4579	229.682	30.3645	44.3925	19.8598	6.63551	19.1402	183.953	2.36449	9.47664	64.8411	16.0841	3	189.131	240.972	11.3178	52.5701	219.907	6.23364	76.5981	142.72	292.393	251.421	106.065	1102.5	110.879	80.5888	67.7944	40.5701	417.692	3.40187	379.551	110.85	78.8879	2.73832	49.5234	220.944	78.4673	555.093	205.533	35.3551	63.514	4.15888
63.901	1625.56	8.50495	115.178	125.01	134.792	9.53465	53.5941	247.663	41.3663	36.1485	23.7129	6.49505	16.5347	199.584	3.36634	8.0396	69.8614	18.2475	2.12871	207.822	308.178	13.2574	83.5248	196.129	4.66337	100.554	185.307	388.297	572.644	204	1711.6	148.525	105.347	115.673	53.5149	386.089	4.91089	372.228	101.337	76.0297	2.65347	69.2574	228.564	160.653	717.139	297.04	34.3168	101.96	4.64356
35.906	1015.48	6.53691	45.3087	46.1275	73.4161	9.68456	53.7718	131.779	19.6846	27.302	14.5369	5.5906	10.9933	132.403	1.92617	6.21477	53.6644	20.3356	3.37584	158.597	215.081	11.302	38.9866	106.584	4.48993	62.8121	149.329	246.799	139.812	76.5436	1091.91	97.5302	59.3557	47.6107	43.6443	378.698	5.69799	180.463	135.06	38.1409	2.61745	54.9195	132.799	56.2819	420.403	146.027	37.8725	42.8389	3.98658
52.75	1051.21	7.94118	28.8676	31.8235	107.088	2.92647	34.7206	60.1618	20.6029	23	14.2794	5.32353	11	124.897	4.08824	6.73529	57.3971	12.8529	2.26471	111.029	118.426	6.41176	21.7794	58.9265	1.70588	32.7647	70.25	90.4853	69.6471	38.9265	321.074	42.6471	19.5	20.0441	15.4853	57.1471	7.14706	156.794	32.0735	55.2206	1.47059	63.25	96.3088	43.0294	146.485	98.7059	30.0882	32.2647	3.35294
16.3827	576.444	4.90123	21.1358	25.2716	46.6049	10.4568	41.9383	50.8395	21.9136	15.679	10.8272	8.69136	9.77778	34.679	3.35802	9.41975	32.1358	7.76543	0.753086	70.0617	121.679	13.8642	20.7037	45.8148	3.91358	34.5926	93.5062	135.259	63.7407	37.7654	824.123	72.1975	63.358	17.4321	35.8025	629.901	2.7037	70.642	36.8642	21.5802	2.06173	23.6296	51.2716	32.9383	238.827	79.5185	16.5802	21.9012	3.8642
27.0575	1581.26	10.2069	92.9425	93.1149	146.184	17.2989	59.7471	243.77	42.1724	29.1494	18.8966	5.3908	19.1609	177.218	2.81609	11.2874	98.8966	26.0345	5.65517	248.299	360.517	14.9195	123.414	283.471	7.22989	102.253	194.103	418.207	522.425	122.713	1563.21	252.207	131.644	54.2644	70.1954	618.345	3.09195	323.115	130.103	80.5977	3.12644	70.0115	329.816	125.529	748.287	374.126	44.3908	58.9885	3.68966
50.7679	877.071	6.875	9.75	11.9464	143.018	6.41071	32.9821	49.8393	11.5	25.6071	9.57143	2.35714	7.17857	50.7143	1.58929	6.25	32.6071	8.96429	2.92857	82.3036	78.8214	7.375	17.0179	32.2321	0	14.1071	29.5179	36.6786	34.4286	13.25	153.464	20.8036	12.2857	12.6964	13.5179	33.0893	2.64286	42.4107	31.1071	25.4643	0.464286	29.2857	33.6786	34.2321	95.4464	103.196	8.91071	33.2143	3.44643
108.742	2313.51	16.8065	81.2074	66.7373	201.682	14.2028	58.1751	140.53	34.7281	37.8618	18.7604	6.06452	13.4194	178.843	4.82028	6.94009	76.4608	27.6313	3.92166	221.332	287.212	11.8986	48.2903	92.0046	3.78341	81.7558	151.977	247.728	162.806	108.65	1220.75	106.221	83.8894	60.9816	52.894	484.788	4.24885	250.488	79.4654	53.424	2.82028	59.6037	161.742	81.6912	551.576	180.521	48.9954	78.7327	4.79724
20.7714	397.152	6.05714	24.4762	23.781	44.3714	10.9143	32.3333	87.4952	11.3619	21.8	9.01905	5.15238	8.46667	30.1333	1.07619	7.08571	38.6571	11.4762	4.08571	57.5429	69.219	7.14286	14.4762	73.0476	2.87619	27.3524	68.5238	103.657	92.4476	27.3905	482.21	54.8762	29.1333	23.2476	24.1619	210.857	1.98095	149.114	65.9429	24.5714	2.00952	32	63.7429	39.0762	210.79	82.7619	9.28571	22.219	3.40952
167.581	4045.91	20.8095	47.0095	82.6476	246.095	11.1524	67.6	173.286	38.6762	51.4095	24.5905	8.95238	13.181	326.829	7.22857	5.7619	88.2095	30.6	5.19048	207.438	260.286	6.91429	29.8952	61.5143	1.41905	67.6095	116.267	115.99	89.8762	62.7333	772.571	42.6476	39.581	39.4952	28.0476	196.981	3.6	140.333	57.2571	57.9524	3.2	55.1333	96.6952	42.7048	341.933	984.514	67.419	115.448	4.18095
41.6875	1074.9	10.6125	79.3875	75.6	113.375	14.525	54.2375	124.812	32.3375	25.975	17.5375	7.8875	13.8625	143.5	5.4875	8.75	24.3125	13.675	2.65	140.95	243.725	8.9375	53.425	135.125	3.75	72.7875	202.188	291.988	285.55	122.3	1562.03	142.238	156.375	91.2	69.225	806.075	4.7	269.5	99.475	60.0125	4.3125	47	134.738	182.938	580.788	267.675	25.9875	58.5	4.075
28.3953	408.802	3.03488	14.1628	18.6047	106.953	3.45349	38.907	49.6047	9.77907	14.814	10.3023	2.12791	5.16279	49.814	1.52326	7.94186	31.3721	11.9302	3.10465	75.6279	75.6279	2.98837	9.46512	24.9651	1.51163	14.4186	27.9884	45.8837	51.4651	18.2326	138.953	19.2907	5.77907	12.7209	7.06977	48.4186	2.53488	36.7209	37.1512	26.7093	2.95349	36.9884	44.4186	40.1395	123.663	1180.57	38.4884	141.012	3.15116
55.779	1562.5	9.20994	73.547	78.0166	149.696	6.88398	60.4309	210.801	32.1271	44.105	17.8066	5.90608	11.2099	169.63	1.81215	6.78453	79.2928	22.2155	3.23204	407.646	275.166	11	39.7182	129.724	6.52486	78.1492	163.669	281.459	259.674	119.63	1048.96	151.381	64.1326	73	47.6961	459.155	4.1547	334.884	105.232	80.0663	1.1547	61.3039	194.834	83.547	599.939	277.464	44	93.8011	5.40331
30.0556	1221.5	9.38384	130.242	88.0505	155.268	22.1869	68.3384	331.374	31.3737	26.7374	17.303	6.08586	19.2576	183.641	6.47475	10.702	68.4697	13.2525	5.26768	285.439	454.177	15.4697	87.4848	242.121	4.26768	110.672	257.313	407.545	667.793	186.131	2125.04	263.02	197.657	90.5455	83.899	973.667	5.07576	538.768	79.9444	82.3889	4.05556	68.0859	292.763	254.298	997.646	504.874	25.904	96.2475	4.58081
18.7263	927.105	5.81053	44.7368	45.2947	65.3579	4.46316	52.5474	91.7053	21.1579	13.9263	9.56842	5.12632	9.64211	92.1579	2.74737	8.2	42.7579	10.0947	3.78947	149.789	187.968	11.5895	40.6947	128.611	6.30526	52.4211	91.6737	166.558	272.505	55.6211	679.853	118.495	55.2526	35.9263	36.1895	316.116	2.76842	260	172.2	46.7895	2.48421	38.8421	117.684	91.0526	364.926	132.558	28.4	34.8842	3.13684
76.0055	743.148	10.1538	68.2857	97.9066	213.192	84.2637	196.198	667.495	14.7308	29.522	12.8022	5.51648	8.0989	75.3791	2.84615	7.18132	76.6923	38.8242	20.7473	1152.51	2503.8	8.91209	15.967	46.6484	2.13187	18.5	34.4231	64.022	70.7088	36.2857	233.418	26.4121	9.2033	21.7143	17.4011	50.4341	3.8022	73.0879	40.511	48.2857	1.8022	41.8791	49.5879	38.6923	200.681	1179.6	30.6923	158.637	3.63187
35.1615	1257.25	11.9923	92.6308	109.885	152.892	12.0154	53.5538	145.331	28.6615	20.5846	14.5154	7.67692	14.2077	142.208	2.72308	9.23077	63.1385	21.2	4.33077	209.877	338.908	10.6846	50.0923	162.354	5.22308	111.208	220.808	374.2	366.554	124.331	1839.48	150.354	113.785	54.4769	61.1692	761.031	3.39231	284.915	71.0846	69.4462	3.82308	42.5231	147.062	86.7923	779.508	319.1	27.6846	78.7615	4.92308
51.6818	842.545	5.43636	81.8818	69.8364	168.027	22.0818	80.1818	338.145	16.7273	20.1364	17.9	6.64545	7.75455	114.491	1.98182	5.46364	73.0182	14.4545	3.36364	194.345	147.036	7.82727	19.4364	57.1182	2.02727	20.2818	40.0364	65.1455	45.0364	29.3364	126.255	20.9273	6.61818	22.4455	14.4182	22.6091	3.80909	53.8	36.6364	47.8909	1.6	43.3545	52.7636	36.9	101.982	95.1091	26.2909	43.5636	4.76364
41.1489	1104.3	10.6702	26.2447	33.0106	68.1596	5.05319	33.7979	69.2872	22.8191	40.9043	18.3617	9.95745	8.12766	164.064	3.34043	5.89362	55.4681	12.5532	1.88298	113.138	145.649	10.383	19.6383	39.7021	1.21277	24.0638	40.6702	42.0957	54.6064	32.4362	244.032	15.266	6.47872	19.8404	15.3936	61.2234	2.6383	64.5957	33.0213	39.5851	1.30851	33.9894	46.7234	32.5745	181.681	1234	27.5851	40.7021	4.24468
51.9362	1100.52	8.93617	16.6915	15.4894	95.7979	4.42553	34.4255	63.8511	11.2234	15.5638	9.54255	3.2766	8.54255	76	2.69149	4.28723	42.0106	9.94681	1.2234	89.2021	82.3936	7.41489	18.9043	24.0213	1.39362	13.1702	34.1915	30.0426	42.6702	22.3085	216.957	22.8085	7.1383	18.8191	16	61.5851	2.11702	89.7021	41.7872	30.5638	0.43617	23.5638	45.5213	32.4894	190.809	42.7872	10.2021	20.5319	2.53191
49.28	1616.21	6.88	82.9086	107.166	158.891	9.01714	73.9657	249.88	36.8686	30.8343	16.5886	4.72571	13.1029	235.806	3.08571	7.33143	81.5314	25.7886	2.06857	294.577	385.109	10.1143	57.1371	289.48	4.04571	132.823	249.211	400.497	321.394	133.143	1776.49	106.263	78.8971	83.2743	50.7029	415.663	3.56	672.457	130.926	95.9257	1.44	93.4629	281.154	118.08	823.417	362.474	49.3771	94.8971	5.16
66.075	1401.67	5.35625	82.8375	80.4875	140.919	11.4625	62.275	184.881	36.5125	36.5875	21.55	4.70625	11.5687	177.144	3.70625	7.575	69.7375	25.4	4.69375	213.569	267.212	8.89375	46.85	222.606	2.1125	86.5938	176.181	298.038	254.213	118.075	1325.52	79.6937	76.725	80.2313	33.3	437.206	4.4	280.188	102.45	64.0625	1.24375	76.325	168.95	129.081	492.062	216.831	38.675	69.025	4.53125
44.6409	1309.67	8.76243	68.5525	50.6077	271.497	9.61878	68.2265	258.122	22.6354	29.116	11.5249	5.60773	143.365	382.801	155.331	65.6961	83.2155	14.9613	5.55801	458.133	342.834	14.0829	37.895	202.099	3.53039	47.6133	79.6796	174.326	410.68	59.9392	659.337	142.243	65.337	42.6022	39.8177	267.851	3.53039	337.856	77.1215	78.558	1.94475	49.0663	242.575	81.4088	531.448	482.956	25.8564	84.9171	5.49724
39.2857	1061.4	9.30952	62.5357	60.1607	142.333	8.58929	55.5952	131.304	25.6964	25.2024	10.3929	3.98214	10.625	156.655	1.81548	5.05357	60.4048	15.9048	3.375	224.167	271.738	7.92262	23.5655	130.286	2.47619	65.7976	169.185	300.863	239.571	104.06	1210.04	104.381	64.875	49.0417	25.8631	412.167	4.5119	220.679	60.5417	62.0119	2.25595	60.5357	116.143	95.3155	737.768	339.071	29.2798	55.3631	5.55952
63.6967	878.111	7.62295	152.029	148.27	336.611	98.2992	133.168	696.529	23.4754	17.6434	16.1967	5.4959	11.5041	145.77	2.75	5.96721	170.34	16.877	2.72951	535.791	351.598	7.02869	16.4508	43.5697	2.04918	24.2049	41.7705	69.3115	76.1721	39.0451	283.852	29.9057	12.3852	23.0574	19.2049	62.4795	4.57377	70.3156	47.4672	61.0164	1.07787	43.8484	60.8893	49.8975	183.455	145.803	49.5984	72.832	5.90574
68.2511	2134.98	13.5498	162.905	142.065	226.558	28.8874	85.3203	401.784	65.5584	35.342	21.1602	9.52381	25.4242	288.061	5.57576	13.6537	97.4502	32.1861	6.96104	359.61	520.71	16.2208	98.9913	329.571	15.4156	166.342	356.026	621.823	571.766	217.489	2396.46	226.169	218.364	128.19	97.4848	1165.18	5.63636	602.264	173.052	153.195	5.58442	95.4372	330.069	142.45	1180.88	516.935	70.2078	145.498	6.28571
163.087	3843.44	14.3254	48.3333	88.381	151.27	10.7778	61.3651	197.929	33.9127	48.7619	20.9921	8.27778	14.3254	335.389	3.57937	9.19048	108.254	33.4603	3.75397	293.611	249.492	8.24603	36.627	69.6508	2.69048	59.8413	124.048	123.476	133.73	47.5079	714.897	40.7381	42.2143	34.5873	28.7698	198.302	4.31746	133.802	43.1429	57.373	1.33333	48.1032	82.4683	53.3333	345.222	775.214	70.3571	126.294	7.52381
64.3323	1294.15	7.85304	54.0383	61.2332	138.419	12.1278	61.8083	224.495	16.0639	31.5144	17.8882	6.0639	11.3962	144.188	3.00319	6.81789	397.933	24.869	2.92013	857.559	439.546	6.4984	17.7732	45.9649	1.6901	27.4473	49.1086	75.1629	94.853	35.131	266.396	29.9457	11.9073	24.4824	16.6805	53.4153	4.2524	63.8147	39.4058	44.754	1.49201	43.9042	50.9521	47.2268	167.617	88.0096	34.3674	54.9073	3.63259
97.9384	2534.34	11.5479	32.1096	30.6301	135.671	7.37671	33.5137	122.308	18.4178	26.0411	10.0753	3.9863	8.39041	77.6644	2.65068	5.4863	60.2603	15.3425	2.91096	197.747	100.76	8.04795	20.9452	44.2671	2.09589	32.589	65.5753	83.3904	59.9589	35.0068	469.295	23.2877	15.0548	20.7055	15.9452	95.9589	3.43151	60.4041	37.7808	38.5479	1.23973	35.8219	38.8767	33.637	181.308	83.7397	20.226	46.4658	3.41096
62.0769	1418.99	10.3077	51.5934	41.0549	103.747	8.98901	43.8571	108.456	17.4066	20.2967	14.1703	4.90659	13.7912	82.2857	2.81319	8.6978	45.2363	12.0495	6.10989	233.643	363.286	9.76374	26.3791	68.4176	2.9011	43.8187	106.868	163.005	170.555	75.8297	815.643	62.9066	37.8407	40.2088	27.4011	304.115	2.75824	110.478	57.489	38.533	2.14286	39.5165	87.8736	49.6813	355.462	310.852	19.9615	57.3846	4.75275
48.9796	2012.92	11.7143	17.398	22.898	93.2449	5.92857	16.602	40.1531	12.5204	17.5306	8.44898	6.47959	9	35.398	3.84694	3.66327	37.8673	13.9592	1.96939	80.1122	55.3367	4.91837	13.7551	25.2959	1.05102	17.6735	30.0816	47.0306	46.1429	23.1837	319.673	15.4898	12.4694	16.3469	12.4694	49.8469	4.29592	45.3571	25.3878	19.949	1.92857	20.3571	40.6122	21.0204	100.837	55.6939	15.0204	26.5306	3.27551
52.625	1514.89	9.30625	29.35	38.875	89.3375	7.825	51.2188	132.956	22.925	75.55	17.15	14.0625	8.18125	188.131	4.3125	5.76875	89.6125	15.0312	3.08125	247.15	126.7	8.96875	23	43.725	2.025	25.6562	54.7313	54.1437	73.8125	30.5312	302.863	23.8188	15.425	19.85	17.0813	66.775	2.95625	90.7938	47.1875	40.7313	1.78125	38.9	46.3875	44.8312	150.894	2618.43	43.5063	83.975	5.05
21.0355	832.582	9.1844	56.8369	54.5674	152.099	7.10638	41.3404	165.057	19.8723	21.0284	10.4965	6.68085	11.2695	68.9078	3.06383	6.32624	42.6667	13.8723	3.03546	119.39	193.184	13.227	40.1489	147.901	4.2695	41.7943	106.695	175.844	309.241	61.227	651.596	108.546	44.1348	34.617	35.1702	215.319	4.2766	329.078	74.305	48.8794	1.35461	38.1206	158.305	72.2128	356.397	2795.4	139.546	704.738	7.75177
65.5474	1952.28	11.5603	70.056	75.9655	151.754	11.2629	63.9052	234.629	34.4267	26.5302	15.7457	8.17672	17.2284	188.103	4.37931	8.93534	69.8621	22.6983	3.75862	214.091	304.03	11.0517	37.3319	151.03	6.48707	70.5043	174.474	319.353	276.707	119.431	1185.22	152.677	102.177	60.0819	54.5216	541.754	5.36638	255.97	95.4655	68.0043	2.15948	60.8103	179.5	100.996	729.267	300.142	40.4052	81.125	5.3319
57.4348	1276.79	9.88509	87.7019	72.1335	89.1366	16.1615	51.3168	178.255	34.4907	28.4876	14.1335	7.26708	16.1925	133.553	4.43478	9.41925	62.7391	21.1801	5.45031	158.752	213.189	13.5217	36.1056	196.401	4.97826	61.3354	156.509	337.016	224.727	118.522	1117.66	167.814	128.326	82.9379	61.118	642.481	5.12733	301.77	115.149	58.8199	4.03727	45.9658	153.814	70.7205	515.102	226.888	30.8168	62.2143	5.24534
114.272	3084.43	16.6117	38.3204	45.8447	203.65	5.50485	69.8641	134.748	31.932	44.2136	21.9806	9.95146	12.534	224.388	2.54369	6.00971	89.8544	23.6796	3.34951	223.796	205.932	7.62136	22.0291	60.301	1.28155	52.6311	95.9515	108.175	114.33	78.6408	668.602	40.0583	36.5534	27.5243	18.6214	174.476	3.68932	128.233	60.7767	42.6311	2.67961	53.8932	80.5631	45.699	280.175	151.505	43.3204	61.3689	4.86408
68.5238	1831.28	12.819	17.1333	19.8476	162.752	3.0381	34.9524	81.7143	14.819	25.3238	9.55238	4.00952	6.81905	86.419	3.00952	5.18095	43.381	12.381	3.29524	97.0667	69.1905	8.17143	15.4571	26.7048	2.34286	27.9143	38.0667	40.6857	49.3333	27.5619	339.848	19.019	12.3048	13.0571	11.7714	57.8952	3.97143	47.3048	32.9905	36.6762	2.30476	31.381	53.5905	35.7333	143.724	58.5143	16.8571	40.581	4.65714
31.1484	808.385	6.96154	41.7637	43.7363	76.6868	9.2967	50.3132	107.066	15.0495	26.456	16.4066	6.18681	12.0989	140.951	3.01099	9.70879	53.8956	15.5879	4.65385	128.209	212.132	10.8352	36.1099	81.6593	4.4011	46.6538	106.418	181.901	121.901	66.2308	729.418	121.945	72.3187	36.1703	53.3956	527.099	3.95055	236.324	122.462	44.022	2.98901	65.1648	96.2198	68.2253	406.923	179.489	17.4176	36.4231	4.8022
19.0189	703.306	6.84151	32.5472	34.7321	115.215	7.86038	74.4151	228.709	13.9283	18.9698	9.17358	6	8.15472	93.5623	2.11321	5.14717	465.072	15.4792	3.36604	1142	617.913	8.30566	14.3509	39.8151	1.4	18.3962	38.3849	41.1736	95.1811	21.9094	265.751	31.7245	10.0717	13.2453	17.4226	77.4453	2.53208	89.8113	40.3585	39.9472	1.06038	41.8604	51.1698	32.5774	195.906	2118.25	73.9698	212.475	3.72453
30.5244	1591.08	11.7556	29.8933	33.9733	86.2178	7.78667	39.1867	78.2133	17.1956	11.7778	8.10667	5.53333	11.92	83.2267	2.54667	9.05333	54.8578	12.3111	4.00889	130.084	165.409	7.98222	14.7333	67.1333	4.33778	40.0133	96.32	136.556	103.996	43	746.964	68.7067	81.2489	23.5956	39.7467	470.476	2.89333	108.347	54.4622	34.5778	2.55111	39.1333	70.3111	42.5511	389.48	124.884	17.4089	26.9111	5.08889
34.3038	1002.59	10.3671	68.5949	65.5823	111.886	8.86076	45.2532	145.481	21.6582	27.1139	11.6203	7.03797	10.1772	150.544	3.51899	7.43038	53.1772	15.6329	4.02532	237.873	287.215	16.0759	42.3797	101.772	3.40506	69.6709	156.203	223.671	323.62	100.759	1298.16	133.848	105.646	53.7468	57.1899	501.873	3.4557	195.987	55.2785	67.4557	0.949367	44.3291	137.899	121.557	573.456	248.937	27.0633	44.2152	4.41772
31.5165	795.099	6.02198	48.7912	38.8462	85.8901	5.75824	43.8901	152.231	20.7912	22.1429	15.1538	5.46154	10.2747	91.7692	2.40659	6.67033	46.1758	18.2637	2.96703	123.264	172	8.76923	24.3516	171.055	3.28571	47.9231	76.1978	179.154	179.89	58.1209	633.802	66.2637	47.2637	46.0549	29.1319	326.615	3.08791	326.132	119.132	52.6813	3.59341	41.6593	153.604	68.6374	345.22	128.253	13.5934	36.0989	4.0989
53.0225	1731.98	9.48315	152.607	122.899	140.618	9.42697	63.8989	157.09	33.0674	43.0787	20.0899	3.59551	12.6404	188.91	2.51685	5.50562	69.3034	20.5393	5.7191	231.82	337.955	12	80.0674	326.416	3.74157	105.079	174.258	390.079	433.91	157.989	1525.92	128.764	101.539	86.2247	54.3146	491.18	6.31461	337.494	86.0674	69.809	4.33708	79.0562	264.697	104.045	744.607	278.618	60.5843	108.966	6.58427
174.016	3072.46	15.5512	100.236	107.819	222.528	17.1181	88.5827	441.362	62.2913	56.2677	23.811	7.51181	25.5197	338.929	5.62992	12.7165	100.835	31.6535	5.96063	412.291	404.827	16.5984	71.2598	219.606	6.3937	106.165	202.961	311.126	459.016	122.535	1468.02	147.63	137.102	69.7559	75.4961	652.756	7.3937	338.047	79.9528	106.606	5.7874	84.3622	236.504	73.7165	858.291	1013.41	70.6535	141.079	5.24409
35.1467	1206.82	9.41333	72.2933	83.16	125.187	11.1111	55.7244	240.351	28.1511	18.28	11.8756	5.90667	16.1156	141.538	3.10222	8.68889	61.4444	13.9022	2.91556	230.529	310.991	13.1333	39.08	233.791	6.31556	103.853	207.191	351.302	360.169	129.938	1413.7	132.924	118.836	69.6533	68.6578	518.053	3.96889	497.098	197.498	77.2889	4.15556	57.8311	333.498	90.1289	753.933	427.249	29.3822	110.773	5.42667
64.2647	1010.29	7.86275	66	62.2451	107.461	10.9902	48.6275	190.402	30.5196	31.9314	16.4804	6.26471	8.84314	123.882	2.65686	7.89216	61.3824	20.0098	2.69608	170.373	218.235	9.90196	20.2843	155.422	3.89216	55.7941	160.49	417.608	254.01	110.529	816.137	153.039	100.324	66.598	40.3431	288.843	3.09804	250.922	73.2353	53.8039	1.87255	59.9608	207.833	79.951	719.137	201	31.3725	70.402	3.35294
32.0662	1135.67	7.88079	80.0397	73.2649	183.536	8.29801	55.8079	194.675	26.9272	23	12.6755	5.7351	11.6887	132.795	4.17881	5.8543	71.2649	17.0861	3.64238	226.788	349.079	10.3775	37.1457	191	3.48344	64.8146	208.623	324.106	301.364	115.815	1336.72	135.828	106.205	68.4371	51.4834	674.854	5.36424	306.232	84.8477	74.6225	2.96689	49.5828	202.225	128.086	851.636	304.775	24.2318	69.0861	4.31788
41.0838	903.671	9.55689	105.281	89.0898	180.922	36.4491	83.1796	409.228	22.2335	21.4311	17.6707	5.78443	11.3892	376.647	2.88623	5.8503	53.6228	15.5509	3.62874	350.054	240.198	9.02994	31.8323	141.491	2.67066	38.1138	127.934	196.455	194.03	66.1796	820.533	104.653	55.7246	37.4251	37.7485	355.365	3.97006	211.168	99.7485	71.0359	1.62874	43.6647	136.359	62.5689	436.946	211.545	20.5629	48.9521	4.64072
38.6723	491	7.85714	98.4538	67.7899	135.697	58.4958	71.7815	384.899	12.3613	21.7311	12.3361	3.52101	10.4706	90.6639	7.67227	7.54622	58.4286	12.4958	5.44538	204.58	134.563	5.69748	16.0336	42	2.30252	14.6891	36.9244	42.5798	44.2605	18.0672	169.168	23.3193	6.94958	16.1681	15.2857	34.5546	2.65546	57.9244	34.8151	50.4034	1.21008	39.7731	44.7983	30.8655	91.2185	68.8403	19.1345	24.8655	3.22689
26.2737	367.474	5.50526	19.4105	27.3789	156.032	5.95789	29.8632	60.1684	15.8842	23.5895	12.8211	6.66316	7.28421	45.6737	3.62105	2.96842	55.6842	17.0737	2.89474	77.2842	81.3158	10.6421	9.2	46.7053	2.43158	14.2632	43.5474	42.2526	56.7053	17.3789	192.358	20.3895	7.91579	16.6632	13.6632	87.9895	3.68421	121.589	44.9158	35.4105	0.8	29.0737	48.2316	42.1579	118.789	2236.98	151.463	628.484	6.51579
37.9695	1267.04	8.65244	89.9512	72.0732	111.03	11.378	49.8963	131.561	25.0732	27.3902	11.6646	6.67683	10.2866	194.402	4.02439	7.03049	65.1341	15.9634	4.86585	181.451	270.634	10.4573	73.5244	119.628	5.62805	57.4329	208.372	331.317	178.116	123.537	1306.52	168.146	109.683	63.5427	74.5793	611.14	3.73171	302.677	139.933	51.6463	2.27439	52.3841	188.957	49.8598	596.409	246.122	33.5183	61.6768	4.45122
34.188	967.135	9.30827	76.3233	80.2105	168.203	14.4812	91.8947	215.594	34.4962	20.1955	13.015	9.83459	16.3158	238.632	3.78947	10.1429	83.218	14.8421	3.6015	299.504	373.383	11.9098	27.7444	208.271	11.9925	88.2632	183.684	341.316	391.459	126.759	1587.26	195.692	134.684	75.3759	58.3083	826.481	4.18797	374.992	73.609	62.6541	1.85714	66.5714	258.241	136.556	974.308	382.105	27.5789	54.7669	6.42857
32.358	594.623	7.08025	27.8148	36.7346	113.191	8.7284	51.179	131.747	18.9074	27.7037	17.9136	4.16049	96.0123	279.593	117.753	58.5185	68.2099	14.0617	4.38272	230.37	161.599	8.60494	19.1296	147.741	4.41975	27.7716	61.3272	92.2037	151.414	36.5185	303.179	80.7407	47.2037	30.1914	35.5	156.099	4.45062	219.951	63.9012	56.5247	2.83333	55.0247	165.395	58.0062	297.691	153.228	22.2901	37.6296	5.47531
66.7675	1800.35	11.3616	46.7601	54.3506	139.502	9	57.7343	139.79	24.4465	28.5166	15.6679	5.77122	13.4834	172.015	6.72694	7.82288	69.3838	24.2768	4.369	182.723	251.018	8.8155	39.3764	106.454	3.05904	75.1624	139.627	183.048	149.491	87.631	1104.52	79.7417	70.8967	49.1439	39.7528	348.443	4.77122	260.974	74.0701	44.9668	4.10332	62.428	136	65.3579	408.114	191.661	35.8155	86.1181	5.19926
30.5109	592.036	6.90511	20.6204	25.7372	97.3139	6.45255	49.5547	92.1679	16.0657	22.9051	14.8832	6.73723	11.4526	104.635	1.86861	6.86861	72.927	21.7737	3.43066	115.321	87.3796	7.21898	14.8394	34.5182	0.854015	24.3942	39.8686	47.8759	75.2701	23.6131	226.854	29.292	13.7883	14.6715	16.1095	150.095	2.71533	138.606	38.1314	33.7664	1.0219	32.7518	40.3431	32.1533	164.839	1744.66	200.92	634.934	4.61314
287.304	5848.21	20.1471	115.069	133.922	254.941	14.2451	87.2451	318.01	63.8137	60.1863	25.0882	4.41176	18.2745	317.804	6.89216	10.1275	117.059	47.1569	4.55882	381.912	313.775	9.95098	87.9804	111.304	5.63725	98.7843	172.147	315.549	374.843	164.98	959.775	227.931	106.647	99.098	55.0392	298.196	7.08824	385	80.451	88.951	3.79412	70.0588	323.912	59.4608	623.49	495.725	86.1569	208.186	14.1275
38.3219	1808.98	10.8562	14.5068	23.6849	130.849	6.34932	32.6781	73.1096	13.1507	20.9589	12.7945	5.44521	8.93836	69.9726	2.60274	3.17123	41.3562	15.6233	2.82877	134.658	85.7671	7.71918	14.7534	26.9384	2.43836	28.9658	47.4315	43.1164	50.0548	29.6986	399.274	23.6644	22.8219	11.226	13.1986	113.685	3.82192	50.589	35.5822	29.0137	0.849315	27.411	41.3836	35.1918	169.774	91.1575	14.2123	25.2808	4.88356
35.687	1151.44	8.47826	34.4174	30.2783	79.0261	7.4087	62.9913	182.157	20.3913	21.1565	11.3739	4.53913	7.87826	105.461	2.52174	7.51304	68.4	14.713	4.58261	189.974	172.417	9.26087	18.1217	56.1913	2.29565	31.7565	93.7217	110.783	134.774	39.3043	466.043	41.0435	35.7478	21.0957	29.5913	158.348	3.27826	228.913	56.3478	39.5913	1.85217	38.1739	73.0348	49.7826	316.878	180.035	27.9043	52.9304	5.61739
74.0152	1359.45	6.19697	89.2424	61.1061	125.439	9.62121	47.2727	160.742	35.4545	58.0606	23.6515	6.40909	12.2727	210.485	3.65152	8.45455	83.2424	22.803	4.30303	219.394	243.621	7.92424	44.4394	146	0.954545	69.697	138.97	307.682	245.939	122.818	1039.15	142.106	90.8636	78.6364	37.7727	468.015	6.5	292.258	92.0455	57.1212	1.80303	42.6818	127	78.3333	512.97	265.758	52.8485	126.136	6.15152
41.7285	1503.99	8.40397	96.8212	95.2517	153.742	12.4834	58.4437	180.894	40.2649	34.404	18.5828	4.28477	11.8146	238.503	3.02649	9.90728	76.2914	22.6424	4.05298	212.384	377.675	12.9934	42.8609	166.735	5.0596	123.662	318.298	389.066	290.411	122.854	1880.92	205.152	132.543	81.8212	76.3444	855.285	5.17881	502.205	122.377	73.6291	4.33113	60.7815	210.901	88.5298	794.94	228.219	51.4238	76.5563	6.24503
57.2381	554.5	8.52381	48.2143	30.3571	72.4048	8.38095	41.3571	132.833	11.7143	24.0714	6.80952	4.7619	6.7619	114.857	4.42857	5.45238	44.0714	13.7857	4.40476	96.9762	152.595	11.0238	8.57143	205.19	1.85714	17.4048	45.7381	174.619	289.857	53.7857	406.071	67.8095	45.6905	32.7619	33.881	280.333	7.07143	94.8095	78.619	34.3333	1.2381	50.1667	81.2143	56.8333	374.214	133.643	14.4286	20.7381	5.33333
31.0064	392.497	5.94268	95.1338	82.8662	156.159	51.7516	101.917	385.732	13.9873	21.0446	12.3631	3.67516	8.90446	92.0955	2.03822	4.90446	55.8344	13.4204	4.70701	451.401	270.427	8.61783	12.3631	31.6624	1.6051	8.3758	25.5541	33.5732	51.4204	21.5032	141.025	19.707	10.7134	15.9299	11.9554	31.4904	2.78344	47.3822	32.414	42.121	1.71975	39.0255	44.9618	30.0637	97.2739	95.8981	18.9682	21.0127	4.33121
43.1	1059.54	10.5	123.829	80.4571	162.871	60.9714	144.157	419.686	21.8571	43.7429	14.7857	3.41429	9.01429	200.957	2.37143	6.74286	99.5143	17.6714	5.24286	411.629	237.443	9.48571	19.4286	49.3	2.14286	21.2429	41.6143	54.2714	59.7143	26.5714	177.829	17.1286	10.2	21.2286	20.2429	45.6143	6.84286	60.6714	44.0571	43.0857	1.85714	45.1143	49.4143	60.6571	192.814	107	44.8429	55.3714	5.64286
32.2979	780.75	8.51064	20.2606	33.0479	80.8298	9.90957	53.6702	164.383	19.8723	28.1436	16.3511	4.9734	8.88298	120.766	3.30319	5.93085	58.1809	15.5851	5.32447	172.66	150.798	7.95745	16.5053	29.2074	2.38298	36.5479	88.4574	92.016	78.1011	32.0266	594.33	37.016	34.1915	27.1702	25.5106	169.372	4.23936	110.793	34.4787	29.7926	2.2766	36.4362	61.4521	37.1064	252.835	105.846	23.8723	37.7021	4.5
56.6809	597.596	6.12766	263.734	170.489	232.883	76.617	124.745	524.117	24.7872	34.117	17.8298	5.28723	6.1383	141.713	3.07447	5.06383	84.734	17.7872	4.29787	226.83	233.564	5.43617	16.2447	28.7766	3.12766	18.1489	30.4043	52.2447	51.0957	27.3298	191.649	18.2979	4.3617	18.7128	11.9255	34.7021	3.38298	61.7128	46.6596	64.7021	1.29787	40.4681	52.3511	29.2234	148.457	96.2447	27.1277	62.117	4.19149
44.5693	1384.52	7.90099	70.896	92.3119	131.931	11.7376	60.4059	189.015	41.5347	28.3564	16.4455	7.0297	10.5149	233.431	4.08416	8.40099	63.7921	19.599	3.4802	192.619	341.936	11.8317	41.6238	155.01	4.15842	85.099	265.985	386.703	325.178	149.401	1719.73	156.594	133.822	68.9455	65.5644	864.144	3.75248	278.936	102.287	73.4455	2.44554	60.8515	152.772	78.4604	757.698	285.634	46.8812	67.797	4.13366
17.1706	897.482	5.95294	43.1059	45.1412	95.7882	12.9882	43.0765	127.8	21.1059	19.5353	10.9824	6.57647	12.2765	90.6412	2.13529	10.5647	40.9765	12.0059	5.34118	167.294	197.024	10.2235	25.0824	128.488	6.19412	55.8824	125.118	205.894	143.147	64.8118	973.1	110.965	78.7235	30.7176	41.8882	677.718	4.45882	202.088	81.4176	40.7882	2.68235	41.2471	117.035	63.0059	479.518	211.682	24.3706	27.2882	4.99412
51.6512	1331.78	7.68023	48.0058	66.6919	106.11	15.9709	58.2791	172.256	30.0174	32.4593	15.8837	7.1686	20.2384	183.529	4.01744	11.5407	68.9884	16.3721	2.59884	193.157	267.302	12.6686	38	156.994	7.40116	85.4012	186.738	293.663	242.965	101.052	1331.48	199.552	126.116	57.4186	62.0407	782.733	2.63953	263.012	99.8488	75.0349	4.22093	61.4477	193.099	119.209	595.436	232.831	33.8895	68.2093	5.23256
38.0779	818.922	11.2857	181.442	112.818	120.701	99.1429	81.3896	492.506	14.6364	19.039	10.4935	5.42857	8.90909	61.3506	6.66234	7.84416	52.6364	16.7403	3.45455	226.662	136.792	5.32468	15.2597	35.9351	0.649351	15.2468	26.7922	34.2468	66.1948	19.1818	103.351	16.2078	9.51948	17.7013	18.4545	30.4156	4.81818	48.2078	28.9221	47.4156	1.44156	38.9351	43.5974	21.9481	100.234	81.7532	20.2597	38.987	6.03896
43.2456	1507.47	9.35088	25.7193	26.8947	104.895	5.61404	42.1579	67.1579	17.2632	24.7018	11.193	4.12281	5.2807	130.298	3.15789	4.7193	63.8246	8.05263	4.63158	179.07	108.877	8.05263	17.8596	42.0877	5.10526	22.614	47.0702	81.8947	52.7544	35.0526	276.14	40.2105	15.807	17.0175	17.8596	85.807	2.21053	93.9123	23.1053	37.3158	3.94737	51.2982	67.9123	38.4211	217.386	64.5439	37.193	49.6316	1.24561
67.6642	1153.39	12.5036	110.146	123.474	202.139	72.4891	92.6934	414.664	23.5693	34.7591	20.4088	5.72993	9.75912	190.358	2.91241	6.49635	97.1095	19.4307	3.63504	297.453	199.774	5.9781	16.6204	63.0876	3.32117	30.0365	48.4015	69.4015	97.4599	41.1168	219.818	34	23.5109	26.4088	20.3504	62.6934	2.86131	83.8978	45.5474	61.0803	1.45255	39.7445	80.9708	43.3066	170.555	95.8978	39.1241	61.6861	4.51095
42.1149	1042.49	7.71622	103.02	100.23	171.419	41.6892	95.5541	445.399	16.723	25.1284	14.6622	4.52027	7.62162	109.628	2.75	9.95946	57.4257	17.4054	3.84459	220.818	156.493	7.30405	19.0878	47.027	2.59459	20.6689	41.0203	60.4054	55.3446	35.9797	217.446	30.0946	9.5473	22.0203	19.1689	47.4932	2.17568	89.2568	29.7703	50.6216	2.49324	37.5946	67.4392	46.1014	159.932	99.3176	30.4054	45.1486	3.43919
82.0989	2660.66	8.28571	107.165	113.071	220.016	21.0549	84.9505	322.929	49.6538	38.3407	21.1868	6.36813	18.978	274.511	4.65385	8.34615	92.6593	30.4451	4.4011	278.066	395.599	14.2473	85.1593	185.038	4.45604	150.709	307.775	392.335	357.621	141.286	2048.96	172.659	148.423	83.8791	79.1154	849.385	4.95055	333.731	109.247	91.3626	4.05495	68.2253	202.945	104.346	865.148	723.967	52.1758	127.115	5.21978
80.584	2458.21	13.7353	82.8403	84.6807	171.429	14.0966	53.1387	178.311	34.1303	24.3151	18.0714	4.5084	13.0546	149.655	4.5084	9.71008	69.3782	18.9832	3.64286	227.101	256.903	11.1807	36.5042	115.185	5.06303	75.7941	178.84	320.878	223.193	141.576	1324.94	147.13	108.714	62.8992	43.521	553.395	5.89496	196.613	54.416	45.9958	2.81933	56.2689	139.576	84.3655	661.748	229.433	39.4664	71.7227	4.54202
83.6776	1452.78	12.6118	130.112	115.303	152.941	18.3487	57.4211	222.928	46.0789	41.0658	17.4276	8.25658	20.9671	290.882	5.32237	14.5855	57.125	23.5855	6.57237	276.599	416.316	19.3618	50.75	305.48	14.3158	103.382	276.342	611.572	393.283	237.553	1996.51	263.934	236.901	122.342	123.513	1016.86	4.90132	476.836	149.572	77.2105	3.90789	71.8421	267	112.072	1025.72	352.704	45.4079	101.368	4.875
27.5152	1431.12	20.6364	52.2727	50.697	106.909	14.1212	61.5758	139.636	14.8485	19.3939	7.48485	3.45455	13.5152	96.2424	3.51515	4.72727	52.3333	18.7576	1.42424	145.636	142.879	4.9697	17.7576	33.1515	3.75758	29	35.1818	99.3939	93.9394	84.8788	389.545	44.8182	33.0909	24.3636	18.7879	71.1515	2.21212	85.4242	37.1818	13.9697	0.121212	29.8788	70.2121	45.5758	165.061	82.5152	16.3939	36.3333	3.57576
21.26	799.787	6.30667	37.5533	39.0133	97.18	11.6867	46.5467	84.7667	24.5267	15.54	10.4333	6.37333	8.92	157.673	3.2	7.79333	60.2667	16.8533	3.64	134.547	232.8	9.56667	24.12	150.947	3.14	45.3467	109.24	195.22	245.26	52.6	755.9	126.06	56.8333	31.4867	35.1333	446.96	3.61333	196.173	63.82	48.16	2.14	56.44	161.52	72.9	524.493	186.14	22.84	30.8667	4.94
81.4906	1502.65	14.8679	23.3962	28.2642	121.415	8.61321	32.2264	87.9245	14.2453	14.9906	16.3868	7.0566	5.4717	116.425	2.40566	5.56604	55.1321	17.3208	5.14151	125.123	89.9623	7.34906	14.1038	33.5943	2.13208	24.5189	42.7358	58.8774	47.2453	24.6887	268.019	27.2925	10.9623	21.7736	16.9528	64.8019	2.98113	45.4434	37.6038	38.6038	1.37736	36.4811	27.3302	35.7075	138.509	56.8208	31.2075	35.9906	4.73585
101.214	2760.66	11.5385	60.4011	82.3901	246.989	12.1484	94.5275	298.049	55.2143	74.5604	24.6374	10.5	13.7308	261.412	4.84615	6.15385	82.5385	36.2692	3.8022	244.714	270.626	9.73626	36.8407	87.6538	2.4011	72.6538	144.132	163.242	191.703	68.7033	836.824	57.3352	51.7308	41.2143	52.8077	223.357	4.52198	190.401	47.6538	63.489	3.06044	54.4396	75.533	52.4176	402.852	968.225	62.4396	134.896	4.25275
47	446.63	7.78519	24.0815	35.0667	102.422	26.8519	117.556	219.452	9.74815	30.5704	10.8667	6.98519	9.85926	89.5926	1.57037	5.13333	81.0593	14.2593	19.8	1000.75	2639.69	7.17037	9.28889	25.6815	2.1037	12.0074	22.9111	29.3259	46.0074	17	129.385	14.9111	5.16296	17.9185	11.1333	39.3407	4.08148	31.3333	36.3556	29.6148	1.68889	24.7926	36.3778	30.3259	131.119	196.859	23.0889	38.7111	7.77037
74.2083	781.542	13.7361	16.1389	21.2361	95.5417	4.15278	38.1944	74.5139	12.7639	29.8611	11.9444	4.33333	7.84722	85.4861	4.63889	3.58333	41.5833	14.4722	2.125	105.806	71.1667	7.70833	10.9444	50.1667	2.13889	19.6111	24.4306	35.7083	52.0417	15.7639	146.333	19.0972	9.26389	21.5417	17.9583	53.1389	5.41667	53.2639	44.2917	40.8472	0.277778	45.0278	36.4861	30.875	65.0833	56.5694	29.5694	38.9306	3.97222
42.3148	833.231	6.94444	38.4074	35.213	84.0278	10.6019	28.3611	88.6944	16.9815	23.5741	14.8056	8.03704	8.12037	99.5	2.46296	6.47222	47.0185	14.7963	3.5	164.898	241.528	9.36111	15.8611	72.7037	2.2963	24.5926	84.4444	163.074	119.176	61.537	624.417	88.1111	51.4167	32.0741	35.7963	402.176	5.03704	169.389	29.537	39.9352	2.62037	38.5185	118.611	70.2778	415.102	328.13	17.5093	62.2963	3.77778
65.7791	1062.81	7.66279	106.419	75.7558	128.535	12.1512	60.8721	207.221	26.6744	31.5465	14.1279	7	13.3256	175.814	1.4186	7.54651	88.6395	14.6163	1.55814	211.128	372.756	15.3488	64.5814	275.663	4.12791	84.1163	165.279	322.919	601.198	161.547	1444.02	186.395	150.07	104.709	71.0233	512.802	3.45349	398.86	71.7907	59.8837	2.87209	58.7209	215.07	404.616	714.779	287.535	31.6977	63.7674	3.56977
21.0259	397.207	8.56897	14.1897	23.9138	85.7586	2.91379	32.7069	62.2759	14.3017	26.1466	11.7155	4.88793	8.12931	64.4397	4	5.50862	43.5259	15.5776	4.37069	132.379	108.06	11.5086	10.7069	21.75	3.17241	17.7155	26.4052	45.8707	86.7845	13.4224	222.078	25.8793	15	11.3362	17.819	125.698	4.80172	137.5	45.3966	26.9483	1.28448	31.319	52.6638	33.181	137.647	3320.31	166.983	564.741	7.77586
146.385	3651.97	10.9954	82.7798	98.8578	210.505	21.8945	73.055	280.693	48.9083	71.2982	24.4541	8.25688	16.4817	319.541	11.0321	9.37156	88.6376	32.2661	6.26606	345.794	275.995	13.078	66.3257	150.963	4.71101	77.5046	158.862	250.257	260.491	102.89	943.064	117.853	96.1193	65.2294	65.0642	423.853	6.26147	295.266	96.1789	80.7523	3.19725	69.8486	206.372	85.4266	603.165	1133.34	76.5459	180.982	5.59633
54.7727	1893.85	9.76705	177.54	142.801	147.318	23.7955	67.6932	270.534	62.1364	43.4773	23.8636	6.69886	18.7216	158.528	5.01705	10.0909	60.108	26.517	4.59091	291.108	379.949	14.0284	93.9318	209.812	8.35227	163.443	359.926	532.477	407.881	181.125	2607.29	245.455	194.438	110.722	104.591	967.517	5.875	435.869	113.756	76.8977	3.13636	61.5625	191.523	109.511	858.523	354.591	68.0455	130.83	5.45455
84.8912	1467.45	8.20408	62.7279	43.5034	135.694	6.80952	65.6395	137.762	24.9184	44.551	24.0068	7.02041	32.0476	159.646	34.7687	19.898	390.014	32.7347	2.57823	949.068	503.864	8.19048	22.1156	51.449	1.95238	25.2313	53.8435	97.4694	85.6531	53.0272	274.347	33.102	11.8844	27.9048	16.2789	42.6735	5.66667	70.0204	41	47.6803	1.36735	47.4286	68.8095	37.6122	144.361	144.041	42.8027	95.4082	4.53741
32.7755	1335.14	7.87075	94.6803	77.619	135.592	12.0816	56.2653	205.109	31.1769	28.4966	16.1973	6.55102	19.0748	155.306	3.07483	10.0068	69.3673	17.9932	4.34014	203.844	303.517	13.5986	87.6259	146.803	4.26531	106.653	172.313	323.612	345.027	141.075	1493.72	187.748	112.265	82.0272	61.2041	623.429	3.77551	438.905	96.8435	74.2177	2.12245	42.2585	207.735	90.8163	647.537	291.66	40.1088	72.8707	4.19048
54.8686	1288.33	8.85714	102.057	103.509	196.714	15.3657	67.7714	202.2	41.9143	32.0057	17.3829	8.78857	17.5257	208.606	10.0914	9.85143	71.8171	22.2914	3.90857	244.851	409.251	13.32	43.9257	171.023	7.23429	129.337	288.686	497.086	313.737	170.371	2133.94	168.394	186.411	94.0743	73.4	990.034	4.95429	271.966	107.966	69.5143	3.10286	66.0686	185.006	84.4457	968.149	361.017	44.2571	85.32	3.63429
27.2	801.6	6.57143	27.8571	26.4857	92.3714	5.8	32.8	94.5429	24.9143	24	12.2	8.48571	17.6286	82.0857	4.45714	7.57143	46.2286	9.71429	4.42857	140.514	142.257	12.8286	22.3714	112.714	6.97143	31	55.4571	152.029	318.171	55.5714	556.371	100.057	83.6857	21.5429	44.3714	236.886	8.14286	135.714	70.6857	91.4857	0.8	42.8857	157.686	36.8286	346.829	211.2	43.3714	39.4286	3.88571
43.9918	848.861	7.59016	50.6148	63.1885	147.721	7.72131	40.2623	128.402	34.3852	29.9426	13.2459	4.40984	6.70492	130.541	1.10656	8.11475	64.418	18.2049	2.06557	156.074	216.025	10.918	25	84.8607	3.0082	66.6803	140.73	201.598	159.344	72.7213	1103	64.623	78.0328	34.8033	32.6066	547.664	4.31967	186.156	60.9754	47.1967	1.88525	35.3525	70.2623	70.1557	492.172	158.279	36.959	50.6803	4.81148
99.3444	2866.12	15.7748	37.1656	61.2715	224.152	9.31126	46.7947	140.139	26.8146	29.7616	17.106	6.56954	34.7616	189.318	38.0662	11.5497	44.5563	24.0397	3.96026	189.53	172.199	9.84106	24.9669	78.6887	2.86093	45.1788	110.477	143.325	112.49	68.649	852.907	65.5695	39.7616	49.3907	25.5364	201.907	3.96689	144.675	64.7351	48.5298	1.98675	46.6225	103.212	44.7351	275.483	115.682	32.8675	84.3245	3.65563
32.1818	530.902	4.06061	141.068	126.114	161.591	51.0606	108.485	592.098	15.7197	29.5758	19.4015	4.90909	10.0985	119.621	4.74242	8.15909	67.1667	17.4545	4.47727	244.992	169.636	7.12879	17.7121	45.3485	1.32576	17.6742	49.7576	66.7576	44.3712	27.3182	236.326	20.0682	9.50758	20.4015	12.1818	62.5985	3.14394	66.4318	44.1136	49.7045	1.86364	31.6136	45.4848	43.3788	162.258	89.1364	31.4621	44.5076	4.94697
25.9868	1086.74	6.88742	19.3179	20.6623	73.2649	5.92053	42.1391	72.3775	14.298	22.4967	8.84768	5.75497	6.84106	68.0927	2.41722	6.76159	30.7748	14.1192	2.92053	98.0265	107.166	9.39073	15.2185	43.9404	2.55629	23.6424	51.2583	57.947	65.3046	32.5166	438.358	28.8013	22.7285	14.8411	20.4437	125.49	4.05298	86.298	24.0728	37.245	1.68212	33.8808	47.4768	39.596	190.166	117.146	21.5629	36.4901	6.3245
113.548	2170.55	22.7619	13.119	20.881	217.571	9.66667	50.2381	79.5714	17.6667	26.4762	14.5476	3.11905	17.119	104.262	2.42857	10.5714	70.119	18.9286	6.11905	151.262	90.5476	8.90476	12.4524	26.3095	3.95238	19.8333	18.2143	37.3095	46.4048	39.4524	238.048	30.5714	18.5952	21.7619	13.9048	118.786	1.14286	43.8571	28.119	12.381	1.52381	48.2143	33.4762	27.0476	96.5476	93.8095	16.8333	44.3095	2.59524
171.103	3261.71	15.4228	39.1765	72.1397	178.507	6.41912	69.0882	158.702	32.5919	59.9375	24.2279	5.98529	12.9779	219.746	3.70221	4.75368	96.9191	22.4522	4.63603	260.64	181.048	7.92647	30.3125	58.9338	2.47426	55.3456	105.136	109.176	141.32	57.7463	707.467	27.4449	25.2243	29.6728	20.9044	130.699	3.65441	118.349	56.6985	47.7831	2.09926	48.8088	84.8346	49.6324	282.566	494.559	53.3897	105.143	6.79412
49.3034	1011.37	8.38621	52.1862	42.6276	117.91	8.93103	67.3931	193.2	19.3586	33.5655	19.6138	5.15172	9.73103	163.759	2.49655	7.8	451.552	37.8138	3.24138	918.848	735.662	8.58621	18.5655	60.8207	2.44828	30.8966	56.6828	72.4207	73.9103	39.2552	333.028	27.931	9.35172	23.7724	21.0828	53.6621	4.06897	88.3517	40.8483	39.8621	1.65517	53.6552	55.9724	48.3379	143.917	122.062	32.9103	66.7793	4.46897
59.9139	1655.26	8.41722	97.5762	106.583	109.649	13.8146	61.2185	179.576	43.4305	43.6689	18.7086	6.41722	18.1987	231.576	4.07285	8.61589	76.3179	24.5563	4.64901	283.51	344.709	12.1523	68.8212	160.523	6.64901	103.086	253.219	396.351	200.682	171.298	1616.68	183.563	135.768	79.1523	76.596	866.146	4.91391	365.815	230.311	77.596	3.22517	54.9669	201.079	106.649	711.728	306.702	56.9603	98.4437	4.6755
47.5676	682.043	7.18378	168.951	128.005	256.886	61.1297	163.703	760.184	19.3459	30.4054	16.4216	4.65946	11.1027	185.87	2.65405	6.21081	144.627	20.5676	4.21622	560.027	317.908	7.17838	21.8432	38.3838	2.95676	29.7459	41.4595	62.8757	72.6595	33.9459	258.378	25.2811	10.4162	18.4919	15.0865	38.8378	4.45405	81.7243	50.0703	59.3622	1.0973	34.9459	90.5243	35.1135	158.584	107.422	31.3892	81.8811	6.61622
39.688	1405.82	9.04274	101.756	108.628	130.684	19.0128	50.594	213.735	44.047	34.0983	16.4573	6.49145	17.547	139.265	3.0812	10.9786	56.1325	18.2863	3.88034	197.799	289.701	11.7821	83.1068	235.466	12.9915	91.7393	230.987	427.568	422.791	145.444	1659.49	251.056	162.406	72.2564	103.722	880.513	6.35897	388.15	236.068	66.0641	3.17521	48.4444	236.406	104.581	713.859	259.449	42.1538	78.312	5.75641
27.25	705.521	6.33333	84.625	63.7292	66.6042	6.41667	31.2083	118.583	27.8125	19.8542	16.3958	3.6875	8	77.5833	3.60417	5.47917	62.8542	11.8958	5.97917	70.4583	125.083	11.7708	35.1667	107.146	2.79167	31.25	67.625	216.542	300.375	141.854	488.479	162.271	57.1667	70.2708	33.3125	120.146	2.64583	268.375	54.8125	62.5417	3.22917	50.5417	156.812	96.6042	386.417	135.542	23.4583	71.5625	4.5625
24.7041	531.343	7.72189	26.0592	25.7456	59.716	5.36095	40.2189	47.7633	12.432	23.071	10.4675	3.5858	20.8462	129.515	24.7692	17.2308	38.5089	14.0651	3.1716	101.704	81.7633	9.02959	18.568	41.3905	2.99408	27.7811	58.0473	86.9941	73.3728	36.1479	384.018	39.0414	17.8225	18.929	21.6864	98.1302	4.01775	98.1479	39.2012	32.7101	1.83432	38.4793	55.8343	31.4201	130.296	554.615	55.1657	192.213	4.16568
106.184	2945.24	23.1013	35.8291	44.0316	175.911	5.91139	50.5253	122.057	25.3924	36.2089	20.7342	7.72152	12.8228	190.278	4.25949	9.20253	56.057	21.2152	3.03797	194.747	170.848	9.44937	28.3228	42.0443	1.37342	54.2848	101.816	127.152	81.519	61.6076	852.386	47.3671	34.8987	38.1772	25.8544	199.677	2.6519	78.4557	57.8038	42.8861	2.00633	47.8544	67.1392	42.0506	263.646	136.994	38.5443	69.4557	4.35443
51.9403	1115.39	8.03731	23.8358	25.7612	79.7388	5.75373	40.8881	54.3657	15.0373	21.1194	14.5448	4.4403	6.3806	83.9478	5.17164	5.26866	42.7313	15.1791	2.97761	103.403	92.0448	7.83582	15.6866	42.0896	3.28358	24.0224	46.7015	55.5224	43.3955	35.1791	331.515	31.4851	16.2537	20.2015	14.194	76.5597	3.6791	58.5373	35.8731	37.7612	2.49254	34.0821	43.0075	24.7015	116.075	54.7537	17.6791	36.3806	2.89552
10.5	458.818	4.31818	30.3409	17.7045	49.7727	3.45455	42.0455	71.2045	11.4091	5.36364	11.3864	4.52273	4.5	32.9545	2.15909	11.1364	34.0682	13.0227	0.727273	52.4545	121.114	3.45455	20.3636	76.8182	0.431818	27.5909	71.2727	91.5455	134.795	30.9545	488.273	48.6818	23.8864	17.8409	23.7273	154.614	2.90909	113.795	41.2955	32.9545	0.772727	27.8409	64.8182	39.3182	300.727	117.864	7.06818	28.4773	3.11364
194.714	3553.69	14.4048	43.3333	72.627	312.151	8.30952	83.5873	125.873	29.1587	55.6429	20.8095	8.00794	13.2619	254.31	2.51587	7.88889	97.7143	25.119	4.31746	324.413	179.881	10.9127	23.5238	48.1429	2.15873	59.3333	126.373	105.246	112.04	63.9841	830.444	31.881	33.7143	35.1429	18.2619	149.548	5.03968	82.9206	46.8571	40.5635	1.54762	44.3254	69.6587	47.7857	296.563	877.905	61.4524	107.421	5.71429
62.372	1820.8	11.1585	162.482	128.878	254.848	23.189	79.8841	338.951	64.9817	23.0183	23.2805	8.7622	21.3963	232.476	5.28659	13.811	111.445	32.9756	4.68902	301.165	588.25	17.2805	63.0366	303.72	14.5854	162.396	406.445	701.78	484.933	242.75	2503.06	327.14	254.482	120.622	97.1037	1365.24	6.27439	725.311	173.848	125.335	4.43902	85.2988	356.274	160.256	1377.51	522.146	70.7927	135.073	7.62805
29.2411	534.241	10.383	144.092	118.95	127.241	84.7021	91.0922	538.972	14.8723	22.8298	10.6312	4.10638	7.30496	83.766	1.73759	6.60993	64.227	21.0426	4.30496	348.716	133.858	9.14184	14.1915	34.8369	1.14184	13.8298	28.617	44.234	46.7518	29.1135	206.823	17.8511	12.6028	16.0567	15.5674	52.305	2.95035	65.3333	30.0709	34.6596	2.35461	28.234	43.9858	43.3972	140.376	105.752	17.4255	38.9433	3.59574
47.4148	1192.25	6.70455	84.7727	85.6932	142.062	15.5682	60.0227	209.636	39.0852	27.0511	14.4205	5.79545	15.5966	257.131	4.50568	10.7898	73.8011	18.7273	5.82955	238.426	367.216	13.0852	33.8068	187.409	6.08523	99.0568	248.114	380.619	260.688	141.051	1656.59	129.767	148.784	89.142	57	827.955	4.29545	328.949	101.267	74.5568	2.83523	52.4205	196.244	98.483	862.341	334.744	48.0057	79.4034	3.8125
82.1124	2154.81	15.2697	22.3371	19.8764	150.978	4.30337	34.4719	83.9326	19.3708	20.7416	15.1798	4.58427	11.0225	92.7528	3.51685	4.76404	57.809	15.809	2.02247	80.1348	77.427	10.5393	19.8202	38.4157	1.1573	26.2472	59.3708	65.8539	50.0787	45.5618	423	25.8652	15.427	15.4157	14.618	80.4494	2.92135	56.8315	30.1685	29.6292	1.11236	35.8764	34.3371	28.4157	113.135	92.1236	22.6292	39.2472	2.95506
76.0625	1062.73	5	35.0417	35.9792	81.75	3.8125	36.125	83.3333	13.5417	42.7083	18.4375	5.41667	31.5833	96.7083	35.9583	12.0625	64.3125	15.125	2.625	158.896	75.75	7.375	21.5417	46.7708	1.89583	15.4167	36.5833	60.375	78.3958	26.2292	140.354	29.8958	10.7917	26.125	14.1458	21.5625	3.47917	51.2083	34.6042	39.6458	0.770833	48.8542	72.375	32.7292	111.688	72.7708	29.875	52.3333	3.375
37.5143	684.714	11.0286	37.9286	40.1143	90.3	5.14286	40.8429	87.6857	13.5857	36.5714	9.77143	5.05714	8.7	105.371	3.05714	6.04286	46.7714	14.0429	3.14286	118.157	144.986	9.92857	22.1571	68.1429	3.77143	49.4286	97.1286	157.729	94.8429	55.8143	846.757	71.5143	36.9429	36.9857	20.6286	257.9	2.81429	222.886	69.7429	46.6286	0.885714	64.4571	109.429	57.8571	447.6	119.714	25.2143	40.5714	5.32857
69.72	922.424	6.68	192.888	134.24	297.152	74.912	93.584	692.384	16.928	29.744	16.616	3.24	10.424	118.112	4.16	7.552	66.032	21.976	2.232	476.64	220.392	7.08	20.328	34.776	2.48	26.928	43.808	57.752	64.048	25.84	220.368	19.088	10.728	29.552	15.008	41.768	4.112	51.592	47.464	60.48	1.048	42.76	42.6	35.464	95.352	109.808	38.352	54.864	4.104
144.909	3342.84	14.1981	80.1698	100.846	210.601	14.0189	62.7358	250.06	42.7987	42.1132	20.4214	7.14151	17.7767	214.509	5.36792	10.2579	88.4717	25.3868	5.74843	313.796	353.786	14.8239	49.0157	168.409	10.1195	105.025	243.44	346.217	328.531	130.553	1532.68	196.475	142.437	63.3868	70.9969	694.255	5.62264	429.384	171.447	99.7956	3.21698	70.5566	286.057	111.843	864.107	518.868	49.283	94.9088	5.88679
43.227	1622.17	11.3067	21.0736	28.8221	140.356	5.41718	36.773	64.8528	13.4785	27.3865	11.0736	4.5092	10.9755	96.3067	2.39877	4.1411	36.6687	16.227	1.76687	157.11	113.834	9.00613	15.8405	31.0429	2.58282	45.9264	96.5951	90	61.362	39.5031	707.853	29.681	34.3497	20.3067	15.8896	179.503	3.05521	76.9141	43.7975	36.589	1.64417	42.2086	61.5644	34.6564	286.883	364.583	32.1411	80.0552	65.4663
42.5682	570.83	7.64773	159.193	91.0682	133.648	53.375	100.591	686.727	11.0341	32.3523	10.6818	4.71591	6.20455	77.5682	0.977273	7.48864	46.6818	17.8977	3.75	218.239	108.898	5.29545	16.0114	31.7955	2.65909	18.6364	21.3068	28.1818	46.6705	20.7614	156.591	18.5341	10.3295	14.4432	12.5227	35.8409	4.64773	53.5795	44.1932	59.5568	0.818182	36.6136	45.8409	45.1023	115.102	68.875	20.7273	31.7841	5.03409
13.7928	1027.29	6.94595	80.8649	70.4865	117.162	14.1171	64.009	136.982	28.4685	14.8198	10.036	6.26126	11.8739	115.081	4.54955	9.45946	47.3514	12.2342	4.17117	178.595	284.063	14.1081	37.2342	227	3.31532	66.1081	209.82	325.811	377.964	118.036	1468.36	179.604	145.568	48.6126	63.0631	750.027	6.54955	284.793	204.973	50.4414	3.38739	57.8198	193.883	104.829	787.018	285.856	19.7748	39.8018	3.42342
57.4962	1046.15	9.9542	28.4885	48.9771	415.198	6.31298	48.6489	84.2901	26.5954	24.8931	17.6183	3.74046	7.48855	144.29	3.49618	5.79389	54.6641	18.3893	3.31298	161.458	148.183	7.80153	24.2595	39.4656	1.8855	53.7099	97.542	91	65.2595	45.313	640.771	29.9008	19.1832	34.2366	18.8092	215.328	2.89313	173.672	66.8015	40.145	2.52672	46.7176	57.916	36.9847	235.74	1102.66	473.489	1634.05	10.8626
11.9506	445.21	4.7284	18.8765	9.93827	62.2099	4.17284	24.5309	31.1605	8.8642	23.0988	9.22222	3.87654	4.03704	78.321	1.28395	3.83951	41.5185	12.1728	3.92593	60.6173	69.4074	6.65432	11.4568	29.642	1.19753	20.5802	21	27.6543	53.8148	14.0494	163.444	11.1728	7.44444	14.9506	11.037	37.6173	4.55556	46.8395	22.8765	22.7407	3.59259	40.8765	34.5432	32.0123	101.309	786.938	66.6667	303.728	6.74074
60.9333	846.824	6.33939	114.824	77.6485	184.436	29.7697	75.2667	616.418	20.3758	24.9333	14.6121	4.53333	6.07273	106.994	4.07879	4.99394	64.9697	17.3758	2.40606	285.697	159.776	6.23636	18.2667	43.4424	2.56364	22.5273	37.0061	54.8848	58.3636	30.1758	194.642	28	10.2424	18.2606	13.2424	42.5939	4.05455	60.7515	39.1212	55.0061	1.84242	34.503	47.8545	41.4727	123.485	74.7879	28.6061	62.3818	4.04242
46.3857	1013.24	8.94286	46.8714	35.0286	149.329	8.71429	54.7857	157.486	22.8	26.3429	12.0286	4.38571	23.6429	186.114	23.4429	9.15714	45.8571	13.7857	2.5	231.043	302.857	10.0429	18.1143	137.943	5.74286	53.8429	112.314	221.043	245.329	76.4857	964.886	124.186	99.8143	37	39.9429	658.114	6.91429	215.986	46.1714	59.3286	2.25714	59.3429	163.186	98.8286	727.929	282.171	18.1143	50.9714	6.21429
16.1061	356.924	5.81818	17.0833	15.7197	58.8864	7.5303	31.803	41.3106	12.2348	12.7879	5.59848	6.04545	82.9848	118.409	129.962	42.4848	36.3712	12.4167	2.56061	122.136	54.2348	8.31818	10.5152	40.4621	1.31061	17.447	21.7803	54.7273	75.8106	16.0227	141.235	38.7197	14.6667	9.94697	15.8788	52.197	3.70455	46.6742	34.3864	30.4394	1.16667	25.4773	47.0909	37.4242	116.121	108.629	13.0833	23.2197	3.71212
25.6218	619.63	3.68067	133.319	104.294	129.613	55.7143	105.101	205.261	16.3277	17.1261	11.2353	5.20168	10.6218	88.8571	3.2521	4.94958	59.0924	16.2857	3.0084	308.361	206.958	8.7479	17.3529	26.0588	1.82353	20.1597	30.5294	47.5126	41.8151	22.7647	254.504	18.9076	8.06723	15.3361	16.2437	37.7143	3.66387	49.8403	27.1429	43.2185	1.37815	40.7647	29.9412	33.7143	82.8824	87.7395	30.5294	35.5546	5.4958
63.7664	1390.64	9.23364	130.701	108.047	150.318	13.1495	54.486	222.336	39.9813	34.0561	18.2897	5.31776	11.8879	223.682	2.58879	8.31776	80.1402	27.9813	3.74766	299.346	394.757	8.38318	54.757	158.841	2.86916	126.533	270.318	401.804	410.252	128.009	2114.87	142.336	117.963	67.4019	63.4953	742.617	3.57009	288.15	93.7664	68.514	3.53271	55.6636	137.449	85.2897	727.748	278.804	53.3084	91.8411	4.99065
23.2364	703.6	9.33333	65.1455	51.5091	88.4545	13.6303	37.5273	99.497	14.8364	20.4788	11.4667	7.37576	13.9212	85.2788	3.25455	10.7152	52.5818	12.7939	5.10909	146.485	254.048	9.33939	29.1333	117.618	3.41212	39.9818	135.352	229.115	289.636	86.5818	1119.56	122.879	99.5152	38.5758	53.1576	557.739	3.35152	176.57	56.3515	49	3.18788	36.0182	99.1515	66.7455	504.006	246.818	18.6727	37.4727	4.61212
70.0922	1910.23	10.801	46.335	63.7039	112.553	13.3835	58.4806	212.306	30.4369	96.8883	19.233	17.7233	9.96602	160.243	4.53883	6.84466	118.374	21.4175	4.95631	479.209	203.403	8.4466	24	58.3544	4.11165	39.3981	76.3786	112.738	145.922	47.8155	445.558	70.2476	41.2621	20.6262	34.9126	167.942	2.6068	122.806	60.6553	47.9126	3.24757	36.8058	98.432	43.7233	287.748	3050.48	63.4272	173.073	6.16019
42.3727	1351.31	10.472	92.1863	99.0435	225.304	9.7205	69.7081	222.789	48.472	28.5776	19.0559	5.58385	11.7391	193.845	3.76398	11.472	77.1553	25.7578	3.83851	226.137	346	8.65217	50.4099	186.994	7.65217	107.093	245.174	424.118	319.224	181.665	1673.53	198.354	101.522	69.7081	43.3665	578.335	3.49689	370.435	143.323	70.2174	1.37888	59.7391	246.286	135.876	862.95	658.043	159.317	435.702	4.02484
77.6833	1688.3	9.37778	68.2111	106.628	204.067	70.1889	84.1444	344.933	28.1722	80.0611	27.3611	11.5667	10.7833	173.283	3.34444	8.35	79.1222	23.1222	3.88333	294.478	231.272	7.90556	24.9889	54.4667	2.72222	34.1556	65.2611	90.7389	90.1611	45.9111	295.1	43.8278	17.3278	24.2833	26.1944	75.4278	4.58333	74.4389	56.9722	74.6056	1.60556	45.25	64.9056	40.8056	175.956	3551.89	82.1333	173.933	5.83333
68.622	1469.7	9.04724	100.504	78.685	156.764	9.23622	68.5433	255.622	35.4724	42.2283	18.2756	6.88976	13.126	197.622	4.02362	7.24409	78.4016	19.2756	7.04724	208.386	426.496	15.1732	35.7795	278.11	7.07874	100.047	212.614	457.89	389.228	198.913	1663.47	148.449	175.189	106.071	73.0315	699.094	4.08661	496.402	218.535	115.402	5.66142	110.496	287.213	92.5197	971.866	326.047	44.2441	83.0079	6.93701
72.6971	2017.62	12.9678	135.354	110.893	171.718	39.4933	76.1662	323.346	31.5791	36.7587	19.7346	6.55228	16.126	172.113	3.77748	6.60054	70.5871	21.0349	3.39678	258.319	286.555	12.2601	47.9893	204.043	3.84987	73.0268	150.008	264.18	231.306	94.0617	1072.32	111.949	90.2064	61.5657	54.5174	348.257	4.72118	381.016	111.912	72.0965	2.47721	55.0617	190.729	83.4799	510.113	239.745	40.3592	83.3861	5.97051
44.8163	1022.12	7.68027	45.8503	61.415	211.007	4.91837	49.381	111.558	25.8503	37.4014	16.2313	4.34014	14.5646	141.524	8.61905	7.70068	72.5986	21.1156	4.22449	162.02	143.122	9.61905	27.8776	56.9048	2.60544	44.6054	118.259	157.966	141.741	64.4762	594.218	55.3878	29.5986	30.5306	24.9864	202.32	3.51701	191.388	83.7551	48.7075	1.76871	48.0068	98.1701	51.8163	296.054	1542.82	356.585	1101.63	9.23129
48.051	1973.61	9.78344	108.363	104.975	157.261	27.5096	52.6815	262.357	48.2166	42.8854	22.2166	10.0764	25.9554	172.49	6.57962	15.535	64.4968	24.2293	7.32484	276.943	403.439	21.9172	104.312	242.503	12.7643	132.994	281.822	467.032	331.268	109.554	2143.06	298.401	206.197	90.9873	116.631	1009.91	5.61146	530.287	224.255	76.9809	3.4586	58.4013	256.732	149.529	826.758	327.185	60.5541	98.0318	6.91083
38.9541	1236.06	7.48624	82.2936	89	109.385	19.7615	58.1606	170.826	37	30.8303	15.945	8.50459	13.4541	201.404	4.44037	9.61009	71.6514	17.6606	4.38991	226.743	313.142	7.85321	62.6193	122.945	4.92661	116.853	236.894	348.33	305.133	103.179	1842.89	154.367	130.661	66.4358	67.1468	680.22	4.11927	245.436	96.7752	65.8211	3.15138	45.1606	161.679	90.289	662.261	243.142	39.6009	66.9908	4.65138
68.4688	1804.08	8.78125	77.125	81.9844	154.219	19.0625	74.25	290.266	35.6875	42.9375	19.1406	9.28125	24.1875	171.047	2.98438	12.7812	65.0625	26.5	4.89062	258.891	449.172	18.125	39.8438	143.922	10.0156	102.375	236.469	460.531	228.891	151.328	1752.36	208.453	199.156	88.1562	91.8594	1072.5	4.875	379.219	111.234	76.5312	15.4062	66.5	290.016	83.7344	769.203	527.578	52.7656	121.328	4.5625
56.1111	1659.61	17.3611	16.7222	23.1111	115.111	5.63889	21.8889	26.0278	12.1667	11.8611	9.69444	7.08333	8.52778	83.75	2.33333	4.11111	45.8889	11.0556	3.19444	57.8056	52.2778	7.41667	15.25	38.4444	1.22222	15.0556	13.4167	25.0833	40.2222	28.4167	167.222	12.6667	6.33333	12.3611	14.25	33.0833	4.11111	36.6111	13.1944	26.8333	3.55556	23.9444	37.4444	31.1944	79.8333	81.8056	18.1944	23.6389	1.72222
34.65	1279.4	10.0312	65.9375	62.125	122.475	12.95	61.4562	231.881	32.4188	25.0875	12.2562	6.3375	18.3875	148.069	4.46875	12.4938	53.9	20.4875	4.175	229.594	339.981	12.225	34.7625	255.256	8.5875	65.9562	169.481	294.7	345.469	105.244	1212.86	170.669	146.525	72.2	85.6	780.975	3.45	416.944	183.375	81.6937	2.7375	40.3937	179.988	93.9938	635.212	276.544	37.1812	56.025	4.59375
62.2963	1403.78	13.8889	16.1728	31.4938	120.778	5.06173	38.7284	125	14.2593	31.8395	14.3333	8.79012	10.3086	124.111	2.97531	10.3333	69.4938	15.037	2.96296	107.568	108.383	7.55556	26.4568	41.0617	1.58025	20.963	45.0123	56.8889	96.1481	35.716	340.963	29.6543	15.9012	29.9383	19.6173	77.8765	2.37037	79.0864	42.9753	35.716	1.79012	41.1235	59.9259	36.0123	192.198	78.2469	16.0617	31.3704	4.33333
98.9652	2591.66	17.2687	44.4975	49.5224	190.005	9.88557	57.6866	203.662	29.7562	37.1343	14.2587	6.73134	10.408	150.498	1.48259	7.199	67.2537	19.7512	3.32338	234.741	217.428	13.3483	29.9055	89.6866	2.78607	61.8607	148.234	201.945	176.95	81.0348	946.94	95.2438	71.1095	31.8109	43.3881	422.776	3.72637	147.149	81.99	63.3085	1.98507	52.9552	106.428	60.3383	439.189	515.965	40.6269	63.1692	4.73134
15.8435	1046.72	6.82609	32.6696	42.8261	77.2087	9.6	45.2696	116.765	17.313	9.06087	14.3565	7.36522	15.4348	79.8783	3.42609	9.97391	41.7565	12.9565	3.04348	143.357	186	13.087	28.313	102.513	4.6087	69.4174	123.939	210.939	207.626	64.1478	1154.73	111.339	91.6	30.687	52.6348	564.243	3.47826	227.626	65.6261	44.0957	1.98261	44	103.965	48.113	565.348	273.452	18.913	29.8696	4.64348
17.464	1077.83	6.84	66.136	62.616	84.936	9.992	33.984	79.992	21.208	13.368	12.832	5.648	11.744	78.768	4.552	6.32	48.136	10.712	2.008	129.088	227.568	7.872	50.056	92.04	2.832	58.784	172.936	239.672	340.608	74.784	1370.79	74.472	91.064	61.056	50.736	506.432	3.184	171.072	80.768	45.416	2.176	37.912	60.032	82.64	529.552	211.856	19.864	30.64	5.4
25.0513	757.487	7.23077	81.4615	54.4615	106.282	13.4872	44.7949	232.846	24.9744	23.1923	18.8846	6.47436	12.3333	107.705	4.55128	9.08974	51.0128	13.8974	4.92308	225.269	259.474	13.7179	28.7564	207.551	4.79487	45.0641	134.308	231.218	494.051	80.7821	1197.03	119	138.397	48.0641	86.3077	638.474	3.98718	186.756	72.859	55.1026	2.46154	35.7692	124.192	62.1795	526.282	280.821	24.1923	41.4231	6.25641
197.18	3312.86	17.5135	34.6306	49.5856	198.297	8.86486	58.6396	105.883	26.4865	42.7838	16.8829	8.93694	10.6757	193.108	5.84685	8.02703	79.7477	26.4955	3.84685	310.261	182.55	12.4505	22.8378	61.5135	1.7027	40.1171	89.1892	114.072	102.441	62.1441	531.739	50.5946	33.6126	21.2703	27.8378	184.261	3.36036	136.144	47.8649	61.1351	1.83784	47.7658	107.054	50.2703	276.982	468.189	39.2703	80.6126	4.63964
76.6364	2267.31	23.2314	19.1983	20.5785	126.744	5.19835	35	92.0083	14.4711	21.9091	12.3471	6.56198	6.87603	70.2562	2.78512	4.3719	48.0413	12.3967	3.2562	112.074	55.8347	10.1405	12.1901	46.6116	3.28099	15.6198	22	44.4959	53.595	23.5041	164.182	30.4876	9.03306	13.7438	16.1322	65.2562	4.55372	63.5785	31.9587	22.9504	1.20661	27.8595	36.9835	37.0165	112.942	153.744	16.281	37.314	4.80992
51.1727	2318.55	11.0545	78.6636	83.2318	149.314	10.3	44.8727	165.268	28.8091	25.5227	12.8955	5.32273	10.8591	129.191	2.61818	7.20909	61.5727	18.3864	2.95	213.509	209	8.53182	47.4409	85.8364	2.91364	114.032	202.664	276.691	262.545	109.664	1655.63	92.55	68.4545	53.3364	38.9818	425.336	4.63182	146.055	60.6864	51.6909	2.20455	45.5273	107.641	56.5136	453.173	231.614	31.3227	89.5136	4.46364
43.6614	979	6.83465	71.0551	53.1496	99.7008	11.4094	49.2835	174.205	31.4488	30.0394	16.1575	5.11024	10.7795	116.89	3.41732	5.0315	65.2047	18.9843	1.98425	206.134	170.331	11.126	26.8268	130.165	4.3622	60.7953	128.189	260.654	220.008	81.2598	948.394	99.3701	78.2126	61.5039	54.2992	459.047	2.59055	226.323	74.3386	61.6457	1.44882	54.7402	144.898	68.8189	536.425	193.48	45.1024	65.9291	3.35433
48.0787	1119.89	8.76404	71.4944	63.8483	204.287	13.5449	61.1067	217.86	20.1404	136.657	17.8315	12.2753	12.6517	149.91	4.48315	7.00562	58.427	16.3652	4.17416	287.264	257.691	11.236	24.8258	103.247	3.56742	31.5056	110.534	153.618	278.921	75.3652	661.393	97.236	65.2416	33.7303	41.8652	303.399	4.83708	214.174	95.1517	57.382	2.8764	50.2191	107.096	76.0056	417.601	7956.97	41.4213	191.64	4.79775
37.3171	971.555	8.32317	51.5854	47.0122	128.561	11.2805	50.189	192.012	24.9817	27.8537	16.189	6.45732	25.8232	185.11	4.85976	10.1402	55.8171	16.4817	5.93293	193.927	275.018	14.4939	30.7866	185.598	12.5976	68.4695	126.366	223.055	260.299	84.4939	1130.8	189.683	131.927	56.8902	65.4451	586.939	3.66463	400.689	131.64	66.5	2.15244	46.4329	209.372	106.598	573.482	243.732	25.8232	61	5.75
14.7531	845.549	6.91358	52.6049	49.1728	80.0926	11.6481	37.5185	77.537	21.8457	19.7099	13.5309	7.59259	11.3765	68.4568	3.03086	7.94444	42.9074	15.4444	3.43827	142.951	195.753	8.8642	34.4815	120.574	3.27778	58.9074	130.506	234.426	146.975	57.7716	1174.36	76.3889	57.8827	47.1173	43.5802	448.549	3.08642	222.654	94.8827	52.4074	2.15432	42.216	76.1914	78.463	384.957	173.79	21.0062	48.2222	4.41358
58.7202	1784.76	12.9881	20.2679	26.3155	105.756	5.19643	40.4762	63.75	19.506	28.8333	15.6905	6.43452	8.72024	100.988	3.24405	4.8869	40.1071	18.6607	3.04167	134.06	92.256	8.66667	16.244	31.6548	1.46429	24.3869	38.7976	52.5	65.256	41.2143	335.929	21.8512	17.9702	18.1131	19.0179	96.3631	3.44643	50.006	39.7143	37.6786	1.17262	39.4524	37.9167	33.4881	119.78	61.0893	28.0417	32.5179	5.19048
73.6203	1402.73	7.62025	85.3544	142.633	196.253	134.671	94.8608	474.215	19.6203	27.1899	15.1646	4.98734	12.038	122.709	1.25316	6.48101	60.0253	17.3544	3.91139	293.823	221.481	11.1392	12.8354	25.3544	1.44304	21.3924	37.5443	69.8354	53.4177	38.8608	212.089	23.5316	12.7089	22.9241	17.6709	67.1013	3.65823	87.1013	44.7975	63.5443	0.949367	36.7722	50.1266	32.2025	132.038	327.291	34.7595	96.7722	8.17722
72.2128	2330.68	10.4468	20.617	29.5745	123.234	6.89362	29.8298	85.8085	20.4468	39.6809	10.4468	2.23404	9.6383	120.596	2.14894	4.70213	76.0851	12.7234	2.95745	225.489	104.723	17.3617	20.6809	47.6596	1.53191	22.1702	48.7234	65.3617	58.3191	58.234	336.149	26.6596	17.5319	11.8298	21.5106	73.1489	3	67.5319	26.4255	38.5957	0.382979	45.9574	71.8936	33.5957	244.553	96.2979	35.2553	49.8085	6.10638
20.9314	1363.75	7.77451	109.618	80.2941	101.853	10.9902	37.8235	108.461	23.8922	23.451	13.2255	5.26471	13.2255	96.098	6.30392	10.6765	33.549	13.3922	2.01961	173.451	301.48	15.4216	66.2745	164.01	4.18627	93.5686	211.608	273.373	160.461	82.3333	1544.27	112.412	91.7941	67.5294	45.1569	632.48	4.33333	290.637	136.706	41.2549	0.911765	41.2157	101.853	149.206	457.873	227.245	23.1078	48.6373	4.53922
47.9565	880.179	8.55978	111.75	179.484	191.391	134.788	109.136	395.103	23.1685	50.7989	18.5815	10.712	12.9728	115.777	3.46196	9.25	62.3207	14.538	6.46739	365.967	239.658	8.67391	22.3641	44.5054	2.93478	20.4348	44.4565	75.9076	86.4402	32.2011	308.386	31.5272	13.8804	23.6739	22.0326	97.4076	3.98913	69	62.6522	67.875	1.57609	38.7065	63.6739	42.9239	179.353	6619.07	36.6304	183.397	5.9837
51.9307	2274.07	5.85644	25.6436	38.1881	69.7327	8.87624	46.9307	111.797	20.9109	80.7525	15.7772	10.8317	9.12871	115.866	2.81188	5.10396	48.8168	16.4505	4.05446	161.416	114.104	7.70297	21.6683	37.6584	1.93564	25.8812	60.9109	68.1832	61.5594	33.4307	351.173	26.8614	15.0297	21.7079	15.2475	85.4802	5.66337	59.7327	36.7426	40.4851	0.80198	41.6584	53.2376	39.3119	181.198	3879.64	29.8465	61.2277	3.40594
56.5963	692.95	5.93789	27.1801	34.7205	196.981	5.25466	42.9938	70.1925	20.3975	37.0559	18.1925	4.13043	112.248	367.683	201.329	59.7081	53.9689	16.646	4.29814	251.043	101.236	10.1615	26.118	39.8075	1.93789	25.5404	55.236	64.7453	73.0124	28.1304	278.298	26.6894	8.91304	26.5093	16.8137	44.9317	3.45342	65.205	36.3727	50.5963	1.1118	32.9441	48.0497	33.2671	137.373	129.18	40.2112	71.7205	4.97516
153.128	4092.17	14.8624	106.05	119.234	229.775	37.4174	63.1468	299.56	46.6651	41.2982	21.5459	9.88532	20.789	256.78	4.38532	11.7202	88.2202	21.9771	5.58257	304.798	368.427	19.9404	56.5734	155.394	10.578	111.913	247.683	374.353	278.578	140.67	1590.92	208.284	138.578	52.4083	62.9174	692.587	3.42202	263.523	89.8303	84.2661	4.10092	66.8073	229.28	81.5872	652.633	451.422	56.0229	136.899	5.61927
136.695	3518.51	20.9579	38.7579	48.8842	200.884	6.61053	54.1789	131.368	32.4737	35.7053	19.1263	4.36842	12.9895	182.2	3.26316	9.29474	81.7263	18.3579	3.69474	185.147	141.421	8.69474	24.8211	39.1789	0.789474	52.1053	74.3263	106.979	70.9368	91.7474	620.537	40.7789	35.8842	21.6316	20.3895	122.326	4.13684	50.3263	36.6105	46.7474	1.46316	41.8947	75.3368	33.4105	175.642	131.895	42.2526	79.8	2.73684
44.5276	557.929	7.40945	32.7874	34.3228	102.882	27.1732	108.031	228.37	16.6378	37.0236	15.1969	10.9134	15.189	51.0157	3.54331	5.32283	82.6063	29.4882	74.2677	1242.77	2877.65	7.2126	8.32283	26.6378	2.15748	15.4331	33.4882	41.0079	29.7244	24.685	245.22	20.1732	13.5433	11.7323	22.4567	71.378	4.31496	42.1654	29.8898	24.1102	1.62992	21.5906	22.9921	28.874	118.52	858.323	43.4724	69.3307	5.25984
27.6803	954.714	7.0068	60.9864	49.6667	65.7143	8.82313	36.2177	106.088	25.381	27.8844	15.4694	6.55102	16.7619	243.082	4.5034	8.92517	45.102	13.449	2.94558	115.204	171.109	9.82993	34.7279	76.3197	3.44898	58.6327	158.98	172.143	166.592	62.5306	932.905	113.49	61.0136	35.3197	45.483	428.592	4.0068	141.34	48.2857	50.2517	1.92517	44.619	121.204	52.1088	341.014	188.918	27.4898	34.7823	4.55102
115.948	2749.08	18.3621	50.7845	63.6552	197.44	7.39655	34.9483	124.793	27.0603	36	15.0948	7.90517	13.8362	141.147	2.43103	7.41379	70.5086	24.1638	3.09483	256.543	177.422	12.5172	33.0259	58.4483	0.715517	72.5948	122.224	132.552	100.336	74.2155	892.793	46.2931	48.2328	38.5259	28.2672	219.922	3.97414	72.8793	56.9914	50	2.03448	46.4224	75.7241	40.2931	258.017	150.466	51.3621	66.431	5.12069
66.4045	1660.6	11.0449	11.2135	21.3933	43.7079	5.02247	21.0562	38.4382	10.764	25.3146	9.14607	3.52809	7.41573	36.0674	5.58427	4.70787	42.4719	8.31461	2.1573	85.7753	68.5843	9.37079	8.86517	37.0112	2.47191	9.59551	17.9213	24.191	28.8315	10.809	55.9775	15.7416	4.89888	11.6629	12.2022	18.5281	3.47191	37.1798	26.0225	25.191	1.06742	33.1573	23.5281	24.5393	58.9213	191.404	8.33708	21.6067	4.48315
30.627	522.492	8.07143	34.9127	52.7381	297.778	127.063	305.77	637.667	14.6429	27.246	11.5794	6.44444	15.2619	146.183	3.9127	8.3254	78.2381	19.3254	48.119	1038.39	2023.73	8.60317	17.3175	23.0397	2.80952	14.373	34.2698	38.4286	44.9048	18.6667	169.516	31.8095	12.6032	16.3175	16.5476	71.0476	3.77778	52.8968	30.5159	33.1984	2.28571	46.127	41.7698	39.4603	166.857	451.516	28.5873	48.1349	5.42063
136.074	3827.39	20.1765	29.4559	62.1103	99.0147	7.375	40.5882	57.8456	24.8529	45.1397	10.9926	4.34559	9.74265	88.1912	2.06618	5.80147	52.1397	13.5	4.36765	198.676	138.235	11.6765	24.375	43.125	0.786765	39.625	89.5074	89.3088	71	40.1029	642.199	37.6397	26.6397	17.0809	23.1176	136.75	3.70588	72.6618	27.5735	35.2426	1.08088	31.3529	33.4853	40.4485	203.993	148.559	22.8676	67.25	4.50735
72.6568	2076.22	12.1479	115.29	101.367	184.207	10.3905	58.7574	275.272	47.2781	35.4142	16.2308	8.78107	16.2544	194.953	4.92308	9.28994	80.6686	25.6391	4.76331	263.302	326.604	17.0828	40.7337	304.568	8.35503	85.7988	177.379	391.935	361.592	146.456	1203.02	154.308	112.527	95.3846	59.4497	573.982	3.43195	370.272	110.964	95.1302	3.82249	75.6509	296.533	107.734	726.846	260.722	40.5858	127.012	4.98225
83.2528	3035.96	17.4213	27.7865	47.8933	158.685	5.34831	42.4101	89.5674	26.0955	33.6629	14.2528	6.48876	10.6292	112.551	1.61236	5.15169	49.9775	20.9494	2.25281	167.483	141.916	8.93258	26.1798	36.6461	1.48315	53.3876	99.5506	99.0337	61.2303	53.1517	802.618	29.4157	36.427	27.2416	20.9775	156.185	3.38764	77.3876	48.5787	41.4045	1.03371	36.736	52.3427	36.0843	270.534	113.388	42.3146	58.4888	5.09551
138.294	3277.88	22.451	32.5686	39.9804	168.745	7.01961	50.7059	86.451	20.4902	46.6667	14.4706	4.23529	14.7843	163.98	2.76471	6.41176	66.6275	30.6275	4.39216	191.882	101.804	8.37255	16.1569	44.7451	0.647059	24.0392	48.9412	63.0392	58.1569	37.3922	164.294	38.3333	11.1176	22.902	14.1569	90.3137	3.5098	52.6471	18.3137	26.9216	2.07843	48.1569	56.451	41.7255	153.118	101.275	43	64.8627	5.01961
45.7077	1482.04	9.11282	82.0872	89.3026	100.651	11.9436	51.641	166.559	38.8667	32.6769	21.4154	6.81026	14.3692	189.564	3.4359	9.46667	70.5795	23.8564	5.04103	213.697	387.795	10.3179	60.3795	215.574	7.40513	105.918	214.026	346.026	218.995	106.026	1552.61	126.969	98.2667	70.9641	62.3744	541.923	4.57949	321.851	265.021	61.6923	2.2359	54.8872	154.759	157.836	598.241	225.395	50.1641	69.9949	4.80513
38.2137	1759.42	11.5385	30.7863	56.6325	96.3162	14.359	40.9231	88.812	19.812	25.1538	12.4786	6.15385	42.2308	101.701	47.7949	16.8803	57.1624	16.453	4.39316	188.265	229.393	10.7009	24.6752	46.5983	2.44444	59.6496	170.385	175.684	104.47	93.6923	1354.72	49.547	99.8803	35.6325	47	600.778	2.90598	97.5897	38.7009	39.3419	1.7265	29.3162	48.7179	42.7607	366.35	269.709	28.1795	44.4274	5.64103
67.0482	1596.13	6.33735	117.416	106.355	167.904	13.9096	66.741	306.012	42.741	38.9157	21.0843	7.84337	18.0301	218.355	4.39157	10.4759	79.3675	26.494	4.49398	257.795	404.602	14.5422	37.7651	305.849	5.19277	111.982	211.241	528.777	518.669	181.102	1603.68	152.12	137.62	139.488	72.5542	606.681	4.54217	501.789	183.488	106.084	6.6988	76.6627	284.048	124.633	881.193	345.229	51.0843	104.524	4.84337
59.6178	1433.72	13.8377	30.2827	28.1675	115.607	9.2356	41.4136	188.843	17.3089	114.461	17.8168	22.4817	10.1309	74.5236	2.3822	5.12565	71.2408	15.9215	6.33508	578.34	390.037	8.51309	9.37696	31	1.71728	12.4974	31.5288	38.8534	50.9948	21.7382	214.843	19.6911	8.54974	12.534	19.0471	57.0681	3.21466	44.6283	32.7853	28.0733	1.73298	30.8743	28.555	28.445	112.267	5126.14	82.6859	184.016	4.91099
40.976	1261.78	8.208	80.576	86.816	121.92	12.12	60.68	179	34.736	39.12	17	6.872	13.032	178.696	4.712	6.576	79.984	20.52	3.112	205.344	343.216	13.808	44.728	123.312	4.736	109.424	222.032	341.16	384.08	118.312	1719.23	142.944	83.328	76	44.568	539.592	5.48	244.92	68.696	58.44	1.856	52.4	121.032	76.576	557.624	365.128	37.68	77.08	4.912
153.286	3277.23	15.8791	80.5742	97.1813	354.995	19.6044	70.0659	256.376	42.4643	36.3214	17.6758	7.87088	20.4396	217.489	4.18132	11.3654	91.8132	30.3104	4.64011	285.332	362.668	15.8104	47.7445	176.734	7.70879	81.8022	183.346	277.527	270.066	105.137	1183.7	165.124	119.973	58.5824	66.0824	604.055	6.19505	372.137	104.143	81.4038	4.25275	63.7527	188.571	115.118	593.992	904.676	205.044	859.613	9.58516
41.9259	1046.24	8.96296	40.2222	48.1852	92.5741	13.3333	53.1852	146.093	32.7778	39.6667	11.9444	9.31481	5.72222	86.4074	2.98148	6.94444	43.0926	13.2963	2.35185	282.667	292.593	5.2963	25.5556	22.6111	1.48148	32.7593	143.722	165.852	146.5	44.1296	1051.17	44.3148	53.2963	29.9815	28.3333	382.241	4.01852	105.481	38.1667	25.5556	0.759259	41.5185	70.963	27.4074	476.074	576.87	28.3333	60.8704	3.01852
57.3776	1179.18	6.89796	27.0714	49.0102	89.2551	4.26531	47.4286	212.092	20.2959	31.2857	17.1633	5.90816	5.67347	131.694	2.40816	6.41837	46.5102	15.9286	1.96939	199.847	128.092	10.3265	20.2347	39.0816	1.40816	21.3163	61.3367	88.1735	105.714	44.6735	350.041	30.1531	21.1633	30.1224	15.4184	75.0816	2.39796	146.122	40.8878	41.5816	1.61224	40.398	64.398	30.6633	171.704	186.418	43.0612	88.9592	5.17347
35.3483	837.663	7.40449	48.6966	38.427	183.371	12.9438	83.8315	208.236	21.0112	163.629	25.1573	38.3258	12.3596	107.596	2	8.97753	120.921	13.3708	27.4944	1812.46	1241.9	9	13.5618	35.7978	3.33708	19.9888	44.191	55.764	62.6292	21.3146	283.056	18.8989	10.7191	19.9213	13.6517	65.2135	4.83146	69.6629	31.9326	30.3146	2.39326	40.0112	53.4045	25.4382	142.303	5907.63	81.6966	284.427	4.11236
81.5455	2131.4	15.6364	14.4182	22.1455	150.018	5.43636	32.4	74.8	15.0182	18.2909	14.4727	4.81818	10.6364	56.8	1.54545	7.23636	27.4545	13.7636	2.30909	160.091	91.1091	7.56364	11.3636	45.8	2.8	29.1455	50.1455	50.6545	53.0909	20.2	358.291	20.2545	14.4364	15.8727	15.3273	103.527	3.12727	56.6909	25.6545	32.8	2.92727	39.0364	25.2	33.9455	172.345	133.073	14.2182	36.3273	2.29091
35.5429	534.7	6.1	29.9429	26.6286	93.1143	11.6143	43.0143	281.486	18.1571	46.5286	21.3429	7.41429	7.65714	102.686	2.87143	7.3	54.8571	26.8286	15.7429	848.557	1647.56	10.4714	13.3286	30.4143	0.528571	20.0714	48.4286	42.7714	52.6143	26.7571	212.5	26.3857	8.44286	11.6286	23.1714	53.2714	3.74286	42.6429	35.3714	39.9857	2.02857	41.4857	26.5714	22.8143	91.9429	2780.31	28.0571	125.1	5.94286
73.9149	1893.09	13.5106	12.9787	34.5745	33.1702	5.61702	42.8511	49.7234	14.1064	23.7021	11.617	2.29787	8.70213	50.7447	2.93617	7.95745	43.4043	13.4043	7.29787	83.1277	68.0851	5.82979	14.7021	37.617	2.19149	15.383	24.1064	57.1277	75.4043	25.8936	184.468	27.9574	14.3404	13.1915	10.4043	64.5319	1.53191	60.1702	34.9787	33.0851	3.80851	21.7447	35.4468	41.4681	114.638	235.255	15.0851	35.5106	2.6383
39.5	1010.51	10.1359	62.9728	70.4674	96.5	8.86413	48.2337	127.484	36.4837	27.9783	16.788	5.82609	13.1957	134.065	1.82609	9.43478	53.9837	19.663	2.9837	197.364	254.995	9.67935	35.1522	92.7717	3.20109	80.9457	183.332	288.37	143.69	102.565	1381.99	119.495	93.2174	54.5326	37.4565	682.87	3.27174	187.554	119.266	59.375	1.32065	48.1413	101.755	71.5272	584.793	193.946	37.0815	60.2391	5.33696
77.6651	1293.89	8.31651	115.087	151.826	238.761	66.8991	110.881	486.702	21.6284	36.9404	20.7844	4.41743	12.6239	210.234	2.75688	5.86697	65.9771	24.7844	4.24771	346.404	146.995	7.38991	20.3028	37.2706	3.02752	26.7018	48.9587	67.2064	67.8394	34.711	237.867	23.578	7.68807	22.0642	17.1651	57.0642	4.16055	79.7982	41.6147	60.5275	1.83028	50.4954	65.7615	37.0275	146.404	121.89	48.6514	71.0138	3.9633
67.0067	1623.97	11.62	96.4933	96.0533	184.567	32.5	69.88	259.18	46.6733	44.8	20.1733	8.54	17.24	224.273	3.9	13.4533	81.0533	21.6267	4.62667	356.827	475.573	16.6133	48.66	140.12	12.0533	120.553	272.213	478.96	383.713	179.353	2093.38	279.74	272.887	88.0867	84.1867	1299.15	5.77333	437.033	74.9667	67.9733	6.99333	59.94	254.047	95.32	1009.2	362.44	53.2	111.32	8.11333
26.9423	669.558	4.94231	66.0385	57.9231	97.8654	15.7692	64.3269	188	18.8077	44.0192	22.8462	4.86538	10.7692	128.365	2.28846	5.67308	58.7692	34.4808	66.0385	1710.42	4117.77	10.3654	18.5385	45.75	0.884615	19.9423	42.5962	70.7692	53.1923	49.3462	281.712	21.0577	14.2885	24.9038	14.2885	72.8269	3.78846	59.4615	37.1731	32.6346	0.480769	40	43.1923	31.8077	124.019	604.154	55.2115	143.058	5.96154
103.542	1740.13	8.92708	149.995	109.807	246.01	28.0781	66	348.703	56.5365	37.5625	22.9844	8.14062	15.6354	546.938	5.33854	14.3177	85.9583	22.8646	7.26042	352.104	577.573	17.8125	42.2031	437.359	7.78646	122.568	349.234	575.672	547.141	227.5	2182.47	227.849	259.745	132.432	122.062	1122.87	3.76562	509.719	335.536	100.646	3.56771	95.651	287.75	162.094	1247.25	386.51	47.4427	102.938	6.70312
107.091	1564.31	7.52273	136.898	93.4545	148.608	14.4432	58.5455	327.443	36.2727	35.6705	18.733	5.17045	13.9148	266.523	2.44318	7.92045	70.1534	21.2159	4.10227	255.222	393.977	14.6989	29.1875	346.33	6.16477	56.483	187.835	462.693	428.244	149.864	1000.27	194.062	130.898	102.523	63.6136	356.08	4.34659	428.233	199.744	87.1534	3.05682	76.8864	309.102	118.955	813.602	369.517	54.2102	92.375	5.75
51.0959	1565.2	11.5	59.5171	68.0137	233.178	20.1233	92.4007	282.096	27.1986	232.158	28.8014	31.9726	12.7945	200.041	3.60616	7.30137	122.449	18.7842	10.6815	1437.54	863.209	10.4897	17.0753	39.7568	2.2363	29.0479	77.8185	77.5514	83.5925	36.5479	508.223	26.2877	18.0308	19.6473	21.0171	110.801	3.30137	64.2192	41.0205	44.9829	1.53082	43.113	46.8664	34.7568	260.979	12035.9	97.8733	404.161	5.4863
136.679	1600.66	9.0073	122.131	98.0803	199.066	31.3139	223.314	607.168	34.7737	122.051	32.4526	26.7518	19.4453	175.766	3.67153	8.24088	439.599	39.4745	129.102	2608.47	3918.35	9.68613	22.0219	42.6423	2.69343	35.073	76.8467	116.08	88.7226	64.5839	430.803	35.927	22.1095	33.9781	21.9124	98.5985	3.21898	97.3285	47.4745	62.5255	1.31387	49.9781	90.1387	50.6715	350.445	3457.07	81.2847	290.81	7.71533
92.2796	1106.88	5.91943	105.36	91.9716	187.716	18.6114	129.313	370.114	37.6919	178.934	91.4076	32.9052	16.4787	208.185	4.891	10.2038	231.645	33.019	55.8673	2078.05	2524.84	11.2654	29.2938	41.0664	2.01422	35.7251	72.8009	107.725	79.7536	50.5829	495.626	30.019	17.4597	35.4265	20.3697	70.3934	5.18483	68.6161	40.4692	53.564	1.97156	49.3744	68.8104	41.4265	237.829	1313.79	139.27	576.498	6.20853
63.1742	1179.38	10.9924	60.4621	65.6818	198.303	67.8788	193.318	397.886	19.1288	37.3485	14.3788	9.89394	12.2197	107.606	4.05303	5.00758	85.8712	18.8864	26.7348	810.205	1357.34	8.09091	14.4924	30.7197	1.45455	16.7879	43.7424	57.75	52.3409	49.8258	227.689	19.4924	9.83333	22.1364	19.1364	52.4924	3.68182	46.2576	42.6515	37.2576	3.06061	44.4621	44.5	36.2121	181.394	865.833	23.2727	74.0152	5.63636
39.1053	1329.67	8.85526	35.4605	48.5395	120.355	13.3684	43.1184	129.908	24.6711	25.9342	16.1316	3.52632	11.9605	141.184	2.56579	5.46053	47.9737	12.4605	4.42105	166.921	225.408	11.3026	29.6316	116.132	1.72368	66.5	150.513	317.658	172.75	123.132	1259.86	124.579	107.461	56.8421	28.8289	617.382	3.23684	291.724	49.3947	68.6184	1.28947	41.5526	115.211	47.1974	505.763	301.776	28.1316	53.2368	5.84211
22.345	704.37	8.02	93.495	77.715	232.315	99.195	269.865	624.355	22.26	32.2	23.21	9.385	11.43	141.665	2.865	7.2	84.065	32.515	13.665	572.99	926.06	9.36	17.765	32.195	2.35	19.845	60.86	73.505	49.23	39.825	243.14	22.285	9.18	20.915	13.43	45.67	3.635	52.51	40.77	32.82	1.355	35.58	46.41	40.91	160.19	324	52.24	114.76	7.055
37.371	728.758	9.54839	97.7097	54.2903	128.065	5.48387	27.129	154.484	26.6452	23.3548	16.8226	5.62903	11.5806	123.323	3.93548	7.70968	57.1613	21.7581	2.98387	232.226	199.645	12.6613	19.9677	298.645	6.16129	31.2097	102.081	357.823	410.032	130.645	811.597	106.113	59.5806	74.0645	51.2581	353.968	2.24194	264.29	139.968	61.5968	0.370968	220.952	188.129	86.3387	603.387	270.597	23.3387	59.9032	3.56452
44.6555	1491.43	8.84874	69.6639	65.479	182.924	11.0588	61.4958	221.597	20.5294	27.2941	19.1008	5.21849	17.8235	153.681	3.54622	6.18487	69.7983	17.3529	7.34454	220.261	254.857	15.0336	25.3866	255.941	3.55462	32.6807	96.1765	269.454	344.05	105.412	632.723	110	79.4622	76.7227	54.6891	334.706	3.96639	392.101	116.143	90.2269	3.51261	78.5126	230.176	74.6471	592.218	332.319	27.2353	54.6303	5.34454
100.891	735.637	10.7876	103.886	63.6218	153.301	27.9119	147.435	366.922	28.0829	105.72	22.7565	13.2591	14.5544	161.399	4.10881	8.81347	196.192	50.0622	131	2406.12	4328.66	9.26943	19.0415	46.3731	0.507772	31.0829	66.3005	89.9948	67.3161	56.0104	397.891	27.1762	15.9896	28.7668	52.1036	98.3679	4.25389	55.9119	44.0363	45.1192	1.96373	38.1503	55.1606	49.3005	261.513	1087.24	106.114	172.233	8.88083
169.263	3241.68	15.3158	51.3684	81.1316	261.368	28.8947	58.9211	242	36.7105	51.6842	27.5	8.86842	22.9474	247.447	17.2368	16.3158	99.1053	27.7895	5.81579	292.895	404.711	15.3158	52.2895	71.7895	8.31579	75.8947	172.421	275.947	206.658	108.316	1236.18	183.684	139.211	48.1053	87.2632	739.132	3.84211	204.447	65.8421	81.2632	0.789474	66.0526	214.342	87.7632	501.184	361.342	53.2632	151.553	5.31579
50.7035	1330.17	9.39698	103.477	75.3116	132.985	19.6332	53.9548	197.216	40.9598	31.995	16.5276	8.14573	14.7337	269.704	3.88442	10.8794	61.9146	20.0704	4.49749	251.497	351.955	13.4925	42.2312	161.96	6.1809	95.598	274.558	363.015	255.523	112.829	1810.24	164.97	159.749	62.8191	69.0553	1048.61	4.39196	256.377	87.0503	58.8492	2.23116	56.4322	162.834	84.8291	805.804	289.95	40.7789	66.7136	3.74372
166.055	2804.84	10.6284	68.8907	90.6339	308.71	13.2951	65.9016	236.011	47.0601	51.9617	27.3388	9.8306	16.7432	276.295	3.01093	11.1858	98.7322	28.3497	7.02732	319.689	409.568	13.5574	33.388	147.918	6.12568	82.7978	174.601	300.896	301.727	89.8852	1320.24	138.956	123.109	57.4208	66.4208	822.809	4.16393	309.705	120.372	65.3005	4.78142	74.2514	198.404	73.7158	733.339	335.131	58.2022	116.186	6.18579
53.6655	1182.31	7.32765	59.5427	65.1297	245.939	36.7713	128.28	522.478	25.5085	167.109	50.6553	35.2662	18.4027	184.147	3.45392	8.23549	161.133	25.4403	45.942	1853.62	2110.86	10.4232	18.0171	44.4232	1.71331	22.1468	57.0205	60.2935	77.1058	31.7747	342.188	28.727	15.6041	19.7816	20.6621	81.5597	3.79181	87.1877	39.8976	41.9625	1.63823	50.8805	54.2389	51.6553	260.969	2655.75	79.5734	319.584	5.7884
139.221	2750.88	16.6857	46.4786	55.9786	210.036	5.60714	50.3214	112.486	27.8929	39.9643	15.15	4.84286	13.4286	146.621	2.40714	9.26429	53.0143	22.25	2.60714	244.679	161.836	9.32857	37.3357	51.7214	2.55714	76.8643	113.214	164.736	88.3643	95.8143	1029.81	62.6786	40.4071	39.0357	27.5643	188.45	3.6	160.171	55.6214	44.2214	1.58571	44.6571	91.7071	36.3643	238.414	97.0714	28.4071	61.9929	5.08571
36.3874	959.712	8.98198	63.6667	66.5225	108.081	9.9009	52.5946	196.505	21.0631	22.7838	11.6216	7.21622	10.027	158.703	2.6036	8.01802	67.8559	10.7748	3.65766	273.243	342.658	10.2613	29	196.423	5.44144	35.5225	120.712	217.919	522.604	109.694	897.351	166.586	98.4505	49.0811	59.5225	375.802	4.89189	307.252	80.6126	75.4775	1.42342	56.2883	162.135	123.559	711.162	386.423	19.4865	49.1712	4.92793
66.9649	886.268	7.19737	98.9868	101.154	404.281	86.3904	457.693	732.754	21.8333	39.6886	17.7368	6.19737	16.1842	246.535	3.69737	8.68421	110.671	26.7939	43.0132	1260.49	2602.67	11.6623	21.8465	44.0965	2.29825	27.1711	77.2675	88.693	97.1754	44.4605	439.162	25.9868	16.1754	24.307	22.5614	73.5088	3.77632	60.2149	49.3246	51.7325	1.46053	41.1754	53.0263	60.4298	281.64	626.689	55.886	113.013	5.63158
32.8232	2542.17	12.6818	51.6162	95.3687	166.631	10.8333	84.6616	446.091	47.8182	297.035	73.3283	34.3232	15.1263	250.091	5.52525	7.83333	132.061	22.2828	3.83838	529.914	327.838	9.15152	27.0657	48.899	1.76263	52.2121	238.192	119.828	117.03	70.5606	692.379	32.0404	24.1465	25.298	17.9596	132.116	4.69697	77.9747	29.5051	44.9949	1	31.197	49.4343	43.7374	312.854	29077.9	75.8636	369.561	4.23737
47.2343	1366.79	6.48	93.2457	80.2	124.16	12.0971	58.2286	152.731	33.12	33.0857	10.3429	4.50286	15.7314	222.349	3.42286	9.20571	50.4857	12.4971	6.28571	186	325.469	10.6057	36.6057	216.074	4.57714	75.0571	192.029	317.411	255.903	126.903	1502.32	94.5029	112.617	52.9886	50.2229	654.223	4.86857	240.12	120.6	64.5714	2.05714	42.8229	109.937	78.4857	610.446	364.691	27.16	59.9771	3.21714
43.9359	2951.07	12.2468	62.6314	109.212	192.612	14.8654	120.08	473.462	53.734	498.228	125.984	43.1603	18.2083	268.103	5.01923	9.86218	159.907	30.7051	7.91346	487.885	382.881	9.24359	29.1442	67.9006	2.60256	51.1571	232.651	146.965	156.071	96.8686	827.804	40.8974	28.3077	30.8814	25.0128	148.907	4.55128	105.875	48.1442	56.9615	1.85577	53.6603	71.6218	49.7404	384.926	40972.1	83.7115	278.295	5.58013
27.4286	1282.01	8.57143	98.1648	73.7143	137.692	24.3956	65.9341	196.297	26.0659	27.967	9.47253	10.1429	23.2198	161.121	4.17582	10.2857	63.4176	15.044	4.08791	244.209	288.912	19.6484	53.3956	217.758	4.35165	87.9231	200.341	347.604	417.418	107.703	1529.67	188.374	159.253	40.2088	72.1758	802.978	3.78022	325.275	74.4396	81.022	4.75824	45.3407	225.154	123.868	805.275	462.154	25.3187	62.5385	4.12088
55.4079	1805.58	6.50658	103.493	88.9211	151.421	12.4079	83.0066	235.375	39.8553	30.1842	18.2105	6.44079	14	233.664	4.21711	8.55263	71.5526	19.0658	5.07895	259.204	388.941	10.7039	63.8289	193.033	6.67763	109.803	223.059	389.158	329.421	150.105	1637.3	107.592	131.375	78.0066	56.4079	572.697	3.03289	417.678	183.283	64.7566	1.91447	71.6974	221.822	129.914	773.711	457.007	42.5329	87.9474	5.94737
74.0814	1453.5	9.2907	41.9535	64.4302	156.593	10.1512	42.5698	180.826	34.686	22.4419	15.6395	5.31395	12.0581	124.872	4	13.1512	57.0349	22.0698	5.32558	179.849	304.07	15.7791	41.407	82.4302	5.02326	74.1977	162.291	282.047	223.837	108.86	1164.34	142.721	125.814	48.5465	60.2442	844.628	3.59302	240.442	67.4535	59.0814	4.61628	76.5581	178.837	55.9651	513.372	263.663	30.593	72.8721	6.97674
36.0175	932.605	7.63158	60.1667	54.8246	95.5614	9.76316	45.7368	109.904	29.5526	28.1404	13.4561	4.92982	9.27193	251.614	2.02632	6.81579	47.807	20.6667	4.69298	200.605	340.439	13.1754	20.1667	86.2018	3.19298	59.5702	168.982	252.658	153.605	101.658	1444.06	64.9298	60.6842	65.4123	36.6667	515.018	2.92105	139.465	73.1316	36.1754	1.12281	46.5175	78.6316	68.9123	465.816	390.711	33.0965	49.4912	4.66667
163.244	3732.44	18.6667	27.2	66.1333	201.822	7.8963	51.3407	236.644	24.3407	32.3407	14.1407	7.8	8.47407	141.43	3.54074	8.19259	73.5556	23.3259	5.41481	247.326	210.504	10.4444	19.3704	52.6222	1.59259	49.0519	90.8519	94.8815	129.711	56.763	693.185	36.5407	28.2667	21.4963	28.3111	158.259	1.8	114.615	48.5407	50.7778	2.38519	51.1481	78.5481	39.563	321.815	341.03	19.9556	78.437	5.85926
25.9662	1246.63	10.5541	91.973	47.2838	122.966	11.7635	98.1486	292.162	31.2432	133.081	44.7095	26.8514	17.25	115.791	3.31757	5.88514	151.101	17.6014	7.81757	803.203	490.318	6.64865	17.3108	39.723	0.75	20.1419	56.4662	59.4527	49.9392	34.1959	309.473	24.9189	14.8243	18.3581	20.7095	72.1081	3.31081	71.1216	30.9595	34.8784	2.07432	31.2027	49.4797	33.4797	160.669	893.649	115.892	185.662	5.46622
71.431	876.776	8.06322	115.856	58.9713	136.724	17.2644	100.839	257.109	28.7759	94.3333	25.5575	13.431	10.8046	174.506	5.06322	8.25862	144.764	31.4483	71.523	2656.97	4132.24	9.56322	20.1207	46.092	3.28736	24.6609	73.0402	76.3621	60.0345	50.7759	402.534	25.4598	14.3908	20.9655	19.2299	65.7069	3.36782	87.6782	44.1149	47.0575	2.31609	54.7586	63.9253	39.7241	259.167	5190.95	51.1207	167.098	5.20115
147.1	3184.93	11.1167	271.65	170.917	240.3	24.2	105.3	332.117	57.05	39.2	31.3333	6.81667	24.6833	319.083	6.51667	11.6167	69.8167	40.8833	6.65	373.817	457.1	21.2	86.9333	359.083	10.5833	147.5	261.75	530.283	674.367	251.067	2259.83	241.417	217.8	100.017	86.15	998.3	4.45	501.567	103.033	85.6	5.2	63.45	230.567	131.533	883.417	385.45	57.5667	152.367	8
81.1602	1589.69	11.8177	131.724	94.7348	223.227	24.1326	93.0884	267.486	56.4033	35.2652	18.0608	7.50276	23.6464	288.834	5.41436	15.3039	89.5028	23.6077	5.17127	365.823	502.16	17.1713	45.4144	293.425	11.2818	111.508	332.773	593.624	546.796	190.856	2352.03	263.961	243.017	111.967	84.6796	1247.73	6.18785	470.657	150.923	77.8287	5.73481	97.547	279.088	129.569	1224.73	600.05	55.1215	91.1713	7.31492
110.825	3113.19	26.2474	28.0412	45.4948	183.557	9.14433	45.6701	88.732	20.1649	37.732	13.5361	4.50515	17.4639	146.928	2.97938	5.27835	40.4124	23.0412	2.13402	221.526	176.742	8.48454	26.5773	36.6804	2.58763	39.134	112.887	97.3918	67.2165	53.4021	657.639	36.6495	35.4021	24.8247	23.5155	192.268	3.29897	61.4433	52.9381	33.4021	1.98969	51.134	64.4021	39.2887	194.866	129.629	36.8866	66.0412	6.76289
48.8474	495.489	7.2	91.3526	76.5947	222.268	67.4263	272.458	396.516	19.2684	45.0474	16.6474	9.4	11.9526	159.795	2.44737	7.27368	102.532	24.5579	32.8368	1163.78	2099.43	10.4526	15.7368	40.5474	2.93684	21.5	55.5316	50.7895	54.6368	27.0368	275.384	24.4895	10.7263	21.1211	14.7105	57.2368	3.01579	56.3632	37.4842	47.8316	2.06316	48.1947	56.5053	38.8105	168.7	591.495	37.2895	74.1263	5.32632
43.8941	1639.41	11.4176	176.459	145.147	222.888	34.7647	92.4353	317.488	49.5824	40.3941	20.2412	7.54118	27.2118	270.029	5.62941	14.9529	82.4824	27.7235	5.41765	338	566.3	22.3235	88.1176	270.282	6.27647	151.712	368.859	549.488	759.912	221.447	2672.05	414.576	342.612	113.906	138.335	1303.1	7.52353	533.924	113.559	110.012	9.97059	77.0824	298.924	115.612	1096.81	416.235	54.7588	110.8	8.54706
17.2619	1839.98	13.0476	31.7619	71.7857	99.5952	11.5476	89.5	216.738	34.6905	162.119	70.2381	14.0952	14.7143	128.643	4.2619	4.83333	92.5714	20.3333	3.52381	179.619	174.643	16.4048	12.7619	38.2857	3.40476	35.7143	150.667	69.5714	73.7857	54.8095	568.595	27.881	20.8095	16.9286	24.8571	142.881	4.92857	84.4286	35.3095	43.7143	2.2619	28.6667	50.5238	47.4048	278.238	16870.6	69.881	140.81	5.7619
17.1933	1888.13	8.60504	59.2689	90.7647	137.95	15.2857	125.143	364.176	64.2773	207.008	72.6134	28.6387	16.7731	205.655	3.7563	9.87395	138.748	24.3613	5.47059	421.378	323.151	8.53782	23.5294	44.8992	1.82353	38.042	131.966	108.983	115.252	55.7899	522.269	31.1933	21.7227	22.0336	19.7983	107.546	3.87395	94.3445	30.9076	55	2.83193	46.0672	50.042	32.0588	291.916	29860.8	85.1765	202.555	3.14286
329.681	8289.11	35.3117	82.7117	144.148	351.286	18.9948	90.2416	326.327	49.1922	134.826	29.3974	16.9662	20.2052	304.532	4.46234	8.38442	128.917	38.239	10.0416	571.961	356.917	12.8987	36.8753	100.538	2.14545	68.3325	179.01	203.673	182.857	109.34	1086.45	64.6961	55.039	39.6675	33.5091	272.93	4.91429	172.488	61.2364	80.5662	1.98182	55.7974	112.382	60.8026	467.823	2718.22	59.2468	237.296	7.64156
357.317	8618.68	30.509	70.6766	114.359	278.695	16.8563	69.7425	221.257	40.4132	66.1557	20.2874	4.5509	16.6048	296.796	23.491	10.7725	101.629	42.5928	8.85629	571.204	346.491	8.56287	32.509	83.1796	1.56886	70.0659	149.263	166.563	175.605	114.102	929.389	69.509	46.4731	38.6407	27.0958	226.042	3.50898	156.174	70.1497	58.4671	1.04192	50.9461	102.808	63.1976	407.377	276.287	74.1617	142.084	8.1497
63.8079	2351.79	9.66887	69.1325	63.6291	156.099	18.5497	77.596	179.576	26.894	30.0927	20.8808	7.84106	13.3841	178.51	3.98013	8.98675	83.2649	18.298	5.50993	309.517	296.801	12.2252	34.649	124.894	3.98675	68.3444	181.119	240.046	165.331	88.4305	1361.13	112.258	110.278	39.6159	48.5099	850.702	4.4106	209.523	78.2384	56.3245	2.52318	40.3046	120.775	99.8477	589.536	507.954	35.6358	73.9139	6.57616
91.5503	2269.83	14.3175	95.619	73.8571	206.206	18.9153	68.5608	284.016	50.127	41.4074	15.7619	7.77249	22.0952	264.598	5.20635	10.3386	61.4709	20.4286	4.48148	270.296	419.794	13.1534	53.381	222.873	12.9259	101.661	238.513	413.423	462.397	189.185	1631.44	237.894	203.365	78.2857	83.2381	772.72	5.21164	529.095	221.974	86.9788	3.62434	66.8095	294.73	97.582	934.672	347.587	42.455	87.6772	5.16931
104.433	2197.92	10.9573	145.256	130.055	272.805	27.3354	70.2744	417.226	58.9939	50.3476	20.2195	8.43293	21.4939	288.305	4.78049	15.2683	91.2622	27.9512	5.77439	379.97	500.317	25.5732	67.2317	348.244	13.1707	147.701	360.104	689.622	510.482	210.744	2241.49	323.116	224.207	107.762	111.067	1131.24	5.68293	813.78	190.713	124.896	6.79268	106.963	458.921	145.524	1229.6	558.415	63.5061	136.457	8.80488
21.7692	1891.74	11.4423	61.7885	69.1346	136.404	16.7885	163.356	375.923	86.5385	167.462	81.7212	13.2788	16.3942	171.606	2.40385	6.51923	99.5096	17.3558	5.15385	328.452	298.154	10.1731	22.2404	50.9327	2.10577	26.8462	133.567	113.856	86.7981	63.8942	470.846	27.25	17.9712	22.2981	27.0288	101.904	6.80769	87.875	43.6635	46.4327	0.923077	32.7212	54.5865	41.1827	292.548	22007.1	64.3558	165.337	6.39423
36.9259	1049.7	10.2593	138.333	80.963	137.593	9.77778	41.5556	199.074	21.1481	42.037	19.0741	5.07407	10.8889	93.2222	2.07407	8.51852	33.8519	13.3333	10.5556	118.407	256.63	16.963	61.4815	304.778	4.96296	40.1111	119.556	336.815	632.222	87.6296	858.889	168.481	104.259	79.037	42.6667	552.333	7.51852	262.741	97.1481	54.9259	2.77778	35.3333	130.259	74.8148	475.37	425.074	46.7037	63.6296	4.62963
41.1066	470.611	7.67623	58.1885	58.3361	214.061	98.5205	271.91	499.664	15.9959	36.7008	16.9344	7.43443	12.4549	172.656	2.46721	9.64754	73.7623	32.168	31.5369	888.906	1368.15	7.59426	17.709	37.6844	0.758197	17.8361	44.2664	45.4836	62.2008	23.168	191.197	19.373	8.09016	14.7951	15.6762	48.8197	2.09426	50.7541	36.6352	41.8361	2.54918	36.8402	51.7787	43.0615	174	561.791	23.5492	72.6803	5.0123
60.0693	1648.5	8.76238	167.376	105.851	153.396	11.9901	59.3762	298.644	48.2475	31.9802	17.6139	6.11881	12.8812	195.95	4.58416	8.41584	69.6535	24.9307	6.68317	237.653	314.653	18.297	82.1485	457.525	18.9901	76.3564	165.525	398.02	433.495	120.614	1009.53	237.109	125.861	74.6337	83.1287	444.455	4.86139	632.307	631.554	112.386	5	41.8218	408.98	350.347	897.713	614.119	47.3168	107.465	8.9901
23.6667	491.662	7.25316	56.7004	60.4895	150.266	121.806	269.523	426.819	20.6329	29.962	17.692	9.16034	14.7468	181.819	3.57384	5.99156	84.9958	25.6751	26.557	939.177	1444.3	7.22785	16.0633	37.3376	2.06751	20.654	45.7215	52.6878	59.7553	31.3629	196.565	23.8397	11.038	15.903	14.2363	61.2405	3.27426	57.5274	37.9536	39.6076	1.96624	45.6751	47.903	40.2363	158.662	859.414	27.6371	54.0759	6.67089
146.571	2371.2	11.441	185.503	149.311	345.261	20.7329	87.528	472.05	58.882	45.2857	29.1988	5.99379	21.8323	368.851	6.08075	11.8012	113.658	23.528	5.63354	403.807	651.416	25.7143	70.559	395.193	13.7205	149.186	287.311	605.503	544.379	286.938	2381.72	251.497	276.28	142.211	108.739	1273.29	7.81366	640.907	230.857	149.28	7.63975	114.435	392.925	184.081	1325.06	650.317	46.1739	146.36	5.03727
182.256	5591.12	28.8279	86.1721	144.326	276.014	31.7953	98.5302	442.823	58.4884	299.87	79.9581	48.5302	24.9674	339.572	6.98605	7.73953	173.744	38.8465	14.5721	707.256	388.986	13.8186	44.2605	88.5767	1.95349	71.0047	220.34	181.823	135.526	98.093	1098.37	56.5535	53.5953	48.0047	32.107	227.288	5.26512	179.498	55.386	86.4233	2.49302	65.1628	95.0465	49.5535	452.837	14066.9	105.656	394.749	7.70233
75.6082	2169.6	18.9828	92.2027	106.182	319.9	41.5155	159.629	512.034	58.2749	533.997	64.0412	87.8763	22.323	416.395	30.512	13.512	245.199	27.3814	18.4124	2471.79	482.017	9.56014	25.2096	71.5395	2.33677	42.567	106.234	122.216	120.54	77.2337	553.227	52.5223	29.3024	27.3368	22.7354	131.849	5.02405	121.522	67.0069	70.0997	3.05498	62.8247	79.6289	53.7388	388.969	16617.9	117.11	368.388	6.96907
102.483	3045.27	11.6735	79.483	88.6395	301.537	23.4898	78.0068	340.218	47.9048	60.0748	22.7687	9.36054	22.6327	258.327	5.55102	11.8231	82.2925	20.1973	4.88435	336.007	431.932	18.7687	45.2857	185.34	13.7755	92.381	167.626	310.02	314.857	126.048	1569.82	124.422	153.796	70.4082	79.0408	940.565	5.7619	319.741	122.456	90.0816	5.08844	91.8912	186.279	111.156	825.558	697.109	55.4082	107.531	5.31973
22.4881	1281	12.1809	61.7884	125.362	267.027	62.0717	124.611	591.843	31.5119	117.328	51.3481	18.7372	12.2116	225.628	5.48464	6.41297	168.799	17.058	5.91126	555.717	491.01	8.93515	15.1468	49.9795	1.3686	23.4573	145.969	69.1297	102.782	45.9966	298.348	27.1706	12.0751	17.6007	19.1706	71.5802	4.50171	67.2389	43.3038	64.1365	1.89078	50.3106	48.0717	42.5768	244.846	22278.4	36.7952	149.372	4.40956
176.462	4478.36	50.5288	32.1058	53.6635	226.279	9.27885	46.7404	85.5865	21.7404	44.9231	12.9231	5.77885	11.8077	136.538	3.89423	4.36538	63.375	21.6154	3.95192	91.4712	162.981	9.24038	24.0577	41.2404	0.644231	45.0192	85.1442	102.644	64.2885	58.9231	582.625	33.0192	31.125	24.1731	21.6731	144.962	4.77885	56.9712	35.125	31.6058	1.08654	39.5769	51.4904	29.3365	276.51	691.337	30.3077	69.7115	5.89423
74.9463	2063.89	9.81208	60.2349	62.7919	135.141	8.71812	54.1477	181.443	27.2416	38.6644	19.5772	5.22819	11.7852	167.235	3.16779	5.51007	80.2349	17.9329	2.63087	255.711	228.329	8.74497	44.3423	105.262	2.20805	69.9732	133.034	221.221	122.423	82.7383	1126.94	73.4899	50.3423	47.1074	37.9195	480.463	3.65772	177.557	118.295	58.9262	2.02013	51.6846	122.456	63.5772	494.779	950.007	29.8322	74.6644	4.2953
264.873	4903.17	21.4157	59.5843	97.6265	339.476	18.5181	79.6205	258.072	46.253	73.3012	23.7048	8.90964	17.8133	294.53	2.8012	6.95783	113.283	28.4518	3.75301	326.434	321.94	14.0602	48.9277	110.819	4.14458	79.247	138.054	207.958	178.62	117.614	1021.07	109.428	59.8614	58.4458	43.0602	300.849	3.59639	267.476	72.4337	78.5843	4.27108	69.5602	145.94	77.2892	445.518	1193.46	63.241	143.355	5.91566
184.578	5391.92	22.563	171.715	166.085	392.219	33.3111	114.944	402.211	64.9889	73.7963	23.0852	8.94815	27.2148	373.519	7.88148	16.5667	131.311	38.6111	8.64074	540.441	649.441	21.0296	115.437	279.17	6.59259	178.756	400.844	536.359	738.619	222.678	3096.57	332.504	237.422	117.315	111.885	1102.92	6.6963	422.889	118.137	107.352	4.67037	85.537	269.189	207.519	1167.24	791.067	70.9778	172.322	8.43704
33.6195	944.788	13.354	40.0619	102.381	557.549	48.2478	148.062	776.451	63.6106	114.416	66.9381	22.5133	23.3982	364.619	24.1858	29.6637	188.088	21.9292	6.39823	427.726	422.894	6.87611	17.8407	66.9381	2.12389	17.7257	75.9646	83.9558	71.2212	52.6991	276.212	39.4779	20.9558	24.292	45.9646	121.558	3.14159	98.4071	50.1239	80.9646	1.0885	47.6991	50.7965	44	272.947	12133.6	36.9646	153.283	8.93805
179.219	5065.81	27.7968	104.526	126.892	330.912	17.3506	129.359	445.315	44.0637	185.598	53.1713	27.0837	17.9402	395.319	5.59363	9.56175	191.227	33.0159	8.88446	851.462	416.155	11.7888	37.8606	103.61	2.50996	53.745	142.542	158.809	183.586	80.988	748.112	43.8446	31.1116	33.6335	25.9124	139.108	4.68526	171.952	52.9841	82.8645	2.86056	52.5896	107.155	49.506	458.51	14416.3	127.562	350.765	6.24303
63.767	493.67	9.30108	48.4516	43	118.351	14.319	73.8315	204.43	20.3513	48.0215	16.7061	8.85663	11.2007	356.287	8.85305	19.0789	118.806	23.4516	78.5269	1731.96	3540.88	8.69176	12.828	36.1183	1.42652	21.7097	56.1075	54.1649	65.2401	29.0072	287.742	27.957	11.6416	19.5591	19.0573	74.5054	3.62366	61.9677	43.0179	38.871	1.36201	49.7348	48.6165	31.3297	210.616	2062.72	41.595	87.2724	4.78136
301.315	5500.42	28.2917	39.1726	66.0893	199.548	8.60119	44.9405	114.101	21.4881	74.7321	19.869	5.69643	11.4583	157.512	3.57738	5.79762	57.2083	30.7917	3.55952	252.524	175.673	8.21429	23.5893	61.0952	1.67857	46.6429	135.679	108.696	107.72	58.1071	552.869	54.8155	27.0536	29.1845	23.5476	161.06	4.36905	95.0833	35.8869	50.3631	2.39286	41.9226	47.9345	35.0893	232.423	184.5	40.2679	85.9643	5.47619
119.583	3335.72	17.869	44.6071	70.7738	190.732	12.0595	58.631	203.708	32.0952	74.875	21.3929	6.45833	14.1429	163.732	2.76786	7.2381	70.7024	23.5952	5.27976	240.905	195.649	9.28571	24.4524	59.5119	4.82143	32.75	119.226	125.726	129.232	51.5238	503.75	68.8393	48.2679	27.4821	28.3929	174.577	4.70833	170.524	46.4405	56.5298	1.95238	42.8095	124.28	37.0238	362.167	3162.88	35	119.875	5.88095
169.975	5838.5	15.2125	110.425	136.9	286.9	25.7875	75.675	411.725	49.4375	82	20.8625	9.4375	18.375	377.312	5.6125	15.55	95.9375	38.675	6.7875	471.488	500.038	15.1125	75	94.85	12.7	98.8375	265.288	444.225	326.025	143.887	2023.06	287.938	192.213	65.1625	102.138	1097.36	6.525	504.925	167.988	69.9625	3.75	63.3625	228.875	85.1375	883.025	3115.69	77.9875	240.225	7.2375
150.484	5173.56	20.3579	65.7895	109.6	289.263	49.5579	91.0211	447.158	31.5684	71.3579	19.8	6.63158	10.2632	229.758	4.62105	11.0421	90.5789	26.2105	8.27368	508.253	305.895	12.2947	26.2	47.8632	2.90526	37.2105	67.0421	88.8211	104.316	61.0737	405.126	39.9474	13.3368	20.9158	22.9474	90.1158	3.82105	93.5684	53.6	70.5579	1.56842	50.3263	68.5789	35.8632	217.221	4159.22	53.9789	198.116	7.07368
28.4663	1365.69	11.1595	50.4233	116.411	228.847	77.0061	111.515	327.914	27.3865	89.6012	17.9325	19.6442	17.2699	165.706	5.11656	7.80982	96.6135	15.3926	5.61963	431.485	327.166	7.8589	9.26994	43.7055	1.4908	25.8466	60.638	57.092	61.2393	31.5644	375.294	33.7546	18.4356	16.638	21.4233	77.2515	1.8773	57.4908	41.411	52.0552	1.1227	38.5706	44.6012	40.4417	199.613	7644.04	36.8282	128.178	5.34356
15.2241	692.017	6.56897	20.75	21.3879	68.9741	5.34483	37.9397	59.6293	12.9138	34.1034	14.7672	4.39655	137.836	232.5	151.69	54.5	52.9741	15.1466	5.58621	142.009	92.0431	8.21552	14.8707	20.6121	1.11207	15.9914	55.5086	43.569	46.9828	18.3793	268.716	25.1121	16.1983	14.1638	20.2155	64.319	3.2931	42.1983	36.3621	38.1638	2.69828	32.3707	37.5259	32.1638	131.638	385.112	20.3017	35.1724	3.68103
107.147	2987.96	18.6135	146.301	109.951	263.847	30.6196	279.104	463.89	61.092	156.479	54.9693	20.9387	19.5337	310.706	5.78528	11.6012	171.859	33.5706	10.2822	697.945	503.748	9.77301	30.6748	73.4049	1.28221	48.6871	124.061	138.822	125.945	69.4417	625.675	44.4908	27.6994	41.0982	27.5092	131.184	5.19018	115.988	66.6748	90.0491	2.07362	45.2209	75.4049	64.3374	430.521	11957.2	155.356	263.515	8.71166
173.518	4307.73	30.75	169.551	215.22	421.202	153.88	170.922	670.509	30.7861	46.6235	18.7892	8.70783	21.1687	316.13	14.4488	19.3102	86.9428	24.5693	8.06627	430.852	511.123	8.0994	20.741	43.3554	2.20783	51.259	105.181	127.843	75.9669	66.8976	658.274	33.2892	24.9187	26.9277	26.2199	115.931	4.31325	96.1054	40.9096	74.8554	1.6988	51.6235	58.6958	40.8916	337.292	1511.86	42.6536	163.006	6.54217
122.299	2807.47	9.99306	100.361	127.292	192.708	19.8194	74.2292	245.562	65.7083	46.7778	20.1458	9.25	20.0347	181.271	4.86806	12.5208	82.0764	26.6389	6.07639	267.854	371.646	17.3056	46.5903	161.368	7.36111	130.854	367.243	492.854	272.576	166.021	2400.29	170.535	169.458	88.9097	74.3403	1093.18	6.51389	385.903	99.5694	67.5486	1.76389	57.5903	199.924	98.1389	756.333	595.486	50.2917	114.597	5.89583
49.6488	1242.39	7.54959	50.4504	95.9959	239.128	49.4669	97.2355	342.029	40.1405	182.789	26.6157	28.9463	10.1281	249.649	2.16116	7.59917	261.504	33.3058	4.30165	1559.86	705.198	8.45868	24.3306	55.6942	2.7562	35.7314	66.4793	93.2562	117.343	54.0248	552.083	29.1157	14.8471	23.5744	19.2066	127.955	4.81818	103.707	49.4959	56.0496	1.12397	41.0579	56.1446	48.6901	269.888	10727.1	88.9091	274.194	4.83471
56.817	2041.93	9.18954	37.098	58.4052	182.418	12.7908	64.9673	182.458	30.7843	175.366	23.8758	20.0261	11.3595	250.458	2.43791	5.58824	142.582	20.8824	3.24837	836.693	308.333	8.75817	28.1373	36.4183	1.28105	41.3268	72.915	82.5817	78.5752	44.1765	512.967	31.7059	18.1569	28.9412	21.8758	94.3268	3.38562	100.902	49.1961	43.2614	1.38562	38.9542	64.1111	34.8235	240.19	12081.4	78.3529	311.333	4.9085
142.683	4111.5	20.9826	28.5522	49.0913	131.222	7.99565	51.7957	125.196	28.7087	57.4174	18.3043	8.60435	9.86522	159.33	2.91739	6.07391	48.9478	26.9435	4.14783	171.178	126.535	7.72609	22.0174	53.5609	2.07391	37.5783	81.6	81.4217	71.5565	47.8913	465.843	33.6478	17.4739	25.3783	21.8304	117.87	3.71304	58.0652	35.7435	39.5174	1.2087	38.6261	45.8652	31.9217	171.952	1569.75	45.2478	92.1609	4.13913
43.8079	1174.19	7.98522	68.1034	100.123	276.438	178.596	114.719	405.049	20.6453	46.202	15.8768	10.5961	14.867	148.99	4.18227	9.61084	60.2217	16.8473	4.72906	412.862	329.581	8.00493	19.0936	42.399	2.52217	24.1872	36.9852	70.2167	83.6453	30.1478	284.212	50.4384	24.7094	19.8227	26.4532	94.8571	5.50739	78.0345	36.1034	53.8522	1.7734	42.6749	63.9261	32.0296	215.281	2459.53	37.7685	156.719	5.26601
32.9388	1374.08	13.1837	26.0204	31.5714	130.245	19.449	60.0408	254.163	16.2245	71.3265	15.0612	23.3673	17.449	157.918	6.14286	3.85714	61.7551	8.5102	2.91837	585.122	162.551	11.9796	18.7755	27	1.44898	23.3673	56.5918	69.2449	80.7959	44.5102	303.735	22.5102	24.1837	14.7551	19.6531	96.449	2.79592	117.98	42.2449	30.0612	2.5102	33.1837	79.0204	29.898	238.163	4095.73	29.2653	189.143	6.93878
157.48	3706.88	28.5389	106.832	148.219	476.807	42.0184	144.555	588.826	102.531	229.754	57.1967	45.4221	49.1619	444.172	31.5553	21.248	132.176	35.8791	10.8934	628.635	513.633	13.7418	46.4098	106.303	2.89139	93.4836	231.41	263.957	204.043	112.773	1359.35	110.084	93.6885	57.1209	85.4795	499.016	5.28074	189.016	75.7561	85.8381	3.06352	68.9488	117.301	59.7131	554.941	14428.9	109.658	297.738	9.50615
68.6946	2742.29	18.4384	92.8473	117.768	282.084	18.4039	128.951	450.793	74.4433	306.167	65.6601	46.0099	19.2709	395.291	14.7833	15.7931	167.857	40.3793	8.96059	928.291	347.443	12.3941	33.2414	66.7488	3.18227	69.1379	200	142.197	146.424	89.2365	755.882	39.2808	29.0739	41.4384	26.0542	141.463	4.64532	88.1773	57.7734	66.8374	2.70936	52.0246	84.2118	43.5961	375.995	18185.8	91.9704	275.808	7.03448
344.38	7683.79	48.9536	96.4557	151.215	462.532	26.4219	102.435	587.806	74.1266	209.004	54.2532	32.8354	28.3882	418.494	7.51055	13.1772	136.772	45.1983	10.4979	748.072	435.806	13.6878	49.9789	111.034	3.51899	117.122	259.013	250.435	246.304	121.287	1432.24	82.3333	70.1013	57.7004	41.3207	319.346	4.98734	201.105	81.5105	83.9578	2.34599	81.0802	120.321	55.8354	587.97	14268.6	110.823	311.895	9.75527
53.3909	1893.03	8.16244	58.8731	77.3858	198.056	92.6904	86.9188	304.228	23.3553	128.35	15.1472	29.736	13.8629	161.888	4.5736	8.15736	66.8934	16.8985	2.91878	479.076	290.599	9.39594	18.6041	42.1726	1.36041	26.7056	60.5076	70.731	81.2893	37.4873	398.472	39.0711	21.5178	19.3756	23.1117	129.624	4.33503	84.2843	43.2183	58.132	1.59391	39.0406	50.9239	42.3756	200.868	5445.74	45.7614	255.391	3.64467
203.842	4424.41	16.1188	56.1238	93.495	273.495	11.4802	71.5396	263.886	43.8515	227.381	25.9653	21.8168	10.7277	225.436	4.35644	7.17327	94.3218	32.1188	5.31683	623.926	306.515	9.35644	35.1287	72.7426	1.10396	48.5842	129.356	134.059	118.144	80.1287	682.965	39.9604	23.2574	34.005	22.2129	150.792	3.15347	106.391	65.2228	54.495	1.45545	61.4208	80.9356	40.7079	325.465	7673.67	81.0743	226.163	5.17327
124.716	4359.14	27.9848	69.6023	112.61	318.201	41.9886	195.867	377.712	91.3485	214.519	72.9129	41.4432	27.6856	219.792	5.99621	7.61742	148.61	31.9735	13.1061	840.102	419.227	9.76136	21.625	46.0076	2.12121	56.2273	163.352	135.17	97.8068	82.6856	841.015	54.2386	47.8523	29.0455	36.8977	208.428	4.63258	98.9735	44.5909	58.3409	2.94697	48.8106	61.8447	46.1402	358.356	11616.5	85.4659	211.614	10.875
24.7037	847.815	4.37037	24.4907	29.4259	97.963	9.03704	42.3796	119.954	23.3241	18.7407	11.3611	6.17593	9.38889	129.583	2.94444	12.3056	32.8889	12.9352	4.42593	112.38	210.25	12.4074	24.5185	38.2315	2.83333	77.1111	137.269	191.083	114.639	59.213	1117.2	71.6389	97.2222	27.4815	27.4352	720.287	5.94444	115.343	50.1111	31.5926	1.75	37.9074	80.3889	59.7037	463.981	274.787	26.5185	29.6481	4.88889
35.3156	2844.37	16.4086	95.5581	154.425	320.186	36.5349	178.718	561.555	85.8937	370.512	118.744	58.7309	21.6578	293.897	9.01661	12.5349	214	32.2193	22.8239	651.588	628.791	11.8306	33.0565	99.5748	2.49169	63.5216	298.565	169.512	117.711	88.093	865.465	47.2957	38.3787	39.5017	30.711	187.987	5.30565	141.595	53.5382	67.701	1.93355	57.2724	81.5282	59.6013	435.877	25842.1	104.751	259.731	7.40199
166.017	3369.39	28.7093	69.064	101.006	306.703	18.7907	82.3256	360.43	54.9942	178.727	52.2267	41.2558	15.4128	301.099	6.48837	11.1686	136.657	34.4186	7	1082.84	348.366	10.2849	29.1919	67.0756	1.93605	51.6221	128.064	129	102.203	78.3198	697.047	37.4419	17.8198	38.5407	24.0581	149.878	2.51744	94.564	56.8779	64.0756	2.90116	43.5	76.7849	51.2733	363.797	16779.6	64.5116	234.785	6.41279
78.1068	3156.07	18.6705	86.7477	126.468	437.361	39.7523	231.832	587.58	97.3182	221.734	100.718	33.9841	21.5205	252.473	5.04091	10.2227	142.041	28.6136	12.6523	598.052	467.645	11.4023	27.5295	65.9091	2.73409	62.5864	182.498	166.323	108.305	84.0977	852.68	42.4773	41.6932	33.5955	42.3591	164.543	6.55	111.657	52.0432	56.0614	2.00227	51.5	70.4318	47.4136	405.077	17951.9	90.5136	233.277	8.875
60.6	2449.36	15.2333	64.5333	78.4333	258.983	26.4611	110	462.206	50.4	273.328	55.6333	45.9889	17.7556	322.817	4.94444	8.68333	151.433	26.2278	9.69444	534.822	315.533	10.5778	31.4889	60.2667	2.48333	52.4667	199.561	135.128	92.55	66.8167	615.578	42.6556	34.15	30.7833	35.4611	168.417	4.41667	99.8167	57.1889	55.9167	3.62778	55.2111	71.3667	43.6778	345.128	11191.9	87.6722	211.172	6.56667
85.7652	2973.12	26.0522	62.7478	110.722	221.957	17.887	96.2087	440.922	62.2957	330.304	87.3652	73.3043	16.8609	264.009	8.03478	11.2435	153.478	26.2696	8.05217	860.522	322.93	11.1043	30.0522	73.087	1.26957	57.6348	165.226	113.417	128.678	85.913	717.496	30.6957	26.1478	34.6174	27.6174	154.174	5.09565	122.47	55.9043	78.2174	1.73043	61.713	78.4609	46.1043	366.313	21753.6	84.3478	249.722	7.23478
134.692	1157.48	11.2786	265.692	246.925	399.95	295.124	845.572	1038.18	47.0498	86.9254	36.5075	13.4428	35.8756	291.03	7.53731	15.403	314.353	80.4129	340.741	3387.18	6673.1	10.398	40.2537	60.6418	3.14925	70.7015	178.249	194.498	110.915	103.682	786.955	44.2139	36.0348	42.9303	31.5622	143.333	4.03483	131.284	63.6269	78.6667	2.28856	74	122.244	75.5572	571.851	766.075	89.7264	245.04	12.4726
101.646	793.389	7.55022	177.852	147.249	275.834	222.773	620.502	795.764	28.0437	57.9214	26.9083	14.2183	30.559	297.537	7.9083	10.7467	246.852	43.1834	268.803	2832.51	5960.94	10.0044	24.1616	59.2358	2.20524	36.7205	104.017	114.603	129.852	61.5808	484.699	38.6681	30.1092	31.8079	27.7249	125.952	5.12664	112.253	61.6376	66.6463	3.37118	62.9301	98.5808	59.0655	465.188	642.926	56.2096	139.24	9.31441
20.1718	750.62	8.38037	29.8405	40.8528	97.9571	10.9939	102.172	112.356	30.2577	39.3742	21.1227	8.89571	6.87117	126.724	2.08589	5.88344	56.8773	13.5951	5.94479	159.528	281.454	7.22699	14.4969	32.6258	1.70552	23.6994	72.9202	60.8528	38.9571	26.8098	361.718	21.4908	16.1963	13.8405	27.7853	113.074	2.68712	52.2638	44.5767	32.9632	1.32515	35	35.4785	24.0061	147.699	2538.34	54.7546	71.6564	3.55215
164.471	803.81	11.0305	211.59	139.431	340.993	200.237	617.997	1000.34	37.3085	63.4712	24.8949	11.0576	22.5356	253.251	4.45424	9.40678	176.359	31.9051	186.631	2655.16	4896.65	8.48814	31.2	43.3729	2.01356	40.678	103.664	122.692	95.0847	73.6136	588.037	37.9085	21.2271	37.0339	28.7593	111.959	3.31186	99.8305	63.1966	78.6407	2.43051	62.0847	82.2271	48.1288	430.702	511.495	55.3119	141.444	8.07458
85.4596	720.646	9.81366	117.112	67.5217	154.54	50.8696	128.59	409.199	34.6087	88.5217	34.5901	15.0745	19.0186	168.087	3.95031	11.1925	132.23	32.8075	86.2547	1266.06	2653.76	7.86957	18.2671	40.0124	2.48447	28.118	62.4783	79.0062	58.8944	43.2671	412.186	27.9876	19.2919	34.2236	21.3975	105.28	3.90062	53.6335	43.7702	41.3106	2.81988	40.323	56.2671	47.7764	226.801	1517	95.6087	214.658	4.47826
108.044	508.717	6.97345	116.23	52.4071	135.381	47.6195	167.823	353.92	18.531	51.2035	23.6991	6.81416	11.5133	138.283	3.38938	6.71681	90.2743	23	92.5841	1545.55	3893.17	7.9292	21.6991	44.6903	1.54867	25.3717	54.8761	56.8761	53.8496	33.7257	310.274	27.9115	17.8673	28.3363	21.0265	71.823	5.92035	55.9204	41.5929	29.7788	1.92035	37.6283	46.4956	39.177	150.009	347.248	49.2655	92.2389	4.76991
24	1017.04	9.4661	55.9492	77.2119	221.356	11.6186	78.6186	382.619	48.7966	140.424	41.9153	13.8983	12.339	145.814	2.71186	6.66949	67.3729	18.3898	3.94915	243.153	308.161	9.05085	17.9492	36.4153	1.4661	33.5932	110.788	71.4407	60	43.6864	449.373	24.8983	14.5424	21.0424	20	67.3051	1.88983	113.805	36.6525	49.4661	2.10169	31.1186	49.7458	39.9237	159.864	6937.74	49	141.636	5.81356
22.7791	1310.95	7.15698	43.6919	53.0058	130.267	9.31395	61.0058	204.43	30.8779	153.436	26.2965	14.6802	11.1919	152.57	2.85465	6.90116	62.157	17.3779	4.13372	251.814	217.913	9.93023	19.5814	36.9012	1.13953	33.5988	119.157	70.1221	74.7733	33.1977	479.384	23.1279	14.5872	22.7674	17.3663	100.326	2.23256	62.407	40.4884	43.0291	1.01163	35.8953	43.3837	43.2093	175.494	9974.16	35.7035	108.622	4.63953
48.1609	671.494	5.41379	49.1379	45.954	270.483	17	91.3793	593.529	31.1494	101.644	23.6552	16.6437	14.7011	241.391	4.09195	7.90805	72.092	18.023	6.49425	403.862	359.483	7.70115	19.3793	41.2069	1.48276	27.1954	62.4368	62.6667	100.448	32.6667	451.517	30.6437	35.7011	29.4943	37.0345	111.931	4.82759	80.5057	45.4368	50.5172	1.32184	40.9425	38.9655	52.3563	270.724	5408.86	63.0345	163.172	5.87356
37.7097	2184.38	9.58065	60.1336	66.3641	303.816	14.6452	127.811	368.3	54.1152	134.618	30.2765	18.1659	14.3871	220.424	4.00922	8.20737	96.576	19.8986	4.51613	527.866	342.323	7.31797	25.5392	58.8249	1.32258	45.1751	99.3825	102.138	106.885	51.9217	573.143	34.0691	28.4516	22.2903	37.2765	112.207	4.66359	101.696	63.0138	52.8341	2.17051	50.1336	52.4747	37.1429	294.028	9072.12	64.9493	128.77	6.54839
82.4879	3091.94	15.6788	93.3303	121.239	329	31.8606	164.942	425.309	72.0667	434.603	66.897	64.2091	22.4848	301.882	6.72424	10.1576	174.491	34.2636	8.22424	1207.21	502.012	9.10909	35.4424	67.797	2.15152	77.9758	204.645	159.624	159.815	90.6364	1082.9	39.1061	49.403	42.6818	36.1485	219.615	4.66061	103.106	67.497	70.7333	3.03333	54.1091	64.2576	45.9121	441.361	20972.3	113.909	244.873	7.7
81.7337	2220.18	15.6154	15.6036	33.3373	163.231	6.47929	40.5325	66.6686	20.4201	34.3373	15.929	6.90533	8.2071	95.787	3.00592	7.77515	57.9822	13.7811	3.29586	87.3077	123.325	10.7988	18.0059	30.7396	2.09467	32.2781	51.3846	67.503	42.7219	37.1953	483.527	23.8698	21.6568	17.4142	17.1716	104.42	3.64497	43.426	45.8107	34.1657	1.57988	41.3018	52.1538	26.2722	206.462	187.284	21.9408	26.6746	4.38462
57.2925	1377.59	14.7972	103.868	122.429	696.495	32.0613	213.349	727.118	109.538	173.028	60.9245	36.6792	28.8302	404.538	10.1792	18.2075	127.722	28.0472	11.5047	623.887	552.08	7.12264	27.7783	99.434	1.80189	47.9104	142.547	145.717	138.08	74.1462	713.179	38.7453	58.9009	42.5189	56.2972	205.259	4.04245	114.67	62.0613	102.354	3.07547	72.3066	55.5566	40.2594	449.458	13964.8	91.7736	285.906	13.0142
86.8635	2307.19	20.1958	94.3116	115.46	435.22	22.5786	153.389	557.335	91.1217	360.614	75.9555	65.7329	23.095	354.469	7.23739	11.6231	160.81	29.908	9.36202	859.395	402.421	10.8249	28.543	79.2404	2.23145	45.9614	123.855	127.38	113.576	83.3145	671.65	44.365	38.4125	39.4332	31.3353	165.196	4.05638	117.95	50.9852	78.7151	2.65579	46.8754	61.7953	40.0148	373.953	19250.5	114.985	368.902	8.02671
36.0642	2015.41	12.1283	45.4599	73.5989	198.626	11.3636	78.1337	256.519	43.8396	170.578	50.4171	23.0053	13.1016	204.46	3.35294	10.8824	80.0642	22.4706	7.17647	345.914	194.401	9.05882	27.0214	47.893	2	44.9893	154.535	99.5829	87.4652	55.5936	542.658	29.7005	22.2353	22.1337	24.1925	119.299	4.83422	61.4973	44.631	46.508	1.93583	36.9198	45.139	36.2246	252.759	10715.8	60.7005	148.203	6.18182
16.8917	700.42	5.61783	17.9936	25.5924	58.8726	5.0828	45.1592	82.2038	15.586	25.5796	12.0828	5.31847	6.69427	86.2611	3.12102	7.0828	41.7962	16.0701	5.26752	69.8854	155.42	7.21019	19.4586	33.5478	1.49682	24.8089	61.6433	71.7389	68.4968	37.6815	465.229	27.5159	25.9045	15.7134	18.7898	134.229	6.07006	104.841	30.3822	31.0828	2.2293	29.6178	54.1338	26.3758	190.682	128.732	19.9108	33.1783	3.90446
29.2787	1000.02	12.0164	44.2295	47.1967	148.934	8.33607	62.8689	205.123	35.2131	143.057	23.7377	18.7541	10.8115	184.459	6.71311	6.69672	76.3361	18.041	5.11475	307.705	179.246	8.2377	19.5656	39.3197	2.71311	37.2705	62.2787	56.5082	62.2705	46.2459	311.664	29.1311	12.1803	20.8115	20.0902	81.8443	4.54918	48.0082	44.4262	43.2705	2.36066	54.6475	53.5902	40.123	194.828	5920.6	56.1639	117.68	3.45902
93.5702	2267.24	16.7807	25.2281	55.9298	142.263	6.79825	53.7982	168.693	24.3158	52.8158	21.2368	6.82456	7.5	121.14	2.01754	6.49123	61.6491	21.2632	5.17544	88.4035	131.895	8.07018	21.2544	32.8421	2.57018	23.0439	74.2368	64.4912	55.614	46.386	372.333	24.6316	19.9649	22.2982	16.6053	84.4912	2.97368	56.7544	38.614	46.3158	3.24561	37.2193	38.4474	28.8947	163.026	1899.49	31.4211	84.7632	3.81579
54.035	1977.42	10.642	19.7782	27.1089	91.7432	5.06615	34.9183	67.9961	14.1984	30.8249	12.9494	3.8716	23.2996	119.432	28.537	15.8911	46.4708	17.5019	4.37743	73.3658	99.4747	9.17121	14.8132	31.7821	1.41634	27.6732	54.035	63.8716	47.6265	30.7549	431.521	23.1362	17.5253	18.5875	22.9339	89.7899	4.14786	42.4397	31.2023	36.4241	1.63424	26.8327	35.2646	24.9222	121.661	149.521	24.1634	39.6615	3.7393
49.7965	1491.84	12.2965	27.4128	60.4767	248.169	10.7907	69.0581	234.64	50.6453	109.453	26.3779	11.4244	12.3779	148.023	2.47093	8.8314	63.5233	18.4535	5.04651	217.651	222.349	8.87791	22.2267	47.2151	1.5814	29.7267	90.3081	93.5	65.1221	41.2267	423.558	21.7035	18.6512	24.907	33.9535	63.6221	3.95349	63.7384	36.5988	46.2674	2.30233	32.8314	55.7326	31.8837	207.75	4734.69	51.6453	100.145	6.94186
47.8548	1528.78	12.1022	42.2742	69.9946	262.527	11.6559	65.9086	277.177	56.4247	173.532	22.8548	12.2527	12.2204	191.683	3.1828	6.96237	65.1075	21.8065	3.97312	253.435	225.72	9.3871	22.957	38.9624	2.30108	38.0753	125.876	103.726	63.7419	54.1613	655.597	23.3656	21.1237	29.3602	25.4731	89.6935	3.00538	80.4086	31.5591	36.1452	1.82796	31.7688	40.086	27.0323	182.038	5560.9	68.414	149.586	4.34409
77.7653	2302.88	14.4898	30.5714	42.1429	204.327	8.37755	45.398	147.204	25.6327	180.204	17	9.37755	8.58163	233.02	4.78571	8.14286	84.5204	20.0204	3.15306	308.102	201.571	8.29592	21.5204	59.602	1.67347	20.2755	61.9184	74.2551	69.6735	41.102	363.184	20.7551	12.6224	23.6327	19.5816	69.8878	2.84694	92.7449	27.7755	33.949	1.46939	47.4796	35.7041	35.4388	189.357	5740.29	42.6531	171.163	3.88776
56.4153	1929.43	17.7458	20.2034	47.7627	274.805	7.73729	56.8644	222.5	23.5508	148.424	23.8051	21.678	16.4915	272.314	12.0847	9.44068	73.7712	23.8475	4.63559	277.983	193.822	9.02542	15.3898	36.9068	2.35593	27.1525	75.4407	68.6695	74.7034	42.9661	360.576	26.3475	21.8898	19.7712	21.6864	90.161	3.9322	56.0169	34.4237	59.0593	1.74576	33.8475	44.2712	42.7542	202.924	8127.42	32.8305	163.932	4.5339
60.098	2384.31	11.4118	42.9869	63.5882	212.098	12.5163	48.6797	219.987	37.7059	183.111	23.0458	19.7582	14.4837	239.32	15.451	12.7451	108.425	24.1634	6.27451	235.948	212.654	8.18301	23.3203	45.5294	1.39869	29.902	97.4379	100.902	64.5294	58.4967	516.281	24.902	23.2092	26.8824	23.451	106.418	5.18301	55.4379	41.6863	38.8497	1.88889	48.9281	46.7974	42.1503	253.209	8557.14	48.4118	134.791	4.38562
30.4167	1599.54	10.1786	45.1905	53.4881	131.202	11.75	54.4048	172.655	35.7024	164.44	15.9524	13.9643	9.53571	131.988	3.88095	5.5	67.7143	16.7024	4.27381	249.952	164.881	7.30952	24.1071	29.2976	2.33333	17.131	109.798	66.2976	47.75	49	318.369	23.7976	18.631	17.119	18.881	81.119	3.19048	48.6667	20.0595	36.881	2.27381	29.7738	34.2976	25.3333	186.274	10119	52.3929	138.786	6.57143
46.7667	1356.52	14.45	17.7667	25.0833	96.8833	7.11667	50.8167	98.6333	11.9	92.6833	10.7833	8.78333	14.1167	147.483	3.3	6.43333	72.2667	11.4833	5.26667	107.25	135.75	8.81667	17.45	34.1667	2.05	12.6833	25.5333	29.9333	50.75	30.6833	152.6	18.2833	11.95	22.8167	15.8667	37.0167	4.3	71.05	30.1833	25	3.13333	37.4833	50.8333	50.2667	92.25	3087.33	16.8833	57.7667	4.75
56.202	1666.9	9.63547	49.7882	91.3103	394.704	24.8128	90.4975	433.246	52.5665	73.5813	20.8276	12.1527	16.2315	175.803	3.21675	7	84.8571	25.2315	6.23645	222.882	256.099	10.1773	27.5271	47.0049	1.50739	32.4729	86.6207	119.064	77.5123	55.9113	446.704	24.7094	28.7241	25.4335	40.7537	98.1527	4.34483	93.0345	38.0788	57.2365	2.18719	42.399	55.4138	38.468	265.32	4026.84	53.9261	151.069	9.7734
31.5949	1491.57	14.2153	31.9672	60.6788	304.766	11.5146	71.2117	378.967	36.3066	159.719	26.6131	32.6825	18.3248	298.712	17.573	16.2591	103.106	15.6277	5.34307	385.566	296.58	10.4051	18.2847	50.3796	2.93796	33.3467	101.766	78.1496	103.533	47.7299	460.427	35.8285	28.8686	23.062	27.2737	135.23	4.39416	81.7847	52.2409	51.5985	2.0219	38.7993	50.3139	40.6241	310.31	11281.4	34.7737	146.102	4.88686
43.7185	1279.35	13.2741	32.1852	52	436.504	19.1259	115.844	414.067	33.6296	139.319	20.0889	22.7852	18.763	309.689	2.88148	9.78519	143.756	22.0444	7.28148	492.689	409.83	10.2222	20.1407	51.9407	2.98519	30.2074	43.5852	71.8667	83.7259	37.4222	325.748	38.2593	25.9852	22.4963	36.1185	110.659	3.71111	83.6889	42.1556	60.7778	3.93333	70.6815	67.3111	41.8444	351.393	3688.06	51.6222	140.57	7.78519
58.093	1537.96	10.5659	96.7829	136.736	583.659	104.047	109.194	546.326	28.907	45.5271	17.5039	8.88372	12.3101	162.705	4.31783	9.35659	84.6279	19.3566	6.09302	241.395	279.767	12.0388	23.4729	35.4109	1.55814	31.093	50.7054	74.6512	66.3178	32.1395	333.853	27.7674	15.9457	23.2171	28.5891	70.3333	4.6124	61.9225	46.3643	53.7984	2.12403	44.9225	58.1085	34.876	221.279	1535.67	45.4186	123.93	7.06977
30.7308	1232.04	7.42308	14.9103	21.641	119.423	7.76923	42.2308	107.679	20.4872	55.1923	13.0769	11.5385	9.02564	106.795	2.76923	3.88462	68.8846	18.8718	3.65385	204.885	125.244	8.11538	17.0641	22.0513	2.82051	15.2821	45.5256	47.2692	60.8974	29.9487	213.782	17.141	6.52564	17.0769	12.859	41.4744	4.21795	61.6923	31.3333	38.9744	1.46154	35.2051	43.5769	29.8846	135.769	1785.58	23.0897	82.0256	2.53846
99.8154	2735.95	21.4664	60.4027	91.1107	328.131	36.9664	128.45	366.862	51.4463	143.315	28.1309	22.6409	18.8993	239.232	5.41275	11.0604	109.087	26.5436	7.15436	454.906	359.698	10.5336	22.2349	53.0134	2.42282	50.6544	103.943	126.993	80.4698	56.7383	825.983	40.5638	42.557	29.6443	29.6846	184.779	4.32215	97.8356	48.5034	55.9765	2.34899	50.6409	52.1879	48.6611	345.037	5624.5	84.1711	172.326	7.11745
83.4951	2503.03	15.2378	73.4235	109.71	438.401	21.6743	130.094	388.814	69.8697	97.1401	26.342	11.5016	17.215	245.215	4.08469	9.34853	91.0228	26.6091	5.77524	283.779	358.446	9.28013	30.6156	54.3127	2.24756	42.8306	100.661	132.655	105.176	62.3844	687	33.6678	33.5733	34.4137	50.3844	129.534	3.18241	83.8111	50.7459	53.342	3.00977	46.0326	46.7655	46.3844	313.762	5435.61	95.2834	177.443	6.96091
34.5138	958.055	13.1271	42.221	60.0552	250.939	21.5525	79.7514	265.818	32.9006	58.9448	25.2541	11.116	13.2652	250.541	8.40884	10.8564	78.2818	20.3425	5.1989	175.746	203.956	6.54696	19.5304	48.442	0.972376	25.5967	55.011	55.6796	60.9227	27.7845	202.702	20.4751	10.3094	26.0884	19.7901	62.9779	4.40331	59.9006	35.7956	55.2983	1.67956	33.6298	59.4751	40.221	197.028	2437.56	48.884	89.1768	3.85635
35.8519	1427.7	11.8889	48.0787	68.287	348.514	15.8241	84.9213	444.421	58.3704	104.852	26.5741	17.3194	14.5324	323.208	8.41204	11.6481	82	27.338	5.44907	272.472	275.708	7.98148	21.9769	57.5093	1.80556	31.7963	87.0972	94.2176	94.7546	52.5046	504.023	28.4815	27.8611	26.9676	33.7593	122.796	3.67593	100.324	46.787	71.75	2.24074	49.0278	50.8241	38.5139	311.102	3999.16	54.3565	111.259	7.1713
35.2717	1061	8.32948	56.763	89.8728	286.48	31.289	109.127	329.104	40.1445	60.2717	19.2775	12.9075	15.1387	214.526	5.7052	8.44509	81.5029	20.5491	6.6474	225.387	293.462	9.04624	19.7052	59.6532	2.36416	24.4451	62.1329	70.1272	72.6821	33.6416	285.434	24.6705	17.9595	22.9075	24.9942	67.7977	3.90751	76.3179	43.6821	59.6763	1.6185	39.7746	55.2601	37.2601	272.913	3073.6	38.578	115.191	7.08092
30.146	1168.55	12.0365	41.1752	93.146	300.015	26.8686	89.6058	276.927	45.9781	150.81	28.2628	30.3942	18.1679	246.679	4.72263	6.50365	122.62	25.1679	6.81752	453.825	379.153	8.54015	22.4015	48.5328	2.24088	27.6861	86.292	85.8175	89.7591	60.2117	419.051	32.9051	23.5547	28.7372	27.146	114.453	4.23358	67.4307	48.4964	77.8394	1.94161	49.5474	54.0803	40.438	348.788	6799.55	51.5912	183.876	7.10219
21.529	1134.6	17.413	40.9928	73.0435	328.065	16.9928	91.8043	367.841	45.8406	159.507	19.7971	31.4203	18.1159	351.188	11.7826	8.82609	137.225	22.9565	6.65217	574.217	272.594	12.9783	20.6304	73.6667	0.884058	27.5942	93.3551	69.2319	82.3478	54.2246	329.21	30	23.8551	19.1159	23.1014	111.435	6.19565	74.3551	49.3623	69.1449	1.3913	41.7536	58.7174	39.4493	317.522	6287.77	51.2609	153.913	6.88406
124.381	3553.84	23.4137	61.7036	126.466	381.332	29.0489	104.893	385.388	76.3355	159.16	33.9544	37.5896	22.8436	327.531	6.78502	10.2248	133.127	33.9218	6.26384	444.661	341.772	9.39414	30.7785	61.645	1.58306	56.1726	174.446	141.798	109.606	87.1629	820.736	38.0521	46.5961	35.0782	43.4593	204.772	4.63844	95.4951	52.9967	70.5928	3.64169	43.9121	64.2476	45.202	479.511	11923	79.7068	218.212	6.85342
36.068	1803.15	14.916	50.552	93.528	271.968	31.06	96.66	292.984	58.176	220.016	28.6	34.572	19.776	301.992	9.104	13.668	109.216	26.528	5.46	322.728	293.264	9.66	26.212	58.14	1.8	50.576	157.228	101.872	77.872	70.58	711.072	36.992	30.156	26.436	33.128	162.696	4.688	80.104	40.44	68.876	3.176	44.992	58.996	38.38	306.436	11102	63.884	142.604	5.264
69.4056	2430.77	19.7722	62.4278	95.6389	359.2	25.7056	120.856	386.433	56.0556	188.533	26.7111	32.4167	18.7778	315.661	6.91667	8.68333	157.089	26.7722	8.13889	639.461	391.317	10.2611	30.5	68.9278	2.55556	49.0722	120.617	114.122	98.2556	70.45	669.661	37.5944	29.3	30.3	34.2833	157.717	4.94444	89.8611	53.9833	67.1611	3.55556	55.2167	59.5556	58.1444	429.806	10329.2	72.0222	212.25	6.37778
40.697	1415.3	24.8283	16.9293	20.2424	120.657	9.12121	30.0707	63.2424	11.3939	15.3939	12.101	7.17172	17.7677	71.1515	6.49495	20.0101	68.1515	7.22222	3.18182	105.808	81.4848	9.45455	17.4545	36.7172	2.38384	14.5657	52.8182	43.4545	72.6667	12.8384	294.717	19.1818	37.3333	18.4343	20.899	76.0808	3.51515	62.7071	45.7879	27.2929	1.40404	30.1818	51.1717	33.6768	171.263	27.5859	12.2929	31.3131	3.43434
77.0197	1626.79	12.2167	120.507	167.064	163.025	41.2956	77.8867	302.887	64.7734	21.1872	13.5961	11.1429	35.5172	169.601	7.7931	22.8818	79.2857	21.6946	10.0985	331.172	519.665	18.3153	60.7882	365.823	7.55665	203.005	475.635	715.892	511.36	211.039	4107.11	305.783	325.616	134.064	135.98	1675.08	6.92611	978.542	247.946	110.793	5.80296	55.8818	322.542	233.236	1584.15	337.813	36.8916	89.4483	5.18719
23.5172	749.897	9.37069	33.7759	56.4138	62.7759	15.6207	44.6983	154.767	19.8621	9.19828	7.82759	4.63793	19.3534	57.4397	5.73276	13.2845	41.3621	10.9138	3.80172	128	238.302	10.7759	25.8017	90.4397	3.94828	41.9138	127.75	206.405	168.871	63.8448	1294.78	91.25	128.259	42.3707	48.3362	515.69	5.2931	391.629	80.0086	39.1897	3.89655	49.5086	108.991	59.8793	660.405	164.836	10.9397	29.1466	6.93103
112.368	1783.92	15.2105	10.6316	21.9605	112.711	8.38158	42.4868	110.513	11.3289	17.7632	8.05263	6.68421	15.5263	57.8947	3.97368	6.43421	45.4605	10.4211	2.72368	160.684	71.2632	6.44737	12.5132	31.7895	2.34211	14.7895	31.3026	45.8421	53.6447	14.9211	363.447	15.2632	16.0395	6.31579	14.3289	74.8947	0.868421	20.7368	22.7237	37.0658	1.77632	30.8421	21.9474	24.0395	150.224	96.0526	7.01316	8.47368	2.76316
113.897	3071.43	15.5655	31.0207	57.6207	124.145	10.9586	51.3931	177.324	18.3655	115.159	19.7241	13.2138	18.3034	159.621	4.93793	6.81379	90.1586	14.4828	5.25517	926.331	160.179	7.46207	18.0207	31.5517	1.31034	20.3448	54.869	51.3379	54.6552	34.4207	354.697	24.0828	23.5655	12.0207	16.731	82.2621	4.31034	62.7655	30.2414	42.7172	1.84138	44.5586	37.331	28.4276	135.221	7987.6	49.0345	143.655	2.82759
62.7111	928.956	6.31111	79.2889	63.9556	104.022	18.9333	53.1556	229.667	31.8222	21	14.4	9.28889	23	114.111	8.91111	30.7778	55.8444	13.7333	4.91111	158.244	244.956	15.6444	23.7333	470.244	5.71111	96.4667	207.4	430.867	577.289	142.689	1762.98	235.178	250.244	90.4	97.7333	956.067	16.6889	632.711	268.333	70.2667	5.04444	51.0444	305.444	132.267	752.8	249	6.8	20.2222	5.62222
13.0828	36.5732	6.69427	11.1975	12.7643	167.376	4.84713	30.414	43.5605	9.57962	16.8217	10.4841	3.14013	9.2293	20.5605	2.17834	7.68153	41.1592	9.19745	3.45223	32.0764	46.2102	8	14.4777	18.1783	1.47771	13.121	26.465	15.4204	34.707	10.1401	263.592	9.20382	7.95541	7.85987	7.18471	64.9108	2.14013	147.019	39.1975	25.1083	0.687898	26.0446	17.5287	19.7197	62.5032	2256.05	184.089	730.325	4.15924
27.5224	525.851	12.5522	22.6866	30.6567	86.8955	4.68657	24.8806	30.403	10.0597	11.9552	7.34328	8.29851	17.1493	32.7164	7.43284	12.7612	40.806	15.5672	5.34328	85.3284	61.0149	13.8358	19.9254	31.9104	3.9403	17.3433	37.7761	48.1194	69.5522	18.2985	352.164	17.9403	18.1493	7.86567	15.7761	87.9851	2.25373	66.9254	49.9254	37	1.02985	22.7463	23.7761	36.791	111.821	3118.33	165.716	872.06	4.83582
20.4483	279.491	5.43966	26.8276	38.3276	67.0517	10.3448	46.8707	123.397	20.3276	25.7672	11.7845	5.7069	12.7414	67.4483	1.89655	9.91379	41.5862	15.6121	2.25862	84.75	127.905	5.99138	15.25	99.5431	2.10345	28.4138	126.595	184.353	145.414	63.8879	463.379	65.4483	55.4052	31.9138	38.2241	120.302	4.51724	342.724	158.845	56.1034	2.77586	35.4397	151.543	84.2328	382.397	3146.25	141.845	473.026	5.61207
48.0386	912.198	8.04831	75.1159	78.4155	177.077	17.57	94.1498	306.995	41.0386	29.57	16.4638	6.82609	22.7391	196.401	4.83575	14.5652	68.1594	16.6329	5.13527	249.005	427.488	16.0338	22.7295	234.502	7.87923	61.1836	279.942	444.237	403.734	170.691	1542.57	231.28	219.3	80.343	87.8744	894.135	5.24155	850.295	356.623	98.7488	4.21256	77.2899	441.256	202.454	1370.07	691.816	39.2222	106.56	4.70048
67.6182	1086.91	10.6	10.9455	17.8545	41.1455	2.90909	23.4545	37.3636	12.7455	24.8727	8.16364	4.76364	8.85455	64.0182	1.38182	7.58182	41.1818	10.2364	4.89091	143.473	57.9636	7.25455	17.4909	20.3091	0.709091	20.2545	17.9636	12.1273	30.6545	11.8364	120.964	15.2	7.4	10.6545	8.07273	26.4727	3.85455	54.2	28.7818	24.6	2.78182	31.6	55.0364	31.0182	42.5818	31.1818	10.0182	13.8727	5.38182
139.092	3177.39	17.7471	25.4483	36.6667	165.138	5.61494	37.5575	61.954	13.0575	22.8391	13.3621	5.7931	10.546	82.5345	3.89655	8.59195	47.2241	12.5	3.67241	110.167	115.868	5.94253	20.2529	22.8966	1.55172	37.3793	46.2184	44.069	40.8621	38.6207	579.534	14.1552	15.7471	15.9023	8.32759	65.7644	3.41379	43.1207	36.6207	22.2586	1.28161	29.7414	22.3333	27.3793	126.494	70.7586	11.7299	25.4138	3.50575
110.516	1687.19	7.12903	13.5806	13.0645	69.0645	5.16129	12.6129	26.3226	8.96774	20.0968	10.4839	4.77419	10.6129	37.7742	2.06452	4.41935	36.6774	6.58065	0.290323	23.9355	50.9677	10.4194	8.64516	20.3548	0.612903	15.129	33.6452	20.7742	17.2581	3.83871	337.387	13.7097	10.5161	11.2903	5.87097	46.0645	2	31.3226	27.2581	16.0968	1.6129	24	18.5484	33.6774	67.7742	38.6129	8.3871	36.3548	3.35484
8.85577	44.9519	7.50962	8.32692	12.9038	55.0769	4.84615	25.3173	36.2788	12.7308	15.4904	8.71154	2.75962	10.5481	20.2019	3.48077	5.72115	20.5192	15.125	3.17308	29.6154	41.1346	8.63462	9	24.8077	2.95192	18.75	38.7885	23.2019	30.7019	9.21154	240.683	10.7308	7.04808	7.72115	7.57692	31.4904	4.74038	61.1538	35.7115	24.6827	2.72115	31.9423	22.7981	24.8942	53.0673	530.096	172.587	541.51	2.79808
181.479	3977.08	20.5915	22.1268	44.8028	143.986	7.4507	36.493	127.535	24.0704	28.338	8.88732	2.84507	10.9437	108.423	5.85915	7.07042	56.4648	17.1831	3.90141	315.69	126.606	5.98592	23.6056	27.7183	1.09859	26.6056	57	49.2113	69.7887	42.2535	565.507	27.6197	25.0141	11.1268	12.0563	106.07	5.43662	41.9577	39.8028	57.3099	1.60563	41.4366	28.0845	27.5211	127.296	125.169	18.1408	28.3662	3.08451
75.4725	879.11	10.2747	110.385	158.088	298.692	114.363	115.253	427.593	19.2418	88.3187	18.8352	17.044	15.4725	179.297	5.72527	11.9011	76.5934	12.956	4.47253	829.473	336.187	8.24176	18.4945	30.7912	1.86813	31.1099	42.7363	35.9341	58.4505	27.3187	272.868	12.3077	13.7582	10.4835	12.3407	35.7033	4.1978	36.6044	27.3516	44.967	1.79121	26.5604	31.8791	37.2967	101.066	14566.7	70.3407	259.495	2.93407
34.8667	708.914	10.9905	46.219	54.0857	90.9905	46.581	53.2952	228.029	26.2571	14.8762	12.1619	8.67619	34.4286	115.19	5.62857	28.2476	44.9524	11.5714	9.08571	202.01	335.095	15.419	23.5143	325.029	5.2	60.8571	187.829	345.667	423.476	131.81	1814.22	179.343	370.552	88.9429	146.048	1090.58	5.46667	605.819	244.829	67.2952	7.48571	59.2381	297.6	104.143	1223.91	311.229	6.64762	31.3619	4.94286
14.4046	43.4393	11.4971	12.8092	16.6185	87.763	4.80925	36.7803	51.3873	11.1214	19.0809	12.6127	2.72832	9.89017	29.0289	2.87283	7.43353	40.7977	13.526	2.61272	69.8092	65.0347	7.46821	11.0116	28.4277	1.88439	14.7052	43.4104	33.6821	49.6301	16.5954	238.11	16.526	15.3873	11.0173	14.896	60.7861	3.00578	70.2486	32.8786	26.0809	1.60694	32.1098	32.1908	42.1965	113.173	2298.16	127.636	318.566	4.47399
115.262	3061.12	15.9467	74.7377	162.385	296.02	86.123	94.877	449.41	18.4426	46.918	14.832	7.77049	16.4877	135.512	4.7459	9.45492	62.2254	17.5041	5.42623	561.434	211.373	6.93852	17.8811	28.9385	1.62295	41.1639	76.332	69.8033	47.668	46.5	643.988	16.4303	21.418	17.2254	11.9057	92.5984	3.88115	57.0984	34.5287	53.1598	1.7541	33.9713	34.2582	37.9754	193.139	7200.17	47.7008	141.496	4.20492
92.775	2261.47	17.025	12.4	25.6	88.4	8.8	26.775	73.925	14.475	19.8	18.075	4.5	17.225	132.85	2.95	12.125	47.25	18.425	8.35	219.575	134.975	6.325	17.025	13.875	2.25	21.225	38.95	54.5	61.075	17.75	526.975	15.7	31.225	26.575	8.575	114	2.55	42.325	27.475	28.725	3.3	21.125	34.875	34.375	192	40.925	14.8	15.725	3.075
41.4468	168.553	6.55319	16.1277	10.5532	36.0638	7.87234	23.4681	69.8085	8.40426	15.1702	9.19149	3.04255	10.8511	20.2128	3.12766	7.14894	419.617	6.51064	3.21277	1138.36	234.085	4.78723	17.9149	31.1702	1.57447	6.91489	11.8085	4.97872	52.9149	5.14894	54.6596	8.40426	9.87234	5.04255	16.1702	9.38298	2.74468	31.8936	26.0638	25.6809	0.170213	19.2553	24.7872	21.8085	38.4681	16.8936	7.29787	18.1277	4.19149
55.0195	1110.31	7.90909	93.7987	100.182	139.942	14.8312	79.4091	286.247	49.5649	23.8571	13.3831	6.33117	16.974	249.896	5.06494	13.539	58.1818	9.70779	4.32468	220.045	418.429	10.9675	36.8961	290.422	8.19481	95.1169	343.448	558.805	450.779	199.273	2271.63	242.792	205.071	119.552	130.422	779.669	4.83117	873.721	308.864	118.591	2.69481	89.0844	363.494	318.578	1612.9	324.234	24.526	71.7143	5.91558
83.8556	1000.2	13.6	91.8667	107.522	291.056	99.5111	140.967	650	10.8	32.8556	17.4222	7.55556	9.72222	75.9556	2.3	7.81111	40.4111	15.9556	7.81111	233.6	191.233	8.27778	22.9778	17.8889	1.42222	10.0556	15.5556	13.8	31.7444	24.6111	158.856	17.2556	8.74444	8.32222	12.7556	32.5111	2.17778	22.1556	18.2778	24.4444	1.04444	39.2556	23.4556	17.7444	96.0778	857	43.3556	189.311	2.74444
208.791	2727.1	18.9455	22.2909	36.4636	138.736	10.2091	31.9364	65.1	10.2727	21.7455	13.6909	3.59091	13.9636	165.818	7.12727	5.44545	53.2727	12.8727	2.70909	287.691	76.1273	6.77273	19.0182	32.1545	2.53636	22.2545	51.4818	35.0273	26.6273	16.8455	338.736	18.6909	12.1364	13.8636	12.5182	35.3	3.02727	58.4455	23.1273	24.5455	2.08182	26.0636	16.3455	27.9	67.5909	607.491	18.0636	19.0636	4.7
29.3068	757.807	10.9773	36.2727	62.7045	105.205	15.2273	64.6136	256.386	27.1818	20.0795	13.1705	7.40909	16.2955	154.955	6.45455	20.2955	69.8523	5.32955	8.5	189.591	283.273	14.3977	28.7841	169.057	4.77273	55.3409	160.148	298.818	284.75	143.125	1669.92	144.977	163.25	68.8068	88.0682	680.784	3.26136	378.205	158.648	71.1705	3.31818	82.3977	223.58	132.591	942.341	190.455	15.25	34.0227	5.77273
14.3333	149.156	3.33333	9.28889	12.9111	41.4889	0.844444	45.4	21.0667	8.46667	12.7556	11.9778	5.02222	34.9556	227.467	72.6222	19.8444	36	9.95556	7.48889	88.6444	59.8667	5.68889	14.7556	19.7778	4.13333	7.6	24.4	16.6889	21	10.7556	151.622	5.97778	11.4667	13.1778	5.42222	15.4444	2.15556	6.97778	10.9333	17.4667	0.955556	25.8	20.7556	26.1778	47	58.9333	5.66667	0.622222	1.42222
34.8434	622.687	8.3012	81.988	52.2651	97.6747	13.1566	41.3494	130.024	21.5181	18.3133	13.2651	8.33735	14.2651	194.964	4.95181	9.19277	59.0723	9.48193	3.49398	210.349	295.048	14.3373	31.7831	193.88	2.59036	55.5663	179.578	281.325	282.831	103.217	1460.82	81.0241	111.771	65.5422	37.8795	673.747	5.28916	253.133	50.9157	56.6265	3	59.2892	106.59	140.265	768.41	172.928	14.3855	6.33735	3.6747
41	413.856	7.71163	75.1302	81.2047	276.484	45.214	122.93	509.805	16.5116	107.716	31.4279	25.4233	12.7442	219.07	9.95814	11.0233	110.395	11.414	5.24651	796.535	140.567	7.82326	15.2186	32.2698	2.23721	27.1256	43.0419	30.1953	37.4465	14.3395	430.223	12.1674	13.4837	10.3628	10.0465	40.4605	3.10698	35.1535	20.5349	47.3163	2.28372	36.4977	20.6651	26.6233	143.479	2835.77	24.9814	259.005	2.98605
34.7609	626.63	15.7536	25.971	55.2536	505.065	11.4058	36.3696	70.2246	33.413	24.4493	16.2536	7.43478	19.6957	56.2536	5.76087	11.8913	61.029	24.5725	3.94203	78.4783	134.399	8.41304	28.8696	37.2609	3.35507	58.7246	104.855	123.123	63.1014	32.9203	860.79	28.087	37.2681	24.3188	20.3478	294.971	3.30435	246.855	47.7391	31.9275	2.63043	35.7754	41.2246	32.8696	195.609	1347.06	670.312	2497.31	13.6159
25.8641	892.107	6.68932	9.60194	17.1068	193.864	6.38835	30.0291	70.2136	13.4563	19.233	13.4272	2.61165	12.534	53.2524	3.65049	6.66019	43.165	13.2136	2.94175	78.2233	70.068	7.00971	15.7767	23.1359	2.45631	15.8835	29.6214	34.233	33.3301	15.6796	211.893	16.9223	10.7864	9.27184	11.6505	113.117	3.02913	94.9515	44.3786	35.3883	1.1165	32.0971	25.0583	27.8738	55	2451.17	164.777	615.32	7.86408
92.9846	1389.92	14.0308	161.485	144.223	160.162	39.2308	77.2538	314.623	69.0154	27.0615	14.3385	9.98462	43.0231	197.069	8.76923	23.7923	65.2462	15.3308	12.3	284.277	395.7	16.2231	57.9462	478.115	14.9462	210.777	429.554	701.8	651.323	242.423	3549.29	276.862	417.823	173.885	191.362	1265.46	4.88462	957.708	340.638	76.6	14.8	64.0077	272.962	147.562	1204.61	313.6	26.3538	80.9308	5.66923
74.2035	1611.12	12.1919	182.756	190.477	171.32	30.3721	93.5872	465.919	84.0174	34.686	18.1395	8.67442	30.1628	161.395	7	21.1977	94.6628	18.9419	7.06395	393.36	632.494	117.25	121.57	510.756	18.3023	226.965	548.616	732.198	774.983	368.494	4269.74	257.977	293.349	155.36	123.942	1718.38	3.85465	1155.93	553.808	127.105	5.02907	84.6453	567.477	421.622	1502.81	617.779	64.3372	172.099	5.68605
41.4655	631.534	6.94828	69.2414	41.1034	202.983	54.2414	82.569	362.121	11.3966	15.3103	8.74138	3.93103	11.2931	72.6207	2.32759	5.7069	43.8966	13.069	3.58621	279.397	126.138	7.06897	13.3621	59.7931	4.68966	16.7414	25.8621	55.6724	52.7241	16.1897	101.759	31.069	10.3621	10.3621	15.7414	31.9483	4.44828	76.8103	37.4655	40.0345	0.862069	30.1552	42.6034	31.8621	161.759	60.8448	6.7069	11.8793	3.63793
45.6559	1152.17	17.9892	18.4409	14.2043	56.0215	5.72043	24.7419	79.2903	7.89247	14.3333	12.6882	5.60215	13.914	55.7849	2.94624	9.15054	40.2151	8.4086	1.80645	99.086	74.3548	6.51613	18.2151	31.3978	4.3871	26.3333	32.2151	49.2581	50.2581	22.4516	222.258	32.3226	28.6022	17.2043	14.7204	74.2151	3.4086	52.0968	21.9247	22.9355	2.82796	33.3441	34.4516	22.8817	193.473	17.0968	7.82796	6.90323	4.19355
10.5347	24.3663	8.80198	10.2574	11.1485	146.198	4.9901	19.1188	26.7228	11.0495	14.4059	9.9901	3.91089	7.66337	48.6238	5.19802	5.74257	32.8416	10.6733	4.07921	63.5644	52.6634	6.73267	12.2079	27.2178	1.93069	7.66337	21.0099	13.1386	40.6238	9.52475	107.03	16.8515	11.5842	6.68317	10.4356	49.3465	2.29703	81.8614	23.1386	34.7525	2.79208	28.1089	35.9208	24.7723	61.0693	1646.5	107.307	426.01	3.51485
22.6571	946.657	8.97143	54.1619	65.9333	139.876	15.6857	61.8476	149.495	30.8952	26.0667	13.2857	7.61905	19.6	79.7429	3.68571	9.67619	44.5429	12.3429	5.31429	228.657	300.667	8.75238	35.6667	106.01	10.6381	69.5333	236.81	332.743	339.057	133.81	1780.74	129.076	140	32.2571	37.5714	842.781	3.54286	321.771	70.8381	48.6952	1.45714	49.1429	163.01	63.1238	745.657	430.371	47.8857	125.495	3.94286
23.0492	456.049	5.98361	51.4918	45.3033	80.582	9.56557	46.7869	121.377	22.7213	25.2705	9.80328	5.22131	13.6967	44.6721	4.03279	18.0164	28.7459	10.1557	5.04918	117.672	166.451	12.7131	26.6311	77.7951	5.59836	30.4672	165.689	262.033	180.172	92.0082	1166.18	106.5	85.0492	32.3361	34.0738	475.73	5.18033	233.402	61.6311	45.5246	3.17213	48.041	162.697	44.7377	661.41	185.877	15.5574	25.2295	3.94262
31.9699	644.511	8.1203	14.7293	29.5865	193.045	6.95489	40.2932	66.6692	15.3985	31.1579	11.9624	5.44361	19.6165	87.1504	7.45113	6.47368	48.188	13.6842	5.2406	79.6917	99.015	8.47368	23.3158	25.7594	1.76692	37.3083	62.1278	64.0376	63.1579	16.9925	569.406	15.3459	21.7068	13.5714	14.2556	126.211	3.8797	92.8496	41.7218	35.797	3.89474	32.5789	27.4511	29.203	123.045	1531.85	258.541	947.346	7.05263
52.2699	561.135	10.0859	37.3129	37.9571	297.847	21.1963	65.1411	220.497	13.4847	97.0429	14.9632	10.9755	16.2209	545.485	13.9509	5.82822	293.294	10.2025	6.20245	1360.76	453.65	8.93865	16.546	32.4969	2.27607	11.5399	9.18405	17.9387	76	14.7791	166.902	12.5706	10.4049	13.3497	10.9325	39.865	2.77914	39.5031	36.092	42.4294	1.2638	31.7178	41.6012	39.3804	86.0552	11630.8	71.7791	133.589	3.12883
13.8584	778.451	7.59292	70.1327	36.9027	67.8407	10.6726	45.9735	167.858	19.4956	18.5575	8.69912	6.38053	14.8053	113.425	6.46903	11.2832	48.9823	14.5752	5.07965	235.761	365.186	11.7699	55.1239	218.204	7.11504	80.2035	158.752	302.699	196.885	77.3982	1474.29	144.752	113.646	45.6195	46.1858	567.619	6.11504	497.389	261.956	63.8319	2.84956	39.8584	142.23	214.752	683.832	295.894	18.6195	14.9646	4.41593
34.9046	1022.88	9.15461	40.7862	67.3618	171.306	48.8717	63.2336	246.145	12.8586	44.0921	12.9901	5.84539	9.73684	93.7237	4.47368	6.70395	179.829	15.5954	5.15132	623.882	298.174	8.44408	15.5164	26.1447	2.04276	12.1086	26.5724	26.9605	48.875	15.4605	210.201	17.6217	11.2105	11.1447	11.4243	36.0658	4.24013	25.0461	23.1612	34.7862	1.99342	29.1086	27.1974	24.0987	66.4243	3534.55	21.3454	64.4276	4.41447
17.0312	242.391	9.85938	50.4375	65.9531	188.391	52.4375	98.1719	494.625	7.125	17.1406	11.8594	6.15625	11.8125	64.9219	3.34375	11.3906	39.375	5.64062	3.70312	294.125	137.719	10.4688	9.89062	16.5469	1.25	9.73438	13.9688	15.8125	26.6406	7.5	124.859	13.2969	12.5312	10.875	10.1719	23.9375	3.84375	38.375	22.7344	40.5938	1.70312	29.6719	18.3125	29.9062	74.9688	25.8281	10.1719	4.54688	3.5625
218.689	4926.31	17.3379	29.2146	54.6986	149.63	10.2694	43.9726	189.041	20.3699	36.6484	14.5434	4.13699	12.6712	184.781	6.98174	6.78539	58.9269	17.6712	5.78539	220.018	154.064	7.63014	22.0365	40.7808	2.89954	30.0822	104.543	71.7534	72.5708	39.7489	469.699	35.5799	27.4886	13.5023	12.8402	123.795	3.621	74.0091	34.4886	34.7078	2.42009	35.1461	26.6804	32.9269	141.137	158.429	21.3014	45.3699	4.77169
57.0789	1006.07	9.59211	140.842	99.7895	115.197	8.72368	68.3026	406.118	42.9474	32.0921	13.3421	7.05263	30.2895	57.8816	6.93421	13.6579	57.1711	9.07895	7.60526	149.355	263.224	204.579	75.6053	576.5	32.1974	56.5132	162.987	486.461	730.092	232.316	1071.96	444.039	158.368	72.4737	117.671	345.684	5.94737	1122.2	407.829	102.329	6.59211	65.2632	532.776	336.461	782.605	933.013	119.645	628.013	2.72368
29.6703	559.901	5.64835	12.0769	20.4066	66.6264	9.49451	40.5714	109.912	13.9341	31.7582	12.4176	6.71429	16.2857	130.813	5.73626	8.79121	58.5495	14.3407	4.96703	149.011	159.934	12	21.044	37.8242	4.03297	23.9121	48.0769	41.8901	63.9121	26.7143	385.231	21.0659	43.9121	14.0659	19.4615	192.187	2.13187	150.769	33.3407	33.2198	2.87912	46.4286	48.7473	45.5714	199.077	207.714	30.2198	89.1209	4.12088
182.077	6744.53	34.312	32.5598	70.188	374.684	22.2051	54.6111	296.786	25.2692	51.8504	15.5598	7.2265	21.6026	258.479	5.61111	7.97009	69.1068	24.4145	9.61111	325.201	205.517	13.1453	23.5427	53.3077	2.17094	39.9316	93.3718	105.705	93.0812	45.7094	614.581	49.6496	46.2949	15.6795	25.1026	168.372	3.05983	84.2179	43.8846	37.0342	1.88034	40.5769	57.5427	29.312	273.769	293.137	22.3846	70.4103	6.66239
178.642	2334.23	13.8302	21.283	39.8302	70.2075	5.22642	27.4528	56.8679	20.8302	26.7736	22.1887	8.54717	14.7736	129.283	3.81132	5.66038	64.566	12.6981	2.24528	239.509	92.4717	7.90566	24.3962	19.1321	1.11321	26.1509	45.1887	27.1321	68.7925	21.566	342.396	19.717	16.2264	18.3019	9.90566	86.1321	4.67925	40.9245	41.3585	41.4528	0.433962	44.5472	47.1132	35.6415	184.264	825.547	15.6981	30.4717	5
18.7835	494.562	8.98454	13.1237	35.0773	562.124	5.68557	41.1495	89.7062	14.1443	17.0979	10.366	5.46907	13.9897	43.4948	3.09278	8.08247	55.9536	15.7835	4.51546	93.0155	117.861	8.65979	17.4536	28.0979	1.67526	27.9897	67.4278	41.5515	78.866	23.2526	482.242	20.2784	16.0773	9.3866	12.5258	159.49	3.10825	299.273	58.5567	47.8866	2.44845	32.1701	44.2371	27.8918	230.438	2007.94	337.742	1453.82	7.60825
18.7463	779.381	6.67164	26.5075	34.0597	58.6194	8.93284	36.8582	146.425	14.4925	17.1642	13.0746	4.84328	12.1119	64.4925	2.38806	5.0597	40.1045	8.61194	2.49254	113.731	149.187	11.3955	14.5821	56.2761	1.80597	40.6567	104.955	129.201	99.4925	48.7313	935.97	18.9851	24.7687	25.6045	13.7164	133.493	4.36567	227.463	44.2164	53.4104	2.03731	31.6194	75.3358	57.5896	334.597	123.44	18.2239	15.8358	1.89552
21.037	232.556	7.82407	25.8056	16.2963	89.7593	9.94444	26.0463	29.4815	7.85185	25.5741	11.4722	5.2037	116.593	211.111	105.278	66.9167	38.5185	10.1574	3.11111	120.194	45.2222	6.84259	20.5278	17.9074	4.19444	16.8056	30.7963	30.7963	52.6667	8.18519	316.676	21.5833	15.25	14.037	16.7222	81.287	3.31481	22.25	34.8889	22.9352	1.30556	26.0185	20.6852	22.0556	44.1852	548.639	79.5463	263.231	4.08333
246.186	4712.99	30.2571	44.4714	63.5857	264.171	13.9	61.4571	356.271	30.6714	56.3571	18.9571	11.3714	20.6286	240.371	5.74286	10.6714	108.829	17.6857	5.91429	503.057	161.343	5.42857	20.5714	52.3571	2.25714	35.0714	84.6429	80.9714	81.0286	69.9286	570.957	39.3857	33.9714	28.1286	12.8857	143.886	4.88571	75.2429	68.1286	70.6571	1.72857	31.9143	56.3571	44.8571	287.757	4762.53	54.5429	173.271	4.84286
23.587	315.283	7.28261	8.69565	9.1087	57.7283	5.27174	26.8587	59.0217	6.68478	15.25	9.19565	6.17391	8.11957	28.0217	3.01087	4.04348	26.0217	7.28261	3.31522	55.2935	85.1196	5.73913	7.47826	31.1522	2.42391	14.8587	36.0652	59.6413	78.2391	18.4239	336.043	39.8696	40.1739	7.3913	14.4348	97.4022	4.3587	59.5326	45.3913	25.0435	2.08696	25.9022	43.6739	27.1087	96.5326	1013.22	99.9022	324.989	6.48913
154.198	4557.92	26.9389	14.3053	26.8168	100.756	11.5344	41.5649	126.244	15.3893	30.9618	7.53435	4.75573	13.8168	150.405	4.03817	8.01527	42.1985	20.6107	5.00763	257.061	121.481	10.9466	12.626	26.8473	1.54198	33.1374	57.1603	66.542	49.0076	24.6412	453.733	31.2901	31.3359	7.61069	15.5115	105.985	3.79389	78.916	37.2824	29.771	2.50382	42.4809	34.542	28.6947	148.924	194.74	19.7405	16.084	4.03053
107.631	1609.21	11.4865	134.324	159.964	231.703	42.8829	91.4775	349.414	77.2613	31.2432	17.0811	14.0811	42.7658	397.838	10.3784	30.5315	75.5766	19.9099	10.7748	387.829	635.694	20.9279	47.3604	608.432	8.54054	201.441	496.973	720.541	743.847	256.216	3935.24	259.351	375.685	184.189	144.162	1408.87	8.01802	1072.49	427.045	133.135	7.58559	96.9369	320.045	170.721	1703.78	574.694	64.8288	215.55	6.30631
28.7692	965.625	7.75	114.538	83.5288	119.433	10.5	68.7885	237.356	39.8365	29.9423	11.3558	5	19.1923	97.5577	4.125	10.9712	49.1731	12.0865	2.00962	181.279	264.913	10.3077	43.1538	189.308	10.5192	107.644	278.99	434.519	371.5	168.798	2213.37	154.01	151.115	79.8077	55.1346	831.481	4.10577	518.663	113.298	64.0192	3.99038	66.375	258.317	92.2981	1108.76	294.221	53.6154	80.5385	3.21154
254.352	5094.87	10.9844	20.5469	43.4219	102.188	6.76562	31.8516	83.5938	15.0234	50.5391	11.875	5.94531	10.8203	98	3.61719	7.53906	54.5938	12.3672	2.57031	288.867	106.219	10.5469	16.6172	35.3359	1.27344	20.7188	69.5781	60.8594	65.0625	32.1719	430.633	19.7109	19.4766	14.9609	13.8516	78.7891	2.70312	51.0078	30.5312	30.9375	1.95312	28.8438	23.6719	38.7266	154.055	175.547	21.5703	20.7891	3.39844
130.037	3211.23	24.2154	33.7154	50.4553	278.341	21.2439	56.3659	178.085	30.2317	55.0894	19.8171	11.8252	24.4268	167.89	5.09756	11.7154	98.1707	28.8252	8.90244	478.041	199.577	11.0203	25.9593	51.7276	2.63008	44.8537	85.9472	121.012	132.703	40.9959	544.24	50.3618	42.313	21.0203	27.9431	220.939	4.59756	270.297	72.7276	46.0244	1.73577	44.3293	74.5203	49.2236	262.028	9382.3	312.447	1100.04	16.2683
30.0833	653.708	10.8229	46.5729	37.8333	96.8333	9.36458	56.6146	166.792	25.8021	24.5104	11.6354	7.11458	18.9583	125.771	5.60417	8.01042	52.0521	14.6458	3.26042	213.604	314.333	10.0417	21.3542	97.8125	3.90625	63.5729	199.021	328.042	199.656	82.1771	1774.43	138.135	129.396	51.8542	39.125	847.219	5.44792	397.448	134.292	65.9167	3.34375	47.1771	176.906	128.885	923.438	238.49	21.9792	20.375	3.86458
129.73	3463.71	9.67416	15.5281	32.382	110.337	5.60674	30.0787	138	8.37079	28.0787	9.53933	6.13483	8.42697	61.7865	4.48315	7.20225	38.8764	9.11236	5.61798	202.865	109.348	7.4382	16.9213	21.7753	0.505618	18.4045	41.8427	37.7753	55.6966	20.0562	361.124	25.5843	39.3483	7.01124	17.8876	165.978	3.62921	45.7865	41.7303	30.9663	2.24719	37.2921	31.0674	23.8539	136.213	138.202	10.0787	7.92135	4.19101
45.1214	844.543	7.85714	70.5071	90.1143	101.671	20.0929	45.1643	219.8	36.0214	14.9143	11.8429	7.1	22.8857	151.443	5.25714	22.5929	36.6643	13.3857	6.95714	192.871	312.993	10.8143	35.9929	327.671	6.35	142.407	278.364	461.45	438.286	192.979	2398.26	149.471	241.164	121.429	109.214	748.336	6.02143	577.414	204.736	67.6786	6.80714	54.5357	276.543	121.643	1082.44	224.55	11.9071	40.7429	4.90714
86.8252	2066.64	16.1003	112.735	148.751	175.515	24.6634	72.3819	219.324	53.6537	26.767	14.6699	7.78317	26.6505	179.547	7.67961	19.8252	76.5146	17.9515	5.37864	239.799	354.744	14.1553	46.6926	278.718	6.82201	162.968	354.883	669.508	521.107	306.476	2819.27	190.191	274.654	163.56	111.201	830.165	8.65372	638.638	255.382	98.301	6.90291	72.7217	352.644	157.838	1463.44	1701.5	99.7379	322.896	6.92557
36.9843	798.402	8.20472	40.6693	56.8346	271.22	21.4331	63.6693	144.441	28.7165	19.8976	11.7638	6.95276	25.0709	95.2047	5.10236	21.8819	66.4488	15.8031	7.28346	169.709	305.378	18.6693	26.1181	220.307	5.44094	61.2756	170.22	245.071	354.063	83.9921	1428.57	186.858	203.976	51.1654	86.8504	679.346	5.66142	519.575	190.85	49.7874	7.84252	37.5354	169.354	68.1024	787.157	1357.74	256.402	1126.7	8.33858
96.7031	1887.34	30.125	17.1094	26.5469	89.5312	7.84375	31.4375	158.531	11.8594	22.8438	10.6406	3.59375	10.6406	55.3438	2.59375	10.9844	48.625	10.9688	3.59375	92.2031	70.8438	6.57812	14.8906	32.9844	3.5625	11.4688	16.8438	19.3906	44.4844	20.7031	112.266	28.1562	12.2812	11.7031	7.65625	39.2656	2.5	41.8438	17.1094	26.1094	1.28125	31.1875	20.7344	28.875	68.875	118.609	31.5	49.5312	4.6875
80.2167	2658.92	12.0167	94.95	62.8083	116.858	17.975	58.7583	251.65	27.2333	56.4333	15.35	15.9667	19.1083	233.608	7.45833	13.6583	100.475	21.1333	8.59167	370.425	330.033	12.825	56.6167	128.5	5.39167	64.525	117.175	247.875	193.183	77.1083	1022.57	136.225	112.567	40.6583	42.7083	464.742	5.33333	380.617	166.808	66.5	2.575	42.6917	157.408	187.858	462.975	4243.78	50.4833	221	7.20833
172.723	3622.59	14.9604	16.1287	27.4158	41.5347	6.20792	34.2277	49.604	18.5347	43.1683	12.9406	6.09901	10.2475	77.8119	4.11881	4.15842	39.6733	11.5644	3.86139	133.743	77.3564	9.38614	18.901	26.8812	2.31683	28.0297	47.5545	46.5149	22.2772	16.7228	450.634	15.8119	12.9208	8.18812	10.099	70.7624	2.76238	38.9901	27.4554	27.8416	1.07921	30.3069	17.8416	24.0198	72.5941	80.4455	15.4158	12.1683	4.0198
50.2342	1379.86	6.81013	11.019	14.2025	57.1139	7.70886	41.4177	57.5823	9.56329	13.8228	11.8987	3.27215	11.038	67.7025	3.36709	7.57595	41.6582	6.96203	3.5	88.8354	71.7025	6.6962	14.462	21.1519	1.74051	12.0443	16.6266	18.557	62.2848	6.64557	182.772	14.9937	10.943	9.22785	8.4557	58.2468	3.59494	38.6013	23.2089	35.5759	1.38608	29.2785	35.7152	28.3861	57.4937	723.494	52.6519	138.88	2.51899
57.64	1135.86	12.3	85.72	119.14	182.51	19.68	103.76	298.87	50.62	19.63	15.44	3.47	27.8	212.47	4.45	19.15	106.17	15.12	5.16	328.08	552.88	13.19	41.99	238.83	6.55	138.14	364.39	615.81	702.24	205.05	3115.35	201.6	234.17	165.71	110.33	1138.18	4.07	626.69	198.36	117.26	3.81	91.53	414.4	127.98	1860.08	620.86	34.65	131.22	5.72
23.9932	258.789	7.51701	140.585	131.456	321.694	87.9592	149	819.156	9.82313	11.6054	11.381	3.7551	9.44218	67.4286	3.11565	7.72789	86.1905	8.92517	3.83673	402.565	267.17	7.06803	12.2993	55.6667	1.34014	22.551	48	27.4354	49.4966	27.0884	319.333	16.9524	11.8707	12.8095	13.5374	48.0816	3.95918	102.143	31.585	60.3673	1.08844	25.8503	55.6871	35.4762	197.986	117.367	13.068	39.8707	5.85714
56.4267	2025.23	12.9627	77.5093	118.797	470.797	142.115	144.288	710.355	23.9333	132.907	18.112	24.5333	19.112	252.808	5.98133	10.0293	208.979	22.7867	9.808	1316.27	686.008	8.97333	22.4107	39.184	1.59467	34.1947	77.5067	75.2853	95.8507	33.92	505.395	28.9413	23.5333	14.5227	15.8933	108.493	3.024	98.9253	40.6667	59.664	2.064	47.1333	43.7227	41.2773	245.784	11690.9	78.1493	281.333	3.97867
13.5065	67.026	11.0909	11.0649	16.9351	41.3506	6.49351	29.1429	42.9481	13.8442	11.1948	9.53247	2.33766	8.8961	11.8052	4.33766	15.1299	41.6104	9.2987	6.4026	51.5325	42.6883	7.41558	15.4156	34.7792	1.53247	17.5584	27.0909	48.6104	74.2857	13.4416	266.831	21.3506	22.1429	6.49351	22.1169	80.4286	4.27273	122.597	22.013	22.8182	2.07792	22.6623	33.4286	17.4286	174.753	2650.27	166.714	614.247	7.51948
77.7349	1054.17	16.0361	77.1506	95.8795	295.042	17.9819	61.4578	242.753	32.2651	19.6446	12.8675	6.18072	29.6084	86.1807	5.10843	15.9819	60.2108	21.8916	6.31325	186.012	295.639	10.494	31.8253	439.349	5.86145	63.6807	195.578	427.38	465.277	153.078	1327.14	195.349	169.476	85.747	95.3976	474.295	4.62048	724.199	490.163	109.94	5.98193	158.096	354.024	212.657	1195.58	2073.1	153.434	562.584	6.70482
22.0301	776.464	7.54819	35.8855	61.0693	147.352	66.8976	99.3464	230.506	23.6235	226.373	20.2831	38.0602	16.4277	128.545	10.0452	8.94578	80.4548	14.2349	4.89759	652.461	285.503	8.27108	13.25	25.9066	2.25	20.9066	62.0151	38.3343	45.0994	29.1717	416.452	23.2651	19.9789	13.3163	14.0512	100.042	3.78916	41.8976	30.8494	45.3494	2.16566	37.1506	22.2982	33.1325	139.09	13579.5	54.7108	159.922	3.36145
64.506	1598.48	11.4177	134.839	166.775	229.835	43.9197	91.3735	431.442	63.4418	24.9799	16.012	9.34137	45.2972	228.506	11.2209	28.0884	101.281	19.1526	12.2932	376.775	519.161	19.8313	57.6787	569.257	21.0803	153.594	438.699	727.896	736.345	280.289	3015.16	391.94	405.928	166.478	215	1879.73	11.253	932.916	737.474	145.458	11.8273	276.245	530.823	422.092	1954.23	761.683	44.0884	91.9478	6.61446
19.6121	126	10.8966	14.9138	25.5	140.009	12.1983	38.2931	71.5517	10.5431	20.3966	10.431	6.69828	12.5	16.1638	4.16379	16.5862	39.9741	10.8879	3.57759	119.69	74.7586	7.06897	18.3966	45.9483	1.90517	14.6207	26.6983	32.1121	42.681	11.3793	354.267	17.9224	17.3707	9.53448	17.4914	87.8707	2.76724	90.0948	35.9569	32.8707	2.55172	24.3362	27.8362	27.0172	126.741	2043.78	124.362	543.629	4.57759
36.6375	971.35	6.525	89.4375	70.025	112.537	15.775	61	131.925	45.775	19.7375	8.4125	8.775	18.0375	217.8	3.5	10.1375	52.4625	12.575	3.3	217.725	426.7	13.375	35.575	228.938	6.6375	75.95	212.65	362.387	348.337	138.15	1634.11	117.975	156.312	71.0375	72.5	974.562	3.1	287.05	105.463	68.6375	1.825	63.175	167.637	95.9125	881.1	1035.16	129.4	408.45	7.825
67.5249	1795.92	17.105	65.9337	96.6519	315.901	19.1823	54.1878	236.088	40.7182	22.6354	12.0608	6.34807	27.6298	123.039	10.6077	15.7735	70.9227	18.3757	7.47514	265.365	267.917	13.1436	34.116	117.099	3.53591	95.7624	241.956	303.37	196.149	116.215	1617.84	126.608	146.381	44.453	58.0055	735.254	5.52486	342.343	138.978	63.8785	5.01657	55.1602	168.575	72.7293	775.127	1811.66	265.89	949.812	10.6133
29.6667	131.273	10.0404	9.0101	28.5455	317.475	10.4848	44.0505	66.9394	16.8283	19.9798	12.2828	6.85859	14.3333	37.2828	4.14141	8.61616	40.3333	12.8687	4.17172	119.485	78.8384	7.0101	16.7172	23.5657	2.31313	13.5051	48.8485	31.0505	71.2222	17	306.646	21.2323	19.6364	7.59596	16.202	125.586	2.85859	116.475	33.9091	25.3434	1.9596	23.1515	42.3636	20.0404	129.798	976.535	292.818	1190.44	7.94949
31.8154	384.508	4.66923	13.9692	34.1	237.492	7.45385	34.9385	43.2615	17.7385	21.4154	10.7615	4.46154	17.4538	60.5385	2.89231	8.06923	36.4538	14.2385	3.32308	82.4846	110.038	11.4462	14.5846	22.9769	1.83846	39.4	64.6769	44.1615	27.9	17.8077	625.562	16.9231	22.7154	15.5	17.7615	186.085	3.79231	89.7615	32.7462	37.1308	0.915385	24.8462	22.0308	34.9308	134.492	2230.92	275.492	1016.86	3.6
66.9558	2039.92	17.4696	126.459	198.746	461.729	190.862	154.26	718.254	30.0055	147.32	20.1547	32.2928	24.2983	215.431	42.895	11.8177	110.801	23.5912	9.67956	910.994	433.006	10.674	18.5028	39.3149	1.49171	33.0718	55.9227	78.1547	85.0497	40.3702	416.74	30.5801	19.1823	18.4475	17.9669	86.9834	2.98343	52.7735	27.9392	80.7459	2.38674	39.3978	39.6851	37.8564	195.32	14211.8	67.674	396.657	6.74586
20.5667	266.611	9.57778	20.9667	43.2111	190.044	10.6667	43.6333	121.822	10.7889	32.0222	13.5889	4.77778	10.9667	49.4	4.76667	14.7	30.5333	15.2444	4.94444	194.089	70.1333	10.3	15.1778	22.9444	2.37778	20.8667	41.0778	35.6556	38.9	27.7	248.367	17.3222	16.1222	9.81111	12.7556	75.8889	3.3	129.833	27.1333	41.4778	2.75556	32.5444	55.9667	39.8444	119.767	2050.58	150.589	577.989	5.22222
36.3521	762.213	9.26217	48.015	65.176	165.476	16.1423	71.1873	157.139	25.5581	20.3071	12.7303	6.70037	16.9588	128.397	4.67041	11.4157	55.7116	14.0899	4.94007	156.468	286.745	8.1985	26.2022	262.738	3.82772	94.7041	175.165	266.577	395.764	112.618	1352.35	94.1049	122.944	62.2135	59.6255	436.963	5.46442	477.419	260.745	66.4195	3.78277	60.0037	263.004	130.288	871.472	2755.88	69.9925	348.105	5.07865
211.933	3096.89	10.6444	27.7333	30.6333	102.8	7.6	23.2111	72.4333	8.55556	19.8667	12.8333	6.81111	10.7	54.7556	6.17778	5.83333	43.9111	7.7	3.3	121.944	31.7667	6.37778	17.0111	25.7778	1.86667	16.1	28.9222	21.0111	28.1444	14.4444	79.8778	10.9444	8.08889	12.6889	5.66667	24.7333	2.51111	52.1222	11.0111	35.9444	1.98889	23.6333	15.8111	15.9778	33.2889	144.689	3.73333	24.3111	4.24444
29.0982	551.321	7.92857	22.4375	39.8125	100.33	7.98214	36.6161	66.1875	19.0179	25.7589	13.6875	5.86607	14.1518	40.0179	15.1339	14.8482	51.7321	17.7946	5.19643	89.1607	61.5089	8.83036	21.1875	50.3036	2.60714	23.5	48.9732	80.8661	100.188	47.0268	414.964	29.4554	53.6429	27.2768	32.5	124.804	5.08929	119.509	60.2857	34.0714	0.964286	51.7679	72.3571	30.125	218.089	2589.25	175.893	543.732	10.5089
29.2026	44.098	6.81046	36.9412	40.5817	70.8431	8.01961	45.5425	269.209	12.9673	25.0654	19.3529	5.39869	13.5425	146.242	7.37255	8.1634	58.7386	17.5098	3.15033	92.3791	71.1242	7.52288	14.4118	17.549	1.84967	14.0196	18.0588	18.7843	41.4444	14.7124	41.9608	11.8431	7.32026	12.6601	13.2876	13.5882	2.4902	36.3399	22.3725	41.451	1.89542	45.3464	43.7712	28	27.6405	20.6536	21.1111	19.4248	2.90196
12.7071	38.6214	10.95	60.2143	113.186	422.157	156.264	125.721	585.486	13.6571	33.2714	12.1857	7.63571	13.9286	91.1786	6.71429	8.91429	56.85	11.3714	6.82143	501.186	280.693	5.02143	16.3214	27.8643	0.735714	16.3143	26.3571	28.3643	50.7929	12.0071	278.079	20.0643	16.5	12.0643	14.7571	63.7429	2.63571	29.35	34.4143	49.75	1.57143	21.7143	17.3143	24.9929	97.8643	2458.66	28.5429	92.15	4.05
37.5787	2081.5	9.1811	46.7795	96.5197	145.295	26.7953	72.8465	386.681	51.5039	437.283	82.5472	30.6575	15.5709	205.724	4.12598	11.7677	175.539	27.8228	7.77559	659.843	348.118	9.35039	28.811	40.1063	1.94882	58.6654	278.976	125.681	88.9409	70.9961	762.89	20.8937	24.0906	25.6142	12.7756	105.165	4.00394	60.0039	39.8386	49.2402	1.73228	42.9331	52.0039	34.5748	246.961	29305.2	100.685	259.26	3.48819
5.8	248.783	6.91667	26.7167	26.2167	28.35	7.11667	35.3167	103.083	11.7833	14.25	7.58333	4.66667	12.3833	89	3.8	9.1	25.9667	7.28333	4.95	101.933	139.467	5.6	24.1833	99.1833	5.78333	33.8667	67.3833	127.05	128.25	41.3833	750.817	64.9667	46.05	18.1	21.0667	405.2	3.51667	85.7833	27.2167	31.2	1.03333	24.2167	72.4667	39.4667	256.617	157.067	7.68333	7.16667	1.71667
58.2387	1499.91	17.5097	19.2129	24.2645	58.8581	8.4129	31.4774	49.4774	14.9226	21.6516	14.1871	3.05161	10.1677	66.4	4.41935	7.54194	52.4839	15.2323	3.27742	98.3548	70.1806	9.26452	20.0323	32.1097	3.81935	19.4	43.5742	42.9419	30.8452	38.871	434.548	16.5677	28.7161	15.1935	18.0387	92.0387	4.50323	26.3677	29.4645	24.0387	1.32258	27.5742	42.6194	28.7484	112.723	42.8129	27.7097	40.7935	4.6129
39.3116	1036.28	9.97487	55.1457	77.407	113.045	14.804	69.3166	129.362	44.0402	36.6332	20.8794	9.01005	17.3417	203.814	7.1809	10.7236	94.9246	22.8643	3.13568	196.136	271.563	10.1256	38.0603	90.6533	5.15075	112.97	201.407	268.422	294.367	125.136	1675.98	102.422	92.1005	54.1759	35.1256	530.01	4.59296	313.538	65.4271	51.2663	1.76884	63.809	193.432	87.3568	786.538	688.452	103.367	291.276	5.47739
62.2418	2383.35	13.2308	57.511	106.154	227.192	52.6484	104.489	282.516	36.044	353.121	22.6593	31.4835	14.3571	160.319	4.3022	9.53846	120.33	22.6209	8.61538	1286.3	350.341	9.23077	30.3736	33.9286	2.3022	61.3846	108.033	100.78	81.9121	57.9286	837.698	27.2582	20.3022	18.1868	18.3736	129.676	3.62088	77.5934	38.456	49.0604	1.91758	34.3242	37.5495	37.1484	213.907	15163.9	73.5275	257.462	2.63187
82.8049	1736.52	11.5989	133.604	195.099	411.242	124.596	112.728	379.071	22.4753	132.058	24.6264	25.1511	19.2692	227.005	5.71429	10.9863	103.89	15.033	4.8489	524.698	246.247	8.00824	19.6538	30.2995	2.06593	29.1346	53.2253	59.9121	65.6401	34.0577	419.118	21.5385	17.4588	18.0797	16.7775	101.346	3.23352	69.7308	31.956	58.5879	1.61813	40.9478	33.0989	29.9808	142.783	8904.77	283.11	747.519	6.01923
171.376	5176.99	13.8807	37.055	35.4771	100.523	17.3303	48.8073	153.009	21.4954	52.0826	12.2202	9.27523	12.844	123.817	4.7156	8.94495	57.4587	24.0642	5.83486	670.991	121.294	5.89908	15.5229	30.5872	1.23853	26.5229	71.8532	70.9725	50.3853	27.0734	403.367	27.2752	22.0459	15.1927	11.2385	110.138	3.11927	95.6239	42.7156	25.5688	1.69725	32.6514	38.6239	38.8991	169.156	4821.36	29.2018	92.4771	4.30275
183.954	1588.91	13.4769	14.2615	29.6769	50.2154	6.81538	25.3385	32.4923	8	49.3231	10.6154	6.38462	6.90769	57.2769	4.18462	5.86154	39.0769	12.6	3.30769	141.646	54.5692	7.43077	16.2462	47.9385	3.03077	12.9846	14.7231	28.3538	32.0462	12.1385	95.5692	15.3231	7.63077	12.9231	6.69231	31.8154	3.6	33.1385	22.7385	21.1385	3.35385	34.2769	30.4462	21.5846	32.1077	112.369	6.70769	7.38462	3.16923
58.297	1649.62	19.0297	18.2178	25.6634	76.7921	7.38614	29.0396	48.7921	13.9703	18.8218	12.1782	4.71287	12.8614	23.7921	4.82178	22.6733	43.9406	11.8812	4.09901	72.9901	65.2871	9.09901	14.8119	19.3861	2.10891	18.4851	35.8218	57.2376	35.8218	17.8614	443.832	17.3267	28.5743	14.505	22.3267	81.1485	4.10891	52.8713	18.1485	27.5446	3.67327	28.9307	37.3861	23.495	126.96	26.4653	5.20792	27.9208	6.20792
95.9016	1841.07	21.0984	430.295	298.557	625.213	300.689	490.689	2282.34	26.5902	23.1475	23.8197	11.2295	27.6721	183.738	7.54098	13.0164	196.525	21.9508	12.082	1017.77	539.869	11.918	22.8361	179.492	1.2459	39.5574	134.23	193.754	178.18	72.5738	623.23	72.8033	45.0328	34.1475	26.9672	161.984	6.85246	192.607	138.492	114.525	4.29508	28.8197	94.459	73.377	408.951	401.754	67.377	192.541	6.4918
14.0565	386.371	10.9435	32.5565	41.3226	137.331	67.7258	78.5806	287.395	16.1613	213.815	24.3871	25.2823	15.5968	86.8387	5.5	8.25806	138.839	17.629	6.3629	1293.58	374.016	6.46774	16.8629	28.7661	1.31452	20.4597	33.3468	29.3548	43.1129	21.0645	312.774	18.1532	15.379	10.7742	13.5484	102.927	3.49194	21.5726	21.0161	37.6935	1.21774	35.7581	29.7581	31.9032	94.4516	11164.4	29.0968	101.306	5.08065
41.8846	1226.8	9.59231	87.3154	117.831	198.223	34.9846	69.4154	256.554	45.3538	30.1923	17.3385	8.7	30.0077	159.915	8.38462	21.8231	84.4538	17.6538	6.46923	326.638	465.462	21.7077	48.7615	206.908	30.4846	161.762	433.292	723.085	441.762	214.931	3560.4	312.931	280.208	129.538	103.046	1515.81	6.53077	632.838	97.3923	116.123	6.63846	55.2692	387.462	110.438	1693.02	371.4	42.9308	82.7538	4.06923
147.072	2162.61	17.0033	117.451	248.193	462.376	162.183	151.056	673.706	24.5	132.775	23.3562	16.3954	17.3137	192.173	6.20915	9.97386	94.8791	34.3007	8.60131	984.797	462.036	6.71242	18.402	39.5686	2.02614	24.8333	47.5523	62.6797	75.8954	36.1895	324.108	28.9412	15.1209	15.2778	12.3464	58.7288	4.37255	63.1438	30.3105	70.1013	1.38235	33.6111	35.1176	30.6013	164.987	10631.4	58.7222	287.373	4.37582
19.2778	53.6444	8.83333	133.156	145.011	136.789	116.811	148.733	456	11.7444	14.1333	6.82222	3.67778	15.6556	11.5778	2.76667	19.6333	26.3444	9.03333	5.62222	222.933	83.8556	8.1	10.2556	25.2667	1.6	13.6556	17.6111	53.7111	50.2222	24.5444	211.578	27.4778	18.4333	8.5	17.7	32.8556	2.03333	157.144	19.7444	49.0444	0.911111	18.1889	75.3111	28.2333	121.578	35.2667	4.94444	9.72222	2.72222
10.7925	261.151	12.5094	24.6604	26.6792	286.66	121.887	121.377	314.34	17.3019	175.604	13.4717	42.3585	11.0943	78.0755	5.28302	7.64151	142.17	16.6792	9.9434	1097.72	571.868	7.49057	12.8113	27.0189	1.33962	16.6226	11.4528	17	24.7736	11.566	147.868	13.3774	9.92453	7.81132	9.07547	58.6038	3.32075	25.3019	24.1698	30.0943	2.67925	36.5849	31.6038	34.6226	79.1132	13292.9	54.3585	97.6415	5.41509
13.25	1359.25	6.5	55.6429	74.9643	84.3929	9.35714	66.5	65.3214	34.9643	116.286	45.8214	10.6429	7.42857	81.1786	1.96429	13.5357	47.6071	15.5	7.28571	262.821	107.643	4.92857	22.25	18.9643	2.67857	36.6786	68.1786	48.75	24.3571	25.1071	537.179	13.3214	6.21429	11.9643	6.46429	61.75	1.07143	29.3929	21.3214	40.2143	0.392857	34.25	10.1071	17.9286	134.464	6435.46	22.8929	70.9286	2.46429
21.9487	132.949	10.3846	20.4359	27	57.6667	7.15385	31.2308	48.1538	11.7308	19.9359	11.9359	6.76923	12.9487	24.2692	10.2051	15.3333	41.6538	8.47436	3.46154	55.2436	61.8462	9.92308	21.0256	21.3333	1.0641	23.8974	54.4359	40.0256	74.1026	17.859	467.256	17.7564	34.4615	8.37179	14.8333	187.526	4.88462	231.808	37.4231	25.0897	3.17949	24.6923	30.9103	15.4615	148.538	4154.46	325.679	910.833	7.30769
56.8931	984.374	9.63359	63.4122	86.4351	103.908	32.0382	61.7786	177.26	40.7252	19.3053	12.7863	5.80153	29.0382	113.145	6.60305	23.7099	37.458	16.0611	5.69466	175.496	326.153	11.6794	36.0611	322.519	6.76336	118.137	259.824	410.855	370.817	187.374	2389.82	145.519	277.885	102.573	103.534	949.015	6.0229	501.725	244.496	56.5496	7.05344	84.3664	278.069	122.099	1041.25	277.771	16.2366	55.8397	7.22137
47.8857	1875.9	8.71429	19.8857	29.5143	148.729	12.1714	37.3714	230.171	24.9571	246.843	13.8857	31.1143	19.1429	267.171	6.87143	8.17143	67.5	20.5571	6.24286	499.186	177.357	11.2	12.4143	23.2714	1.7	13.7714	24.1286	22.2714	54.6714	19.9	117.243	24.0286	15.0857	9.2	11.0714	61.6571	5.25714	55.9	35.3571	34.9429	1.97143	33.1857	35.6286	30.7286	81.9286	19677.6	45.7286	263.4	2.64286
83.6457	1163.54	11.6614	96.6535	81.7638	113.74	19.8031	65.6457	164.953	48.2835	39.0866	18.1102	6.55118	21.2835	174.307	7.97638	14.2283	95.4724	21.4646	6.52756	273.394	363.063	9.40157	33.3937	174.063	7.51181	93.4173	215.189	423.063	266.031	146.709	1697.18	212.929	169.425	87.7323	89.378	855.457	6.83465	428.772	121.583	61.8346	4.01575	132.142	162.528	104.331	891.268	385.142	44.2362	118.52	4.30709
20.6506	550.482	6.28916	31.1687	68.5301	241.12	10.0361	84.9157	354.988	61.1928	94.0843	26.8675	8.49398	7.57831	121.988	7.48193	5.26506	87.4096	14.6867	3.95181	199.434	267.819	6.53012	24.6265	25.6747	2.42169	17.6627	77.8795	109.145	44.2892	28.5422	644.157	18.2169	17.3976	17.1928	35	71.6265	1.83133	41.6988	20.6867	41.6627	3.46988	35.7831	28.9157	28.6265	206.807	3975.42	38.3133	87.2048	2.40964
21.2016	2396.86	13.5659	43.8992	103.674	138.256	17.3643	76.8372	401.264	45.8682	389.589	97.4031	21.907	11.938	290.039	7.68217	8.75969	128.24	30.2326	4.91473	308.953	235.132	7.17054	24.4651	61.7752	0.736434	53.6822	290.186	89.4961	84.9612	61.2016	778.62	22.4961	17.0388	23.3101	16.7209	96.9225	3.1938	70.5194	42.2016	63.9225	1.89147	58.1318	53.4884	36.4496	293.473	42974.7	62.0543	284.605	4.44961
17.287	63.1913	9.97391	9.9913	21.0348	95.5217	5.12174	27.713	53.6696	13.7913	22.3478	10.5304	4.83478	10.4609	36.8261	1.65217	7.28696	32.4261	14.6609	2.9913	47.2087	41.687	6.89565	16.0609	19.7217	2.3913	9.21739	16.9565	22.0783	27.5478	11.6261	93.113	15.3826	9.13913	6.31304	11.087	77.4522	5.01739	102.113	32.3478	28.7913	1.31304	31.0522	27.6	27.8783	79.7913	2184.21	201.522	725.852	5.63478
27.2126	1073	12.8261	36.6812	42.3043	202.329	20.8792	91.3816	283.749	23.1981	225.164	21.9034	45.9082	21.087	295.696	5.89372	10.5121	133.019	15.0918	6.35749	644.444	305.502	10.2077	18.1787	40.1691	0.782609	19.971	55.8744	49.343	68.0338	27.4106	464.913	21.058	32.7343	11.0773	14.6473	139.816	2.88889	74.8164	36.6473	42.8841	0.859903	42.7536	40.6135	31.372	245.087	19797.2	47.1546	169.768	3.78744
55.0811	2448.24	12.7297	10.8378	17.6216	116.027	9	44.973	74.3243	10.4324	22.7027	6.91892	7.24324	17.3514	79.2162	3.32432	4.18919	15.8108	10.7838	2.21622	167.919	85.2703	8.72973	9.81081	37.8649	1	15.973	13.9189	24.3243	37.4054	10.0541	128.081	24.6216	8.51351	8.59459	7.62162	60.1081	7.18919	34.2703	35.4595	23.5946	2.37838	21.3243	25.8919	21.5676	56.1622	1204.97	12.3514	26.3514	2.27027
27.7791	492.951	8.8773	20.9448	44.4049	113.245	6.41104	37.2822	48.454	20.411	27.7178	12.5031	5.33742	11.319	85.1411	4.77914	9.08589	50.5521	18.3742	4.42331	51.0429	72.773	7.86503	24.4172	31.5276	1.1227	28.6748	64.8528	68.1288	62.7423	102.798	403.233	19.9693	16.7362	16.5215	14.4847	68.9141	3.12883	72.908	32.4356	40.3129	2.6135	24.638	56.7055	28.4417	121.117	1482.34	108.718	677.202	5.3865
37.1183	645.903	9.51613	103.349	85.7097	78.4839	17.1774	46.9516	200.366	31.9946	36.5806	15.7043	6.0914	24.6989	137.403	6.73118	14.7151	53.8118	19.2581	5.22581	162.118	273.468	12.5054	42.9409	99.5054	49.672	69.3333	237.608	457.511	209.898	139.522	1534.49	252.538	175.269	51.0753	72.6828	944.172	5.63978	389.538	54.2258	64.5323	5.53763	48.0484	195.403	87.7581	783.672	365.613	45.0484	180.672	5.13441
9.86047	1612.27	10.7674	26.2674	38.4884	135.651	28.9535	100.57	234.709	31.7558	209.291	23.8721	14.1163	15.407	98.686	5.25581	5.59302	73.3605	16.3605	5.22093	426.36	198.791	8.04651	14	33.5698	1.84884	21.9884	71.9535	46.186	51.7674	28.2558	389.07	19.2209	14.5349	12.2674	16.8605	75.3372	3.63953	67.5349	30.1047	24.4535	2.2093	36.8372	45.0581	25.593	149.43	12229.1	59.186	80.5581	2.9186
42	693.754	9.03279	24.1311	44.0492	139.443	8.55738	40.8525	46.3279	16.2541	29.4836	14.2213	4.80328	16.041	68.9918	8.90164	10.1967	50.8934	18.7213	5.38525	101.82	82.2049	7.58197	22.0984	29.3852	0.92623	22.2459	56.1721	82.2049	46.2459	32.9426	358.123	30.6557	36.7213	17.041	20.3115	155.934	4.12295	74.623	32.7951	29.1311	1.7541	42.7951	45.6721	33.7623	110.566	658.533	238.033	1033.98	6.44262
52.9051	1406.2	7.71519	143.791	104.487	141.291	14.4177	82.8228	216.88	57.5759	46.3671	22.2215	6.76582	19.7405	226.506	5.46835	16.1266	81.1582	27.3038	5.39873	329.601	438.082	9.18354	48.3924	288.506	8.01899	131.152	306.703	585.146	441.335	210.5	2408	236.316	165.627	108.114	70.3861	948.146	3.86709	504.399	108.266	98.3924	3.55696	80.8734	282.297	143.468	1242.61	424.196	75.2089	124.785	2.68987
58.8739	986.187	9.25652	49.8391	54.0609	189.078	15.2609	81.4826	297.383	37.8391	111.217	27	18.1696	14.6957	181.787	8.47391	9.29565	89.5739	20.5261	3.83913	367.774	287.6	7.33913	25.9	34.787	1.2913	34.1565	90.7	72.4522	56.5304	32.1696	534.048	19.1391	23.2043	19.7348	26.3174	88.0652	4.13043	83.2174	47.6478	41.8304	1.39565	28.7261	46.8174	34.5043	203.617	8076.47	34.9609	76.2435	6.00435
70.1846	2958.08	11.9077	8.58462	14.2462	21.0154	7.83077	35.8769	35.4308	6.70769	28.3385	8.16923	6.07692	15.6615	65.1385	6.06154	8.78462	19.2308	15.1385	4.75385	84.8769	36.0615	9.73846	16.6	22.8769	2.43077	16.9385	22.0308	22.1846	29.0462	12.6308	265.723	17.2308	16.1077	8.4	9.47692	54.4462	2.29231	24.1077	14.6769	21.7538	1.2	17.7692	30.1077	34.4462	35.7846	80.1846	14.5385	11.0154	5.13846
32.2861	1446.75	11.5611	64.7444	106.664	319.861	83.4278	131.319	709.556	25.4528	289.056	39.05	37.9417	14.8639	330.858	5.86667	10.7139	237.239	22.2556	7.32778	1485.97	613.228	7.54722	21.1972	40.6528	2.00833	34.3889	93.8583	72.3583	83.4806	32.9889	505.264	29.0194	22.9444	17.3278	16.4694	109.036	2.82778	60.675	42.5861	67.4611	1.70278	49.45	37.4611	36.8167	266.667	25322.4	68.3139	217.014	5.48056
17.819	391.619	23.5905	25.5524	19.4952	250.924	10.8667	46.1048	96.6381	17.1714	64.6857	21.6476	8.66667	23.2571	1786.79	222.305	119.01	50.4095	10.6	3.32381	178.571	104.21	8.5619	19.6	23.3048	1.59048	21.0571	49.2286	17.7905	40.9333	13.981	305.181	15.2286	16.1905	10.2571	13.5143	58.5143	3.25714	36.0286	25.381	44.0762	2.6381	44.2476	35.5238	30.1714	105.667	6402.69	20.9905	73.9619	3.24762
49.9489	956.394	9.67883	135.131	151.701	354.131	163.518	139.526	876.445	13.365	92.6788	12.4818	10.1752	12.3139	143.891	5.43066	8.54015	56.2044	10.0073	6.70073	684.657	280.175	7.16058	20.073	23.3723	2.80292	19.7372	34.073	40.8759	49.8613	18.8467	328.956	18.781	18.4161	11.6788	10.6642	63.292	2.57664	46.7956	27.219	55.8394	2.16788	28.7153	31.2847	23.8394	118.08	8896.48	52.5985	231.182	4.50365
4.78182	15.3273	7.38182	102.145	95.1364	83.8818	64.2909	108.827	403.564	9.47273	10.1	10.2909	3.84545	10.7364	17.0182	3.53636	18.9364	33.3545	10.8545	4.22727	122.664	68.0909	7.05455	11.3182	22.1182	2.70909	11.6364	15.7	11.1636	20.8545	10.4091	129.673	11.4182	8.41818	8.35455	11.6364	20.2	3.73636	30.5636	22.9182	30.6545	0.981818	21.7727	29.8818	25.6909	59.8182	14.4273	6.68182	20.8091	3.51818
140.938	2006.09	27.0312	11.625	12.125	53.9688	13.9375	42.1562	57.6562	15	12.2812	9.71875	5.0625	27.7188	71.4688	3.25	7.75	27.9062	24.625	4.40625	156.281	27.8125	4.71875	6.96875	38.0625	2.71875	19.2188	20.8125	22.3125	34.75	18.625	69.1562	10	10.3125	10.1562	10.5312	17	0.34375	13.4062	34.3438	22.125	0.125	42.4688	21.125	28.0625	21.75	408.188	18.7188	15.9062	2.1875
25.4082	561.112	13.3673	43.8571	50.2755	173.867	32.7959	89.5816	495.541	33.8878	205.857	31.0306	27.0714	16.9898	156.49	4.67347	8.5102	95.102	12.1429	2.87755	525.49	237.184	6.92857	16.7143	41.4184	1.46939	13.9694	32.7449	27.5102	59.3469	27.8776	127.082	15.2755	9.96939	14.1122	14.5306	46.7653	2.91837	37.7755	29.9592	43.7653	2.07143	32.6429	37.9898	36.449	121.867	12353.6	42.2143	94.5816	3.13265
41.97	1702.57	20.83	81.45	113.6	541.15	38.46	307.09	879.59	86.04	378.85	120.26	35.31	22.94	320.88	8.34	19.47	130.68	35.6	7.55	624.69	540.58	8.45	27.35	39.49	1.29	61.56	183.32	142.39	139.01	77.3	925.05	27.55	40.91	33.12	32.68	121.61	4.75	113.3	54.76	43.93	0.67	43.77	47.44	47.33	320.78	29824.7	107.48	309.5	4.57
70.2336	2212.27	18.8879	28.7757	26.2804	102.093	10.4953	36.5794	65.1402	17.9439	26.8224	18.4393	7.64486	12.3832	142.028	4.25234	12.729	82.9065	18.8785	4.37383	121.935	84.1869	8.16822	29.8692	35.7757	0.682243	28.9533	50.9252	43.486	52.7477	34.2243	382.682	21.7383	25.5234	18.9065	15.5327	66.0561	4.28037	47.8972	25.6542	33.0748	1.38318	50.0187	56.9065	22.9346	161.121	127.748	43.215	101.907	5.54206
29.4231	495.531	7.96923	23.4538	48.2923	116.208	7.22308	41.5615	57.5385	22.2	27.5077	12.4769	6.99231	16.0692	79.3154	4.43846	8.57692	71.5	13.2077	4.26923	128.4	77.4154	7.55385	27.8615	22.5615	1.91538	12.4692	51.7615	26.1538	53.3308	14.4462	203.869	14.5231	12.9538	11.2308	14.4923	95.6692	3.94615	157.546	25.6308	38.1923	1.36923	33.5923	36.3	29.3385	100.738	2056.59	237.238	849.062	7.11538
22.0577	399	7.40385	31.2308	27.6731	168.673	4.05769	33.3269	132.827	15.6538	26.4231	19.3462	3.75	11.6538	51.8462	3.30769	6.57692	36.0769	12.2115	4.23077	103.692	142.423	6.94231	18.2308	45.6538	2.94231	14.4423	47.6154	78.9808	138.442	31.0385	282.538	46.5385	28	11.9423	19.2885	159.923	1.76923	163.096	42.4231	46.8462	0.75	39.4808	122.327	40.6154	274.327	3057.67	226.692	814.135	6.80769
11.4545	1130.74	7.88182	20.0091	45.7091	60.3636	14.5364	76.6273	324.5	29.4727	229.882	122.527	23.8182	12.5909	134.827	4.95455	9.23636	85.1545	15.0364	4.42727	229.127	183.036	5.65455	13.7636	38.3273	2.1	22.4091	125.818	45.8182	66.5091	35.5182	380.382	18.4545	17.2273	15.5091	14.8818	87.3909	2.68182	33.1545	26.6909	29.5455	1.83636	33.7636	24.7545	28.3727	90.0091	22651.8	25.8182	130.918	5.39091
21.2929	657.626	7.32323	65.9293	47.4444	40.8586	11.2222	28.8384	115.455	18.9798	12.4444	15.9697	6.86869	12.7172	77.0404	3.81818	8.65657	37.7273	8.38384	3.91919	72.3434	146.606	13.7475	45.0606	120.495	3.76768	49.2525	115.263	210.202	207.121	80.5657	1133.68	69.0505	79.0707	84.6162	42.8283	356.626	2.33333	186.505	33.8384	32.5455	2.64646	30.6162	65.1919	44.5556	350.545	134.172	13.9697	11.0707	4.60606
59.2683	1131.84	7.82927	91.6463	104.683	166.293	31.7073	62.6098	264.049	39.622	19.1707	15.5854	10.6098	29.7561	125.573	7.2561	16.5	63.1951	17.378	5.71951	386.89	405.72	11.3659	48.0122	522.841	8.2561	177.11	280.012	519.134	566.524	184.171	3079.91	183.207	268.561	144.683	113.293	912.183	6.34146	889.427	334.122	81.7317	9.39024	172.341	305.683	188.476	1585.46	452.951	15.878	51.3902	4.54878
25.2151	3137.93	12.3314	31.6977	76.5581	148.145	14.7733	69.0872	351.831	35.4186	258.715	107.884	28.7151	15.0349	172.18	4.90116	5.94186	142.622	16.7151	6.36047	478.942	230.157	7.93605	18.6512	56.4767	1.55814	44.5465	215.64	73.7616	87.314	54.6163	596.884	32.7442	21.75	15.6163	17.7733	109.047	4.5407	61.5116	37.3779	53.9302	1.37791	42.1453	43.8779	48.5116	246.174	42403.2	57.9709	189.616	3.37791
81.6783	2126.72	31.4087	69.5043	87.1391	434.661	21.9217	235.33	826.383	56.287	541.078	96.1652	47.113	27.6783	570.165	56.9043	30.9739	209.13	24.887	5.03478	954.861	500.652	7.69565	36.8174	55.4261	2.42609	49.2348	130.904	91.6348	153.365	74.4087	721.643	28.3913	37.7478	26.6783	25.5652	128.113	5.10435	78.6609	43.9739	70.0783	2.25217	54.4261	46.6	48.487	329.157	38708.7	94.7478	434.243	3.33913
45.8969	1279.11	10.7732	113.381	107.495	170.247	47.4948	69.4124	267.33	43.268	17.3299	9	12.1237	28.4639	177	10.2474	27.5876	58.9485	17.567	4.87629	300.649	501.99	11.567	53.2887	481.928	6.26804	196.588	358.732	642.381	613.216	256.093	3443.2	181.072	342.856	159.928	148.062	1223.09	4.92784	655.289	321.577	92.8866	10.1856	111	257.021	201.01	1784.45	353.258	21.1443	67.1753	4.19588
40.75	837.114	4.38636	30.9318	39.4091	35.3636	8.90909	24	69.0909	18.1591	31.6591	16.5455	5.38636	7.81818	65.2273	5.13636	10.75	53.7955	15.1591	4.20455	109.068	125.023	4.36364	25.6591	18.2955	2.02273	39.5682	74.8409	69.9545	142.636	29.6136	595.932	12.7727	13.5909	17.1136	14.1591	90.3636	3.43182	141.545	29.0455	33.5682	0.931818	30.8182	38.5	27.5909	111.932	129.568	42.2045	80.0909	3.56818
115.912	4203.39	28.0662	90.125	124.412	404.426	22.0221	199.787	649.353	66.7426	319.419	93.4926	32.2574	26.75	462.375	13.8897	12.9559	125.971	26.4632	5.89706	609.794	411.919	8.83088	32.6103	57.0221	1.97059	37.9853	191.64	85.5368	126.412	79.8603	726.89	30.8235	31.2794	24	24.7574	139.294	3.78676	77.7206	48.8382	86.8971	1.54412	44.5441	47.1176	38.2206	323.713	32875.4	89.1029	272.985	5.35294
84.5359	2144.95	13.9739	38.5817	55.6863	131.745	8.94771	45.8693	153.712	21.5948	149.627	27.3268	23.9477	13.2222	153.693	3.67974	7.93464	83.2353	20.5163	4.94771	320.595	184.092	8.88235	23.281	34.1111	2.05229	26.4118	59.7124	60.3137	60.0588	34.3268	385.039	18.1699	15.9216	23.8105	10.7451	60.098	3.06536	64.9608	29.183	49.0719	1.26797	38.7516	33.098	32.366	143.098	6612.22	34.1373	105.131	1.9281
45.2846	1859.18	16.6798	85.1186	143.111	693.696	89.3399	239.727	700.202	92.9368	246.676	61.7826	42.2451	30.0474	394.711	6.87352	14.0316	244.866	29.9012	8.80237	1105.43	759.731	9.18182	27.0198	59.1186	2.42292	49.917	167.269	144.565	116.107	68.0158	916.909	45.5375	64.5138	27.668	55.332	207.901	4.3083	89.5455	45.0514	74.834	2.17787	53.996	48.4625	50.1542	369.98	18275	102.901	280.53	8.27668
55.4315	1967.77	14.6319	64.6769	85.9162	237.319	67.3088	95.9755	350.078	24.0634	180.616	27.0348	30.18	18.3374	291.836	14.4479	12.5971	112.38	18.7301	6.409	1115.36	331.845	7.48875	26.7076	40.3906	1.29039	36.6687	77.7955	80.9836	86.9509	34.9059	563.423	30.6708	27.5378	17.5317	16.7955	119.755	3.76892	71.3926	39.8487	54.8998	2.08589	45.4233	39.9591	42.4908	262.634	17144.5	70.5787	369.458	3.06953
33.9879	275.13	9.60386	56.4879	108.415	200.329	44.9396	78.2512	278.065	13.8478	21.7681	11.4662	4.36957	14.7874	53.756	5.57729	12.4275	81.9058	11.7005	4.25362	118.519	117.655	8.36473	17.2536	74.372	1.98068	21.5507	58.5193	73.4686	71.3502	25.9638	376.614	24.2826	31.0145	20.6401	17.8527	127.302	4.47826	163.686	50.7198	55.4203	3.04348	33.2971	44.9372	37.0725	198.278	1825.54	138.628	567.3	6.54348
81.199	2040.98	14.9029	30.8883	55.335	104.956	17.7476	49.4175	142.893	17.8058	24.4757	13.801	5.34951	13.3495	47.6942	4.51456	9.91262	254.005	21.9223	4.55825	917.665	348.442	8.55825	18.3301	41.1699	2.64078	43.2087	80.6068	104.15	120.33	49.8981	713.573	32.335	41.4806	18.4175	28.0194	87.9175	3.85922	85.7621	46.3835	40.534	1.43689	39.4612	90.1068	31.7961	293.99	1276.04	15.3204	62.5243	3.11165
17.5319	233.5	8.84043	11.1702	22.2872	324.894	9.44681	42.1277	53.5638	19.5	22.1596	8.90426	5.07447	17.4362	60.6064	4.26596	12.1915	67.8511	11.9894	3.46809	61.3723	101.585	9.19149	19.3511	38.1809	1.38298	19.3085	41.7979	31.5213	60.9894	23.1064	327.628	19.2979	29.766	11.6277	16.766	186.245	4.43617	188.468	51.6383	38.5851	1.91489	34.6915	33.0532	45.266	216.947	2795.57	248.106	847.085	14.9468
36.5686	734.137	11.9216	50.9412	50.0196	56.8824	16.5686	51.1765	72.8235	29.2549	15.3725	14.098	6.21569	9.62745	49.7255	7.92157	9.27451	34.2353	16.5294	4.33333	103.961	158.078	12.1176	42.1961	87.9608	1.58824	59.4902	140.412	297.02	168.157	74.2157	1407.88	75.1176	110.471	59.3922	46.8039	539.078	4.13725	178.706	52.8235	49.1373	2.92157	25.6667	114.333	82.0784	549.49	183.569	21.098	19.2549	1.96078
28.5057	146.46	7.53977	48.6932	76.2557	50.3068	33.3068	63.3295	156.949	11.0739	15.2841	9.09659	5.80682	9.50568	29.8977	2.11364	8.83523	483.716	12.6818	4.24432	946.614	602.449	7.06818	10.6307	30.5398	1.89773	9.86932	21.7614	30.8864	55.3864	12.1364	255.199	22.4148	9.64773	6.57386	9.57955	39.1023	3.09659	29.0341	22.0455	38.7557	1.48295	18.9602	25.7557	20.6591	66.642	73.8295	9.94318	18.9432	2.94318
86.575	2576.34	23.1917	29.6417	60.925	219.825	13.3333	45.7583	87.5	25.4333	24.075	21.2083	6.73333	22.1917	98.9583	6.66667	12.5833	71.1833	24.3083	5.20833	184.375	154.6	9.74167	31.1667	44.9583	2.375	68.2167	125.133	116.433	82.3167	69.525	874.042	39.525	53.5917	20.875	28.775	236.617	4.325	116.717	57.875	44.35	1.39167	45.6167	63.2	43.1	348.083	455.9	131.717	630.242	4
15.925	351.5	8.5375	19.825	25.0875	115.725	7.375	41.3625	21.7375	11.35	12.1875	10.9375	5.4	167.062	180.137	238.387	104.05	22.1	18.5875	3.3	133.713	38.7875	11.1	12.7	26.8375	2.85	22.575	33.175	33.8125	38.2125	11.7125	346.975	20.7125	19.8875	9.3875	16.4375	53.6375	2.9	32.8125	31.6	20.8125	1.325	23.975	25.5625	23.9875	84.5125	89.675	16.9875	24.2625	4.3125
152.484	4057.11	30.4362	41.367	74.6277	250.255	13.7447	51.75	211.856	29.8085	135.293	31.5585	16.6543	17.9255	203.761	5.09574	8.80851	94.2181	37.0106	6.02128	168.617	205.622	7.62234	19.8777	34.2766	2.86702	51.2606	92.1383	118.745	59.8298	79.5053	771.213	25.5266	25.4096	28.7713	14.3032	125.479	4.90957	37.7926	40.6968	47.4255	2.66489	37.016	54.7234	30.9521	229.803	4487.61	55.3511	157.436	4.36702
39.3364	2520.13	14.1883	59.8333	121.154	240.123	33.0185	111.454	510.605	47.9537	588.66	103.176	56.3179	17.6605	280.92	8.8179	11.4259	197.096	23.6636	5.4537	1074.36	312.043	8.81481	29.179	55.1481	1.63889	65.3642	218.5	113.494	132.543	69.5463	862.324	29.8241	31.7099	24.8086	17.1852	132.546	4.80556	87.1049	46.3333	77.9475	2.05247	48.571	39.287	42.0247	327.34	44971.6	75.8302	321.265	3.71605
135.513	4157.25	14.0084	36.8992	54.1597	126.328	8.15966	45.8403	97.521	20.7731	23.4286	18.5126	6.37815	11.5714	151.479	4.72269	9.03361	62.7563	11.5714	3.36975	246.538	178.017	10.8319	32.479	37.0168	1.15966	40	97.4286	101.555	98.9496	46.7815	782.361	29.1345	27.0336	24.7647	16.605	168.252	4.42857	84.8403	48.6975	37.5882	2.10084	36.395	66.6891	36.0756	266.059	272.176	19.9664	39.0252	2.85714
62.625	1365.1	9.45833	71.8056	98.4306	132.292	27.9306	58.4167	189.778	22.1667	34.9444	11.9167	3.19444	27.375	171.014	5.80556	18.5139	73.9444	7.94444	6.01389	205.181	297.708	15.0278	34.2361	343.806	10.4722	84.5417	252.903	390.889	613.917	142.958	2078.56	301.903	265.514	82.8056	124.75	939.764	5.56944	573.208	142.806	91.9167	7.66667	56.8611	349.069	127.458	1393.9	310.056	31.1528	40.8889	6.11111
65.0417	2657.54	41.8155	40.3095	52.7857	173.185	8.75	75.494	182.863	30.9821	122.589	27.0357	12.5298	28.9583	456.56	100.56	36.0357	71.2619	10.1012	4.20833	188.964	160.315	8.72619	22.7083	23.8036	2.19048	21.1667	66.619	44.2798	46.4762	36.8988	323.565	19.8512	17.2619	15.7321	13.7857	65.506	5.02381	33.0774	23.2321	42.0476	1.29762	33.9583	29.1905	27.3452	109.387	5483.04	44.9762	96.9643	3.21429
94.3578	3211.22	27.0963	24.4404	37.4358	146.784	6.47248	39.4587	115.638	20.5229	54.1055	14.1468	7.23853	12.5183	118.032	4.5	10.5046	60.2706	18.6193	4.72936	151.491	175.349	8.82569	19.0413	24.5046	1.2156	46.5826	88.6927	87.7431	49.3853	38.1468	839.656	25.7844	31.5229	20.1101	14.3073	162.495	2.97248	59.3716	35.7798	41.4954	1.63303	40.6468	39.8991	21.7385	217.908	3331.43	27.4862	51.7156	4.24771
58.6	1568.6	14.7833	13.6	19.1667	16.7833	10.5167	31.6667	32.4167	19.2333	17.4167	7.35	2.95	21.3	29.75	4.88333	5.85	24.6667	24.4167	5.58333	97.15	67.05	9.4	7.5	28.95	0.833333	23.9167	51.4	47.9667	32.6833	21.0833	357.517	28.3	24.5167	8.58333	12.4333	193.233	5.5	33.4	29.1333	28.5167	1.46667	21.8833	16.3833	35.9167	117.2	358.883	12.75	13.1167	3.76667
28.2006	573.454	11.4722	99.1543	130.222	247.83	98.2037	105.201	330.071	29.4506	76.0772	13.0802	17.5031	20.0154	99.9352	7.33025	14.1173	60.284	14.9568	6.67901	329.435	215.043	8.66358	15.3302	118.827	6.6821	40.7469	131.417	207.157	175.491	81.537	863.596	80.2438	76.9198	35.5185	39.5525	224.546	3.92901	352.929	69.6173	58.7222	3.56481	61.4043	160.42	51.4444	449.981	11647.6	38.8611	238.012	3.46605
16.0777	1140.07	11.2124	23.9016	37.8394	151.902	22.9689	99.0829	236.554	35.3782	154.404	38.8031	24.4404	19.2021	137.617	6.45078	8.96891	138.461	19.658	6.27461	534.062	320.352	8.6114	18.8497	35.0881	1.22798	23.2694	71.7098	45.4145	67.8446	36.8394	407.394	17.9689	24.1451	10.8446	17.9326	93.0155	3.78238	47.5751	28.5959	38.1036	1.7513	27.9482	30.1554	30.5596	143.984	8886.48	45.8446	77.4404	4.46114
19.3194	318.87	9.98611	16.6019	25.1296	83.9769	7.86574	35.9259	59.0556	12.3519	22.3519	15.0694	3.81481	13.287	96.2315	3.51389	6.46296	63.3333	13.5463	3.03704	97.1574	88.6713	9.60648	23.8657	19.3194	2.62963	24.7222	52.1343	30.1944	59.3796	12.625	346.727	11.7963	15.4352	12.9907	10.6991	82.088	3.2037	63.5833	39.5741	33.1528	2.84722	26.6435	31.1065	24.8935	120.731	1690.61	166.366	511.611	5.26852
9.87179	10.0385	7.85897	8.33333	15.5641	54.359	7.91026	31.8718	39.7692	17.8205	13.1282	7.29487	5.69231	13.7179	14.4744	1.71795	10.4872	35.8205	10.1923	1.61538	23.3333	37.0641	6.96154	11.4872	23.3974	1.05128	17.3718	27.1282	19.9615	32.6154	13.4744	140.167	8.64103	11.6026	5.57692	8.71795	58.8846	3.29487	81.6538	23.4231	16.7949	2.44872	31.6667	22.3333	25.1923	50.3205	2150.31	202.692	544.949	6.60256
17.2442	965.3	9.37788	45.6912	75.3963	107.101	23.5945	44.129	128.129	19.7558	14.4885	9.84332	6.02765	15.6175	38.5945	4.25346	15.2304	37.3641	12.7558	4.97696	105.364	159.203	9.95392	24.0323	78.7327	3.30415	49.0092	172.359	244.217	144.82	92.6912	1299.54	94.3594	105.857	42.5806	45.1475	460.747	4.52995	239.41	68.7373	42.8802	5.05069	40.2673	111.111	52.212	460.465	355.535	55.7972	265.539	4.89862
28.223	427.698	10.3525	32.446	40.9712	144.935	7.17986	36.6906	114.54	21.0288	20.9784	14.3957	6.05755	15.1151	42.8273	5.35971	11.0719	47.3957	9.64748	4.33813	111.928	147.331	10.4964	20.5396	107.921	2.82734	30.6187	99.1439	153.612	169	74.554	628.137	75.9712	63.3957	21.1079	36.8921	231.331	4.00719	304.115	254.381	57.0719	1.65468	72.8561	81.3669	67.3237	403.547	4937.04	245.058	966.338	10.6835
25.1792	579.83	7.36792	38.8774	44.2453	121.396	18.4811	48.4623	189.066	18.7547	13.8302	11.3679	3.53774	15.6981	54.8491	5.59434	15.7075	41.8491	7.70755	5.23585	129.547	203.255	13.9151	20.5377	147.066	5.4434	51.9434	153.613	255.585	299.67	89.0377	1440.66	138.745	142.443	45.2358	63.6887	657.585	4.09434	453.66	115.575	38.9811	4.45283	70.4623	246.811	81.4623	715.236	170.349	12.4528	27.6887	4.13208
31.1318	2388.6	10.7442	37.845	78.4729	101.853	26.5814	123.605	652.132	36.5039	420.946	90.5891	22.0543	15.155	207.845	6.47287	11.9225	115.116	16.4961	6.22481	357.349	255.357	8.30233	23.4574	35.3178	1.50388	39.1008	239.132	71.6512	94.4186	43.1938	625.457	32.5659	32.8527	17.5659	19.4496	112.791	2.71318	76.6512	37.9922	60.5194	1.96899	32.2093	32.2946	37.1473	209.054	26875.6	59.0775	147.992	4.99225
210.435	3392.08	34.0543	19.7391	31.4457	74.9348	13.5652	33.3913	88.7717	17.5435	41.4674	10.1522	3.90217	18.5978	76.1848	5.93478	6.84783	35.2391	30.8043	7.97826	262.826	91.5435	4.77174	13.5	23.5109	2.31522	31.1087	34.7717	47.7935	28.9674	27.3152	223.196	28.5217	16.3696	16.337	16.5326	71.5217	3.84783	41.1196	24.7065	31.1957	1.44565	29.5761	33.6304	28.4565	103.62	261.272	22.4348	60.1087	6.38043
101.46	3644.75	18.4404	52.0629	96.7318	260.252	29.4536	87.2748	403.487	41.8841	503.394	54.5232	98.4603	27.6656	296.679	7.78146	13.7583	253.371	22.6192	9.78808	2198.33	364.189	9.61589	26.8278	49.7848	2.28146	67.1424	188.626	123.626	130.344	81.0993	1033.6	37.3444	47.5099	20.4901	27.8841	212.166	4.94702	82.4768	52.1954	62.5199	2.0596	46.904	46.7914	34.4901	326.497	23809.4	99.7086	306.579	3.50331
132.368	3732.57	19.0202	65.2317	97.0378	245.36	37.0453	94.4962	416.229	36.0957	352.028	28.8489	32.2569	20.9521	539.312	17.8388	20.7783	188.003	30.335	7.12846	1326.44	494.511	8.52393	25.1662	59.4458	1.70529	49.3804	120.824	114.365	139.388	59.1486	712.72	37.6096	28.461	19.7053	17.3149	134.335	3.87657	113.542	48.0479	67.5995	1.71285	57.2065	56.3401	65.8715	301.537	23673.9	57.9244	303.685	5.74811
103.299	1347.28	13.6667	133.557	152.005	210.652	46.3085	83.3582	340.065	61.0945	28.4279	18.4677	9.69652	35.0199	228.841	7.00498	24.5622	215.318	22.1294	6.18408	352.363	559.274	16.6318	53.4229	613.915	11.2338	255.856	409.343	799.05	586.264	262.98	3770.99	286.622	413.945	205.96	159.896	1496.77	6.0796	1019.25	283.204	138.279	10.3333	64.597	377.323	240.358	1888.08	1143.94	60.4876	199.368	6.93035
91.9545	2368.35	19.1091	26.9182	32.3182	60.0182	4.41818	49.3545	129.782	19.8273	41.7273	16.4636	7.74545	15.3	97.1455	6.35455	8.38182	53.6909	28.4182	3.82727	92.0091	81.4455	11.5545	26.4909	22.6727	1.63636	26.6909	51.3545	61.6909	38.9727	33.8727	352.836	10.0545	17.1273	20.4636	11.2091	48.7	3.12727	34.0364	16.8091	37.1727	2.89091	41.5091	38.8727	32.9909	121.827	812.791	32.9909	30.1	3.05455
37.8345	416.076	9.30345	20.3862	36.8345	68.0414	7.53103	32.6069	50.4621	17.7862	21.3655	15.1862	3.83448	138.524	152.338	103.703	70.3034	44.2483	15.9241	4.26207	148.966	68.6276	5.5931	18.4483	23.8138	1.70345	33.1034	39.4759	47.1034	38.6828	21.9862	323.007	17.6483	16.4414	12.4069	14.7724	56.3517	2.95172	42.5448	22.2276	36.1241	2.06207	28.0069	32.9655	33.7586	78.4207	590.752	61.9724	221.834	5.23448
18.617	2572.81	20.2979	43.0426	86.8936	94.6383	10.1277	88.8723	417.574	56.1064	419.106	133.298	44.4043	17.6809	246.404	6.57447	8	152.809	22.7021	6.04255	460.106	256.957	12.4043	20.0851	57.2979	1.42553	40.7447	220.277	72.234	97.5745	94	505.191	31.5106	16.0638	12.6809	10.0851	38.7447	3.34043	77.9362	35.2766	64.8936	0.659574	55.5532	40.6596	30.7447	185.085	44500.8	61.9362	257.553	8.53191
36.9107	552.768	10.1964	218.375	311.518	406.518	102.929	80.2679	744.768	13.2143	24.9464	8.44643	6.625	8.75	34.0536	4.03571	8.85714	35.5536	11.5893	4.83929	175.946	40.2679	11.1429	13.5714	12.0714	1.76786	8.85714	21.6607	22.3571	26.2321	13.1607	176.321	14.6607	9.78571	5.625	8.66071	24.5357	3.03571	19.7143	14.3571	40.9821	0.446429	10.3571	33.25	14.7143	43.9821	18.3393	11.3036	25.9107	1.5
59.8235	2550.32	17.5196	13.2745	15.2059	44.0294	4.82353	25.6961	67.2941	10.5392	16.0784	9.52941	4.14706	12.1667	28.4706	4.77451	8.46078	27.6765	6.79412	4.21569	90.8039	47.8725	9.15686	18.6471	24.0588	1.33333	13.1373	34.902	21.451	53.0098	16.2059	323.451	14.1176	12.2745	7.38235	11.7647	57.7549	3.10784	17.6373	21.5392	23.5098	1.05882	26.5	26.0784	20.0196	55.5294	343.882	9.65686	8.03922	2.45098
31.2584	170.213	9.74157	19.2921	20.6966	94.6742	4.20225	36.3034	64.7753	19.9775	35.764	11.9663	5.30337	116.596	327.899	220.416	69.0449	58.9663	27.4382	5.73034	173.022	86.1124	8.01124	22.4719	35.8427	2.20225	30.1124	28.6966	59.4157	92.573	17.1461	272.708	47.4607	13.8989	13.191	13.809	48.1573	3.55056	57.0225	28.0674	27.3371	1.95506	41.7303	52.2921	30.6517	101.225	199.843	35.8539	120.404	4.04494
56.0978	1018.82	10.087	172.761	142.022	132.543	19.4022	51.8696	319.783	56.4022	39.0326	18.2609	7.44565	38.2391	122.707	7.20652	14.9022	66.2065	23.1957	7.01087	216.652	310.511	11.7174	50.913	464.109	20.1413	89.2935	279.978	705.935	563.163	322.348	2118.42	244.978	268.283	183.641	145.38	758.609	5.82609	778.293	181.793	99.3587	9.73913	105.38	458.761	137.598	1485.51	416.38	36.587	135.652	6.8913
18.1783	1615.36	11.4961	17.8837	39.3023	47.907	13.876	65.6279	209.558	38.186	396.698	29.6047	35.7907	18.2636	120.318	5.63566	7.18605	85.4574	10.186	3.75194	392.566	149.938	10.6124	17.8062	25.0543	1.70543	30.2326	158.744	52.0155	62.5581	37.5426	574.07	27.5426	25.155	14.8682	20.4109	114.721	2.03101	43.3411	31.2171	47.2248	0.891473	35.0853	23.3876	31.1395	148.388	29276.2	32.5426	70.3101	6.05426
52.5596	1492.21	9.21101	101.229	106.174	135.743	34.6972	50.6789	278.477	36.2936	20.0734	16.6514	8.81651	27.5596	133.229	7.6055	23.1009	58.5596	13.156	5.2844	215.624	397.266	18.9908	43.2569	287.431	6.13761	138.697	345.56	528.817	521.596	220.119	3007.59	131.385	337.862	145.376	123.523	1004.36	5.17431	594.303	269.514	92.6239	9.53211	78.4587	324.367	134.505	1182.57	273.211	19.844	53.5413	4.44954
49.0944	353.437	11.7448	96.528	110.427	118.406	35.7797	77.3462	200.045	13.7587	16.4301	13.0315	5.28322	9.4965	41.5524	4.15385	7.46503	232.028	16.8042	2.74476	743.836	371.521	7.11888	15.3392	20.472	1.22028	20.7448	29.8217	37.1678	43.7028	14.3427	246.797	19.0699	11.8007	12.0979	12.014	30.3357	3.01049	31.9126	23.6853	35.8112	1.2028	23.4825	28.3531	30.8497	50.2517	38.0874	13.7762	15.7448	1.88112
54.8298	1528.85	19.1631	40.234	55.9433	444.461	32.2908	72.6312	508.702	23.8298	255.099	65.1631	34.3475	22.1135	409.411	21.461	21.6028	127.028	21.5319	5.9078	758.113	384.291	7.92908	16.5106	44.0284	2.87234	39.0922	65.9078	73.6099	93.8156	34.9929	438.206	25.4894	22.5532	17.8085	17.0284	98.4681	4.5461	91.8014	41.617	54.5603	2.87943	41.8723	41.1773	44.0709	178.851	26085	61.7021	319.631	4.37589
8.08871	365.306	8.05645	8.75	18.5968	180.048	5.98387	27.8226	48.2097	10.2984	10.9839	9.51613	5.23387	8.75806	36.2661	6.12903	5.27419	35.1694	11.121	2.45161	73.9194	70.6452	4.33065	14.6694	19.1694	1.72581	17.3871	49.2903	27.3306	33.6613	9.6129	372.073	10.3306	16.8306	8.91935	8.16129	140.202	3.52419	90.0242	31.7016	32.5726	1.47581	28.4355	18.4758	25.3306	103.677	723.282	185.194	710.185	4.39516
11.4545	153.525	7.26263	73.6465	125.343	180.889	104.535	123.515	663.01	9.62626	8.29293	5.46465	6.14141	13.4848	26.9192	5.56566	13.4949	36.202	8.82828	6.30303	128.818	148.04	7.9697	12.1717	18.303	2.42424	13.9899	19.1919	16.0505	32.5051	9.45455	209.01	17.5253	12.4242	8.18182	17.8081	30.596	2.88889	16.9192	14.5556	26.1717	1.92929	27.1111	25.2424	17	40.6263	19.8384	7.56566	26.4848	5.71717
68.5086	1593.05	14.5	14.75	21.2845	146.44	8.46552	38.5259	66.4914	11.6466	22.7586	9.34483	6.30172	12.2155	77.3448	5.02586	7.68103	58.4052	9.46552	2.2931	138.974	102.181	10.4914	16.1379	33.7155	1.88793	18.9828	45.9914	31.9828	51.3707	20.0517	448.422	20.4138	21.1466	7.81897	13.2414	84.2241	3.98276	40.8621	31.7845	32.3103	1.7931	42.3879	51.2931	28.0086	161.776	57.2069	15.8276	20.2759	2.78448
62.4629	2340.56	20.4891	37.4017	60.9738	110.576	25.6681	68.1135	265.891	26.9301	246.742	48.3057	43.7642	23.607	211.969	7.33624	16.2096	109.725	20.2009	7.77729	472.895	251.598	10.7598	22.441	35.1354	2.22707	38.1397	133.729	66.7467	95.2926	46.1354	634.734	43.1397	42.0786	19.6507	20.4367	157.135	3.82969	54.0524	35.1703	43.9869	1.56769	38.9651	37.0655	36.607	203.236	20069.3	63.1878	140.301	3.79476
47.4041	361.925	8.78082	25.8014	30.5616	190.61	6.64384	35.0616	75.6644	18.8425	28.0822	21.8562	4.87671	13.0959	113.432	4.11644	10.1575	75.5	23.7808	4.30822	121.87	77.0479	9.12329	26.6575	31.0411	1.02055	21.9452	41.0479	31.274	56.2055	17.4589	182.61	19.9315	13.2603	19.4589	13.4932	87.4932	2.93151	150.041	36.9795	36.8973	1.9589	38.7671	41.2192	42.1096	128.897	1205.64	208.692	847.178	5.86986
250.224	6648.53	29.9403	50.5299	98.8955	289.037	19.6791	91.1493	316.493	39.4776	103.784	22.5373	8.85075	18.4925	312.925	6.40299	7.24627	84.2537	38.806	5.22388	547.993	306.672	9.90299	18.9104	49.3209	2.5597	67.5075	139.022	122.873	120.366	86.2537	788.172	30.1791	34.0149	22.2164	18.6567	114.052	3.34328	107.373	55.5299	39.903	2.41791	37.8284	61.6418	35.7463	341.739	4197.13	78.0597	178.888	4.61194
49.1034	1283.17	9.55172	17.7241	12.7931	98.5517	6	34.8621	82.931	19.7586	8.10345	10.8621	1.41379	12.4138	21.8276	1.27586	14.069	29.2759	8.37931	4	51.3103	89	3.31034	12.4138	43.9655	0.965517	12.6552	93.6897	107.552	69.8621	37.3793	535.724	13.6897	59.5862	13.2759	10.069	113.276	2.41379	171.172	52.2414	41.7586	1.34483	16.6207	62.5517	7.62069	275.69	44.4483	3.10345	19.9655	5.34483
16.0952	951.248	13.0762	71.0381	102.99	121.571	27.4	69.6095	206.533	41.6476	23.0762	13.7048	7.13333	32.7048	145.371	5.31429	21.1048	61.2762	8.82857	6.25714	227.19	356.8	12.0857	36	199.695	25.8857	134.152	346.648	400.686	379.438	156.41	2259.1	208.657	214.629	61.5714	75.7238	1086.04	5.77143	632.133	294.848	88.1619	2.65714	44.1143	319.057	156.086	1072.32	395.295	25.0667	49.2762	4.62857
98.0273	2934.7	28.0455	25.4909	43.2091	89.5636	8.10909	31.4727	70.9273	16.4182	24.7455	20.6273	3.59091	12.6727	75.0364	8.47273	9.77273	52.2636	18.6364	4.15455	154.482	99.1545	7.56364	29.7545	51.4545	0.772727	23.9182	66.0818	39.1909	45.2364	27.6364	463.609	25.9909	17.1818	10.6909	19.9091	93.4818	3.09091	37.2636	29.6636	30.9818	0.827273	43.4909	30.0636	30.5273	118.018	42.5273	16.6545	38.9818	6.56364
77.6444	3117.26	12.7889	19.5222	34.1333	96.2111	7.93333	45.3222	84.4556	13.9111	27.1778	11.8556	4.17778	16.6889	99.6667	19.0556	11.3778	49.0444	23.7889	4.86667	102.467	97.5889	6.58889	17.1889	31	1.37778	23.2667	36.2222	45	57.7	25.6333	263.467	13.5667	16.6111	15.2556	10.5889	58.2333	4.2	32.9444	34.7222	37.2444	1.64444	39.4	20.9	34.2333	166.644	451.7	20.4778	17.5	3.84444
26.6056	117.55	7.91667	17.2444	23.6056	59.1944	6.26111	31.4889	39.0333	15.6167	23.9833	14.5833	4.2	147.411	129.672	205.628	55.1278	42.9944	13.75	2.71111	185.861	65.4556	5.53333	22.3	25.4833	2.39444	16.8889	31.8944	37.8889	44.9111	14.8167	248.078	16.0222	10.3833	10.6944	12.5278	40.35	3.92778	24.4889	30.9833	29.1111	1.93889	44.3167	32.5278	21.6889	63.8722	381.033	41.7389	128.211	2.64444
183.799	3598.98	25.7471	39.2126	61.5862	206.322	19.2989	49.7701	140.391	21.1322	93.3966	15.6494	12.9483	17.7701	171.563	6.5	10.5115	87.3851	21	5.55172	367.098	130.839	9.23563	22.3218	37.6494	1.82759	49.5287	108.121	80.0517	64.3391	42.6379	768.247	29.6609	33.1092	15.7471	15.7874	146.828	5.01724	56.7874	47.4195	30.3046	1.52874	41.8218	45.1092	25.023	153.339	4068.15	35.7931	109.213	3.13793
24	357.077	8.09155	17.7817	44.7465	137.282	8.03521	36.5141	90.831	20.1479	21.2746	15.493	3.93662	12.6972	84.1479	6.40141	9.21831	72.5423	16.2465	4.90141	77.3169	131.12	10.3169	30.2887	34.3592	2.00704	32.0493	92.7887	44.0563	77.493	23.8451	569.092	23.5775	30.5282	15.8662	15.4437	211.261	2.99296	219.951	43.2042	49.493	0.78169	38.162	43.2183	27.6056	224.542	5271.8	301.817	1367.75	8.04225
83.7215	2498.78	21.8038	28.1392	63.9367	191.797	10.3608	42.6013	229.759	23.2722	231.127	22.981	31.3354	15.3544	131.449	4.31646	8.3481	72.4494	15.8987	4.68987	469.316	187.905	10.6646	23.6013	35.1013	1.13924	29.9177	181.462	45.1013	60.2025	47.3734	454.481	22.6899	18.7278	19.1076	12.7658	82.4747	3.44937	54.0443	22.6899	41.038	1.22785	35.1329	41.8861	28.8797	104.804	7768.28	27.2342	115.247	3.68354
117.337	2258.92	49.5101	46.6916	81.5562	424.014	30.3401	71.9424	372.046	26.7839	241.164	31.1614	50.611	52.6023	1324.68	179.187	145.366	115.378	19.5303	7.66282	716.19	368.127	8.64265	25.6772	43.4352	1.4438	38.3026	139.464	76.0029	80.1556	57.8818	625.879	31.6628	34.9135	18.7925	24.7378	144.239	4.8098	72.6542	36.3055	63.7723	2.26513	44.4207	43.804	40.7061	234.64	19029.5	66.1844	250.378	4.78674
9.52672	326.908	8.52672	11.3588	19.8931	213.847	5.77099	20.3359	43.0992	12.7252	30.8855	13.6489	5.78626	23.2672	41.3435	42.9924	10.7405	36.9313	12.0229	2.78626	84.4962	81.9847	7.55725	18.9924	22.0229	0.870229	19.5573	52.1908	25.6489	37.7023	10.8244	437.542	13.5115	21.2901	6.24427	13.0611	143.763	4.06107	58.3053	26.0458	29.2443	1.52672	22.2137	15.9084	22.6107	82.8092	1355.31	219.893	784.397	4.70229
30.4222	1006.09	17.6222	79.1556	93.8667	350.267	71.5111	159.178	728.4	56.4667	99.8222	39.8667	18.1778	25.6889	115.489	6.24444	6.71111	95.6222	13.4667	5.08889	443.333	445.022	8.75556	29.5333	37.2	0.911111	38.2444	74.0667	86.6667	68.4667	24.7778	460.8	22.6889	17.6444	20.0444	40.5556	69.8444	2.4	31.7333	28.8889	62.0222	2.22222	46.2889	23.9778	40.6667	130.289	7482.89	82.4667	187.333	2.86667
25.6962	641.658	8.36709	66.5949	161.772	124.747	92.6203	122.215	379.709	13.8861	25.481	17.1899	8.37975	16.8228	88.6582	5.92405	10.8228	47.0633	10.8987	7.93671	180.646	184.278	7.82278	22.443	23.0127	3.06329	18.9114	41.5949	32.2658	36.7089	14.0633	224.835	13.1899	8.78481	13.8228	6.8481	35.5443	4.26582	38.0759	18.1139	45.3038	1.25316	47.3797	39.962	30.557	60.4684	2218.52	17.0759	60.8481	4.24051
115.544	2365.24	21.302	67.0134	74.047	119.55	13.5168	33.906	227.087	31.6577	18.6711	12.8255	5.25503	23.8792	62.9597	3.91946	16.0403	39.6913	15.9799	6.78523	177.067	133.557	13.7785	25.5839	284.06	4.5906	51.4497	108.953	393	440.235	162.96	1182.87	134.396	202.403	125.577	102.94	307.886	6.61074	464.819	224.604	59.8456	3.79866	60.4228	289.517	89.5235	814.121	212.067	10.8658	69.5302	4.71141
56.1895	1284.35	12.5053	91.3158	100.484	146.747	20.6737	68.8526	177.084	44.3053	24.3474	18.0842	7.82105	24.6632	198.726	8.51579	18.5474	83.4	16.5474	6.15789	214.758	462.095	14.0632	46.4526	279.705	9.86316	140.926	310.832	497.537	517.747	241.221	2590.83	239.989	251.347	108.6	113.474	875.158	6.65263	735.905	152.274	109.674	7.52632	116.168	420.884	159.179	1619.51	344.674	32.9263	95.9158	5.31579
69	1396.8	13.368	36.384	72.432	148.888	22.656	65.056	252.8	34.76	255.392	41.984	43.232	21.936	326.024	11.08	16.144	184.856	23.96	7.088	713.488	204.152	8.992	23.024	28.432	1.712	30.832	72.528	46.216	74.552	51.936	310.472	26.672	23.904	18.68	17.816	104.824	5.504	62.784	36.448	41.904	3.704	42.6	36.528	42.512	174.248	16678.7	50.752	139.016	4.472
38.6034	1081.81	13.8276	48.569	168.379	167.69	134.5	113.483	347.155	16.3966	28.1379	19.6207	4.37931	11.6552	217.276	6.82759	9.62069	67.5172	13.4138	7.43103	163.69	245.19	8.87931	17.6034	23.1379	1.89655	6.65517	17.5345	33.1724	26.3103	20.5172	127.741	8.13793	14.0172	6.93103	12.3103	20.8448	2.81034	17.569	16.2414	55.9828	0.62069	29.2069	38.6034	22.2069	70.6379	1037.48	15.8103	72.0862	3.15517
100.77	1443.91	11.4809	107.792	120.863	239.12	40.224	104.481	540.907	44.0656	26.3825	16.7322	7.86339	39.4918	242.661	7.22404	21.6885	117.787	15.541	8.32787	396.65	559.18	17.306	40.4973	630.186	10.2568	162.842	349.612	616.923	1012.19	274.273	2511.35	264.109	383.525	164.913	159.257	1066.86	9.19672	1296.2	534.623	190.202	11.6448	179.153	683.738	273.492	2526.84	622.098	25.6721	125.776	7.06011
185.562	4756.09	37.9854	30.3869	38.3796	255.219	10.3431	35.0949	156.715	21.5547	75.6788	15.2117	12.3431	17.6204	224.328	16.5328	14.5912	59.6058	13.9051	5.83942	290.613	133.234	9.20438	20.1022	25.2555	1.41606	29.708	61.2117	54.2628	47.3504	40.6423	548.022	13.6131	27.0219	10.2044	15.3285	105.788	3.14599	31.8467	35.3358	42.6861	1.26277	34.146	32.4818	29.5547	158.029	3556.87	24.7007	96.146	3.13139
64.1361	1916.71	7.62585	38.5714	29.2177	40.3129	6.01361	32.9796	105.932	11.6599	18.7483	11.7347	7.06803	11.0884	55.4558	3.54422	6.7415	36.7891	12.0612	3.73469	157.184	110.388	10.9184	22.4966	82.7007	2.46939	22.8231	34.3673	91.6871	92.4558	32.4558	471.02	49.8163	22.2857	18.9796	15.4898	151.646	4.98639	100.51	166.408	39.9796	2.02721	40.3469	60.1769	74.0816	212.401	117.395	10.0884	6.20408	1.89116
11.8219	505.822	5.34247	32.9863	37.8767	80.8219	16.4521	43.8493	153.233	20.9178	17.7534	11.8219	3.69863	15.2055	43.9863	5.47945	23.3562	36.1781	12.0685	2.0137	164.945	218.877	12.3836	17.6164	160.959	8.83562	31.0411	143.89	334.877	355.562	79.1096	1243.14	246.425	121.014	49.5205	49.3699	595.411	6.69863	400.877	175.178	46.8082	5.24658	41.2055	272.658	71.726	957.329	240	11.863	17.8219	2.53425
31.9	546.927	11.4455	34.3273	41.4	131.255	21.2545	44.3636	143.518	18.7636	20.5273	14.1455	9	21.9636	86.5545	5.17273	19.4182	67.3273	14.9364	6.08182	180.773	233.527	14.3091	27.0545	175.118	5.37273	40.0364	155.864	224.045	355.6	61.4455	1242.32	132.509	196.564	37.9818	74.2091	941.264	5.66364	433.791	144.327	67.9818	4.03636	78.5273	225.545	170.645	1035.41	188.218	16.8	37.4	4.74545
27.57	379.54	10.36	22.34	28.13	96.6	5.56	32.28	66.18	18.85	22.29	11.29	5.08	15.04	28.31	5.16	6.54	29.99	15.84	3.07	74.01	60.57	10.42	18.06	23.1	4.7	20.42	66.65	82.84	64.26	21.89	370.94	43.45	25.69	13.3	15.67	107.54	2.87	102.31	37.57	30.34	2.44	21.13	48.07	26.52	205.61	2439.68	148.78	638.33	7.27
40.5451	1925.64	28.9056	57.0086	133.918	544.914	74.5365	199.575	656.884	112.103	284.446	62.3605	57.1116	41.5107	422.369	8.72961	16.4979	155.21	24.5322	13.176	704.094	553.751	10.4464	31.3991	54.1931	1.8927	58.1631	171.738	138.768	94.5365	70.2618	979.112	48.4163	83.5966	21.2575	83.1459	238.734	4.58798	113.047	46.7124	73.5064	2.07296	46.2532	36.2489	42.4721	352.768	19497.8	85.7296	179.876	9.09871
42.491	468.347	11.1802	48.3919	62.027	200.581	19.9414	47.0766	195.27	29.0495	32.8468	16.0901	5.87838	22.8153	105.874	6.75676	18.0225	73.4009	17.6126	5.70721	182.342	234.428	8.92793	26.0856	212.707	9.17117	56.9685	156.225	287.144	256.108	100.932	980.45	154.342	146.986	59.0811	73.1351	507.176	4.63964	421.721	198.018	88.8153	4.54505	84.8333	176.356	111.77	713.477	858.568	108.077	471.284	8.17568
31.3485	352.5	10.1515	15.9394	9.06061	89.8788	5.62121	36.4697	40.9848	8.37879	23.0152	13.9394	6.92424	76.1515	297.818	151.955	33.8939	49.4545	12.1818	2.51515	98.6364	52.3939	10.9697	18.4697	24.9394	1.25758	15.5606	11.8182	8.83333	63.1818	10.3182	32.0606	9.93939	7.27273	7.12121	9.51515	19.8485	5.16667	24.0303	26.1364	24.1667	2.57576	23	25.4545	24.7727	41.2879	240	11.3636	13.697	2.83333
116.862	1597.63	13.7368	66.5132	75.5592	133.5	99.2697	55.2566	278.743	12.0921	53.2697	11.7829	5.81579	13.4342	86.0526	4.93421	5.91447	46.1842	10.8421	9.14474	245.961	110.947	4.59868	13.5395	30.9803	1	12.1382	17.4408	14.9342	37.4737	15.8553	150.618	16.3684	9.05263	11.0724	8.39474	28.9079	2.11842	26.8882	16.0197	45.7237	0.953947	30.9145	19.8355	38.2895	71.8224	2236.05	15.9539	32.3092	4.48026
23.913	414.667	5.72464	77.2899	109.101	148.304	47.8551	103.855	440.043	18.2029	22.9565	11.8116	4.88406	7.18841	60.029	5.62319	17.3768	58.8986	14.1884	4.31884	186.768	68.9855	11.1159	12.4058	25.087	2.62319	10.4203	18.6522	35.5652	67.5507	15.4348	143.391	18.8116	17.2609	6.3913	14.8551	25.3188	5.23188	62.029	30.4783	43.0435	3.72464	23.3333	50.4058	23.7246	147.029	236.362	30.8116	108.406	4.13043
18.4138	78.3966	7.39655	49.6034	110.431	171.397	101.121	101.759	743.103	11.9138	27.6724	16.0345	9.48276	10.5172	116.397	5.60345	9.39655	43.1897	10.431	2.05172	400.638	375.017	9.27586	15.5	21.9655	0.568966	15.8276	25.9655	16.9138	36.9828	9.48276	104.879	13.1379	9.67241	8.2069	13.9138	37	3.91379	35.3621	34.3103	40.3621	1.56897	29.8621	22.2586	39.7586	89.2414	2961.03	19.2241	39.2241	2.44828
36.5867	788.347	11.4	141.427	178.4	413.92	161.013	193.88	1267.63	39.2933	134.32	16.8933	6.85333	16.0533	234.747	4.94667	8.49333	142.68	15.1867	3.57333	736.773	506.693	8.6	20.5067	29.9467	0.36	13.8667	15.2667	38.4667	61.92	33.8933	133.867	15.2133	10.84	15	13.1067	34.1067	3.52	38.5867	42.5067	90.3867	1.14667	29.3333	65.4	39.68	138.307	9336.08	47.0933	212.813	4.36
131.5	3721.42	19.5897	26.859	41.4423	121.756	8.60897	33.5449	86.4423	15.2051	37.3333	14.7756	4.97436	10.7244	111.763	6.25	11.6538	68.6282	11.1154	3.91667	149.583	125.827	7.23718	23.7564	28.8782	2.63462	26.2372	79.1859	52.6923	40.3846	30.5321	638.218	14.3718	19.2756	16.6026	14.5449	92.75	2.46154	23.5385	23.3462	37.8846	1.55769	30.0192	27.6474	22.7436	143.301	2576.56	16.9295	40.4744	2.96154
71.6737	1440.18	12.8737	179.182	150.621	219.477	52.7333	102.112	505.344	69.4772	30.1053	17.9825	12.3544	48.814	238.611	12.5298	32.207	91.0281	23.4386	9.56842	431.828	599.723	23.6211	72.0456	552.211	35.5404	192.351	409.284	844.446	784.319	356.495	3235.26	480.596	450.867	164.165	198.789	1604.42	8.27368	1213.98	284.881	140.937	13.0316	131.386	622.6	444.695	1988.54	619.979	53.4702	128.165	6.90175
180.185	5769.85	39.9139	34.947	50.8146	243.901	11.5033	38.1788	224.338	20.1854	37.8675	14.702	7.48344	22.298	126.722	4.15232	9.3245	75.7881	21.6821	5.72185	83.9735	135.616	12.3444	29.5629	34.9934	0.980132	58.702	106.04	91.0728	59.6159	61.5828	950.166	40.053	40.2914	23.1788	25.5828	168.464	4.8543	24.2583	42.7682	38.2517	2.90066	32.9007	36.1788	41.1589	263.06	257.503	35.8742	44.9735	5.48344
37.7983	830.975	8.2437	39.2437	31.2521	122.958	27.5462	57.1429	127.647	11.9664	68.7059	19.5042	14.2185	12.479	89.5378	4.57143	7.15126	69.6807	17.1092	4.05042	346.319	75.8319	8.19328	9.4958	18.3361	1.31092	13.7395	17.6807	27.7899	40.0756	14.563	158.756	9.08403	9.84874	13.4958	9.7395	28.7479	4.71429	29.3025	19.4874	32.2773	0.689076	25.2605	29.479	26.9832	60.4202	4276.22	49.0252	205	5.28571
105.502	1445.7	10.7854	107.083	115.444	177.576	54.0439	71.2732	462.424	43.1707	28.4683	15.1756	11.3366	54.0049	231.795	9.53171	24.4634	86.1024	20.9366	9.02927	344	502.107	19.7415	35.9415	629.702	18.1171	99.3561	253.38	564.044	778.527	277.239	1931.38	467.21	546.824	137.356	248.361	1215.73	7.00488	1101.29	458.195	145.424	17.5854	198.161	647.107	311.698	1815.94	564.039	47.1561	133.98	8.49756
28.5	1227.33	12.5984	7.97541	14.3852	60.3607	6.59016	26.877	27.7295	11.623	12.0984	9.44262	4.45082	7.9918	25.082	5.11475	13.2131	23.9836	6.61475	3.2623	41.541	58.1066	9.42623	14.377	18.6475	1.30328	21.5492	41.3115	34.1475	34.3443	12.0738	676.68	14.6066	19.8197	10.2213	16.0246	89.2295	1.65574	19.8115	29.4016	19.9426	3.63934	30.5738	20.9016	16.1066	105.664	17.7131	3.13115	4.84426	3.40984
48.2118	1240.05	14	58.4335	91.2266	134.768	60.8325	62.3695	279.493	7.89163	23.4039	12.197	7.35961	10.9015	75.7438	3.80788	6.24138	69.0049	14.3399	5.7931	320.704	213.172	5.64532	18.7833	16.0345	1.26601	12.67	18.0296	17.0739	54.0099	14.2759	158.044	13.2315	8.92118	8.24138	8.14778	27.5567	3.55665	21.9015	21.6059	43.9064	1.27586	36.0542	20.4631	28.33	46.5172	1540.66	15.8276	28.5468	3.06897
54.6067	1239	13.5169	14.7865	14.4494	50.8764	5.30337	29.7865	38.6067	21.0449	15.3596	9.16854	5.67416	8.93258	35.4719	4.65169	7.83146	21.2921	9.2809	2.11236	60.6966	64.8427	5.95506	17.2022	22.5843	1.76404	20.4045	32.2809	36.9888	29.2584	15.9101	498.876	11.9326	22.6292	14.4719	11.8539	93.1124	3.08989	27.2472	26.9213	13.573	0.977528	20.764	26.8989	25.9888	72.7191	34.236	12.2921	13.2472	1.47191
78.2308	1975.8	13.6923	144.333	174.508	193.021	36.0769	74.1744	321.713	83.2974	34.6308	18.7282	9.19487	35.8667	249.703	12.2615	21.9744	86.0103	21.6154	7.49744	323.579	452.538	16.7744	73.1949	346.026	8.65128	224.015	520.133	915.092	630.964	362.149	3925.34	348.103	372.872	205.338	169.928	1475.01	8.8359	772.949	249.185	110.733	12.8974	99.5385	475.641	129.544	2030.82	437.708	50.7949	126.179	5.87179
50.636	3123.58	16.836	75.228	146.916	243.036	41.728	105.104	590.2	69.24	537.644	220.4	70.708	29.4	296.652	16.42	14.452	188.22	33.76	11.708	861.908	381.22	10.36	36.928	63.444	2.056	61.832	250.54	146.668	140.1	80.324	899.524	59.7	40.104	28.356	26.236	186.796	4.188	90.4	49.204	79.352	2.256	56.648	73.048	47.976	332.148	52536	93.648	362.54	3.284
66.8661	2087.76	36.685	68.0394	101.362	330.118	33.9291	80.2441	476.189	28.252	381.717	37.8976	70.6929	22.7402	367.26	7.34646	12.378	225.843	17.063	5.88189	1142.04	357.638	11.2677	23.7165	40.5827	1.37008	30.937	132.362	82.315	73.9449	56.5748	672.528	30.063	34.9291	24.8031	24.252	171.929	4.73228	55.3622	37.5354	43.5433	2.74016	48.315	49.2047	27.9528	239.661	19950.3	81.6299	272.063	4.33071
268.667	2471.9	9.1	28.9667	17.5	94.9667	4.66667	27.6667	66.2333	15.1333	26.7667	6.93333	5.2	8.23333	118.767	3.4	6.13333	56.0667	13.3	2.46667	165.733	76.5333	9.6	22.1667	39.6667	1.3	13.7333	26.3667	31.2	48.8	16.1	84.7667	17.8667	6.06667	11.3	5.33333	45.3667	1.26667	30	11.1667	37.4333	1.43333	33.6333	24.3333	28.1667	41.5	421.867	9.96667	24.6	2.1
20.693	1029.19	8.08772	36.3333	66.7982	463.544	18.5614	97.3947	314.289	72.4386	101.886	26.6404	11.8158	13.9123	154.544	3.85088	9.92105	91.4561	20.8772	4.29825	335.833	382.614	10.9211	22.9825	36.9211	1.55263	37.1842	156.289	130.412	81.1667	27.3684	630.561	17.6053	30.5965	25.8158	33.7193	106.061	3.58772	145.386	43.3596	50.4561	1.57895	36.3947	47.0877	61.1667	191.772	7137.15	48.2982	118.14	2.81579
62.0656	1247.97	15.1257	110.913	136.158	233.94	73.2022	81.4645	372.448	64.7869	23.5519	19.6011	15.8306	51.306	222.732	11.7104	32.8033	104.328	19.7869	11.8033	330.142	534.699	21.5902	66.5137	569.169	25.2842	209.219	424.579	760.896	717.426	256.612	3375.76	391.492	464.18	177.754	222.454	1914.05	8.15847	874.093	287.41	113.284	19.6448	84.4754	432.464	211.929	1822.58	636.902	78.082	177.907	8.9235
90.1103	1925.92	22.2483	27.8552	99.6276	258.421	24.4621	79.7448	509.972	39.0207	371.717	65.3172	76.6483	22.469	396.434	28.5655	17.6207	173.393	22.5931	8.41379	1441.07	350.497	6.53103	23.0207	51.9103	1.97241	48.3655	119.897	103.193	100.841	58.2759	788.662	35.1172	30.8138	22.0483	18.4345	165.497	3.18621	67.6069	43.7586	71.0897	1.63448	58.7931	49.6897	44.5793	269.848	28467.1	95.9241	414.379	3.33793
97.2364	2526.47	15.2907	26.2636	52.4574	138.919	7.8876	48.3527	187.516	21.3876	235.213	19.1783	30.1085	11.3217	162.814	5.90698	6.96899	86.0039	19.0814	5.50388	939.395	168.023	8.62016	21.4109	39.8876	2.00775	22.0543	49.5465	46.9767	63.2829	26.3953	328.616	16.8527	17.3721	14.5581	10.8682	67.1783	2.44186	50.3101	27.1434	41.8953	1.62403	35.0233	33.5116	43.6202	147.853	6585.65	34.8527	165.426	3.31008
71.2188	2776.59	28.2812	25.3125	56.3438	117.25	14.0625	38.875	119.656	19.6875	19.4062	8.65625	6.15625	14.375	84.2812	3.46875	12.7812	42.5938	14.375	6.40625	136.594	78.2188	9.40625	19.375	67.7188	1.75	24.9688	57	126.656	105.531	49.25	448.062	41.1562	48.1875	37.5	25.5938	100.031	5.84375	158.281	55.4375	34.5312	1.84375	58.625	65.4688	30.1562	271.406	68.0938	26.1562	44.875	2
20.4803	7.03937	7.20472	178.622	160.465	174.299	64.4016	75.6063	582.661	12.9606	18.0157	8.51969	6.48819	12.0551	24.5197	4.40157	16.1496	34.8189	9.33071	1.77165	145.094	58.126	9.25984	13.0079	74.1496	3.43307	17.3386	35.0472	61.4331	60.7638	18.6772	183.882	25.622	19.5118	16.9528	12.8976	33.5984	2.74016	81.6457	38.8976	47.1024	2.92126	24.6929	45.6063	24.6142	157.945	32.8819	5.44882	21.8976	4.44882
69.9762	571.762	9.75	229.19	253.214	427.702	187.44	151.048	968.06	17.6429	25.9048	15.0476	5.63095	30.9167	111.024	4.59524	23.6667	52.381	19.2143	9.94048	347.56	225.595	16.131	14.8452	145.893	12.1667	32.7976	62.7143	155.798	200.44	68.5238	373.25	121.179	102.619	39.1548	94.5595	190.786	3.55952	204.798	79.6786	77.7381	2.80952	51.6548	132.381	58.5952	421.857	170.726	42.1429	50.4643	4.53571
322.393	7002.6	47.8037	39.8037	57.6871	196.607	20.1411	41.2699	179.319	20.3681	46.0123	15.8957	8.42331	27.5706	289.448	14.7239	16.2515	93.8834	22.546	6.1411	341.141	189.994	8.96933	22.9693	33.2699	1.3681	52.8773	104.669	99.7239	102.779	51.1963	798.429	50.3988	49.7607	19.1472	29.3681	212.957	4.20245	78.6687	38.0552	42	1.62577	45.4847	47.6933	29.7239	257.043	778.166	21.9509	73.9939	4.64417
25.6731	538.25	20.7212	120.202	242.01	366.74	368.154	179.154	840.087	22.1538	105.683	23.0385	29.5192	25.375	204.385	4.01923	12.3173	100.769	12.5288	8.46154	616.346	542.577	9.34615	19.7212	22.8846	2.05769	22.7885	67.9904	48.3654	36.625	25.9231	309.962	39.4712	33.2981	14.6346	40.8558	118.644	4.45192	25.4423	26.7019	65.3365	2.77885	32.5865	24.3462	36.7692	168.231	5123.97	29.8558	171.288	7.28846
77.9701	2110.83	27.497	26.8323	24.1677	162.479	8.88024	42.3054	54.5449	11.8982	17.4551	12.6707	7.79641	15.7784	84.6766	4.50299	8.76048	50.9162	10.3293	3.62275	165.144	107.772	5.96407	18.7665	35.2395	1.65868	31.3234	61.4311	61.497	70.491	44.2275	591.635	23.0838	26.7784	16.485	15.2754	143.353	4.37126	47.1317	42.6287	30.1617	1.87425	31.2395	46.7186	32.7605	174.341	71.6467	19.9461	31.0599	3.45509
36.0984	1847.39	14.9672	43.2377	54.3361	76.3443	12.3115	69.4344	189.721	31.2787	237.197	45.6475	21.6066	16.6639	168.549	8.08197	9.54098	116.754	19.6803	6.5082	312.975	193.992	6.66393	18.9262	35.2295	1.95082	30.8361	192.074	106.926	76.5246	39.3443	466.787	25.5082	34.3115	24.7705	20.3361	134.352	3.43443	63.6475	44.9426	51.5328	2.36066	36.5492	35.2459	41.1803	202.451	15227.6	44.6557	100.033	3.67213
54.942	1008.36	14.2391	80.3043	87.2319	113.783	41.6232	54.2101	276.413	35.3478	24.8841	11.8333	8.41304	38.7536	116.978	9.73188	34.6884	50.8188	15.3261	8.02174	236.326	366.261	19.9348	36.5145	617.326	16.087	71.942	218.812	457.645	594.761	158.826	1816.31	379.638	419.37	117.949	185.312	933.514	10.3696	785.5	373.638	90.1522	14.4493	61.558	390.565	223.094	1343.66	313.261	18.2971	49.2029	5.13768
13.015	185.368	11.5865	12.2932	27.0526	125.541	4.76692	30.2782	46.3308	20.8647	23.1729	9.93985	7.06767	15.3158	43.0902	5.19549	8.6015	39.2331	16.5714	3.12782	51.6692	66.2782	10.9173	18.5188	22.9774	2.65414	25.1654	51.5865	35.9774	42.0752	20.7519	442.083	17.7444	21.391	9.18797	16.3835	188.173	4.30827	98.0677	27.0526	31.3008	1.2406	27.1128	26.6391	23.8045	82.8722	3183.02	308.474	1056.43	11.4887
96.8145	2681.43	16.4758	26.1774	37.3065	138.516	5.72581	39.121	38.6452	17.0645	19.1855	15.5565	3.18548	13.5968	52.8145	4.43548	9.46774	40.4274	11.1129	3.10484	112.903	73.4919	6.75	22.5403	31.3629	1.87097	44.7581	66.8387	76.4597	30.4839	28.2097	879.419	16.7097	24.0403	16.121	17.2823	82.4919	1.98387	34.9274	26.0806	28.379	1.77419	20.7258	28.879	21.0968	156.395	72.1371	11.6935	49.5645	4.15323
94.4	3966.11	56.464	39.864	47.32	560	25.192	51.8	235.704	22.184	159.808	24.52	25.872	69.344	1963.79	405.984	204.224	108.344	18.856	9.608	616.312	196.368	9.592	24.104	37.68	2.584	24.496	59.176	41.288	49.064	29.72	346.224	41.776	29.96	19.352	21.528	105	5.288	85.92	39.616	41.816	2.304	51.704	44.232	30.592	182.672	8409.72	37.008	189.824	6.352
33.9639	2261.44	14.3072	120.825	138.964	305.964	169.47	132.94	693.072	42.6386	263.392	104.301	33.759	24.5663	165.422	8.13855	13.4398	121.337	22.1265	13.7831	605.849	474.578	8.41566	26.6988	55.6265	1.21084	22.0843	109.807	59.9277	92.6988	50.0542	360.042	42.6024	25.5422	19.7349	22.9699	100.639	5.33133	68.012	43.5843	76.2892	1.12048	45.8373	48.0602	51.0723	200.386	28147.8	67.2711	267.169	6.74096
99.6263	3990.76	14.089	34.2527	57.5409	110.107	13.2135	41.2989	178.562	21.7117	34.6263	11.2313	5.59431	15.0996	128.89	4.76868	7.88968	57.7224	17.0641	5.22064	234.708	215.954	11.8149	23.968	96.9502	2.82918	62.121	143.391	185.381	123.875	68.2847	1118.84	55.9466	76.3701	30.274	26.4698	392.221	5.5089	151.445	46.4769	48.7758	3.13523	35.5302	75.0783	53.2456	401.986	288.601	25.5267	42.0605	5.02491
84.7887	1312.05	10.9239	144.062	167.231	127.854	35.9803	70.6761	292.851	60.1549	37.4592	17.5831	8.33521	26.5465	112.256	7.29859	16.0394	79.9352	25.138	4.70141	317.792	327.454	11.3127	47.7944	303.913	9.68732	141.524	320.152	607.975	388.47	222.423	2183.61	191.513	194.442	109.346	79.3718	765.614	6.04789	672.172	194.682	84.4704	6.42254	55.0394	264.411	78.1549	924.687	1293.48	154.301	520.082	5.24789
24.7165	208.213	8.83465	88.9528	195.394	360.157	190.504	139.189	724.087	18.315	49.622	18.4331	7.89764	18.5591	184.827	7.04724	12.5906	107.976	14.2126	9.38583	544.307	385.307	7.96063	19.2992	22.8819	1.65354	32.3858	48.0079	40.7165	36.3858	19.0472	357.11	26.8976	18.1181	11.622	16.874	79.1339	3.75591	23.6378	28.7795	59.7165	1.48031	29.6929	19.1102	23.0945	122.016	2307.35	22.9213	101.189	3.54331
65.2353	1525.41	16.4853	15.9412	18.4118	67.1618	10.0147	21.0294	38.7794	9.54412	29.5441	12.5294	5.85294	14.8088	52.6029	3.80882	7.83824	32.8971	14.1029	5.63235	121.75	52.7059	7.13235	13.8824	20.5294	1.47059	14.7206	24.75	36.4118	26.0735	17.1176	279.794	15.7059	20.8824	8.75	17.6912	87.0441	1.58824	39.1176	20.6765	25.4265	1.85294	28.0882	25.9265	19.2941	115.941	279.544	9.57353	11.4706	5.67647
34.3037	679.637	13.237	17	62.9111	215.259	7.11111	42.963	127.689	25.5852	26.7407	13.9037	5.45926	13.6889	101.963	5.39259	12.5481	72.037	15.2296	3.52593	115.096	151.481	9.34815	21.5778	46.0296	2.92593	30.963	96.9556	83.5926	148.444	30.6593	636.363	20.4741	29.1037	23.2741	16.1333	173.23	2.62222	228.385	65.8741	63.3185	2.7037	37.3185	65.9407	37.3778	264.304	6682.67	401.459	1408.47	8.08148
36.8811	541.979	8.32867	26.1399	53.4615	387.042	11.7552	40.0979	88.5594	26.1049	28.0909	9.67133	7.06993	19.021	60.8392	4.88811	7.97203	53.986	16.2308	4.74126	128.231	141.091	7.6993	28.1189	27.6084	2.04895	59.1538	111.958	85.6573	87.0559	34.9441	1100.42	28.4476	55.4126	16.9091	26.2867	327.923	2.53147	390.713	58.1608	41.4755	2.58741	28.3427	32.8951	34.8951	255.538	1247.35	649.839	2238.4	8.55245
43.4436	375.564	6.8797	15.9925	45.6165	223.895	7.37594	33.4361	69.9925	16.0902	27.8346	14.3534	3.58647	24.0451	58.7594	4.97744	12.3534	55.7218	17.3459	3.89474	84.5263	110.647	8.30827	29.1429	27.1353	1.82707	22.6391	61.1504	38.9098	69.7143	21.6617	529.248	20.4135	32.3383	11.4887	21.9323	222.737	4.21805	115.955	30.0977	29.391	3.21053	38.5789	37.7068	36.8797	152.519	1583.8	358.09	1207.38	11.797
32.1299	343.442	13.9221	11.8961	17.7532	180.195	6.77922	30.4935	54.3636	9.53247	22.6234	12.7403	8.33766	15.7403	44.7792	3.80519	21.0649	56.2338	14.1039	5.36364	79.5844	82.5325	12.9091	13.5844	38.987	0.480519	14.5584	43.5455	44.7403	66.4416	14.7403	240.792	20.4675	27.5714	10.1818	21.6364	107.532	3.06494	146.701	54.013	371.286	1.44156	28.1429	51.2078	16.6494	164.87	1639.08	121.091	685.351	2.67532
31.0695	2177.56	10.695	36.2355	66.888	98.6293	9.32046	73.6873	328.985	38.3282	217.745	55.1892	18.8687	12.9653	182.695	6.64865	8.49421	109.849	22.278	4.03089	293.147	184.1	7.64093	18.1583	46.7104	1.90347	39.9768	147.097	77.0309	70.7606	51.4517	458.571	20.0927	19.3012	22.1737	12.5328	64.7529	4.27413	55.0386	35.7336	43.278	1.6139	42.9035	43.9575	43.2239	232.537	16282.2	48.3089	145.467	3.45946
341.475	5295.85	18.0808	28.6667	75.3232	99.697	7	32.9495	89.7677	12.798	39.1414	13.0101	6.0404	12.9293	63.7778	6.27273	6.9798	47.4343	16.9495	5.35354	284.939	111.172	8.20202	25.3333	41.1414	1.58586	27.3131	64.3838	42.5657	69.2929	50.3737	530.192	15.4343	25.6162	15.9394	10.7071	127.273	3.0404	55.0404	24.1414	30.6768	2.0202	37.7677	39.1919	24.596	108.707	210.081	17.4949	30.2424	1.33333
30.1111	209.843	10.0327	35.2745	60.6209	112.007	6.05229	45.8824	125.83	17.098	20.268	15.6993	4.55556	22.549	53.3268	9.18954	10.6275	44.7712	9.68627	4.30065	99.9869	112.941	8.88235	19.9085	73.281	2.88889	21.3464	114.667	119.34	128.222	71.5817	671.699	39.1961	42.6536	39.3137	23.4379	195.261	3.63399	238.98	42.6013	57.1111	1.36601	35	84.7582	48.8301	309.542	3620.05	216.732	974.288	6.13725
12.1148	101.148	8.45082	17.9262	47.123	65.0984	21.6066	43.1311	278.566	14.5574	30.2459	11.6557	6.19672	9.2459	182.328	4.84426	7.81967	270.943	16.0492	3.92623	1214.15	494.836	8.36885	10.2541	18.1066	1.60656	17.8525	25.5656	18.9344	30.3852	10.5492	309.795	17.7213	8.7459	10.582	10.1557	54.3033	4.01639	26.0164	22.2213	28.459	1.93443	27.6803	18.7295	31.7049	71.7295	586.623	17.0492	14.4098	3.09836
125.761	2999.24	32.914	46.3981	70.2866	212.968	28.6146	70.7293	330.102	30.1879	282.987	51	70.2484	31.8312	403.131	64.0605	32.379	138.64	22.242	10.8981	929.879	243.032	10.0605	22.172	49.535	2.6465	33.2611	106.955	75.2038	99.7006	44.8025	561.834	48.7707	36.8599	18.5318	22.7293	158.36	4.38535	75.2452	45.7484	51.9809	2.21975	37.1146	49.4268	34.8376	228.188	22034.4	70.2962	260.334	6.01592
103.194	2306.56	14.6574	18.5648	23.6574	73.8611	13.5556	26.6204	100	13.7407	26.4352	10.5556	4.55556	14.2407	148.037	2.88889	10.4259	44.6389	17.0648	5.41667	159.278	90.7037	8.5463	12.5	29.4352	2.65741	37.7778	73.7315	58.2963	42.0648	23.8056	419.139	30.3241	25.9444	13.7037	20.7407	101.046	4.62963	31.5463	22.6481	33	1.62037	24.8333	20.5926	29.6667	82.0463	252.13	23.9352	42.4167	3.49074
31.6256	402.118	6.87204	126.27	230.9	274.735	213.464	140.218	679.218	19	89.1896	17.8957	7.3128	15.4929	127.569	5.23223	11.3697	81.5071	14.1137	7.07583	441.773	396.569	9.69194	20.7725	28.9005	1.92891	19.5735	61.8152	47.5308	48.1564	24.5592	340.398	21.2654	14.2227	18.5498	14.1137	54.8009	3.56398	35.2749	22.763	74.7346	1.83412	31.7393	23.7915	26.5877	106.701	5655.78	37.7488	158.844	3.8673
88.9375	2850.9	29.1364	25.3125	29.9659	90.875	8.26705	56.5227	115.625	17.7273	34.7159	16.4205	6.16477	16.2216	146.398	15.1875	7.81818	63.3125	18.6989	4.76705	140.091	134.438	8.36932	16.9205	26.375	1.80682	27.3693	57.4375	61.0795	41.8807	29.9034	375.477	19.1193	22.6136	18.142	15.5	73.9432	4.19318	28.5739	24.2273	43.6818	1.85795	34.1023	47.6023	33.5	167.727	638.994	30.8409	27.9148	4.15341
133.711	1989.81	14.1608	133.145	183.852	282.424	46.7974	79.3151	502.424	66.6527	42.5209	23.836	10.0032	36.074	274.08	9.93891	20.0289	114.322	21.1158	7.78135	437.129	496.695	12.7267	59.6495	664.354	7.81672	157.331	362.19	783.228	742.801	306.534	2708.21	197.704	354.987	236.399	151.624	899.354	6.3119	987.891	566.061	157.781	11.5531	151.682	538.65	282.026	1945.45	2684.77	127.19	561.743	7.93248
74.0764	1849.07	23.5669	16.1911	31.0064	112.573	7.68153	28.3439	46.8535	18.6688	22.9745	15.9554	4.70701	14.6752	56.1911	5.69427	12.8025	41.8981	20.121	3.29299	103.943	91.5924	9.29936	19.6879	32.7771	1.38854	41.1019	55.7834	64.8726	43.0127	43.8854	626.363	23.3631	38.4522	15.3248	13.5287	111.726	2.80255	45.0955	35.1401	25.293	1.05732	36.9618	37.8662	32.3822	181.739	35.7834	22.3503	35.4459	5.04459
32.0282	490	9.53521	71.3662	66.5493	77.1972	18.5493	56.5352	146.838	34.3239	25.6972	17.9366	4.87324	37.5845	86.5493	19.0282	22.5634	50.1479	13.7746	3.97887	174.169	218.317	11.8451	36.2676	129.782	8.04225	65.1268	202.923	329.535	282.113	154.331	1660.88	166.134	178.451	69.662	57.0141	844.183	5.19718	366.289	61.9577	50.0493	3.33803	47.4225	159.739	72.8732	696.225	652.232	40.7254	161.915	5.77465
220.419	4683.49	36.7949	29.5128	38.4103	197.385	6.71795	60.3761	131.453	27.3333	52.2393	14.9573	4.35897	13.0769	193.368	5.55556	5.06838	86.6496	21.7009	4.57265	143.863	156.308	8.19658	19.7436	21.9145	2.23932	42.0513	72.4274	70.7607	64.9829	58.4017	640.436	16.6154	30.5812	19.7778	12.0598	95.7179	4.98291	60.3248	36.9915	32.7436	3.32479	46.5214	46.2991	30.3333	254.556	1656.4	47.0684	58.3419	2.97436
31.3913	3540.02	13.6196	33.837	103.152	247.62	13.2935	80.8804	443.348	39.4239	276.185	71	33.8043	21.663	351.859	8.86957	14.8261	179.25	36.1304	9.1413	507.076	326.457	8.17391	29.1739	70.5217	2.28261	75.2174	224.815	129.989	105.989	80.663	845.283	33.9674	46.25	25.9022	24	190.848	6.09783	117.315	32.5543	73.0652	2	40.0761	54.0217	54.5326	353.826	27731.1	78.7174	232.63	4.07609
62.5486	1631.97	11.8	168.743	212.463	244.691	50.2686	106.509	510.709	94.4743	31.8743	19.7543	9.78857	58.1943	243.583	10.7943	39.9029	108.451	23.72	11.1771	445.12	727.383	25.3429	105.737	619.857	36.8457	201.251	532.474	806.971	1118.81	467.966	3620.75	502.263	413.737	162.634	197.777	1887.85	6.72571	1431.84	933.897	160.8	10.4514	200.057	841.76	153.114	1834.61	741.074	52.96	142.057	5.89143
42.7149	2136.86	18.1131	94.009	136.796	292.276	106.09	125.281	511.783	34.3982	468.425	32.9457	41.7783	26.3529	249.941	5.36652	15.4299	134.869	14.6425	6.56561	1103.79	515.357	8.42534	38.3891	37.086	1.80995	52.1765	176.928	127.072	95.8507	72.0588	954.158	30.7738	36.6652	24.914	20.6109	184.389	3.34389	89.8552	34.1312	67.1312	3.38009	49.3167	45.0362	36.81	274.855	21041.3	76.5249	273.502	5.97738
107.819	4489.55	45.8429	57.2119	116.795	465.093	36.431	122.952	548.469	56.6952	327.524	60.85	76.6714	33.7452	554.66	43.2238	27.1476	234.748	29.85	10.2024	824.471	442.367	10.8048	39.45	78.9786	2.66905	61.4881	207.09	133.186	197.833	89.2762	967.293	56.0071	72.8452	34.1833	45.2452	253.202	4.60476	159.681	72.3762	89.2429	2.67619	65.4405	82.1976	58.9071	492.145	33741.3	85.35	233.736	6.37857
47.1212	1079.56	8.88889	16.7576	29.0404	25.596	7.26263	32.798	51.7273	14.7475	24.7273	13.8687	4.19192	9.10101	60.9798	4.60606	7.19192	41.1111	17.6667	2.93939	222.818	22.798	7.58586	14.202	23.6263	0.979798	10.6465	20.2323	13.2323	36.3232	12.8788	54.2626	13.8081	6.32323	6.85859	10.6061	10.7071	1.89899	31.6061	26.3333	27	1.82828	58.0707	36.4848	28.3535	47.8889	178.99	15.5859	14.7071	3.26263
87.5072	3789.52	31.5435	27.971	50.4348	137.116	13.4058	54.4203	111.072	15.7609	25.5	17.6812	6.44203	21	137.21	4.11594	16.558	62.8986	21.6449	5.18116	158.623	146.891	10.5725	25.7029	42.7246	2.8913	46.8986	105.543	98.6884	86.1884	45.2754	998.848	32.5	54.0362	28.0072	22.1159	155.848	4.19565	68.2246	47.6522	32.4855	2.24638	45.9783	44.529	35.8406	297.442	65.3913	23.442	69.587	4.24638
24.2661	1723.93	17.2016	49.371	73.4839	210.371	30.1532	117.863	671.96	50.6129	396.718	69.1048	49.621	21.9032	297.637	7.12097	12.5403	176.032	24.4194	9.65323	1461.11	334.024	8.37097	18.2016	56.6855	1.17742	35.7097	136.194	75	91.2742	54.7419	513.984	43.9758	27.3952	18.9194	12.8548	125.161	3.5	67.9516	51.879	60.8145	2.66129	41.7177	42.629	46.3468	260.871	38292.3	101.653	320.992	3.83871
20.2963	131.494	17.7284	128.975	159.049	416.593	302.531	233.346	831.272	11.284	25	15.2469	22.3086	18.3827	23.6543	4.19753	21.0247	35.1481	13.3704	7.45679	584.358	117.173	10.321	12.8272	12.1975	4.30864	12.7654	15.7407	15.321	36.0617	13.642	182.716	18.963	10.5062	7.19753	19.9506	44.4815	4.08642	26.2593	17.7654	31.7284	3.02469	25.1605	22.9012	23.8519	65.1358	45.7037	9.24691	92	5.25926
70.2131	667.426	8.14754	60.6721	73.377	121.148	8.37705	55.9016	298.721	26.7213	29.377	16.7541	7.22951	44.918	116.475	22.5902	23.9836	30.7705	10.4754	3.37705	194.148	216.672	9.04918	22.541	200.885	13.7705	55.9344	131.59	414.262	465.689	132.787	1110.08	305.295	179.492	78.5738	84.6393	468.754	5.93443	498.738	107.475	87.1148	4.14754	58.8033	308.443	63.082	1182.64	199.721	21.1967	62.2295	6.52459
68.4167	1221.3	12.5167	88.8667	101.583	200.375	39.4833	63.8167	201.367	41.7	21.3583	12.4833	6.83333	30.6417	184.3	8.76667	25.1583	80.5833	16.025	4.73333	262.067	396.033	19.9083	41.65	272.05	8.13333	130.625	373.475	536.817	420.458	150.892	2798.94	296.483	287.775	100.675	99.5167	1340.03	4.55	533.633	279.775	87.4583	4.78333	46.1333	241.092	98.7833	1315.84	327.183	28.1	47.2083	3.75833
102.986	1595.38	11.3982	166.367	171.416	157.977	23.9095	70.3891	366.312	68.8552	34.2534	15.724	7.32579	25.9412	187.222	7.94118	19.095	78.6652	18.448	7.59729	270.724	432.819	14.448	50.5882	540.258	14.7149	106.697	388.448	800.986	868.1	391.041	2723.07	357.964	393.919	196.412	175.172	1069.93	8.819	1117.74	429.235	123.344	11.6833	154.502	586.724	228.018	1835.57	515.398	50.0136	122.796	5.32579
26.6859	554.513	10.891	19.641	35.2564	262.25	11.5321	37.6603	55.0577	21.6474	19.9487	14.5256	6.20513	13.8205	76.609	5.33333	8.48077	54.6859	17.9487	3.42308	99.5897	124.494	13.391	21.359	32.25	1.88462	37.8462	78.0128	61.4038	88.3141	27.9551	681.551	24.0449	29.0064	11.5449	19.7179	168.038	3.44231	125.994	51.75	28.2885	2.78205	27.7628	36.2885	32.4103	192.667	2549.21	316.442	1066.69	6.27564
24.3412	58.0118	7.63529	19.3412	31.7882	88.3529	9.63529	21.7647	27.9882	11.8706	17.7059	10.7647	4.68235	8.96471	18.7882	3.37647	18.2	17.3882	11.8588	2.44706	24.4706	66.1765	7.12941	14.2588	33.5176	2.01176	30.2	89.7059	124.459	57.4706	49.2941	545.153	11.7176	30.9765	34.2824	15.3647	110.188	5.76471	119.247	39.5647	26.0824	1.02353	31.8471	41.1059	27.8471	186.588	2469.73	201.929	577.247	5.38824
33.8692	660.514	8.53271	13.1121	18.3925	51.1495	6.90654	21.7664	41.7477	9.71028	18.1215	11.7383	5.70093	68.9252	158.748	121.907	39.6075	40.6822	14.3364	3.1028	121.505	53.5794	7.59813	16.3832	19.1869	1.99065	17.4019	27.3178	15.7196	31.2991	9.20561	161.43	15.6542	13.9813	10.8131	11.4486	48.8505	3.8972	32.486	21.5701	19.972	1.13084	33.6075	18.972	29.215	44.7944	165.72	10.3925	15.8224	3.02804
27.1452	1824.87	15.8065	105.866	131.457	448.876	51.5161	201.102	498.097	90.6774	240.71	43.914	36.1774	30.4892	261.102	8.53763	14.4032	128.683	29.6398	14.2527	585.048	495.661	9.49462	30.1398	45.043	1.86022	62.5161	160.785	145.71	79.6667	65	1030.31	53.2097	68.0591	31.871	67.3387	204.398	4.64516	134.876	45.2581	49.9892	2.06452	42.5753	41.3011	41.0806	290.07	13334.1	110.016	218.823	6.8172
66.294	2820.02	19.4464	55.3219	75.9313	253.468	22.1717	87.0279	404.077	36.9957	401.307	51.279	62.2897	22.7318	339.863	10.5687	10.0515	174.646	24.2468	9.3412	913.266	330.957	9.11373	26.3798	64.7704	2.8176	40.3884	117.951	81.7446	133.489	50.9807	552.534	34.7275	29.3627	22.779	17.5966	126.176	4.0794	97.5858	51.2382	72.912	1.84335	41.9356	52.9549	44.97	289.122	35247	85.9399	440.461	2.9485
47.8571	1715	19.3492	26.9683	25.1349	154.119	8.0873	36.7381	90.3333	16.1508	10.2063	8.26984	6.47619	12.8254	35.381	2.96825	18.3175	37.8254	8.12698	4.5	110.111	114.23	9.3254	12.7381	96.4444	5.61905	32.1984	44.9048	104.833	176.143	36.6587	589.206	86.8016	70.3175	15.881	24.0794	120.69	3.06349	186.77	83.2778	31.746	1.95238	30.2302	115.532	35.5159	281.897	63.3968	6.71429	16.9683	2.9127
12.9008	382.435	6.72519	16.458	18.8855	30.9313	7.76336	31.3282	74.1069	12.9466	15.1832	10.5344	2.0916	11.5725	37.5725	4.17557	13.8397	31.7328	10.6565	2.82443	52.1374	85.4351	6.94656	13.916	31.9466	0.770992	18.5802	41.9237	54.1832	61.2061	20.5573	456.015	22.5878	27.8397	17.1145	15.3435	104.176	4.0687	113.687	35.6336	31.8473	1.83969	28.3511	54.7481	30.2977	115.168	43.5954	12.145	22.4733	5.61069
114.27	1829.36	22.03	19.95	41.51	135	9.29	34.11	59.47	16.41	29.63	15.5	9.17	23.05	123.99	15.64	16.25	67.11	21.07	4.17	126.35	71.83	7.58	18.71	33.78	2.73	20.22	43.21	50.58	41.12	23.91	229.78	39.4	22.8	17.21	15.1	122.22	2.85	79.45	25.88	31.78	1.23	34.26	39.41	26.09	70.99	1350.32	201.37	558.42	9.38
60.6484	1087.58	10.6154	73.8352	94.5879	145.72	27.3736	47.6538	174.137	37.6429	26.9835	14	7.73626	30.3022	124.78	8.35714	27.1429	52.6209	14.9451	9.80769	223.363	313.654	12.044	35.2857	248.819	7.15385	97.5275	251.863	460.648	345.665	174.44	2188.58	152.725	243.654	119.297	127.478	948.731	4.53846	373.61	172.176	61.4011	9.01099	110.588	239.973	134.522	1144.99	432.67	31.5879	127.093	2.80769
69.8571	1127.05	15.9351	15.7532	22.3506	90.5455	4.32468	26.5974	40.5974	10.026	27.2857	12.2727	3.06494	10.7403	36.1429	3.57143	18.1558	37.1039	13.026	3.16883	45.2857	29.987	10.1558	13.7143	39.7532	1.50649	11.4675	18.5714	23.9221	45.8442	14.3247	184.909	14.8052	10.4286	13.039	14.039	37.1948	2.27273	36.8442	28.5714	24.2987	3.16883	18.3506	26.0519	23.2078	79.7922	24.3247	10.4156	26.6623	3.23377
28.8156	599.369	26.5319	35.0709	41.7872	447.191	14.5674	44.773	181.376	20.9716	191.837	25.5674	27.9007	27.9504	1175.28	155.078	66.3333	74.1631	11.234	4.07801	492.631	288.66	9.4539	18.4397	24.8227	1.77305	14.5106	53.305	32.7943	54.0993	21.6809	317.567	30.1418	16.0851	13.078	16.2624	80.7376	2.90071	36.1631	29.0426	43.7092	1.19149	33.2057	22.9149	30.7872	113.546	12751.8	33.539	199.27	3.42553
134.867	2997.37	26.4133	12.5467	19.32	114.253	13.0267	26.0933	208.307	14.9733	25.2533	12.5333	2.94667	19.5333	241.853	11.8667	10.16	40.2667	16	9.06667	124.68	104.12	11.7733	8.98667	24.8533	2.08	26.3867	25.7067	34.84	41.0933	21.2533	253.68	31.4667	22.56	8.65333	13.3733	138	3.57333	46.7733	26.64	35.4533	1.21333	30.16	36.64	19.76	74.8533	257.947	16.9733	23.36	4.62667
53.4706	825	9.5	21.8882	36.0471	180.718	8.74118	31.8118	85.7118	12.8118	21.4765	11.8235	4.34706	12.7118	53.2588	4.43529	9.40588	38.2118	18.0706	3.22941	115.771	104.894	11.9176	18.3118	23.8824	6.11765	21.7765	69.5118	104.8	71.1294	35.4059	491.329	72.6059	47.9706	16.7	22.1941	233.294	4.69412	114.224	32.9176	33.6412	1.89412	26.6412	57.8353	31.3941	215.712	837.206	280.153	839.124	7.92941
90.0299	2060.33	15.3433	20.2687	21.2985	50.6418	6.0597	35.9552	49.5522	14.8955	23.7612	8.1194	6.1791	17.2687	61.7761	3.38806	6.07463	43.0896	14.3881	3.86567	139.06	66.1045	9.64179	11.597	62.7164	3.40299	24.0896	22.5224	78.597	138.328	20.8806	272.896	22.7015	23.6716	15.4925	14.194	110.776	4.37313	76	33.0149	35.3881	3.22388	33.2537	28.0597	44.8806	120.343	214	13.209	14.9552	6.73134
64.3577	1397.72	12.7561	72.7642	88.6179	121.707	18.2114	54.2276	214.016	31.1951	35.7154	12.0407	6.56911	28.2033	108.089	5.72358	21.1463	68.6829	14.8618	5.43089	236.618	250.252	14	28.626	184.244	7.46341	60.2276	207.602	430.984	449.837	190.293	1712.62	214.943	286.48	83.7154	134.504	812.967	7.28455	593.846	196.87	75.3415	8.49593	109.407	315.935	82.6667	1442.93	298.919	28.0081	55.252	5.8374
175.1	4852.03	35.6	21.1077	32.9	231.723	7.96154	37.4462	122.077	17.1231	20.3692	13.4308	5.19231	12.9615	132.508	6.83077	5.62308	59.2077	20.2308	4.33077	91.1462	131.492	7.93077	22.8538	35.8308	2.11538	52.1692	88.5077	83.5308	67.9923	32.2769	730.854	26.2	32.0846	15.0385	16.3	156.623	2.78462	33.0308	25.0462	37.2	2.1	39.4	36.4308	35.9154	215.923	184.377	26.9308	23.6308	4.23846
44.9237	2212.61	21.9542	16.7939	30.771	93.2366	11.0076	36.0992	56.4885	10.9237	13.4122	11.8779	6.12977	12.7099	37.8779	3.77099	19.6794	47.0687	13.3206	4.90076	80.2977	64.229	10.542	17.313	25.1374	1.47328	39.3664	55.0458	39.5802	23.6794	20.1679	845.275	22.458	31.9466	18.1908	13.8855	138.366	5.0458	36.8473	23.2748	27.6412	2.77863	26.3435	29.5573	25.2748	144.481	16.6107	8.32061	23.0229	2.87023
158.397	4620.1	24.3222	38.5649	58.5607	131.021	12.4059	47.2176	190.46	22.0377	78.3891	16.1883	7.03766	14.9665	157.603	4.32636	6.05439	70.0377	13.318	4.12134	312.301	232.343	8.34728	36.0209	92.5565	2.8159	56.8494	107.971	157.126	129.444	68.0042	956.184	77.5021	57.5816	22.6653	20.5941	383.707	4.51883	177.678	65.0377	54.8117	2.58577	41.3975	68.5732	41.1883	338.029	4179.43	25.2176	72.6695	3.66109
57.2577	835.767	9.55828	23.0675	33.8896	65.9448	9.59509	31.4908	84.3558	17.2577	26.681	14.1534	6.35583	14.1104	94.6933	5.6319	11.5399	48.0123	14.3436	4.66258	109.853	79.5644	7.52761	26.7546	31.865	1.95706	16.4049	38.8589	35.1595	39.8221	28.1104	217.92	19.7607	19.7791	14.9387	12.0307	84.0123	3.98773	91.2086	26.8712	33.2515	1.77914	32.7362	41.865	26.1963	76.3804	658.276	123.528	482.871	3.71779
175.12	2804.08	20.88	17.4	64.32	141.96	12.6	40.4	141.08	10.88	44.88	10.24	4.44	16.56	167.84	6.8	8.76	61.8	13.28	10.4	46.24	111.6	9.44	26.4	41.96	5.28	14.24	54.24	37.24	23.96	22.44	407.2	20.68	34.08	20.88	10.04	137.12	5.64	69.24	32.08	24.96	0.88	50.96	74.12	30.88	216.08	302.84	25.16	22.6	3.6
105.178	3611.11	17.3493	26.0479	41.2329	164.925	7.4589	36.6918	109.048	18.4795	44.9384	14.3219	4.82192	13.863	101.808	4.02055	5.36301	52.8973	15	2.99315	105.404	90.1918	8.97945	23.9795	29.6781	0.671233	31.9452	69.1575	58.0822	45.411	44.2534	583.116	13.3425	20.6233	16.3836	13.7329	80.8973	4.50685	30.2123	27.774	27.4795	0.69863	41.9795	37.4932	32.7466	161.411	524.952	22.8014	20.3288	2.60959
34.4479	836.963	12.8466	60.8405	120.086	231.828	30.3558	74.1595	298.448	35.0859	23.4724	13.1043	7.14724	22.4785	90.1043	6.2454	18.3865	55.4479	20.7669	7.18405	272.945	292.902	8.39877	30.0368	69.4049	1.40491	90.2883	200.387	230.896	170.141	78.908	1656.84	52.5521	127.497	65.8528	41.1288	477.35	3.78528	275.853	80.9877	61.3865	3.43558	38.6994	72.184	43.5031	428.742	1305.95	113.436	573.945	214.706
169.908	2040.54	42.0718	25.0718	31.9385	309.974	9.8359	37.7949	73.4923	16.759	51.6051	15.4923	8.50256	20.6359	438.61	111.528	29.9333	50.4308	16.0769	4.80513	179.779	106.703	7.34359	14.6103	22.4308	1.42564	26.441	43.759	29.3487	30.0308	25.6308	307.779	12.9436	14.2513	12.0923	10.6154	66.2513	3.82564	31.3333	27.1282	39.2154	1.35385	29.6256	25.0923	27.3436	115.256	2971.37	18.7795	54.8462	3.27692
52.7759	631.319	7.13793	152.612	105.724	176.009	58.7672	78.2069	361.466	22.0431	30.9483	15.6638	4.26724	17.4138	119.069	3.64655	11.5776	42.25	15.4138	3.87069	234.517	200.026	12.0172	21.069	203.819	3.87069	43.1724	121.638	232.095	160.448	103.25	977.836	72.9655	119.784	74.3707	66.0517	285.466	5.21552	378.052	177.362	120.207	2.78448	51.8879	163.034	76.9483	628	238.224	29.181	85.5517	16.8362
51.4085	681.296	7.73944	75.2887	64.7958	90.7676	11.6408	36.9789	196.451	27.9014	25.1901	14.4789	7.29577	10.2113	42.0986	3.04225	9.54225	39.5493	11.5634	4.94366	117.641	194.739	10.5563	36.1901	85.831	3.03521	33.7042	229.718	313.542	194.88	144.408	1455.65	103.782	79.993	65.8732	54.3662	511.303	4.42254	217.866	344.599	50.6761	2.29577	49.1549	157.176	151.451	582.592	201.148	25.1408	45.2183	5.84507
32.703	1616.05	17.688	32.3008	62.9699	257.936	27.4248	89.8722	408.492	33.8158	276.237	41.9135	42.5	19.2707	324.726	14.297	13.3571	101.372	22.7594	7.24812	660.128	324.763	6.69925	21.1805	33.5301	1.57895	33.218	142.989	69.1504	76.5226	40.9624	569.086	34.8045	28.7444	14.6278	19.5301	130.639	4.80075	57.5865	35.5338	37.594	1.71053	35.0639	34.0489	31.0789	190.391	20046.2	60.9361	171.632	5.18797
116.098	1930.76	13.6154	104.322	124.035	145.573	26.6573	65.5385	270.797	42.8252	43.035	24.3147	7.74126	28.3147	231.741	6.55245	17.7692	101.343	20.7902	8.66434	269.315	408.147	13.0909	48.8671	365.42	13.6993	69.7832	319.021	477.685	650.434	258.741	1927.18	270.371	272.545	137.944	132.462	1097.4	10.0909	892.72	482.937	117.818	8.11888	115.014	414.594	141.427	1387.5	335.748	47.5035	113.217	7.32867
34.0217	30.5652	6.23913	201.391	142.043	180.304	124.196	98.7609	773.804	17.1522	9.34783	13.6304	7.95652	13.6522	68.913	4.67391	11.0217	32.5	13.1957	4.5	163.587	109.913	7.08696	16.2174	123.239	4.23913	19.0652	63.6522	108.543	134.891	88.5	180.37	75.3696	37.1957	36.587	15.9348	33.6522	3.63043	331.348	239.261	79.6522	1.41304	44.8913	75.2826	59.8261	198.391	104.478	9.82609	15.913	1.15217
52.8313	1304.25	10.747	49.6024	42.1566	91.506	6.9759	34.4578	151.133	29.1205	15.759	12.3373	6.01205	14.3735	50.4578	3.03614	8.40964	40.0843	13.1928	4.48193	88	110.506	7.45783	15.2048	62.5783	5.07229	31.1807	141.06	289.94	114.94	123.928	623	100.169	68.3133	41.506	62.0843	110.084	3.24096	201.651	381.193	51.988	2.50602	35.6627	117.807	75.1325	369.108	94.012	20.6988	68.7108	5
101.678	2600.09	21.1839	15.3218	30.5862	129.977	13.5632	37.3678	120.138	16.8276	56.0805	13.5517	14.8046	8.37931	71.9425	4.10345	7.37931	56.0345	18.4253	5.55172	261	102.126	6	13.1149	21.7701	3.85057	19.6897	40.4483	33.0575	32.6092	16.2759	246.391	32.5747	16.069	9.75862	13.7816	55.4598	3.50575	39.1839	20.2299	32.4713	1.24138	30.5862	34.7586	28.4253	110.184	9473.47	23.8736	82.7241	4.85057
8.57692	321.892	6.47692	12.3231	21.7538	40.0846	7.42308	16.0923	50.9923	9.79231	17.9538	7.35385	4.47692	10.1154	16.7923	2.5	17.0231	28.1385	6.34615	5.73077	47.4	45.8769	10.9846	14.1615	20.1385	2.31538	23.2308	71.1308	49.7615	34.8769	21.9385	766.546	11.7308	26.3077	9.31538	10.5538	97.3308	3.13846	51.0923	27.8308	19.6462	2.10769	22.5692	32.5846	21.1769	98.4308	32.0615	7.77692	16.4231	5.83077
65.2077	662.071	10.3169	86.9508	66.9727	140.202	21.7432	53.1202	291.951	33.5355	27.1475	16.694	5.81421	28.5902	125.781	6.39891	21.6776	54.694	6.87432	7.0765	162.219	291.579	18.235	29.8907	497.634	6.61202	51.6175	177.109	411.94	564.82	135.328	1278.61	295.94	218.317	95.9617	90.5464	567.951	5.89071	829.787	261.765	102.005	7.05464	75.4645	318.191	182.94	994.317	292.142	15.3661	39.7978	3.34973
30.9032	2210.44	15.2523	50.8086	82.2748	236.212	22.4279	191.072	470.964	78.3964	315.475	130.631	39.4077	23.0923	303.588	9.11036	12.7568	158.617	28.1937	6.55405	530.637	407.327	8.56532	27.0721	50.7432	1.35811	51.2703	174.419	115.941	122.502	61.9775	746.896	30.9324	39.518	24.0991	22.018	143.106	4.39414	102.023	49.7545	61.9369	2.66216	55.5901	59.2252	51.4752	305.081	31459.6	92.6599	233.824	4.93468
46.9603	1345.94	11.1984	112.31	136.651	163.095	32.7302	70.3651	223.397	48.0714	24.619	16.3571	8.57143	33.6111	162.349	9.92857	39.8333	89.9286	19.2143	5.57143	266.643	356.198	17.1825	50.0476	216.365	5.83333	162.349	357.46	673.651	429.127	192.159	3200.18	175.452	283.817	136.389	101.897	1109.1	5.30159	503.31	166.881	90.1032	5.49206	50.9365	218.571	112.087	1437.52	336.667	35.8254	92.7698	5.30159
28.6522	582.319	18.6449	26.6304	60.9275	231.812	10.558	46.9058	74.4855	25.7754	21.9275	9	6.48551	23.8188	58.9638	5.54348	11.8188	53.0507	22.6884	4.4058	113.957	119.507	9.7029	20.5145	66.5942	1.67391	46.3986	107.478	137.783	89.4348	49.2609	758.442	36.0652	34.7029	24.913	24.4493	234.123	3.97826	135.674	84.1304	36.7826	4.2971	28.558	63.3768	34.2464	237.558	2336.76	297.087	1049.31	30.4058
83.8547	1596.71	13.3073	103.57	143.587	159.849	27.9832	66.2737	350.38	58.6816	38.2514	22.2179	8.5419	41.3408	194.397	8.89385	20.486	88	20.6648	7.68156	261.503	355.385	18.5866	42.0223	424.212	19.4078	88.9888	330.106	738.838	733.654	330.447	1811.01	447.352	328.514	164.453	195.006	858.324	9.45251	1067.66	562.86	113.095	10.2514	92.8715	551.793	181.061	1800.7	1537.77	150.078	701.43	11.1899
29.2253	565.632	12.3626	18.7637	21.6868	188.621	8.41758	41.7143	67.6648	13.3516	20.9835	9.84066	5.26374	13.5385	40.1923	3.78022	7.95055	42.9945	11.9176	4.18132	91.4835	86.5495	9.21978	15.3187	31.2637	1.34066	16.1868	59.5989	38.8187	75.2527	16.2802	387.291	28.0604	21.7143	11.7747	19.2637	157.934	3.26374	137.385	36.8846	31.0165	1.77473	24.522	32.3022	29.6429	168.088	1677.32	212.934	882.099	6.73077
33.6957	896.75	15.9239	11.5217	17.2065	86.5326	8.71739	35.8804	30.9783	11.1739	13.587	8.28261	5.47826	16.2391	23.3696	2.82609	12.8261	32.087	10.2283	4.30435	70.2283	48.4348	8.65217	10.0435	21.3152	2.11957	16.1957	20.4891	15.1739	36.8913	23.5978	236.5	14.8261	15.1957	9.13043	12.1739	37.5435	1.70652	39.4022	24.2717	29.0326	0.565217	21.3913	26.5435	18.7826	72.7935	15.2935	6.06522	19.5	1.09783
97.5928	1511.48	21.4588	25.2268	33.6392	97.5309	7.70103	47.4742	53.2216	16.6907	27.933	18.0309	6.14433	13.6031	130.912	4.3866	10.7165	65.6495	20.8351	3.44845	180.825	80.5155	9.71649	25.0412	31.7423	2.69588	18.7835	39.0928	45.4124	46.5206	32.8041	262.639	21.3557	20.5258	16.0258	16.9124	101.866	5.71649	39.9124	35.8247	33.1598	1.77835	41.0515	37.7577	33.433	115.196	95.3763	25.9588	74.2474	2.30412
59.6041	1010.34	7.66894	205.741	214.41	187.86	87.4232	158.908	644.27	19.4539	26.5222	16.3276	8.97952	14.0137	65.1024	4.08874	15.4539	562.399	20.6451	5.17065	1363.18	704.014	9.48805	23.8669	37.9317	2.08532	37.2457	72.7577	92.3515	127.543	46.273	586.222	27.5904	28.0034	19.9147	15.7406	69.3345	4.15017	144.802	41.3413	59.4027	1.40956	40.7031	62.7918	32.5973	204.01	105.949	21.8123	56.1536	3.7372
18.0694	1670.97	23.4097	32.1111	65.5208	143.062	22.2847	53.2361	331.375	31.0556	386.556	34.2847	54.8958	28.5903	320.583	41.7292	40.9722	123.493	16.1875	5.47917	678.764	225.319	8.44444	19.5069	27.2361	2.06944	33.1111	223.062	67.9514	76.7917	58.7639	628.125	28.3125	38.2917	15.2153	17.6806	156.667	7.42361	64.6944	38.5486	56.9236	2.32639	38.5069	33.7986	26.9722	184.139	21317.3	35.9236	121.174	2.84722
26.0833	2112.8	6.66667	44.1146	66.8125	92.3021	10.0625	44.2812	248.312	27.1979	274.24	57.4375	11.9792	12.2083	200.385	9.40625	8.05208	89.6354	18.5104	3.61458	307.167	190.76	5.70833	21.1771	32.2083	2.1875	28.4688	116.76	76.9792	80.1667	46.6771	583.438	19.3438	16.5521	21.5938	12.5521	93.6146	2.88542	51.5625	36.1667	30.4375	1.63542	37.5	42.7396	23.4062	181.948	18204.5	48	219.771	3.07292
2.76596	1.41489	6.31915	99.4255	104.713	122.266	49.7021	64.4574	528.287	6.96809	7.6383	7.02128	8.32979	11.3191	5.58511	3.15957	20.0638	23.3085	5.17021	4	90.0745	75.734	9.02128	8.91489	18.734	3.24468	6.78723	15.2766	30.1596	30.9468	10.5106	208.777	11.8511	8.65957	6.30851	10.2553	18.6702	3.12766	19.6277	24.0957	29.0638	1.56383	23.617	32.4468	24.9574	81.8191	40.3298	3.34043	10.6489	2.96809
28.3164	687.949	10.0621	73.9266	62.774	73	17.3898	43.6554	228.661	35.6158	23.9605	17.5367	6.41808	20.2599	87.6045	4.59322	12.3955	45.904	12.3446	5.44633	142.412	247.91	10.0452	27.2203	133.04	13.6723	66.5311	213.729	335.328	323.508	114.52	1603.37	223.367	173.944	61.7288	88.3616	765.169	3.74011	339.537	534.898	55.3842	3.33333	55.4237	186.373	106.91	654.672	278.096	23.322	37.9209	5.74576
68.1967	1236.3	23.0246	137.328	115.107	127.385	102.41	78.8279	567.656	13.3279	30.2541	12.123	3.7459	15.6066	81.7295	3.10656	7.47541	49.2787	16.2787	7.04098	127.426	181.967	8.81967	28.2213	23.1475	1.36066	21.123	23.1639	24.2459	26.5492	19.8279	183.656	13.3525	20.0656	14.541	8.81967	26.6475	4.08197	25.1721	28.7295	56.3279	1.11475	35.3115	31.1393	30.2295	88.2541	98.6639	24.5	10.7377	3.03279
107.356	698.831	5.37288	94.6441	94.9322	71.3898	8.98305	32.3559	209.797	43.7797	36.8644	14.0508	3.88136	18.8475	93.3898	3.52542	8.74576	42.5593	21.8983	6.05085	121.78	208.017	9.10169	24.8136	365.102	6.40678	94.8136	199.729	690.661	426.525	214.508	1733.32	268.034	186.288	163.797	77.1525	500.525	2.57627	562.102	217.034	71.7966	4.45763	68	244.339	109.847	852.542	118.22	13.9322	94.0678	5
63.625	2514.94	14.5625	48.6562	94.9688	149.125	10.7812	123.094	682.438	44.1562	287.531	60.7188	40.0938	13.0625	254.375	6.875	8.96875	240.531	13.7812	0	515.094	352.406	3.6875	40.625	57.875	1.90625	47.2812	218.75	99.9375	108.531	50.125	551.875	22.7812	29.6562	28.1562	20.0625	110.438	6.78125	67.0938	44.5938	75.8125	0	38.3438	48.125	70.3125	287.656	25151.7	75.0625	355.188	4.46875
46.1743	670.294	10.9541	162.697	194.174	173.422	80.9083	158.202	581.963	30.6697	31.1468	19.0917	4.81651	23.633	192.404	5.21101	18.8991	154.22	24.1468	9.69725	611.587	320.018	12.055	22.055	271.358	4.79817	41.9083	88.8349	218.183	253.55	124.606	577.367	71.2385	88.2569	70.1284	56.7615	104.927	7.42202	437.55	193.761	120.651	2.0367	89.4404	272.394	117.697	788.679	237.569	26.1835	87.3486	5.57798
33.5374	1023.07	11.4898	62.2245	83.6939	298.565	33.5374	129.973	449.286	58.6395	177.85	66.3061	26.9796	27.415	174.34	6.57823	15	95.2993	25.8571	8.34014	390.374	246.878	8.72109	14.2381	34.7007	1.76871	15.3741	108.34	65.0884	59.1701	46.1429	187.626	29.7619	24.3946	14.8231	29.5374	53.5102	6.31293	31.0136	37.7959	43.5442	2.34694	38.7619	41.3946	44.3946	184.367	15612.9	78.2857	181.592	5.29252
79.4246	1904.78	18.2291	80.8883	142.061	154.24	36.0838	70.8156	257.687	54.4581	30.1285	23.352	9.98883	35.7318	233.413	8.59218	17.8771	59.3408	24.5642	9.98883	263.737	422.296	14.6927	67.1788	331.832	10.3575	195.788	402.257	690.508	567.173	266.637	3005.24	276.687	326.486	177.196	143.911	1218.11	7.73743	770.352	458.229	120.358	7.65922	100.52	305.749	140.855	1389.95	330.201	43.1397	106.547	4.8324
33.6871	737.667	11.0476	69.2925	64.898	117.755	26.8435	60.4966	171.633	32.6463	29.1973	13.8639	7.72109	29.2449	137.327	5.15646	15.6327	53.2041	12.8844	6.9932	234.136	314.435	17.3197	38.8367	135.544	17.2245	91.3741	209.714	360.796	346.17	143.544	1962.76	218.946	210.456	61.8639	89.0544	1030.62	5.27891	347.367	96.7007	63.1905	4.11565	50.4966	147.354	87.8639	814.048	292.803	33.2517	45.8912	6.94558
53.7725	1065.57	11.4286	94.8466	114.746	156.392	39.9788	85.6402	253.968	46.6402	33.1905	16.4286	9	37.5608	221.566	7.43386	25.746	89.2857	22.7619	8.72487	287.069	415.571	16.6614	45.709	463.222	16.1746	141.984	319.603	640.344	561.836	233.64	2520.17	346.508	316.995	180.561	147.238	1307.65	9.03175	890.529	491.884	143.767	13.1905	162.672	393.444	188.143	1506.13	344.825	30.1111	85.3069	6.58201
14.8641	88.2039	8.58252	11.1748	20.9709	117.796	6.63107	38.7767	39.7087	13.767	22.8058	11.3592	8.04854	121.194	113.67	150.175	68.9806	39.7864	11.3689	3.69903	117.68	70.3398	8.52427	17.8544	29.466	1.5534	13.0291	29.4854	22.6311	68.0777	10.2718	220.67	15.534	14.1068	8.53398	8.76699	43.1942	2.97087	30.2913	30.233	35.2816	1.96117	31.1456	23.8058	20.1262	63.2233	59.5922	15.2233	26.3786	5.73786
59.9892	1872.52	12.6324	158.778	168.703	207.968	51.7351	81.1135	423.589	73.7351	27.6432	18.3459	10.3892	43.4	227.843	9.67568	32.4865	89.5946	20.9243	6.54054	349.081	525.714	18.4919	61.3514	469.514	14.6595	230.741	495.438	865.427	936.33	416.551	3745.07	317.4	488.665	205.405	194.665	1485.96	10.4162	1063.08	652.746	158.859	16.027	151.584	553.254	239.222	2258.49	499.038	42.7081	106.259	5.44324
43.9238	984.981	10.1048	74.7762	85.981	160.357	31.7905	69.9476	293.152	32.619	21.4333	11.5143	6.91905	85.0905	152.357	61.181	48.7	50.281	11.8952	8.59048	237.543	339.005	16.0286	25.381	313.352	12.3667	77.6095	211.933	494.938	543.405	150.481	1603.43	390.748	338.267	83.5429	153.229	945.933	9.14762	948.357	255.905	90.1143	9.2619	97.1524	383.848	140.414	1305.7	353.657	17.019	58.1381	5.65238
90.44	2364.57	25.32	109.422	92.2622	215.378	34.0756	60.72	251.716	32.5556	24.4267	17.2844	8.36	26.3422	187.524	6.8	18.12	69.0667	13.9289	6.35111	244.378	306.933	16.9467	58.1378	325.529	9.39556	101.364	197.916	369.818	353.258	144.222	1820.09	186.56	193.729	82.6756	89.7422	864.858	3.66667	462.507	227.693	88.64	3.53778	56.8489	229.982	102.876	692.804	268.502	22.8489	47.8	5.15556
60.9371	1887.81	10.5524	133.517	142.559	161.503	38.4126	74.9231	240.476	53.2517	32.958	15.9301	6.78322	39.4476	436.448	12.1678	22.8531	82.2308	19.021	8.35664	259.657	514.392	17.2657	105.972	404.692	4.72028	202.126	376.797	590.042	652.413	206.706	3259.99	179.14	265.406	127.077	114.056	1006.28	5.30769	717.035	314.559	109.615	7.1049	61.4545	372.944	189.224	1204.64	361.287	31.2168	80.9301	5.73427
34.4528	934.264	10.1226	64.5	89.8208	144.868	20.9528	57.1509	233.377	38.8302	23.1698	14.3679	8.5283	18.5566	137.689	6.25472	30.1698	60.4151	15.9434	6.33962	210.434	328.679	15.8679	44.3962	263.406	4.27358	135.34	250.755	434.208	352.217	143.783	2480.41	91.8868	187.632	107.821	71.4057	764.34	7.46226	492.132	211.755	94.4528	5.64151	79.8208	241.708	110.868	1187.21	306.943	15	72.9623	2.68868
43.1845	1524.49	17.1667	106.679	150.911	223.119	52.3988	107.131	373.19	60.5417	27.6488	16.5119	10.8631	53.9107	292.006	11.8631	31.3988	95.7381	23.1845	12.6429	402.863	643.089	20.75	56.6726	503.423	20.7857	176.143	394.47	751.613	743.923	292.435	2862.42	437.893	486.881	199.762	249.226	1562.96	10.8571	1124.04	626.405	176.786	15.994	149.726	542.476	323.06	2241.94	607.536	38.9226	97.3929	6.30952
105.533	1406.91	42.8	24.025	22.5	436.408	7.61667	60.0833	98.9083	16.1583	49.8917	17.475	3.39167	33.8	1032.79	218.533	179.025	33.0333	16.2167	4.10833	123.017	93.525	6.93333	16.35	19.0583	2.23333	17.8333	59.3083	31.1833	32.5333	23.0583	346.983	24	20.4667	14.7167	11.0917	78.5	3.625	24.325	24.4917	29.7333	0.925	35.4417	20.9833	23.2917	106.967	2376.57	26.6417	79.9917	2.66667
29.0583	884.66	7.63107	46.8155	53.5146	71.5534	13.6117	66.9903	150.709	28.7087	25.0874	9.80583	8.46602	16.233	155.835	6.53398	12.3495	46.466	10.3204	2.7767	140.291	218.631	18.1553	66.5922	104.951	2.23301	40.6699	177.097	224.097	216.951	60.1068	1356.83	84.4563	124.699	42.8155	38.0971	497.961	3.60194	153.631	63.4272	68.068	2.83495	67.1845	146.165	98.5146	550.126	186.485	26.1553	15.9029	3.92233
5.66667	1566.47	11.9222	24.0333	43.3333	58.4222	12.5333	74.8111	254.144	25.6667	122.333	59.6444	15.4444	16.3333	119.133	4.23333	11.2	96.0333	17.1111	5.18889	194.933	182.244	6.1	14.3444	40.6556	2.83333	24.8778	139.722	42.7333	62.8556	30.0111	388.556	14.6778	21.0778	8.46667	10.0444	106.589	2.83333	57.5222	42.3222	33.0667	1.51111	35.5333	37.7889	38.2889	251.067	16554.6	52.5778	64.8889	4.28889
42.4678	1676.83	16.2398	85.5146	132.444	430.485	44.2398	161.322	770.199	89.5673	321.754	109.287	37.3567	28.152	230.257	6.26901	13.7368	132.129	30.8246	7.43275	579.959	364.48	10.2632	21.2222	46.5439	1.85965	39.462	162.988	120.269	73.152	58.9298	604.801	31.5497	36.3743	23.8889	33.8304	127.655	4.7076	82.4035	36.1696	47.9708	1.09942	35.3918	48.4211	27.2047	211.614	32485.3	93.9181	276.041	6.59064
61.375	1724.49	13.65	141.894	187.938	220.181	52.775	121.569	436.837	73.2812	43.3687	20.225	13.3063	42.4875	278.012	13.1062	28.9875	124.463	28.575	9.7375	469.3	584.112	20.5688	70.0687	431.069	28.3375	208.3	443.669	819.138	679.125	321.606	3370.31	353.956	373.594	152.431	153.581	1519.29	11.3875	909.769	288.8	158.575	14.1125	126.956	581.237	168.844	2035.62	643.237	74.925	152.75	5.19375
81.7101	2683.99	30.7456	40.1775	52.8698	117.751	14.6095	55.6923	143.213	27.9527	21.2426	12.426	6.49112	27.7692	75.2722	5.57396	16.2959	48.2781	14.6568	4.79882	179.178	184.521	12.2367	30.2604	89.2426	7.08876	54.0355	154.284	304.343	217.604	117.278	1181.92	240.757	151.533	50.8107	72.2426	301.574	5.26627	331.124	89.0651	56.7692	5.27811	50.2485	288.935	45.2722	614.876	146.527	20.9645	69.6154	4.86391
53.491	2747.61	23.7726	121.48	138.56	259.314	49.065	273.664	637.978	98.3574	319.787	132.52	39.5993	33.4332	303.635	13.2924	18.8014	143.415	25.509	14.509	894.939	561.04	9.16606	34.7726	51.0469	1.72563	61.722	189.242	137.134	95.704	100.292	788.437	45.1697	47.9097	27.5199	32.3863	160.394	4.97834	85.9422	42.3646	57.4765	1.91697	43.3646	50.4874	40.3863	310.596	29189.8	177.773	402.711	8.70036
80.3038	2155.18	9.13924	142.753	177.722	210.31	28.7975	61.2785	389.759	62.1013	31.1519	20.9367	6.58861	31.4304	174.196	6.83544	25.1519	59.443	21.3608	5.77848	281.127	415.171	15.2722	48.9177	502.956	4.48101	146.411	395.646	848.247	826.829	405.823	2695.87	179.905	355.411	227.449	142.095	1002.03	4.37342	1058.27	509.766	139.108	9.60759	144.032	341.373	225.076	1949.65	492.43	41.4367	110.696	5.39241
72.4585	959.195	12.3213	298.264	307.747	288.058	160.888	214.523	918.105	38.7401	30.0722	15.5162	8.4657	35.9458	140.596	6.31047	20.3791	82.3357	21.8159	11.3177	390.148	363.477	14.2274	35.87	253.747	8.1083	76.8339	173.047	503.859	461.592	201.935	1387.87	195.939	263.711	99.1841	144.744	504.798	7.36101	582.516	191.505	118.755	12	82.4043	310.581	88.8736	1155.11	270.047	38.3249	98.5523	7.29603
32.3293	900.195	11.9268	29.3049	37.8049	32	11.2683	63.1585	208.024	21.5732	33.6951	10.9024	6.41463	18.2317	109.341	4.82927	6.23171	46.3902	21.5488	3.2439	125.817	205.476	6.63415	25.0976	28.0854	0.817073	50.939	115.915	115.976	112.28	62.6829	1114.51	31.6098	55.5366	26.4878	15.5976	235.744	4.9878	211.366	36.5244	45.4878	1.20732	30.2317	44.5122	46.5854	335.183	388.939	36.5854	56.4146	4.91463
67.23	756.847	10.108	72.3798	92.3275	122.338	26.7003	41.7108	260.537	31.3519	21.9652	12.7979	6.84321	32.0836	148.181	7.76655	30.7979	68.1533	14.662	6.41812	157.418	263.854	18.1707	31.9652	537.422	7.33798	63.8258	177.979	411.31	538.268	132.993	1275.32	261.268	233.063	101.286	96.669	575.641	7.50523	839.739	300.247	96.1916	8.79443	63.8328	357.554	131.268	1009.2	272.035	18.6551	61.7422	5.76655
41.254	305.135	6.4127	115.833	143.738	134.294	41.4683	86.7937	627.492	14.1984	26.4603	16.2619	5.69048	10.254	94.746	3.40476	8.19841	71.5556	11.4206	7.04762	206.762	128.841	10.4762	24.8651	34.6746	3.2381	21.2778	32.0159	57.3254	96.246	27.3889	225.921	31.2302	32.4921	25.3889	18.6429	48.1905	4.59524	64.8968	45.4524	58.8254	2.11905	51.8889	68.7698	45.1508	198.833	72.7937	17.3492	49.2778	4.04762
37.8444	758.741	14.0741	81.2296	60.237	63.9333	18.2074	40.0667	112.585	29.4296	26.2593	16.9259	9.25926	30.9481	114.037	6.11111	16.3407	43.9037	20.6963	6.48889	115.444	136.904	13.9481	36.4148	197.756	10.7556	60.6889	124.289	418.519	230.793	121.881	1021.61	264.444	178.222	66.437	72.5333	550.348	7.14074	181.326	127.378	43.2593	4.2	56.8519	160.533	67.2074	494.459	131.57	21.0963	55.6519	3.16296
15.4016	212.221	11.7951	8.39344	43.6639	493.139	5.86066	45.082	48.8361	15.9836	19.1721	12.5328	5.7623	18.6148	67.4918	7.46721	21.2869	69.4262	13.1393	2.09016	98.5902	128.172	12.7951	16.9836	41.7787	1.7377	26	63.8689	39.1475	65	19.6393	614.402	20.3279	32.4098	8.78689	21.7623	156.525	3.30328	356.705	40.918	32.3934	2.48361	26.2951	39.877	38.9262	241.615	1045.76	283.279	1409.69	7.62295
30.1676	1778.39	15.8883	50.838	92.4916	310.547	39.2849	162.592	612.263	81.7598	294.168	117.508	26.8827	27.2961	213.492	7.39665	13.7542	110.106	17.7765	10.1508	457.615	317.531	9.10056	22.7709	39.8827	1.65922	38.0838	170.391	106.257	85.6983	42.2179	692.922	33.3017	36.3073	24.7821	32.3017	142.436	5.17877	94.2849	38.3687	48.8603	2.85475	36.2682	44.0726	33.8268	179.497	22479.9	98.5307	198.034	7.29609
260.577	5717.4	34.5366	32.935	51	246.008	8.11382	31.8374	142.154	17.5854	48.8862	15.3171	7.26016	9.11382	102.033	7.55285	9.5122	40.7724	14.748	3.6748	107.033	105.683	10.5935	19.2114	20.8537	1.9187	36.3089	72.2276	63.1301	43.3984	45.9512	617.602	28.8862	34.7236	16.9187	13.561	133.732	4.0813	30.2683	21.7073	32.3821	0.95122	30.1463	32.6341	22.7724	138.659	690.163	24.6911	37.4959	4.42276
93.8087	2831.08	26.7869	36.1639	50.8306	103.683	10.4863	41.9399	130.503	17.9945	35.082	17.3443	7.37158	22.2842	123.268	7.23497	14.0437	56.1585	13.5137	3.08743	183.913	164.311	11.4754	28.7432	51.7978	2.59563	41.306	81.4208	106.126	92.2022	47.8251	896.749	59.082	70.0219	32.9399	33.6831	188.787	5.60109	81.6995	59.9126	39.9399	3.74863	45.8415	72.2022	40.7432	345.656	67.0055	25.6557	62.3443	7.18033
62.7747	1789.84	20.4232	20.5119	37.6792	316.167	9.7099	36.471	89.3447	21.0137	24.2935	10.8089	5.05119	15.9795	55.4608	6.17406	17.3447	51.8771	13.1058	4.35154	103.01	104.191	10.5358	23.2867	31.7372	2.43686	38.9181	79.7577	70.7065	60.9761	42.6621	795.922	27.2082	46.1877	14.116	23.843	183.638	3.66212	107.509	43.3072	39.0683	2.03413	32.215	43.7577	34.041	236.307	1298.87	167.621	749.952	5.69625
40.0385	552.931	9.34615	43.4385	52.7154	85.2231	14.9615	39.1	99.3692	27.5462	20.1538	8.96154	5.55385	17.8	130.562	3.89231	15.4231	46.9538	13.2538	3.39231	135.138	171.123	13.4308	24.2385	177.808	3.36923	85.7538	137.869	314.154	233.238	107.877	1395.78	98.0538	136.169	84.3769	70.5385	427.508	3.99231	247.969	132.938	52.7538	1.94615	85.1	134.377	96.8385	726.815	165.777	15.6154	41.1923	3.88462
11.4026	41.6364	8.64935	10.987	18.3636	112.312	4.46753	36.8182	46.1169	9.1039	15.1429	12.2078	3.8961	91.7532	242.039	171.351	50.1948	27.4156	4.38961	2.35065	154.662	88.6104	8.01299	12.5974	19.8571	2.41558	10.9481	22.5325	28.961	29.5325	6.35065	258.779	11	12.1039	9.63636	8.88312	53.2727	3.32468	17.8831	21.4026	33.1948	1.12987	19.3377	14.3506	35.0519	61.8312	721.052	10.1299	7.79221	2.18182
56.6879	1448.23	9.46809	90.5816	108.397	108.702	21.3333	55.9787	225.163	50.3121	31.8794	18.234	6.97163	25.6241	160.504	7.24823	20.5035	38.3404	16.7376	6.90071	179.014	230.035	21.6099	46.7518	252.44	11.305	112.844	244.816	522.745	439.475	221.652	2174.9	207.277	258.752	127.872	112.908	784.709	6.48227	489.823	177.837	73.9504	6.83688	86.5319	318.333	100.028	1291.02	236.426	32.3617	65.9149	3.97163
193.752	5546.18	41.5541	21.3503	50.5159	125.803	23.3121	37.4841	126.605	19.3822	34.6051	11.5478	6.04459	13.1783	137.682	5.87898	11.1274	41.6433	25.7134	4.72611	250.841	186.618	11.3567	17.1529	51.8917	1.80255	36.5924	90.8025	77.9873	89.1338	34.8981	687.561	46.0573	40.9363	14.3567	24.4777	183.815	5.77707	43.5541	50.8089	37.8854	1.40127	30.6815	34.1338	29.9172	178.408	560.197	28.5669	36.949	3.70064
66.1625	1882.05	20.1625	53.2938	68.3812	165.363	28.3938	54.525	295.837	10.7812	27.625	13.0188	5.39375	13.3625	69.3375	2.96875	8.325	50.5875	10.1312	4.70625	100.5	137.606	7.9125	21.4	20.4125	1.98125	18.4	38.0063	29.8	37.3875	24.0688	325.35	15.8562	16.2875	19.0562	8.0625	74.7375	4.36875	32.65	15.85	31.5875	1.375	36.9188	33.8438	23.2875	103.919	299.875	17.2375	23.1812	3.03125
58.9103	976.02	10.6346	88.9801	95.4718	128.435	27.5615	62.0266	289.05	50.5249	25.5748	14.2126	7.34219	29.8638	102.256	7.53488	16.4153	62.3754	14.887	5.03987	221.266	348.439	14.402	36.3555	322.535	14.0631	101.628	281.721	503.794	502.522	188.844	2308.22	260.309	279.359	115.375	156.07	1111.04	4.97674	677.498	227.282	84.8405	7.17608	68.2924	277.322	108.844	1105.94	336.512	25.7342	65.2791	6.42193
16.45	482.242	9.65	21.9917	46.6667	424.608	9.34167	39.4917	60.9	14.9833	18.9583	13.9583	6.46667	56.9	73.9417	76.1583	42.675	40.0917	9.59167	3.66667	82.05	122.525	11.2833	20.0167	51.525	3.425	15.3833	53.9333	67.7583	100.175	19.6417	581.017	36.1917	60.9917	15.0083	34.5083	241.658	4.75	209.942	59.8667	36	3.86667	34.9	74.0083	32.7667	265.558	1357.15	315.717	1304.62	7.76667
42.7341	933.231	10.2659	109.006	136.058	150.988	28.9942	64.6185	190.11	56.5954	30.4798	19.0173	8.06936	33.7399	165.41	9.23121	23.8208	77.4162	23.3699	6.4104	257	333.59	16.9538	51.526	220.191	7.87861	104.717	373.347	529.549	435.63	232.676	2419.53	190.931	268.185	131.936	99.9827	1169.9	7.37572	456.977	177.879	93.6532	6.95376	74.3295	239.503	151.486	1019.73	365.092	35.1214	119.306	5.61272
47.8323	2024.84	14.8623	71.012	93.5928	285.497	25.4731	160.228	571.323	69.7605	308.605	92.0778	26.7425	26.2814	191.725	7.56886	13.9281	113.365	14.5808	14.3952	381.94	299.91	6.47305	22.8024	39.0958	1.71257	25.0898	149.275	76.479	78.1078	42.7425	534.587	45.5449	25.6826	16.9581	30.4731	129.407	4.4491	43.3593	32.7425	48.8743	3.36527	31.7186	38.3593	26.9162	159.216	18109.2	81.7964	182.078	9.19162
25.7584	1182.25	11.3154	50.4094	98.2416	566.161	27.1074	126.919	550.946	100.289	128.322	74.1544	17.1208	29.1678	279.946	4.77852	11.1745	100.295	26.8456	5.60403	354.329	402.738	7.32215	24.4765	48.3087	2.22819	52.1141	199.242	114.933	57.2685	47.0604	877.215	37.9463	41.8322	19.1275	49.302	163.275	5.69128	58.4094	29.6779	41.8859	2.61745	33.349	24.7852	33.557	230.081	9998.83	86.2148	123.664	4.63758
34.2766	476.064	11.9574	17.4255	29.8085	23.0851	7.10638	22.9149	107.085	13.7872	25.617	13.5957	6.57447	16.6809	117.085	2.82979	8.19149	64.7021	18.9149	2.12766	31.617	113.66	5.74468	19.8511	15.7447	1.12766	14.4894	37.9362	54.0638	60.1702	22.3191	362.043	20.4468	25.5319	11.4894	15.9362	106.021	3.14894	117.511	28.4681	35.8936	2.93617	51.0851	41.766	51.3617	186.383	95.5532	20.8936	18.6596	2.95745
37.246	599.238	10.1667	28.1429	30.0317	82.7143	8.45238	67.6111	217.175	14.4048	23.6508	13.5714	6.87302	14.1587	70.3175	3.29365	13.9841	370.444	21.7937	7.46032	1549.99	528.968	9.92857	18.3254	45.1746	1.9127	18.8095	31.6111	65.5079	121.27	40.8254	191.667	26.5476	23.4365	20.9762	16.2698	31.1429	3.07937	62.5079	47.5397	32.9365	1.48413	29.6825	50.9524	44.9921	201.865	171.278	18.5317	43.9286	3.26984
109.667	2051.96	11.0245	218.966	218.824	169.127	39.6863	78.3873	425.892	69.2255	47.3039	22.75	8.67647	42.5245	226.549	10.9265	26.3873	95.6961	22.6569	10.3333	318.971	435.99	15.7255	59.6961	428.221	14.799	139.809	486.706	954.206	715.328	487.725	3189.32	351.926	475.716	271.662	182.343	1249.45	8.7451	960.363	300.613	118.951	12.1225	122.387	475.868	231.897	2124.26	405.917	57.299	163.407	8.26471
294.552	4234.36	44.8711	41.5876	82.2938	351.763	8.89175	43.9639	180.763	24.5773	115.294	17.6082	9.47938	25.9639	1076.22	91.1907	79.7938	67.3041	22.7268	3.98454	235.237	141.603	11.3454	22.2062	28.134	1.50515	40.7784	81.7577	70.567	35.1598	47.1649	670.376	20.8454	30.4794	24.4691	17.5361	102.588	4.19072	37.7062	29.1753	43.4845	2.84536	32.8351	28.7371	31.0155	160.479	5160.62	45.3247	141.459	3.16495
99.6913	1865.92	12.1812	182.255	186.557	182.302	51.3691	75.2081	399.792	63.9664	28.5638	23.2081	9.10738	53.3221	275.597	7.30201	35.6779	81.8054	20.9664	8.28188	417.899	554.899	20.7315	59.4631	970.57	11.906	223.604	446.53	826.973	911.55	249.013	3283.7	536.604	355.456	186.973	145.081	1226.78	8.65101	1289.13	600.456	132.705	9.5302	88.9664	510.617	225.597	1464.48	500.161	38.4362	144.201	11.4497
43.8476	905.244	8.43293	103.317	112.213	81.2317	17.3293	51.3232	145.695	42.3963	29.4146	15.0305	7.53049	24.7622	171.006	7.2378	12.872	38.3598	13.2927	5.29268	160.726	252.482	16.878	46.2012	189.921	5.72561	92.2195	319.835	438.335	356.793	185.372	2178.68	153.262	211.86	99.2561	81.811	1059.63	4.90244	430.707	70.3841	76.0061	3.77439	66.1707	182.341	79.0854	864.811	186.378	33.1037	61.9207	4.84146
84.5244	1484.86	10.3067	165.467	182.956	173.76	38.4089	70.9867	325.64	72.0933	36.9289	25.4667	10.12	35.4	238.302	9.33778	25.1867	88.4444	22.8578	7.14667	310.036	480.547	17.1467	54.7556	357.889	16.3511	164.333	560.324	800.6	620.12	415.591	3316.4	308.098	379.622	201.284	154.947	1476.93	7.45778	939.547	571.12	124.693	7.50222	106.524	503.027	240.751	1751.98	426.711	50.2889	139.818	5.93333
57.6429	1832.11	19.3214	67.1071	83.1857	263.6	22.5857	93.6	499.807	45.0429	368.571	75.55	28.8143	19.3429	339.621	33.6071	20.8429	119.514	21.9	7.1	725.15	239.643	8.95	20.6714	31.6071	1.77143	28.5429	128	56.0429	67.6929	40.8357	288.214	23.8357	16.2643	19.3643	12.8786	49.4357	3.89286	41.7429	26.7357	45.3	2.39286	35.8571	21.3929	39.8	140.179	32768.1	158.086	560.729	5.16429
58.6264	1138.26	29.4023	167.489	295.741	391.011	207.92	149.414	675.925	26.8563	113.862	16.2701	16.1609	28.5747	493.339	89.3506	76.1379	70.408	13.977	4.60345	453.937	307.167	8.6954	23.1494	24.3678	1.8046	38.2874	74.592	65.1092	40.3448	33.1207	503.04	24.7701	19.5862	19.592	14.1552	91.6667	4.27011	36.1322	40.2414	84.2701	2.32759	38.092	32.6897	33.0862	172.006	4131.28	38.7586	169.132	4.62644
30.0824	272.365	9.01765	54.3941	132.276	194.441	92.1882	149.312	622.371	11.2647	22.1647	13.2765	7.32941	18	32.7706	3.04706	26.5059	633.9	28.0588	5.14706	1432.31	710.012	11.3235	19.3176	43.1059	1.75882	27.1588	51.7412	51.3176	74.2118	21.9	437.253	22.8176	19.8882	13.7	18.8353	69.4471	4.30588	47.6824	26.8118	51.3176	2.01176	31.3059	30.7353	22.3118	101.941	51.7412	10.4529	27.2118	3.30588
107.07	3751.36	20.91	18.37	40.91	102.89	11.77	35.07	104.65	18.94	66.79	15.72	7.4	18.81	109.12	5.25	8.62	42.38	14.82	5.09	140.51	135.61	8.77	19.82	34.73	1.99	26.53	56.52	81.94	62.59	35.98	560.85	28.69	50.29	11.91	22.05	148.78	2.82	36.14	38.65	27.1	1.48	32.57	36.1	23.52	167.57	2050.98	20.77	41.8	5.21
58.682	1280.52	8.62835	117.648	132.119	127.257	26.2222	53.908	201.701	53.6015	34.0268	20.0345	6.27203	25.5057	128.192	5.85057	17.387	61.4176	20.2797	4.25287	235.789	314.341	10.6513	46.2682	205.456	5.85441	120.161	368.506	628.161	394.59	292.579	2558.18	165.831	240.057	161.602	103.747	1130.16	6.30268	542.544	328.92	72.5594	6.45977	73.3793	232.172	136.617	1191.04	293.391	37.728	77.9732	4.76628
55	1982.11	11.8848	67.5445	131.895	154.23	44.8115	75.7382	357.675	28.2094	342.932	30.8953	33.7539	23.7696	144.141	6.12042	10.9738	116.749	18.8796	5.72251	556.67	292.476	9.63874	27.9058	32.2094	2.11518	54.2147	248.545	113.717	67.9215	59.1728	933.597	24.0157	41.0262	26.3613	16.8586	162.702	5.04188	55.7749	29.5026	56.2513	1.20419	31.7539	42.5969	26.1728	214.309	10512.1	62.4869	211.314	2.91099
50.5196	341.353	9.33333	24.3333	53.3431	238.176	6.72549	33.0784	99.8431	20.6765	35.9118	16.8627	5.2549	16.049	62.6765	4.96078	9.37255	54.2549	15.8431	2.60784	103.618	118.941	6.63725	30.0588	27.8235	2.68627	21.5784	64.0294	86.7059	58.8137	40.7059	314.333	19.3431	22.3235	12.0294	26.6569	181.775	4.66667	218.431	44.3725	34.9706	2.27451	43.0098	47.4118	33.8137	190.569	1597.75	536.324	1789.31	8.22549
16.2439	125.106	6.29268	14.0244	14.252	116.309	7.5122	39.5203	58.4146	17.252	18.3089	11.5203	4.14634	13.252	59.3577	4.10569	6.9187	48.065	15.0569	2.2439	49.0244	45.122	11.4797	15.6341	29.439	1.3252	14.187	36.3252	23.5122	55.6016	17.4959	144.065	17.0488	16.122	12.0813	10.9024	83.1138	2.21138	78.1951	30.5447	28.2927	1.26829	32.561	42.3008	27.6341	75.7317	753.772	178.959	757.886	4.84553
42.2442	2528.47	35.7558	17.1279	26.7209	89.5349	11.2442	34.8372	66.8256	11.3372	19.2442	13.9535	6.26744	18.2791	58.7674	3.54651	26.0349	57.4884	10.4186	4.63953	92.6395	86.4651	8.2093	16.8837	36.6628	1.95349	28.7442	69.4651	70.3605	59.1628	41.2674	979.651	20.9767	71.5581	14.686	21.2907	222.988	4.48837	54.0349	51.0233	24.1977	1.83721	35.907	31.4884	27.1628	208.744	38.9302	5.7907	27.6977	3.88372
22.3554	858.967	10.5041	53.2314	81.9587	511.331	33.1736	146.488	667.934	94.5207	88.595	46.2397	11.9587	27.2314	189.595	6.63636	14.1488	77.9835	23.5702	5.42975	305.562	324.322	4.82645	16.5455	31.6446	2.66942	37.4711	93.5537	67.876	51.6777	38.5785	512.157	33.1983	40.9421	16.4132	38.9008	142.488	2.32231	101.256	31.5124	46.9008	3.5124	45.9008	31.5537	30.6281	230.008	4511.46	70.843	93.5124	6.27273
29.4519	692.615	10.5259	24.4889	41.0667	112.659	11.2519	57.8667	73.1259	16.7481	32.8667	18.2889	6.78519	17.1037	95.9704	5.8	19.3259	62.0593	18.0519	3.54074	106.741	148.244	10.3778	20.437	46.7037	3.13333	21.4593	84.8148	98.6296	118.733	33.2074	528.178	30.7037	35.9926	18.9333	22.037	196.148	4.2	184.696	73.8667	40.1704	2.23704	37.8963	78.1185	37.0222	302.459	6550.34	232.022	741.6	14.7556
30.1356	585.525	29.7373	40.6102	66.5678	358.771	33.2627	66.2627	284.847	23.2119	21.2881	36.1864	11.5339	34.3475	428.034	154.898	75.6864	73.2627	24.9407	3.5678	616.873	284.034	9.38983	10.6525	72.8644	2.48305	42.661	50.8051	157.72	82.5763	57.178	673.195	51.7712	49.1441	30.5932	25.4492	218.568	3.33898	102.203	49.9831	40.0254	1.45763	21.2627	57.7627	40.2458	354.356	82.7119	21.0847	246.966	3
52.5879	2110.93	26.497	99.6212	139.006	371.842	68.8636	190.282	608.036	87.7818	352.552	68.6424	68.9939	39.3636	256.485	11.5242	18.5727	111.873	32.0606	14.3576	712.079	418.958	10	27.4394	48.0152	2.5303	54.2303	200.564	112.997	98.5364	80.1606	797.245	50.3848	50.4939	24.9061	43.6242	183.091	6.1303	62.6515	38.9818	59.8697	1.95152	38.5424	36.9333	38.8939	263.712	31151	122.085	293.63	10.7212
45.5276	873.787	10.9055	62.2756	80.5433	112.819	30.5748	45.3701	137.693	33.4409	23.2992	16.6299	10.252	27.1417	94.1496	9.48819	34.8583	50.6535	15.5512	3.10236	151.646	237.52	18.4409	33.8976	207.969	3.61417	113.937	211.937	354.016	241.646	134.323	2019.03	163.22	245.52	102.835	98.1969	843.063	7.09449	477.26	246.173	68.1575	6.98425	42.3543	226.496	115.701	871.575	212.819	21.5039	52.1181	6.96063
55.255	872.282	11.2685	194.195	218.067	359.43	121.383	128.497	891.295	27.6779	29.7114	16.4564	6.04698	23.5503	123.745	6.40268	14.8255	53.349	17.557	9.4094	312.517	273.792	13.7718	28.5168	194.342	9.51678	43.6242	144	310.57	354.792	182.805	1010	163.409	181.02	67.7383	105.651	415.389	6.08725	479.946	245.631	108.087	5.00671	79.4832	243.174	106.805	886.074	201.275	30.1477	90.4564	4.36242
149.402	3693.48	22.1724	46.4138	63.2759	206.73	21.546	54.8218	291.736	33.6264	267.557	40.9023	44.4598	27.4253	206.799	4.5977	11.5862	109.908	17.6207	10.4023	644.517	193.374	9.93678	18.2644	39.3966	1.50575	30.3448	86.9425	59.0287	73.4023	41.1264	406.195	44.1207	25.0805	16.1782	18.1207	120.362	3.81609	54.7644	30.6897	28.2414	1.20115	35.6207	41.2126	36.6897	221.649	13241.4	75.4253	174.839	3.35057
30.1269	88.6119	7.6194	41.2687	38.3209	81.1642	20.8284	51.9776	121.657	15.0075	26.1567	14.0522	5.25373	123.582	280.888	192.933	78.4104	56.9701	15.4925	5.26119	168.47	126.597	7.85075	22.6791	28.0597	2.29851	13.3806	21.3582	31.3582	42.7313	17.7388	142.754	14.1343	15.597	11.8358	12.3731	39.9701	4.35821	28.0672	27.9925	47.9104	1.49254	26.7164	35.2687	37.9552	78.7164	165.485	24.7761	13.5746	4.46269
22.0915	158.627	7.19718	16.5493	22.8662	163.88	7.72535	38.007	104.831	14.8028	22.9366	12.338	8.80282	15.6338	66.2394	4.23944	11.507	37.9296	12.9859	3.66901	148.401	116.789	9.57746	17.3239	123.824	2.57746	23.7183	58.6408	102.296	98.0845	29.8239	456.077	56.5352	58.8803	23.2887	33.1901	189.993	4.16197	233.979	102.613	37.331	2.24648	51.3873	105.479	69.169	425.718	3327.49	82.2394	445.944	9.08451
54.0724	3245.93	27.6561	91.2172	157.014	611.701	81.0045	218.792	1264.47	117.715	463.729	179.33	79.8914	62.0588	501.552	24.0814	23.8597	206.706	28.5158	21.6923	762.733	675.154	12.5566	27.8235	85.9186	2.26244	87.0045	303.896	191.059	136.679	103.543	1114.94	73.6154	94.1674	33.9412	74.9548	316.923	6.53394	154.389	61.2308	82.1041	3.47059	67.4932	65.1176	57.0407	496.824	37273.5	119.149	332.457	13.8959
37.78	1984.5	24.712	86.472	125.632	712.456	59.116	181.28	1039.72	100.668	397.84	147.388	59.972	34.644	280.104	16.528	13.516	173.176	22.348	11.964	1005.59	482.652	9.332	27.756	61.376	2.592	41.088	135.328	104.812	102.828	65.148	668.74	52.572	42.472	25.32	46.24	153.216	6.128	123.596	41.588	69.448	2.676	44.72	42.416	36.58	310.04	33212.2	106.344	333.96	7.516
39.9831	1072.69	10.9661	70.4068	85.7627	65.2203	15.0847	57.0339	125.305	34.7966	24.6102	24.4068	6.71186	21.7627	171.949	5.83051	24.4915	62.0169	10.2034	6.08475	134.169	235.085	14.3729	29.5254	247.339	4.66102	106.593	194.186	405.169	396.644	132.39	1572.75	225.712	125.814	72.4068	51.1017	462.373	7.86441	580.729	202	84.5932	5.35593	57.5932	374.864	97.7966	614.797	188.288	23.1017	114.475	10.322
174.302	4385.52	30.0063	33.0629	65.4088	200.321	10.3774	38.5597	123.792	26.9119	130.145	22.195	19.239	16.5723	159.805	9.2327	11.7484	53.5786	20.6352	4.66667	333.465	131.044	8.88679	28.8113	40.0314	1.11321	41.8679	76.4969	58.3711	48.9057	52.7925	640.044	23.6101	27.7484	13.5472	14.5283	107.679	3.32704	38.3899	29.3522	34.3585	1.38365	35.2516	40.9371	23.7044	184.239	5808.25	29.1635	136.119	3.88679
109.506	2033.28	17.9532	152.587	123.162	195.209	35.2809	76.0851	408.294	45.3447	33.3872	15.8043	9.6	39.434	270.74	8.51064	33.7702	89.8894	23.6979	10.9447	347.081	519.991	21.4851	48.3064	657.953	10.0128	183.068	357.366	741.319	798.123	197.438	2685.92	418.183	299.532	151.413	126.426	916.434	7.59574	1129.6	373.668	134.651	6.88936	86.3234	552.915	283.694	1566.84	462.468	36.4894	97.1404	5.94894
88.3704	1340.95	18.2469	40.8642	79.2963	195.099	20.7778	40.1235	144.432	21.1852	20.0247	13.0247	6.48148	16.3333	61.963	4.66667	12.5432	53.963	14.2963	3.97531	125.383	102.062	11.4198	14.5556	39.1481	2.88889	28.4321	53.1481	63.4444	66.2222	20.2099	398.481	23.679	24.1605	9.58025	13.1481	153.259	2.2716	143.173	49.5309	33.7037	2.2716	31.7037	26.1481	39.1481	154.346	4614.44	374.864	1185.98	7.35802
93.6883	1743.88	9.50649	126.37	136.545	173.416	29.9156	65.974	286.149	47.0455	33.8831	17.3896	8.92208	34.6688	227.539	7.41558	26.5584	55.9481	16.7922	7.13636	217.857	385.747	20.3442	65.7727	386.818	8.27922	136.052	388.429	594.24	566.903	153.701	3242.64	292.11	266.766	129.682	112.214	991.104	7.0974	724.416	372.539	90.7922	7.58442	64.6039	318.214	166.071	994.286	292.513	29.7857	113.571	6.59091
71.2486	1636.33	14.989	61.7845	104.033	145.199	28.7238	75.5912	198.221	44.6796	30.8232	15.9227	7.24309	26.7072	173.845	8.20442	17.6796	87.2486	19.105	7.48066	234.116	344.337	15.7238	43.5967	188.177	8.07735	132.967	302.652	510.58	350.403	175.343	2159.49	216.724	240.061	84.4199	92.9945	814.961	7.35912	545.403	156.989	79.3812	4.9337	65.453	231.403	109.564	1116.62	231.851	34.105	74.2983	7.30939
48.6392	930.753	11.3505	72.3093	78.4021	132.557	25.3402	63.4433	213.155	49.4742	26.2062	17.433	10.4433	24.8557	159	10.8351	14.8969	71.0515	19.6701	5.20619	270.66	316.433	11.8557	35.1753	180.474	7.50515	108.258	210.371	478.072	561.711	149.443	1716.11	193.825	178.536	88.1443	70.8351	791.68	5.56701	412.711	123.928	85.8247	4	71.3402	238.691	103.876	1087.95	437.804	26.299	81.0206	7.05155
67.0879	1524.62	12.1923	99.978	126.659	170.423	27.2692	75.3846	232.665	57.1593	36.5714	18.3626	11.044	30.3956	172.165	12.2802	17.2747	93.6044	21.8516	7.15385	274.989	382.203	14.5549	54.2088	200.824	17.467	151.198	340.857	605.929	366.698	216.022	2720.71	292.39	270.401	90.7198	93.3242	1206.16	7.08242	453.242	103.368	86.8407	7.64286	102.852	258.473	126.044	1229.82	442.67	53.9835	105.995	5.19231
58.6852	1559.52	9.84568	182.457	140.512	161.759	32.9198	74.4012	324.957	50.1049	24.3333	16.2531	7.51235	47.1667	375.235	7.33951	23.0679	83.1235	15.2469	11.6605	272.037	406.753	14.6358	114.401	650.426	6.11728	194.074	291.29	488.833	838.377	191.796	2712.8	165.358	215.074	131.994	117.296	826.031	4.44444	753.599	331.765	135.148	6.75309	55.0988	353.216	164.432	1006.56	347.531	25.5494	91.2531	5.69136
49.3556	864.1	11.9289	30.4184	56.7824	396.54	12.5063	54.1548	173.757	25.2385	34.636	16.1841	6.70293	20.4477	134.301	5.19665	12.5983	87.1757	24.1423	3.82427	155.293	202.753	9.97071	34.636	49.113	2.64017	48.8661	90.5063	95.3515	153.209	36.1548	665.126	35.5816	48.6318	27.2845	31.8912	266.351	4.69456	315.439	62.8912	57.7406	2.08787	44.3389	64.9874	36.9079	348.021	3766.25	419.36	1671.81	11.9079
16.5	630.221	8.86364	16.7597	28.526	39.987	9.65584	38.1753	83.2857	18.8117	24.7987	8.83766	7.04545	20.2273	79.026	16.8701	12.0519	48.1299	13.6234	5.27273	110.351	173.136	5.7013	23.0779	18.487	1.96753	40.487	94.4221	73.3247	94.5455	25.2857	832.695	28.7338	47.013	23.7597	18.3052	213.968	4.41558	97.8571	38.2857	34.8896	2.32468	36.526	38.9805	40.7727	255.045	122.344	25.6299	16.9545	3.64935
101.09	1454.32	10.2108	154.687	164.072	104.747	33.0482	49.1084	257.253	51.8855	33.5361	16.6084	5.25904	30.3554	213.542	7.06024	20.2048	45.9217	23.988	6.77711	160.229	296.47	23.4458	93.3434	511.855	8.61446	140.271	324.355	644.681	476.139	259.687	2407.52	233.169	223.229	182.578	113.602	799.988	6.45783	578.922	225.217	84.8072	3.90964	58.9096	312.042	131.355	820.524	596.169	43.8373	150.855	4.14458
71.6917	733.023	10.8421	99.8421	99.3308	200.752	13.8947	36.1353	190.489	33.5564	25.8421	17.8571	6.7218	20.5789	107.511	7.7218	13.3383	52.8947	11.4511	5.15789	121.647	168.639	16.6541	55.3308	367.376	5.2782	69.0902	150.669	305.729	304.353	147.744	1062.71	138.91	121.361	102.353	60.8496	332.158	2.40602	366.902	109.617	65.1729	3.86466	46.3609	214.489	83.9774	420.872	1783.01	165.699	645.045	6.6391
40.0897	619.586	15.0138	104.779	112.214	112.676	96.6897	90.6759	346.421	13.8759	32.8069	19.3586	5.38621	14.9655	79.5448	5.7931	9.11034	52.9862	13.0897	3.2069	131.303	209.076	7.06897	20.9793	28.6207	1.71034	15.0483	21.7586	24.8966	29.2552	15.8621	165.2	19.5103	13.7586	13.8828	15.4069	42.0966	4.02759	37.1034	21.3034	47.3586	1.88276	31.8138	22.0414	37.4069	64.4069	393.669	22	27.8483	4.28276
21.464	937.6	11.112	104.296	125.144	66.824	31.032	45.856	116.608	34.472	40.04	23.448	12.456	37.248	88.888	5.24	33.104	62.632	12.968	7.544	209.888	237.968	19.336	67.136	257.272	7.464	126.616	204.912	457.664	338.616	129.928	2157.07	150.576	205.112	111.24	71.192	866.112	5.856	463.832	207.728	62.336	5	47.464	209.304	85.016	652.896	216.72	24.544	47.864	6.472
38.405	1252.07	19.7355	73.2727	108.463	369.926	53.0496	138.471	639.066	89.2397	231.504	69.8017	52.7273	29.6694	185.231	5.03306	13.6446	100.95	23.6942	13.0083	734.934	463.86	8.86777	19.6777	41.4628	1.76033	32.438	143.43	71.0826	86.7107	49.3967	390.719	43.0744	33.405	20.9669	55.5041	118.322	4.53719	62.3388	35.0826	43.5372	1.67769	42.0992	38.1488	26.3636	217.777	27558.7	105.289	241.066	6.33884
40.431	995.793	20.3448	86.7069	107.034	94.3448	104.966	50.0345	176.897	17.4655	16.7759	14.9138	5.39655	9.22414	31.0862	3.17241	11.8621	33.9138	18.9483	8.44828	149.328	97.2931	10.7586	15.2586	47.6552	3.27586	26.4828	91.8276	132.241	56.5345	52.4655	310.914	59.8103	40.2931	23.2241	20.3103	51.7931	4.91379	201.224	47.2759	53.0345	4.17241	33.4138	96.5517	35.7241	295.276	152.707	30.2931	76.7586	1.87931
128.221	2740.5	18.0368	63.0515	98.1324	186.287	29.4044	70.2059	205.404	38.0809	46.8897	17.1691	11.6103	30.6544	166.596	8.17647	17.1544	80.6324	18.2794	8.01471	320.507	316.743	9.77941	38.0515	104.228	6.41912	96.5956	282.471	305.875	201.625	129.5	1981.11	135.647	175.993	48.0441	66.4265	1159.18	3.5	229.147	62.8456	53.1029	3.99265	84.0221	133.522	75.2132	767.926	2268.35	42.9926	69.8382	4.96324
42.8633	1757.64	20.0863	69.6403	129.338	409.576	45.6763	162	762.59	108.453	297.237	117.424	33.5827	36.0576	326.748	8.20863	16.9856	190.482	25.2446	7.58993	500.36	476.007	9.46043	31.3022	67.741	1.17266	39.223	203.439	148.129	107.173	55.6547	695.892	48.1295	47.8417	28.5899	56.7986	172.604	2.94964	83.1151	38.1871	69.1439	2.76259	59.7482	45.4604	44.4892	324.446	38744	79.5396	233.597	6.85612
30.3406	1286.62	11.4855	66.4783	124.739	535.29	59.7029	163.406	672.21	127.5	137.638	75.6739	21.4855	28	265.101	5.65942	13.913	105.051	16.1594	8.43478	468.188	471.13	8.16667	27.6449	63.6739	2.27536	40.6449	119.514	95	88.3768	46.1377	709.949	38.529	46.3043	29.2101	64.442	166.043	5.01449	126.58	41.5	45.8841	3.31159	33.087	53.1159	39.5507	243.493	12712.3	77.7826	138.855	5.73913
20.5851	145.713	8.59574	32.5213	31.6702	38.1489	11.3511	27.5532	106.787	10.8298	16.7128	10.766	4.55319	18.8404	62.883	3.14894	12.0106	29.8936	11.5	2.84043	81.5106	92.1064	8.88298	17.0213	143.84	4.45745	15.617	55.7979	185.957	158.745	82.5426	597.447	86.3085	146.479	52.3404	47.1064	290.67	5.31915	242.713	88.5745	38.0106	7.94681	47.2872	88.5532	106.011	605.67	85.0745	10.7128	14.2872	3.04255
131.579	1503.51	39.9825	26.2807	21.7368	106.509	8.66667	39.8246	79.0526	13.4912	27.9649	13.3684	7.73684	20.2982	120.088	3.96491	7.08772	78.4035	15.0877	5.94737	131.719	65.3684	7.40351	17.9474	46.807	2.47368	20.5614	35.1404	43.2807	54.4912	32.6842	192.263	29.6667	35.2281	18.6491	30.5263	86.1228	3.98246	123.105	29.7193	34.4386	2.36842	39.5263	71.5263	29.7193	183.842	100.789	7.91228	57.807	2.24561
30.6266	1788.63	17.5949	40.4177	85.3608	146.57	27.8038	87.7911	644.633	46.6519	295.741	76.2658	44.019	22.4557	193.089	5.27848	12.6772	155.57	29.057	9.03165	491.842	264.057	10.019	21.1139	49.8481	2.33544	34.462	248.354	71.538	92.7911	58.019	539.658	41.8101	38.9873	17.6835	22.1899	163.62	5.49367	71.7468	37.5316	52.5696	2.81013	42.2089	38.8608	39.7595	253.443	38217.2	59.7025	190.424	3.31646
68.0141	1153.52	10.4155	98.2042	124.521	127.014	22.5	59.5563	204.852	53.8239	29.7887	18.5563	8.57042	28.7113	159.986	8.24648	16.7887	52.169	20.3521	5.37324	207.394	336.197	15.3169	54.8169	198.07	4.27465	128.507	366.648	635.134	315.606	238.817	2690.99	165.852	224.923	153.225	87.8803	1174.63	5.5493	470.028	113.662	76.669	4	83.0493	203.754	122.662	1062.06	253.775	30.6127	88.3028	4.41549
89.4541	2632.55	26.6594	24.8297	48.9869	158.524	10.8865	37.1135	83.9039	18.0961	24.9956	17.6026	5.8952	12.7642	105.14	6.74236	21.0873	60.9913	17.6725	4.69869	123.323	118.803	12.3537	25.7642	59.786	2.24891	30.7031	63.3624	71.4279	74.7249	43.952	516.358	34.0175	33.3537	19.2314	21.4803	107.227	3.16157	82.8734	49.2489	38.1572	1.04803	39.3188	58.2882	30.952	199.502	72.7074	17.0699	89.214	4.07424
284.557	4661.7	112.532	19.6076	23.6709	344.696	6.77215	31.0253	244.063	20.2911	36.6076	12.481	5.39241	35.2405	167.063	3.40506	10.8608	61.1392	32.4557	3.74684	98.3291	173.405	12.3671	8.37975	42.0759	3.13924	38.0506	86.0253	67.3544	48.3038	56.3038	648.582	48.8101	38.6076	19.2658	18.2658	161.911	3.59494	46.3291	33.8101	40.4684	1.96203	15.0633	26.1646	25.0253	159.747	133.392	53.6076	56.8101	2.91139
42.3506	362.162	9.69481	15.4286	40.3117	432.201	9.36364	39.5714	87.3766	24.9935	21.4156	14.8117	6.20779	15.5584	103.305	4.86364	12.7338	73.4091	21.5779	3.95455	125.981	141.688	6.7987	24.6104	27.5065	2.11039	48.2987	78.3766	64.987	59.2857	37.539	780.117	22.4221	35.487	14.4156	24.1494	230.474	3.85065	264.805	38.0909	40.6558	3.04545	28.526	40.6104	27.7597	223.247	1229.13	488.331	1708.97	6.15584
17.2143	246.421	29.4683	15.0079	38.4127	261.127	8.2381	39.1825	119.532	22.8095	51.381	21.1032	5.07143	48.6984	1551.21	337.508	126.96	61.2937	11.5714	4.01587	187.175	100.119	9.44444	19.8095	31.5476	1.68254	18.9841	29.627	25.7381	58.9683	16.8254	290.476	49.6746	17.9524	7.69841	15.7698	72.3333	3.65873	42.0079	26.9524	30.2302	0.920635	39.5556	36.2857	34.4048	91.9365	2794.44	39.1984	75.4841	4.49206
51.83	626.21	10.49	108.43	105.52	119.39	71.98	81.12	262.74	22.64	28.17	14.35	5.67	24.49	106.36	7.54	13.18	50.8	13.1	5.23	185.68	146.14	10.58	23.32	171.7	2.03	27.98	81.25	233.19	184.16	110.5	718.17	138.34	146.95	71.97	84.18	278.02	3.52	426.72	136.24	71.05	4.56	60.77	188.45	105.01	861.96	100.09	21.45	46.39	2.82
27.366	1314.89	12.6307	50.585	96.9052	431.379	39.6078	147.794	647.353	72.5294	160.918	58.8562	27.6438	32.3105	263.634	7.5719	13.1078	115.389	21.0588	9.27778	413.631	456.19	8.10131	21.9085	42.3725	1.73529	28.1732	106.461	87.9379	65.6699	46.1373	483.441	45.9771	43.3268	21.8758	53.9771	144.804	4.49673	97.2124	46.0327	50.5163	2.02941	43.2059	46.4967	38.8595	265.209	14450.1	83.2157	145.072	5.19935
104.848	2165.63	22.1048	63.4381	92.7238	198.714	28.2095	39.619	255.638	34.1238	58.5048	19.1905	11.219	24.9238	171.667	9.6381	15.7619	93	15.5905	6.32381	456.229	352.248	14.5619	37.3905	73.2095	7.39048	84.2476	241.048	280.152	294.79	95.0381	1861.51	123.333	146.21	49.3143	54.8286	1141.18	2.72381	242.905	56.4857	51.1143	3.8381	60.019	106.714	54.381	695.562	4076.49	30.3619	67.4571	7.54286
36.4733	1873.81	12.1533	61.94	90.9	215.893	33.5933	157.533	698.98	64.0467	388.673	124.727	46.9333	26.7867	299.433	7.39333	11.44	154.04	20.08	9.53333	660.473	325.86	11.8	25.92	43.3	1.78667	52.4267	149.927	123.927	100.993	56.14	587.213	41.5533	31.7733	17.4133	23.5467	153.04	5.96667	56.1533	49.2867	56.84	1.41333	40.8067	41.96	44.54	271.227	39598.2	72.5467	221.387	6.63333
80.1364	1812.38	24.2045	27.2045	28.9886	98.1136	7.82955	34.6136	108.307	19.5341	42.0682	14.5795	5.86364	12.3977	119.295	5.23864	13.3523	51.0227	11.5341	3.59091	132.875	98.9886	7.96591	30.25	27.6818	2.64773	23.5341	49.0682	29.2614	74.2955	25.0909	449.239	24.7386	31.8523	13.7273	12.9205	128.364	4.93182	55.0909	30.4773	40.5455	0.852273	36.2045	55.5227	37.5	131.364	59.2955	15.9432	33.0227	3.34091
63.7243	1530.16	16.8865	43.7622	51.7838	91.6811	13.2919	79.8378	404.022	30.5027	43.2162	21.9351	6	23.5838	192.405	7.62703	12.3514	93.5946	21.427	7.23784	271.324	210.962	14.0162	35.1838	48.5351	2.32973	32.9135	96.3459	111.778	129.454	46.7892	715.978	55.6703	64.2865	43.0757	33.0919	248.703	4.18919	220.076	44.3514	51.3081	1.70811	64.7297	93.7946	48.373	347.011	365.205	50.9514	82.9676	11.6649
23.0108	559.344	8.55914	73.7742	86.4409	60.4086	44.3441	91.172	269.742	11.7097	19.9032	8.23656	3.19355	8.95699	34.0968	3.58065	12.086	45.2258	9.5914	1.65591	105.925	166.602	6.72043	9.87097	19.4194	1.7957	11.1183	18.3548	21.1935	21.3978	12	171.527	8.55914	7.72043	12.043	10.0753	21.4409	4.86022	17.2473	24.4301	20.8172	0.204301	30.0538	15.9355	32.6882	37.2366	459.258	15.2043	30.3226	1.93548
95.0455	2058.43	11.3523	127.506	152.205	207.722	42.9318	82.6932	376.54	76.9034	32.0341	19.6023	12.1989	47.4034	249.955	12.8239	23.1591	73.8693	26.0682	5.59659	395.972	625.653	16.2557	64.7273	395.562	12.8636	193.619	506.42	985.778	802	393.205	3836.78	348.608	469.591	221.898	201.71	1802.15	11.6307	854.5	367.489	139.017	11	142.557	447.773	195.17	2441.95	553.83	61.8807	99.4148	5.84091
111.477	1879.32	11.1782	147.989	165	174.213	32.477	67.9828	364.96	62.8448	30.477	17.3218	7.44253	37.569	209.759	8.97701	32.0172	50.3506	22.5632	7.01724	287.776	432.27	22.6264	51.4885	738.086	6.37356	150.132	342.023	737.603	752.184	179.793	2366.97	298.517	245.914	165.753	115.437	806.994	7.2931	1202.41	521.701	124.868	8.16092	63.2241	489	259.138	1097.76	382.552	36.1552	136.121	6.71839
68.8103	1174.93	12.6782	129.477	124.925	131.052	21.9828	60.4943	323.132	56.523	28.1667	15.908	6.11494	28.6552	220.138	9.91379	25.8506	70.9885	14.7931	9.70115	202.77	375.351	14.1724	45.4828	438.701	5.14368	105.27	287.529	654.098	547.167	295.977	2140.88	232.46	289.977	189.753	161	690.621	9.41379	963.661	850.264	136.466	11.2126	137.707	377.534	271.759	1604.29	325.379	26.1724	97.9598	6.27586
40.8657	663.451	9.25075	42.7373	64.0806	145.531	22.197	47.8896	110.23	23.8687	30.1194	15.1552	6.32239	145.743	201.11	189.887	82.791	56.3373	17.2478	4.74925	187.952	186.224	11.9403	31.2149	112.215	4.10448	48.5164	144.681	235.284	246.194	91.9672	1235.89	100.701	142.436	53.1164	67.191	502.122	5.70149	211.806	107.063	42.1254	5.10746	56.4179	106.039	60.0358	578.627	136.188	26.3343	47.1403	6.0209
38.7838	739.527	8.93919	88.4324	77.3311	105.345	15.5	46.3581	195.541	45.1892	28.3108	18.3919	8.31757	21.8986	105.351	5.77027	14.5743	52.4122	18.7027	3.86486	191.98	298.703	14.2432	35.9392	141.405	6.24324	92.3784	275.953	490.743	289.831	172.784	1908.79	211.236	142.615	73.1554	71.0473	792.824	7.83108	409.162	101.324	57.0405	2.02027	53.5338	162.216	99.8851	879.73	235.297	30.5405	68.1216	3.29054
33.2209	642.209	14.1628	32.5872	43.1802	67.5465	9.61047	51.5698	201.669	27.2093	94.6221	21.8779	11.7791	15.2965	93.1977	3.9593	7.37791	46.4128	11.8488	5.78488	188.75	101.942	7.96512	20.3547	21.7965	1.24419	13.8198	37.4419	20.8605	42.843	18.9186	88.4012	21.2733	17.0174	12.3256	15.5058	32.1105	3.7093	24.3314	26.9186	36.2209	1.0814	36.5116	35.2035	26.1279	94.6395	7655.97	36.0814	49.9709	4.1686
74.9298	933.789	13.2632	112.947	92.1404	128.632	29.7193	52.2982	202.649	49.3158	22.2456	9.26316	6.54386	23.1579	91.7193	6.68421	19.3684	74.807	19.3684	10.5614	183.474	386.737	22.7544	28.6316	420.982	3.75439	146.158	262.93	625.175	440.263	125.439	2184.32	315.368	295.035	110.789	106.386	904.807	4.40351	681.281	304.07	94.5614	5.15789	78.5965	300.912	234.123	1122.28	295.754	15.8947	53.4737	5.75439
89.6769	1046.68	9.07692	78.7538	71.9692	139.169	22.8615	56.2308	151.015	31.4769	30.1538	14.7385	8.27692	25.7077	138.969	4.87692	14.8462	59.5538	10	8.16923	218.6	314.646	16.6154	45.0769	343.246	5.12308	51.9077	193.969	331.523	350.277	86.8308	1661.63	259.492	234.6	97.1846	105.538	959.277	5.6	481.231	195.692	60.5692	2.15385	47.5231	196.554	179.554	779.215	170.954	16.2154	34.8923	3.46154
73.0635	1776.69	13.9312	76.3545	105.884	183.698	26.7619	66.2963	274.148	37.9577	60.545	27.2751	15.6349	28.2011	157.868	7.07937	15.2487	89.873	27.545	8.18519	365.339	340.55	12.4868	47.8783	142.201	9.04762	120.63	301.402	394.55	281.18	160.746	2203.13	184.222	190.127	66.2222	72.1958	1085.46	5.05291	381.46	92.6085	73.0899	2.48148	65.164	141.979	77.5661	1015.79	5007.6	41.5556	89.9259	5.13757
38.4379	775.882	10.3595	63.0588	77.7908	175.49	21.8889	77.1699	266.719	36.3922	20.5556	16.6797	5.54248	21.2353	154.856	4.16993	18.8366	76.3987	14.3399	7.5817	299.327	384.137	11.9216	33.7843	145.281	13.2222	104.647	246.19	362.778	372.712	109.686	1844.83	238.157	206.105	54.9608	91.4641	1005.2	7.82353	462.444	130.373	104.046	2.96732	97.2418	346.026	107.667	1211.46	435.183	32.3464	61.8039	4.88235
35.69	859.6	11.36	67.57	75.69	80.05	32.37	35.33	176.92	44.43	25.37	17.94	8.65	26.12	155.74	5.98	21.65	57.09	16.05	5.71	159.09	279.23	17.14	33.49	196.13	11.5	100.87	236.53	386.27	348.95	168.77	1958.97	187.19	228.96	84.99	135.83	917.66	6.74	408.31	211.73	74.87	6.57	42.58	254.74	192.13	1197.08	224.4	39.76	48.57	6.43
86.669	1761.51	23.0282	15.8873	21.493	116.718	5.20423	47.0141	76.4789	11.662	19.4296	12.2606	4.97887	12	63.8239	5.06338	8.5493	38.7394	9.79577	3.35915	176.824	87.169	12.0211	17.8803	34.6549	1.97887	15.838	51.3662	39.7606	59.1549	24.9718	423.38	26.3803	23.1268	16.6127	22.2042	108.711	4.57746	57.3803	51.331	39.5423	2.59859	35.3239	47.9718	24.831	164.993	76.9789	11.5634	21.6408	2.24648
48.6905	1397.6	7.93651	89.5952	120.508	172.897	21.3651	61.1587	255.889	48.3651	19.3333	12.9762	6.36508	26.9762	196.889	8.5	32.2619	57.7937	14.8571	6.40476	269.865	464.603	20.7222	46.9048	451.865	5.87302	142.095	307.619	506.603	572.024	125.016	3062.82	164.603	239.675	107.302	90.4524	975.476	7.2381	815.048	323.944	90.1825	3.89683	65.1825	261.341	167.524	1098.17	380.127	18.1349	73.5476	5.18254
38.5447	2886.98	15.6911	43.8699	92.3496	190.846	25.5203	111.211	649.789	60.252	459.374	89.9593	56.4146	24.3821	228.366	6.84553	15.0163	208.114	25.9187	10.2276	613.179	318.098	13.1707	23.5935	52.1707	3.34146	55.7805	263.041	101.423	112.488	61.4228	775.854	51.5122	43.8862	22.3089	20.9268	176.967	3.17073	77.2846	39.5285	69.0488	2.39837	47.4634	46.7642	38.9919	319.455	44842.9	87.2276	240.61	2.39024
26.053	385.78	6.94697	115.659	98.75	232.129	46.4697	96.6591	352.614	14.5758	28.5682	11.4773	2.7803	10.4773	36.0909	7.11364	23.6212	39.0985	10.6515	3.81061	181.962	145.129	8.09848	21.7803	32.7121	2.74242	21.7652	26.697	26.3409	41.1439	17	226.553	13.0076	13.3485	8.47727	13.0985	35.8182	3.49242	59.5833	44.7121	49.3636	1.47727	31.5303	33.947	27.6212	78.7803	248.015	28.5985	115.545	5.74242
59.25	1249.5	15.6	80.6333	89.5417	138.85	21.0083	63.9833	223.283	44.125	32.3083	16.9083	6.1	25.5583	146.758	8.74167	29.4167	73.7583	15.3417	6.26667	188.675	283.492	12.1667	51.3417	296.4	7.60833	76.8833	237.467	539.033	496.975	245.467	2059.28	181.275	284.883	183.658	180.858	890.65	7.51667	608.983	470.35	92.5167	8.14167	91.2583	327.317	271.442	1334.01	286.325	24.9583	90.3917	5.28333
100.357	2911.44	24.6261	25.3391	49.913	159.661	12.2	45.3478	61.0261	23.713	37.4348	11.3391	6.95652	17.4783	104.817	6.28696	19.0957	63.1217	23.7565	3.01739	195.652	92.4522	8.2087	25.0957	49.4783	2.2	61.1652	75.5043	97.8087	66.0696	57.8174	757.617	32.6	36.4696	21.2522	29.7826	114.739	2.36522	65.4261	52.2783	37.7565	1.15652	39.3565	51.1739	34.5565	291.922	53.6	25.3478	88.9826	5.47826
68.7897	1645.82	12.976	116.319	144.718	159.31	27.5609	60.1384	267.113	53.0646	32.3339	16.0646	7.37085	43.3819	197.572	9.46125	20.2601	84.7066	26.048	7.95941	265.646	396.068	13.9446	72.3137	349.415	6.73801	139.173	312.456	502.382	573.011	198.998	2337.49	186.236	249.148	128.814	126.937	883.792	5.86162	675.268	304.288	101.792	6.6679	58.6125	269.118	128.199	1036.26	689.64	122.902	162.044	83.3727
115.867	1029.29	10.8444	135.156	111.911	194.689	24.9556	73.5556	313.333	36.9556	31.7556	10.8444	9.33333	41	211.6	5.4	17.6222	79.4889	24.6889	7.28889	245.489	378.489	20.3333	31.8222	354.311	6.64444	113.978	286.911	820.356	609.533	277.156	2342.44	342.511	376.556	215.244	148.733	1118.98	9.55556	1111.44	251.022	137.178	6.26667	79.0222	445.578	192.422	2056.84	404.644	26.7556	123.489	3.44444
37.9541	2136.33	16.059	64.1016	126.715	276.184	80.0393	127.023	713.98	37.7443	429.089	78.9148	68.6984	27.282	286.18	8.28525	13.1049	187.311	22.6098	10.741	682.161	366.764	11.4984	31.9115	54.977	1.78689	56.7082	253.233	112.715	103.013	68.659	794.111	45.2098	55.2689	24.2	23.4623	192.23	4.12787	79.9836	41.1639	64.4328	1.44262	41.3869	47.9049	43.6033	324.37	30499.6	60.8066	198.393	4.42623
46.0244	508.415	18.0976	22.6098	46.9756	225.634	12.7561	41.2927	111.829	22.2927	13.878	8.34146	1.65854	13.9512	43.5122	4.43902	12.9268	51.9024	17.6098	3.43902	78.6829	136.634	14.7073	22.7317	276.098	1.65854	54.0488	103.244	190.78	138.415	96.122	452.829	55.5366	56.4878	57.3902	35.5854	153.976	4.09756	412.854	145.049	46.878	3.43902	34.7073	147.805	89.3659	281.707	2403.37	253.073	843.537	5.02439
232.346	5058.07	57.6986	45.743	82.7243	354.203	21.1846	85.8785	302.103	38.4696	282.421	19.6822	34.3481	25.1893	294.981	6.09346	12.4299	91.9299	25.9369	7.8785	457.166	341.785	9.84579	28.1168	41.0257	1.87383	46.3084	112.479	87.3879	79.1028	67.9696	704.054	39.9509	40.1332	23.6612	27.3318	167.869	3.78972	73.2734	45.1495	54.215	1.71729	42.6589	54.3902	35.2593	283.257	12441	52.6682	142.97	4.39953
91.9738	2166.83	12.869	163.179	179.41	288.114	53.1703	99.9651	420.013	77.5852	26.8559	16.6856	11.0611	47.1354	288.738	11.0262	39.3537	107.249	22.3319	10.4279	438.672	660.489	19.7598	60.8166	811.624	13.1965	179.192	515.039	783.555	957.886	384.336	3435.77	301.716	407.795	202.651	199.096	1607.6	9.53275	1270.62	1061.38	168.581	18.7991	172.646	559.546	257.948	1966.34	824.384	92.1179	322.114	6.41485
27.3256	145.481	8.05426	89.9767	77.4341	168.961	55.0698	96.3333	704.085	9.12403	18.4031	13.9922	4.62016	9.82946	53.5271	2.25581	12.7054	42.1163	15.0388	4.03876	167.217	112.674	8.02326	14.2326	45.155	1.6124	17.031	27.7984	36.2248	51.4419	22.5504	195.333	18.2868	23.2946	18.0155	11.0233	35.6202	3.60465	55.9147	42.907	45.0388	1.55039	42.3256	38.6512	17.6899	138.326	40.3411	8.31008	22.8915	3.51163
77.3799	2172.06	15.2123	152.156	214.497	387.48	280.151	145.486	817.587	20.1173	159.598	26.1564	20.1061	19.6425	157.709	8.69274	14.9441	74.7765	18.4693	12.0168	633.765	475.279	11.1955	18.5419	40.7654	2.0838	23.6704	59.581	61.5475	55.0615	27.3631	313.073	38.352	21.3128	16.5642	20.514	99.5084	4.65922	48.9218	29.0168	65.8212	1.81006	31.2793	36.7039	32.905	148.045	12290.2	42.2011	195.302	4.51955
122.815	1432.85	11.4154	101.846	117.677	176.477	24.1846	58.6154	341.677	44.5692	15.5846	11.4154	7.41538	27.9846	302.292	4.87692	25.0308	66.8923	19.7538	8.26154	322.738	506.185	17.2308	43.8308	649.846	9.18462	138.723	293.215	522.046	594.846	171.662	2343.95	269.538	246.138	112.692	76.9692	1197.95	5.63077	1186.02	319.969	101.108	4.15385	62	330.262	176.215	1128.4	374.231	26.7692	60.9077	3.61538
6.07937	0.714286	8.30159	32.0317	32.5238	55.1429	36.127	39.5873	272.476	5.71429	7.19048	8.2381	2.93651	7.95238	29.2857	3.61905	7.36508	28.873	4.2381	2.7619	148.381	51.6825	2.53968	6.15873	18.3492	2.66667	2.7619	4.63492	2.90476	22.8571	4.55556	18.873	8.66667	6.66667	5.03175	8.33333	13.5079	5.14286	17.1587	11.1587	16.4762	1.74603	24.4444	18.2857	26.0794	13.2222	66.2063	4.57143	1.07937	1.30159
14.6812	221.246	8.10145	106.609	28.2319	87.7246	36.4928	88.3768	323.275	7.63768	21.7681	8.98551	3.84058	13.6812	48.4493	3.34783	3.69565	30	6.84058	3.81159	96.3768	147.072	6.28986	10.5362	17.3043	2.86957	8.75362	8.08696	5.11594	31.3333	6.37681	94.087	14.1014	9.01449	5.14493	4.26087	24.5507	2.15942	23.3188	21.6812	35.3768	1.33333	21.3043	19.971	28.1159	61.5942	50.0725	15.058	3.65217	3.37681
89.5789	1234.3	10.2632	87.5614	162.14	99.6491	27	80.3509	241.596	31.4737	28.0351	9.70175	8.26316	35.2982	162.474	7.01754	28.7544	58.9123	10.7895	3.21053	242.211	290.632	23.5439	40.2281	531.386	8.66667	136.439	265.86	493.825	332.351	160.211	2289.53	247.035	229.719	104.737	103.737	777.298	3.07018	635.281	275.018	82.5263	8.87719	29.2807	316.579	123.053	902.596	345.614	42.0702	112.333	7.21053
50.8925	1180.58	10.0489	89.6547	115.007	167.857	24.0521	71.7329	248.166	51.4397	41.7296	19.0358	8.15309	28.8632	147.349	7.2671	18.2085	85.7362	19.9609	5.81433	257.215	317.394	18.2964	47.4593	169.896	18.4169	142.945	348.619	501.342	329.081	203.147	2312.68	235.003	195.309	87.8958	82.785	1071.3	4.87622	503.537	126.134	71.1629	3.63192	76.8502	226.782	116.489	1057.57	2214.36	223.007	592.55	9.12704
26.8743	157.322	13.3607	28.3279	36.5301	143.109	11.7486	29.1585	108.989	16.2896	19.2787	10.1202	5.01639	18.918	34.3333	4.13115	11.071	45.5082	14.8798	3.59016	87.224	139.055	8.5847	16.5683	90.3279	4.12568	28.2404	92.9454	120.082	167.022	43.8579	522.858	135.749	80.4481	20.8306	43.4809	220.311	3.80328	270.486	104.098	46.3934	1.90164	33.6667	168.295	67.8907	330.23	2237.39	171.486	724.475	6.85792
21.0488	197.52	9.34146	153.78	114.041	115.35	111.26	108.772	606.439	11.7236	24.0407	14.0081	6.65854	16.5447	41.2114	3.99187	17.1951	53.9593	14.0081	5.22764	172.919	63.3252	12.4634	16.8699	38.0569	1.36585	12.4634	17.3333	32.8293	36.8699	14.3008	158.398	13.6748	18.8211	9.49593	11.8374	38.9187	4.85366	34.3415	35.252	41.6585	3.11382	36.2927	43.0081	35.1545	62.2195	23.0894	15.5772	25.5122	3.21951
32.7333	2312.51	26.3524	17.0762	21.6286	145.21	13.1143	32.381	62.8571	14.1238	22.3524	11.1238	6.39048	12.7524	57.2667	4.58095	19.0571	46.0286	11.7619	4.85714	111.362	132.029	11.9238	19.381	33.0381	3.48571	35.1905	52.3143	48.7238	51.5429	32.2857	695.371	23.2952	24.9143	14.619	20.3905	130.743	3.99048	74.0857	37.6762	33.181	1.89524	29.7238	41.0762	29.4286	275.01	62.5333	12.1714	27.4	3.2
29.8777	1131.54	14.75	32.8777	56.3085	95.9468	26.4574	75.5691	398.399	29.8032	300.644	65.0798	49.1649	23.633	141.66	5.03191	15.883	118.404	16.3138	13.234	884.213	238.867	8.68617	16.7606	37.1862	1.81915	26.3085	79.383	53.3723	57.3351	37.0532	342.793	39.7872	21.4096	15.3351	16.5957	128.872	3.70213	39.9468	32.133	37.7074	1.6117	30.4043	28.5745	25	125.074	25319.8	80.4255	183.048	4.57979
82.4966	1208.4	10.906	165.195	128.383	177.362	16.8523	56.4027	342.409	46.2953	16.0268	15.7114	9.61745	36.3356	245.255	4.73826	26.5235	55.0336	17.7718	6.47651	170.443	312.933	15.1007	98.4295	725	6.65772	133.926	211.054	487.275	710.04	192.067	2151.68	152.054	239.47	156.758	101.805	722.161	7.42953	867.839	382.658	124.47	4.44966	49.047	387.57	152.51	839.248	268.953	18.6443	80.2953	5.2953
107.4	2679.19	25.3875	20.4	24.35	55.675	11.7625	43.0125	102.263	10.8375	32.45	12.125	8.9125	14.8625	61.425	2.75	8.0125	41.925	15.4125	6.1625	148.213	95.6875	9.775	16.9875	23.8875	3.475	19.675	27.1	29.3375	40.125	13.8625	282.025	30.5	13.4625	11.9625	17.725	126.15	3.175	51	22.8	25.025	2.4	27.0625	22.3125	28.725	98.725	2440.05	12.4625	43.9125	4.775
12.9697	353.242	9.60606	15.5556	14.2929	35.4444	5.87879	27.1212	77.9495	14.1313	48.6162	8.06061	10.0505	12.596	139.939	15.202	11.7475	31.5455	11.1515	2.91919	134.899	40.9596	7.91919	13.8081	13.7677	2.66667	8.34343	12.7677	12.3232	18.0707	12.8586	58.0101	13.8586	6.56566	6.64646	8.61616	11.2323	5.20202	27.6667	21.4646	25.6869	1.37374	26.3434	22.3636	23.1515	31.1818	2916.75	10.0101	21.2626	4.69697
44.438	589.579	10.2645	58.3306	60.6529	90.314	9.98347	37.6529	188.694	28.2066	30.4545	15.0248	5.71901	17.8264	81.1983	7.60331	9.63636	55.2149	14.7769	3.02479	113.504	176.554	12.2893	26.9091	82.3223	11.6777	39.9504	149.826	217.281	189.38	94.1736	811.884	131.132	107.471	50.2314	60.8678	251.347	7.76033	367.397	68.9917	48.6281	3.16529	49.3058	193.248	64.0826	501.504	1515.18	236.471	760.769	5.66116
71.6162	1713.47	16.0354	143.843	149.955	229.763	58.1111	94.5758	474.758	62.0758	38.7626	14.0707	13.8182	64.596	269	23.5	43.8283	87.6667	21.1717	9.56566	387.682	569.04	28.0354	48.1414	417.768	23.2222	164.646	474.783	799.808	713.424	279.722	3010.66	635.348	581.52	156.535	194.732	2325.31	10.0455	1162.92	383.944	164.409	13.2727	82.5404	468.778	364.626	1865.7	697.884	87.3889	199.268	6.99495
36.0855	1963.45	29.1026	20.6325	22.3162	131.829	11.3077	36.265	52.8291	11.8034	13.0598	11.3761	6.16239	14.4103	54.0342	4.37607	23.1282	37.8803	14.9829	4.52137	72.8034	81.7094	10.4872	15.6838	28.4957	1.30769	28.3504	54.265	51.7009	58.1282	24.7949	636.564	23.3077	38.547	12.7607	15.6325	162.897	2.64103	37.0855	27.906	27.6154	1.7094	33.5812	29.2991	25.6068	175.812	34.7179	13.7607	35.9658	5.15385
50.3623	784.594	12.3768	54.087	70.1014	277.217	14.6884	47.8696	190.58	31.6232	33.2029	16.2391	7.47826	23.7609	176.399	6.07971	13.6449	81.4203	23.413	6.99275	192.058	263.094	10.1957	33.9493	115.022	4.92029	61.2899	141.391	288.014	260.312	131.203	975.413	105.312	135.217	62.9058	59.9565	404.145	8.99275	440.37	133.862	57.6812	3.87681	65.942	181.638	107.225	729.92	2061.43	215.203	853.283	7.52174
53.5614	1564.6	14.6433	109.702	137.386	165.269	27.6784	92.6608	256.333	54.2339	38.3099	19.1345	6.92398	37.1345	269.345	7.88889	20.2632	88.4386	22.2456	5.22222	349.965	457.567	15.2632	62.807	329.462	12.3918	193.883	349.427	625.673	528.83	282.439	2906.68	312.123	322.462	181.526	187.883	1167.61	8.25146	927.076	434.585	114.468	4.98246	134.924	371.982	315.497	1916.75	442.374	52.0117	130.292	6.19883
138.286	1602.08	18.3524	187.79	150.838	156.895	23.6762	61.781	370.419	42.6952	29.9143	16.1524	4.3619	40.8571	278.076	9.71429	13.7143	62.6667	17.1048	7.92381	234.419	302.429	17.1143	118.638	727.619	5.9619	145.038	186.438	593.314	771.829	196.867	1956.75	281.838	282.362	179.21	133.629	648.086	4.8	938.552	344.267	124.857	6.57143	46	523.762	200.067	993.419	342.086	31.8571	87.6952	3.3619
105.667	1832.16	10	113.622	170.55	193.514	71.5495	89.1802	455.622	44.4865	154.622	23.964	10.5315	19.955	158.387	9.40541	19.3514	89.7748	24.1532	6.37838	784.432	421.784	11.3604	54.7477	117.586	5.17117	105.658	267.82	376.333	407.216	124.91	2163.65	166.982	160.739	77.009	73.7838	902.306	4.2973	249.874	112.423	81.4955	1.54054	202.099	138.018	100.207	799.811	12464.5	68.5135	302.153	7.27027
31.2595	861.253	8.06329	61.1899	86.1519	76.0823	17.538	51.8228	122.165	36.4873	24.1519	16.1835	4.8481	21.6456	91.9241	4.3038	18.3038	45.0063	8.17722	3.81646	142.278	232.981	14.8924	43.2975	185.291	4.65823	90.1266	248.019	370.646	288.108	153.5	2261.39	116.918	173.044	97.2089	71.9304	797.614	5.63291	288.975	173.601	50.1519	4.55696	83.6962	165.589	91.1519	1059.03	203.684	25	54.2215	4.60759
51.7048	1133.91	9.18095	92.3143	104.233	141.138	18.3429	89.1143	227.8	45.0619	52.119	30.3095	8.95714	25.6619	229.381	8.19524	16.5333	108.962	29.5048	7.95714	281.729	303.333	11.8952	44.6667	148.3	8.97143	71.4619	253.286	420.481	249.881	181.633	1319.5	176.414	149.971	59.6524	57.4095	730.962	6.35238	360.952	86.6762	68.6	2.7381	82.1048	259.314	94.5571	819.043	433.133	100.286	106.105	4.92381
50.9364	1068.91	14.2	90.1273	90.9818	81.1	20.5273	62.4273	184.255	33.0545	20.0182	21.3545	10.2	21.7	138.9	5.93636	19.8091	62.8909	18.1364	4.13636	148.864	198.409	19.3636	63.3818	221.173	9.7	121.327	190.009	352.173	339.236	113.745	1596.05	189.4	188.982	95.6182	96.8727	657.409	4.25455	325.582	90.1636	40.9	3.56364	48.8909	205.373	95.1364	684.564	216.827	22.0091	77.2273	3.18182
229	5326.19	41.1111	22.6944	45.5278	154.306	13.6389	39.8889	330.222	25.6667	48.25	8.77778	4.25	35.6111	209.778	2.27778	6.63889	49.8056	56	5.66667	271.472	233.167	10.5833	1.5	89	3.25	60.3611	113.083	280.806	60.0556	134.056	324.944	134.639	64.8889	15.25	30.8889	92.1667	2	356.917	101.667	54.9444	3.58333	68.2778	68.9444	71.4167	379.333	633.917	99.9167	106.528	5.08333
37.3667	400.783	10.8333	87.1333	111.133	179.567	61.45	97.25	380.383	31.1	214.55	34.65	18.3167	16.5667	113.067	5.16667	9.56667	77.2833	19.0333	6.4	921.85	242.583	8.18333	21.8833	51.1833	0.683333	26.6167	83.2	84.0333	57.1833	30.2833	276.617	21.4167	13.9833	16.5167	17.6333	51.1667	4.91667	36.1167	24.65	50.85	0.3	30.0333	22.7167	26.3	98.75	17164.5	72.55	230.783	3.38333
17.0882	413.98	8.87255	19.4314	49.5392	484.824	8.27451	32.4118	48.4608	28.0294	22.5098	12.7843	4.4902	18.7549	41.6373	5.03922	31.3235	61.0882	23.4314	4.38235	65.2941	88.3235	13.8529	19.1765	28.3529	3.28431	50.8529	78.8137	73.1373	50.7941	29.4706	677.422	20.8333	29.6863	12.3627	14.3137	194.157	3.5	254.392	43.902	37.8039	1.27451	28.5588	34.7059	25.402	240.588	1053.7	445.216	1628.62	8.61765
56.65	1059.93	16.6278	27.7	80.2556	85.4667	25.4222	44.6111	224.356	12.3556	16.5222	12.35	7.81667	14.2	28.2556	2.57778	10.7222	458.389	21.4222	5.64444	987.817	442.667	8.03889	15.6056	30.3333	2.51667	15.3889	28.45	30.1556	36.7056	21.5333	230.939	22.5667	13.3667	12.7667	13.3611	45.6444	2.55	35.1833	32.7056	29.8778	1.40556	24.4333	27.3333	28.8389	77.6167	41.7222	11.55	23.55	2.81667
25.1948	640.455	4.7013	24.1688	23.7922	30.4286	12.961	29.9481	61.0649	12.2208	25.2338	19.1688	6.16883	13.4935	50.7532	3.62338	6.2987	35.987	11.2987	3.63636	87.0519	107.948	4.05195	30.4675	25.2208	2.07792	23.1818	56.7403	61.5714	57.2078	23.026	564.766	15.6104	33.8961	14.6623	17.4026	164.909	2.64935	83.1299	22.3247	29	2.83117	28.4026	33.4805	17.9091	204.104	82.7922	20.5065	13.013	2.44156
64.2763	2316.42	27.3947	19.1053	32.4342	97.9145	8.75	33.9803	50.6184	17.4474	20.7368	13.1842	5.26974	14.9079	64.0592	4.98026	20.5263	38.5658	11.0921	2.63816	113.901	84.2303	10.6513	25.0855	45.0921	1.875	29.8684	73.125	65.0789	34.1447	50.4539	716.296	20.7632	38.9211	15.5658	22.5724	127.184	3.07237	49.7368	37.9211	38.8289	1.18421	24.8882	28.4474	33.3092	136.849	36.6513	10.5592	28.5197	4.78947
54.1792	494.52	10.5318	28.5665	39.6705	79.3757	6.80925	43.6185	72.3295	23.0058	40.4798	24.8728	6.3237	15.6474	118.723	5.71098	11.2081	77.8092	28.4277	4.35838	114.474	76.8382	8.24277	26.8439	29.7052	2.02312	21.526	39.8613	60.8092	79.3179	29.8497	125.514	17.896	16.0462	20.1618	18.6821	84.0405	3.9711	124.566	43.0925	41.4104	1.74566	45.8844	44.0058	38.2775	101.636	2062.87	220.902	916.04	6.85549
41.8098	1335.09	11.3533	75.7935	73.413	161.408	40.1087	106.25	623.565	36.6576	316.88	47.3587	34.8696	22.2717	184.685	6.43478	13.1793	154.082	19.9728	13.8859	836.364	426.826	11.5543	21.5	28.6522	2.25	41.8424	99.5435	80.375	86.837	52.0435	529.136	29.8913	26.5435	20.7174	21.6739	104.37	4.38587	72.9348	44.8587	43.8641	2.97826	41.5815	47.8261	33.1957	183.533	22915.1	95.587	190.652	4.03804
40.9688	977.278	13.9826	23.5903	27.6632	91.7708	9.67361	31.2188	104.733	12.7778	21.4965	13.2847	4.71528	99.809	167.837	147.722	62.6493	38.8264	13.7535	3.8125	135.295	89.9549	11.3993	13.8611	37.4826	5.38889	23.1111	75.1736	90.4028	107.903	28.3125	434.108	94.1111	51.7986	16.3924	38.7917	141.552	3.42361	68.1493	45.1632	33.1667	1.97569	35.1528	73.1076	35.4792	215.58	113.191	22.1806	39.2465	3.34028
93.5931	1724.25	15.5392	138.676	135.02	188.074	23.8971	65.8382	443.721	45.902	34.8676	22.0196	6.15686	33.451	163.701	7.77941	19.8088	88.6127	28.0931	7.73039	277.956	330.907	17.6029	55.9657	236.127	10.7451	130.52	329.172	541.647	479.485	189.642	1988.5	300.284	249.892	128.583	103.608	726.422	6.62745	752.284	150.574	90.1029	4.32843	61.9706	302.588	114.167	1134.25	463.588	95.0735	298.534	25.1471
34.188	829.137	13.2991	37.735	41.3333	341.547	8.82051	33.2821	73.7179	56.0855	34.2735	15.0855	5.30769	16.3077	73.7009	4.53846	7.98291	67.3675	16.812	2.61538	109.573	75.0342	10.094	27.8376	39.7094	2.52991	20.0598	24.094	60.0085	57.9487	40.9316	194.06	15.5983	25	17.1368	16.9487	122.043	6.96581	120.821	49.6752	40.0427	2.08547	56.6496	47.2735	73.0855	231.658	738.94	311.444	1036.17	7.76068
229.73	4902.88	23.9972	73.9574	135.156	370.298	59.0795	76.5114	345.202	43.2415	83.4801	20.3608	8.75284	26.6449	220.815	14.2812	18.304	72.9489	31.2188	7.93182	491.582	345.79	9.25852	39.9403	84.2159	6.8267	108.94	309.662	378.318	261.915	133.832	1510.64	184.423	130.605	52.7273	76.8352	564.196	6.21023	258.923	125.224	65.3125	2.31818	123.884	134.852	93.3182	655.935	4517.61	208.116	763.898	5.65341
77.3529	1228.93	10.549	111.503	99.4771	104.621	19.7582	51.8693	262.02	47.8301	34.7843	17.5882	7.66667	28.7908	148.641	6.16993	18.3529	74.1307	20.3268	8.26797	243.418	270.856	16.4902	30.1895	206.569	17.7778	60.817	286.915	573.739	423.51	279.261	1378.75	377.02	340.954	133.922	162.229	764.399	11.9869	813.118	156.15	80.1503	8.78431	64	465.268	148.928	1529.5	339.34	37.1699	105.209	5.77778
32.6071	369.271	10.5857	30.7786	43.9714	212.536	8.92857	38.1714	107.571	18.9571	23.6929	15.8214	6.95	16.0857	98.2071	3.77143	21.3286	62.4286	9.63571	6.17857	126.6	146.121	12.6857	33.2071	93.3	3.89286	24.3929	95.4714	129.307	143.857	47.7143	915.421	50.5357	77.7	35.0714	43.1643	350.486	3.02857	259.114	68.95	41.1357	2.99286	56.5714	102.586	52.3571	465.764	626.993	104.079	440.314	6.73571
25.5988	272.284	11.1605	16.5185	27.1049	61.7407	5.57407	32.7407	56.0185	16.0185	23.6914	12.0494	5.14815	12.1235	67.4074	3.52469	7.9321	35.5494	16.1235	2.91358	94.6667	64.0185	6.26543	18.3951	22.1914	1.07407	29.7037	41.4938	32.1481	46.3765	15.142	368.099	16.4321	17.7469	8.43827	12.8519	90.3642	3.17284	76.5432	22.3395	35.1358	2.30864	28.3889	31.9259	29.5679	106.414	1998.14	116.444	459.92	4.00617
56.4525	884.441	10.0279	156.413	240.503	183.855	112.128	125.028	1024.82	23.6648	27.0559	13.8101	5.80447	17.8603	151.05	6.23464	13.7821	95.905	15.7263	5.44134	442.117	329.05	11.3408	29.7989	128.017	2.96648	53.7039	133.743	253.575	281.793	94.3575	1021.3	104.86	93.7542	69.2123	42.1229	264.497	5.13966	328.855	124.397	97.8268	3.69274	50.8268	194.726	94.5419	791.603	186.821	22.8771	68.3017	4.35754
78.5185	596.358	6.87654	87.2963	140.235	226.753	29.9383	57.2222	366.568	19.2469	22.6914	14.6543	5.80247	10.2222	105.222	5.40741	15.0617	64.642	13.1111	4.18519	214.765	56.8395	9.90123	20.9506	30.8272	2.1358	20.2099	30.2346	51	56.3704	30.4691	175.16	13.4074	10.6543	15.1728	11.4321	33.321	2.69136	82.5062	43.5556	47.6296	1.66667	33.3704	26.4691	44.4938	85.321	198.284	197.58	160.494	6.40741
121.279	1790.86	11.9786	149.75	156.321	196.414	50.7143	73.0143	423.7	61.35	29.3571	15.85	7.75	50.7214	217.193	8.84286	31.4643	84.8429	19.3357	9.89286	312.564	476.293	26.3571	46.8714	870.186	15.6357	148.736	374.457	734.45	721.221	232.743	2923.76	526.021	392.7	183.779	159.214	1287.44	9.43571	1009.18	465.071	132.229	11.1714	75.4429	458.571	262.643	1330.48	416.843	41.8286	112.393	8.15714
104.712	1811.49	12.3636	131.414	173.217	240.146	53.8081	101.571	391.399	73.8838	32.7475	15.303	11.8283	42.3636	360.601	9.40909	31.4545	85.9343	18.2727	7.49495	441.864	648.702	25.5051	69.1162	446.798	13.5859	219.682	504.884	809.869	680.106	286.99	3958.42	423.051	391.838	215.581	236.242	1739.42	10.1869	722.182	976.242	145.298	12.8182	306.798	442.833	242.505	1689.76	603.823	43.0202	110.899	6.68182
153.245	4262.34	30.7415	30.5782	59.551	298.088	9.4966	44.6735	229.374	22.2449	30.8503	23.6259	4.93878	15.2993	307.211	4.87755	9.95238	89.2245	23.5646	3.87075	278.925	188.143	8.41497	21.7755	54.1429	1.94558	27.585	72.5714	55.8231	66.2245	63.3878	433.497	37.2517	24.5238	17.9252	17.2313	96.8639	3.97959	125.041	47.3333	44.0612	2.10204	58.8435	34.6803	53.3946	204.245	472.293	57.8435	207.204	4.63946
85.3095	1100.55	8.30952	111.095	118.048	184.143	21.6667	70.5952	256.262	31.3095	16.1429	23.7381	10.0952	25.119	125.571	4.90476	22.9048	65.381	9.66667	4.21429	214.214	426.548	13.7619	104.833	609.929	6.21429	94.0476	238.857	365.619	510.5	195.429	2656.95	96.119	168.071	115.405	64.5952	816.976	2.92857	718.429	395.762	128.786	2	50.9524	210.952	106.048	981.524	247.119	30.7381	64.7857	4.35714
50.9808	638.673	14.3397	19.359	35.9103	134.647	7.60256	24.9679	61.0577	19.6923	23.0256	14.9423	3.9359	17.0513	43.2949	5.00641	11.3462	32.2949	13.0513	4.36538	71.4038	105.122	8.28846	18.9872	24.2949	2.75641	20.891	59.4936	55.5513	78.9359	30.5769	406.583	16.4487	24.609	12.6282	15.6346	145.949	4.33333	71.9679	35.6026	35.3846	1.91026	27.7436	25.0128	22.0128	127.141	1421.89	207.404	885.442	8.51923
52.6906	1364.94	12.2518	68.0504	126.46	306.388	202.755	129.482	537.223	19.3309	66.6331	17.2734	10.2806	23.259	252.432	92.7194	23.6115	82.0935	13.9353	7.07914	433.806	340.345	9.64029	20.5036	31.4532	2.28777	16.5036	43.4317	42.9856	60.6835	18.705	243.64	28.2446	18.6619	12.446	17.4029	75.0072	4.80576	39.5683	23.3237	55.8417	1.41007	45.0072	47.4892	39.1871	151.59	5451.63	37.6187	199.367	3.43165
94.3404	3246.85	24.6064	22.5638	45.6489	135.032	8.04255	44	86.1489	20.9468	17.0957	14.3298	5.51064	15.5213	77.9894	5.17021	19.7872	60.3511	13.3511	2.75532	154.819	93.6064	9.1383	23.3298	34.4362	2.64894	61.6277	74.7553	92.4149	50.0745	54.4149	908.713	21.1809	38.9894	16.2447	26.2553	119.947	5.93617	44.617	29.5957	46.2447	2.38298	22.9574	42.3723	41.5106	251.947	40.0532	13.266	48.9894	2.23404
19.7771	397.771	12.7962	10.2611	20.707	61.9936	5.10191	37.9936	63.0064	12.3185	28.1083	12.414	5.03822	11.1847	30.4395	5.36306	18.8662	38.0701	10.0446	3.45223	60.2166	63.1146	10.7707	14.9873	23.1338	1.56688	13	26.5096	21.8535	51	10.6561	235.624	13.293	19.0318	11.7197	12.586	95.0701	4.29936	88.5541	35.4395	29.465	1.84076	30.5096	26.949	20.7643	119.293	3624.96	96.9108	445.331	5.89809
47.2463	377.575	9.81343	146.94	150.948	161.104	126.366	127.746	599.269	15.6119	25.5373	12.6119	5.84328	23.7463	71.2015	7.06716	15.5597	45	11.9179	9.52239	237.351	134.56	11.9627	41.9851	152.5	0.350746	35.1642	45.5149	110.209	147.94	36.1716	468.224	53.6493	56.5299	35.8284	29.1791	108.948	3.75373	117.142	70.3806	57.1418	1.91791	29.6045	77.403	48.597	202.888	98.194	15.806	58.4179	4.64925
108	1235.59	17.858	96.8395	120.34	307.08	13.6975	54.0864	344.012	46.1111	44.5062	15.4815	5.35802	26.4753	127.623	5.7284	19.5123	83.6296	27.9259	6.03704	151.858	206.031	13.8395	28.5	206.142	4.01852	59.3395	155.253	511.253	325.79	181.031	818.389	143.71	139.154	109.006	66.3086	267.796	5.35185	701.562	138.611	103.025	6.55556	74.3765	305.772	89.4136	998.654	2575.87	608.265	1345.01	18.9568
144.061	2794.64	25.2929	60.5253	98.8586	180.177	12.8283	50.1566	261.449	34.8333	37.3232	19.3333	7.41919	19.0606	165.788	6.32323	11.6919	76.0606	19.4141	2.67677	276	246.015	12.6919	31.2071	161.611	4.79798	95.7222	212.227	349.975	274.348	152.747	1657.19	105.455	137.303	87.8131	55.0202	513.475	6.42424	491.97	120.732	72.0707	3.33333	60.3838	226.268	98.2273	920.793	213.303	30.1515	92.6162	3.57071
98.2333	1324.06	9.96667	114.372	145.633	167.528	31.3556	65.3167	284.089	59.3889	35.6444	20.5056	8.58889	38.6833	218.772	8.87222	20.0056	69.6056	16.7111	6.27222	242.694	356.833	15.5611	56.0667	241.283	8.15556	114.789	336.283	622.544	488.233	236.65	2531.93	234.189	325.389	169.039	134.239	1104.07	7.43333	533.572	193.539	89.6389	6.92778	77.9278	264.489	127.544	1276.81	557.156	204.072	326.989	8.99444
122.517	1883.54	13.2654	163.336	189.346	163.934	49.91	74.7014	332.773	74.9858	40.5261	21.9431	8.8436	36.2464	142.18	8.38863	17.3081	69.9384	24.7536	7.53081	300.796	350.403	14.9763	66.8483	195.635	11.0758	203.488	438.109	791.351	385.64	310.976	3274.85	253.915	272	169.578	119.64	1262.17	9.04265	468.773	139.408	80.0142	7.22275	63.8815	240.659	117.389	1206.32	263.583	62.2464	136.896	6.51659
306.693	4052.69	46.3802	98.4219	129.547	262.12	23	77.0573	271.193	45.0104	46.2812	24.3854	7.05729	43.4375	174.865	7.41146	17.3698	97.3125	33.8698	6.70833	432.828	375.646	17.125	47.0833	173.255	12.3333	113.464	232.87	482.693	212.411	161.068	1824.91	189.875	171.771	75.9635	74.5052	714.901	8.63542	310.802	102.734	68.6302	3.77083	81.6823	189.146	88.4062	783	701.094	55.0104	166.286	6.07812
78.2092	1565.25	12.5425	134.68	134.444	178.627	31.7974	72.549	288.392	43.6471	44.2876	19.4183	7.60131	33.0719	266.379	7.20261	22.1699	72.1438	23.8562	8.81699	296.987	404.353	22.8627	47.3922	260.333	23.5229	101.124	330.699	597.614	318.32	224.301	2149.5	391.582	313.935	141.614	125	1451.28	7.07843	454.275	450.562	101.673	3.69281	54.1111	310.961	222.124	1311.99	575.516	64.9346	148.967	6.66667
70.4353	1300.98	12.3294	28.0765	47.8471	328.671	11.3118	33.6765	92.2529	22.9059	27.4941	22.4588	7.42353	18.9294	128.665	7.15882	7.72353	77.2	21.8176	4.97647	173.471	115.835	9.04118	19.5059	46.2471	2.24706	17.6353	40.9765	52.1294	89.7824	29.5706	176.859	18.9235	24.1	19.0176	16.8824	136.024	4.33529	172.835	55.7176	48.7765	1.88235	38.2471	62.9118	49.1941	190.476	2364.25	236.1	863.247	9.37059
118.57	3810.72	26.094	31.5973	56.1074	153.208	10.2953	47.302	108.141	31.7919	34.4027	23.7114	7.31544	14.6242	113.685	5.04027	14.7114	53.2081	27.0604	3.58389	168.913	137.557	9.75839	35.6711	45.2953	2.75168	78.4027	128.43	134.228	97.698	69.0872	1266.27	29.2953	48.9195	33.1544	25.6644	164.993	3.38255	77.3289	54.1342	39.9262	3.04027	47.6779	56.3221	38.1678	256.477	100.221	44.094	123.275	5.91946
35.0649	1095.04	12.8811	113.384	76.7297	206.043	103.141	131.741	753.27	34.2486	383	21.4919	20.8486	35.6	297.659	67.6108	17.827	128.432	14.7243	13.8919	1102.61	416.081	8.9027	18.1459	38.4054	2.36216	34.3946	89.7351	79.5351	70.2973	40.3838	566.622	34.7405	31.2973	22.027	22.6486	125.914	5.90811	43.5676	40.0541	47.1135	2.81622	31.7243	44.1351	38.3405	169.427	9158.84	127.151	211.773	4.69189
36.2335	965.335	8.73054	121.09	71.9281	122.749	23.3473	56.988	220.91	30.1377	22.2335	10.1737	10.6946	28.6826	132.317	6.47904	21.1257	47.2575	17.006	5.12575	169.036	294.521	16.8922	65.9222	342.108	9.26347	84.7545	180.425	413.844	462.838	132.246	1775.71	197.425	188.994	99.2335	86.1078	744.048	5.83832	435.838	123.635	87.4671	4.05988	56.3533	272.545	138.85	749.371	284.533	18.6407	52.6946	4.97006
78.0708	1427.61	20.1538	42.0985	83.9754	313.166	18.7138	79.7015	295.674	32.4615	73.1169	25.0277	16.68	25.7938	595.929	53.4646	42.4185	58.1846	17.3692	5.76923	381.492	241.938	9.50769	26.6892	122.815	2.74154	53.9754	134.034	175.634	143.126	81.4308	1109.24	75.3415	81.7662	59.8031	47.6831	348.726	5.00308	213.166	125.129	64.28	2.84923	59.5723	114.145	74.3938	548.634	3503.88	146.302	551.56	4.99692
46.3387	1154.18	12.5645	24.8871	30.0161	104.758	11.7903	54.0968	107.468	18.2581	31.129	16.5484	6.69355	15.129	102.016	8.40323	34.0161	193.21	19.5645	5.6129	802.484	274.79	13.871	24.7903	52.7903	2.8871	20.9355	37.2258	69.0968	106.387	42.9194	156.419	31.2581	23.7419	17.629	29.0323	57.8226	5.58065	68.2258	44.3065	27.6129	1.85484	29.129	58.7903	42.3548	217.452	122.774	42.0484	167.935	3
128.152	3409.78	36.6768	28.697	56.5455	117.768	13.697	39.7475	73.5354	17.899	24.4545	12.2727	5.80808	19.202	93.6869	5.44444	17.8586	57.5455	15.4848	6.32323	167.232	128.141	12.8283	30.0808	35.4545	2.10101	48.3737	94.8586	89.9798	70.1313	51.8081	1058.43	29.1111	67.5051	31.5455	26.6364	174.636	4.71717	81.1111	39.5859	42.4545	2.41414	31.5657	64.4242	34.3939	240.02	44.0505	23.303	52.8586	3.36364
61.4222	945.578	14.6148	21.5259	46.6889	262.711	8.07407	34.3778	94.037	22.2741	25.1704	11.8963	7.18519	24.4444	166.252	4.2	11.7407	65.2667	23.3704	6.39259	90.163	132.881	9.53333	21.9407	30.4741	2.34074	42.5111	73.2444	51.1185	80.9778	31.2889	490.674	26.3556	28.0741	13.9704	19.4296	186.6	3.97037	196.511	46.0074	45.963	1.99259	34.9037	48.9704	29.1259	195.748	1486.04	240.844	904.422	9.62963
53.3214	1041.55	10.4821	40.6518	50.5446	176.312	9.03571	42.8929	90.4286	24.3839	40.6429	22.2411	6.77679	186.411	406.179	272.598	72.5625	114.848	25.3393	6.32143	205.295	175.67	11	34.1518	37.3661	1.20536	29.8304	46.8304	62.6518	87.7143	30.5893	228.884	25.4821	18.8304	26.1339	16.6518	53.1071	5.17857	52.2143	44.2679	57.7143	2.77679	60.1518	66.4107	49.9464	127.018	246.714	63.9911	156.955	3.75
45.9487	704.733	11.159	26.0103	36.8359	274.492	13.9692	55.6872	94.4974	29.3897	32.4103	16.5846	5.07179	62.1128	172.538	61.7487	28.2872	77.5538	28.7692	4.48205	191.477	162.979	11.0769	25.8	31.3231	1.51282	51.1179	97.7385	80.7231	94.3436	34.5026	672.795	27.1538	30.2769	20.4872	21.3026	176.262	3.4359	181.554	54.8872	41.4769	2.13846	46.9231	49.4513	45.041	241.149	2258.35	283.759	1275.66	10.1795
114.621	2364.65	36.7942	29.5638	39.7737	136.605	8.48971	38.358	101.901	23.0823	31.037	14.2099	6.08642	18.0741	88.9465	12.0247	14.856	40.6091	19.107	4.33333	159.642	91.8477	9.62963	22.823	42.6008	4.83128	40.214	94.5267	184.025	114.21	86.7037	673.531	107.235	83.2058	26.1728	40.6749	159.807	3.9177	181.041	68.465	31.9671	3.12346	41.3374	105.539	35.5103	351.749	260.173	22.0947	115.712	4.16461
274.497	3252.65	35.6734	106.538	169.216	398.392	242.96	150.236	602.131	26.3065	60.4372	20.392	11.5276	28.5176	215.477	9.03518	12.794	131.005	31.4623	7.45226	1190.9	527.181	11.2412	26.407	48.4322	2.78894	27.0553	60.3518	115.99	80.397	44.7337	389.814	37.8643	33.0201	25.0553	27.1357	134.93	4.58291	95.6482	43.7437	58.2211	3.38191	41.191	55.9347	37.1859	227.98	3173.9	95.6131	367.04	3.97487
23.4054	279.811	12.1622	10.7568	7.67568	72.1892	5.83784	35.7568	36.1892	7.54054	23.7568	12.9459	3.27027	69.8919	32.1081	131.189	50.6757	25.7297	9.45946	2.24324	88.6486	23.4324	8.75676	17.7838	30.3243	2.10811	8.86486	8.56757	13.8108	65.8649	7.81081	82.1081	21.1622	9.35135	11.7027	5.37838	17	2.13514	37.5405	24.9189	18.8649	0.324324	21.4324	30.3514	17.1081	47.1351	150.297	20.0811	126	1.67568
34.7651	627.597	8.55034	44.5302	86.4228	140.557	67.7584	102.819	254.161	17.1275	130.034	20.6711	22.1141	18.7584	137.49	3.73826	9.10067	57.9933	16.349	6.89933	335.027	160.678	8.67785	24.2483	27.5503	1.21477	23.2886	49.9396	61.8255	54.1409	29.7114	518.644	23.6107	28.4094	12.0872	11.2886	81.4027	2.31544	79.1275	31.3826	37.7718	2.03356	28.0872	41.953	35.3758	129.98	7562.23	54.8255	249.201	2.51678
22.3355	266.387	6.84516	8.30323	23.2516	119.723	5.44516	40.6968	54.1097	14.5871	23.2968	12.9484	4.69677	12.6129	46.9935	4.9871	7.21935	40.7032	11.2516	3.35484	111.91	82.7419	7.30968	17.2194	19.2645	3.05161	13.0581	45.5806	25.3806	51.9742	12.529	339.271	19.5161	17.9613	12.3613	12.2387	122.684	4.34839	61.6129	20.9484	35.5548	1.66452	33.4645	22.3548	25.7484	108.768	1193.3	167.574	517.148	6.19355
206.517	4978.24	40.3161	28.7529	68.5977	316.305	17.9023	48.3908	185.448	22.9483	32.2529	17.6552	3.48851	21.6897	108.753	4.06322	13.5402	51.0287	23.1322	4.06897	211.782	150.138	12.8276	30.5115	37.6264	1.83908	72.5862	126.437	116.937	59.1437	60.2299	981.19	34.1264	47.2759	20.9655	19.2816	188.937	2.93103	81.1437	47.546	34.6437	1.95977	31.3333	44.3908	21.931	247.695	216.362	58.7529	228.213	3.7931
31.9764	537.212	8.48585	94.6132	169.693	213.462	210.151	154.594	595.84	19.934	72.9858	16.1321	9.64623	17.6274	121.415	5.50943	14.7642	76.4151	19.5425	7.96226	422.373	476.717	9.37736	15.1792	24.7123	1.32075	20.6887	37.2453	42.8019	48.5519	19.3962	259.241	21.5708	20.1038	12.0425	18.1415	70.5377	3.46698	34.5519	29.1557	59.3066	2.21698	36.9764	26.3349	34.8443	127.014	4752.92	40.8491	131.189	5.97642
29.7771	458.497	9.95541	35.8535	50.4268	144.006	21.1911	57.242	201.694	17.8153	33.6624	18.3439	5.89809	14.3694	39.707	6.26115	19.4204	76.3312	14.8025	4.26752	227.764	139.089	9.66879	16.3185	34.2166	1.25478	15.7898	44.9236	39.6051	62.5032	17.9618	310.58	11.6497	16.9427	9.86624	16.1465	86.5223	3.65605	94.5414	31.6815	30.6242	2.35669	30.3758	29.9236	28.5541	103.025	2826.76	151.994	607.726	7.68153
75.25	1089.16	8.84896	143.609	131.203	191.583	21.8906	65.5677	377.505	45.3229	27.3385	17.8594	5.42708	33.224	226.448	6.76042	16.5573	104.938	18.3698	7.14583	234.99	375.365	14.8958	80.5521	643.255	6.83854	101.422	210.542	563.297	600.807	186.573	1829.67	156.01	193.938	121.276	94.4948	634.125	6.60938	885.104	350.557	139.109	4.90104	80.5208	435.5	151.776	1285.78	874.62	56.5885	214.667	5.21354
133.706	2909.35	29.7059	30.7882	48.5235	168.629	9.47059	34.9	94.4765	22.6941	33.7824	19.7765	5.77647	17.3588	144.524	6.82353	12.4647	91.7176	24.9353	3.25294	149.629	141.847	8.90588	19.6824	47.3412	1.11765	52.4118	86.6588	85.7294	62.7941	57	568	28.6647	36.2471	24.1588	19.8824	129.976	3.85294	88.6941	53.7176	54.9647	1.15882	33.4294	45.5824	37.5353	200.959	99.0882	43.3765	90.3588	3.29412
39.2239	1017.36	6.85821	68.9776	97.0672	119.866	21.5	63.6642	238.888	26.0896	24.1866	16.3433	6.60448	23.8507	63.3657	4.94776	29.4851	43.6194	9.64179	6.54478	177.5	255.037	11.097	44.2612	141.769	5.79104	116.366	206.754	365.037	255.179	116.694	2094.37	116.47	199.284	105.373	76.4403	640.007	5.6194	419.045	70.0597	53.5149	5.79104	66.597	151.918	80.0672	707.522	208.657	27.4776	68.194	7.91791
150.24	2119.04	15.7398	209.806	180.633	171.98	32.7143	75.5561	327.842	72.3418	40.7857	19.852	10.6122	58.398	551.036	7.61735	21.0867	78.3214	20.2041	7.68367	337.566	496.408	17.8061	152.628	853.893	6.93878	220.352	336.985	687.515	810.112	260.041	3061.52	227.577	315.367	232.959	162.592	1007.2	5.03571	827.694	468.168	127.673	5.4898	56.5408	387.582	195.097	1145.78	441.082	53.2908	161.985	7.01531
133.653	2142.81	15.1059	180.188	190.841	215.612	45.8176	80.0412	425.394	87.1294	45.5059	18.1824	9.73529	45.5412	243.006	11.2118	28.2824	96.4353	24.7353	13.2412	324.418	577.518	26.6765	74.8529	808.365	21.1176	205.359	495.671	997.912	848.265	255.229	3384.89	521.724	375.253	193.035	189.018	1177.39	11.0176	1123.48	573.4	137.135	13.3941	82.5941	593.594	243.353	1559.64	535.765	36.2412	154.482	7.95882
37.5655	843.531	8.26207	72.5379	73.5586	94.9724	18.0828	60.7034	146.097	29.3172	28.7172	15.1172	9.10345	22.2276	146.579	5.7931	12.3172	52.3931	17.0069	5.53103	162.234	268.634	12.2552	30.1517	189.614	6.76552	94.9655	207.145	415	272.724	128.903	1781.16	162.228	178.559	84.0138	78.1103	656.441	6.31034	437.241	160.993	91.2552	4.36552	79.4276	215.497	112.11	1092.07	268.276	27.9862	60.9931	4.64138
178.979	2974.19	31.1368	36.8737	51.6526	149.316	9.95789	43.8842	126.589	22.3263	36.5789	19.2316	5.47368	20.8211	119.232	6.64211	10.5579	69.4947	22.1053	6.47368	233.516	121.137	8.96842	35.0842	30.7368	1.12632	27.3368	52.5368	73.8737	67.1684	30.3789	337.158	23.2105	23.3895	26.2842	21.7895	70.4316	4.50526	45.6316	28.5684	46.6632	2.18947	38.5789	35.8842	35.3263	116.768	81.7368	38.7474	96.0842	5.95789
64.5147	1780.66	14.2868	137.89	175.537	196.044	51.375	81.3088	288.265	72.0368	34.7353	19.1618	10.5588	37.2794	185.882	12.1029	34.3676	65.4265	27.5515	11.9779	346.971	512.272	15.0956	71.2353	287.419	7.85294	244.36	488.897	824.574	550.456	384.346	4336.46	212.11	434.309	205.007	149.794	1548.27	7.77941	524.191	337.551	97.6985	14.8603	110.5	270.676	185.471	1706.86	508.963	53.6618	118.669	4.89706
80.0421	1247.01	17.1789	26.5579	36.1474	67.4632	7.35789	27.2737	77.9368	11.5895	35.1053	19.3474	6.23158	14.5368	113.779	4.90526	10.4632	36.5789	11.6316	3.73684	79.6105	57.8947	6.12632	22.6211	43.7579	2.78947	11.0421	35.1053	35.7789	51.0526	26.4632	251	15.6	17.5895	17.4842	21.0421	60.3895	2.37895	56.6421	29.4947	27.6105	1.51579	37.4947	46.0526	29.3789	98.8737	62.6947	35.0421	81.3158	4.44211
98.8618	2012.54	15.2358	125.146	158.439	171.626	40.3496	81.6667	359.772	65.5528	25.8374	23.2195	9.12195	38.2602	203.772	9.86992	43.122	61.4309	20.0813	8.52033	285.35	457.463	19.4472	55.8862	362.252	11.2927	220.935	446.106	782.098	531.829	316.764	3790.49	229.48	461.911	217.772	199.163	1218.41	8.56098	627.089	259.057	122.293	14.3252	74.2033	382.439	123.268	1626.1	455.61	34.1951	136.407	7.93496
49.9655	584.466	12.6322	58.2126	65.5345	190.184	9.28161	40.8563	171.046	30.9713	31.1494	14.7989	5.99425	17.4425	108.207	5.63218	11.908	58.3908	22.5057	3.97126	127.828	163.448	14.7069	23.7471	197.724	4.28161	43.4425	83.3851	226.086	169.908	83.477	818.592	77.0287	74.0862	55.9885	44.2126	243.862	4.79885	285.431	301.379	81.046	2.2931	57.1322	131.799	89.2586	461.046	5785.05	272.052	1017.91	9.08621
105.784	2150.32	11.7904	193.844	185.796	167.329	38.2575	67.8982	281.479	71.5329	51.6647	23.8743	9.86826	54.9042	408.766	10.024	18.6527	98.521	26.7006	9.53293	370.419	435.569	16.9701	169	601.192	9.53892	237.234	354.731	726.156	635.407	226.826	3497.1	188.347	261.467	169.473	149.353	1068.59	5.95808	770.772	323.425	107.102	4.92814	57.1677	344.988	132.006	1096.83	378.934	55.8443	175.126	9.17964
20.5185	422.843	6.01852	36.9907	58.6667	251.509	28.5185	78.6019	347.611	28.037	61.4259	20.8241	7.31481	10.3426	141.278	7.25	8.44444	83.6667	13.9815	5.51852	216	173.972	8.69444	28.537	28.25	0.990741	13.5463	42.4074	44.8519	59.2685	25.6944	342.389	20.75	26.6852	19.0833	32.5926	72.2407	3.62963	59.1204	31.5648	36.3056	2.08333	34.5741	57.3426	30.4074	144.528	1311.95	39.4167	53.2407	6.02778
29.569	506.991	15.8534	18.9397	30.4569	48.0172	5.34483	55.0862	122.371	19.5086	31.431	18.9224	6.43966	19.9138	71.1724	6.9569	12.9569	65.5345	21.8793	7.5	92.8621	107.836	12.0948	23.8966	39.0172	2.7931	29.0431	60.1724	68.931	103.534	41.4138	477.224	44.0086	52.819	18.7672	27.4052	209	5.9569	105.655	43.4828	58.0086	2.68966	38.0345	64.25	28.3707	148.655	268.328	30.4828	36.9741	20.3966
82.4266	1702.38	20.5979	25.9371	37.5245	164.297	9.87063	37.6573	76.6993	23.9231	35.8741	13.1469	7.67133	13.4196	109.07	4.80769	8.32168	62.6538	17.7448	4.58042	177.902	127.874	6.87413	21.1853	32.5804	3.11888	28.8007	72.972	66.5734	56.8916	33.1014	521.801	24.8811	32.1259	19.5315	19.4615	139.664	4.33217	73.8951	38.1993	35.972	1.7972	38.1364	46.2308	32.6084	138.045	1052.73	107.829	380.696	5.26573
88.7176	1395.59	11.9847	93.3435	105.832	180.046	24.9466	58.2214	228.168	72.3359	38.3664	16.8244	8.56489	30.2824	163.733	5.68702	22.0992	78.6031	19.9771	5.61832	270.122	346.023	15.4351	46.0305	285.947	15.4962	106.855	263.824	500.916	381.412	233.221	2203.43	256.145	295.786	87.6565	124.916	1254.16	6.87023	696.802	135.863	75.4046	3.23664	58.7023	313.473	250.771	1378.31	716.443	66.8931	170.511	4.72519
90.5411	1180.37	11.2329	103.801	128.37	157.192	49.2603	51.1507	195.411	46.1507	20.637	13.4247	9.21233	43.2808	248.164	12.1164	46.5274	53.1233	17.089	11.1027	248.986	429.123	23.0959	45.4521	380.918	8.08904	138.247	320.781	519.13	527.295	188.575	2727.95	273.918	412.671	131.678	206	1226.49	8.4726	680.87	415.534	97.9521	13.1027	82.8014	317.027	114.753	1261.66	298.479	27.9315	68.2123	7.00685
32.3398	201.437	10.4078	38.9223	34.0194	83.3592	21.4078	56.466	170.689	13.0485	17.7087	13.1068	7.98058	17	30.4466	5.59223	16.0485	339.262	13.9417	2.24272	1036.23	455.398	9.00971	13.8252	45.5534	1.6699	16.9029	16.1845	19.6408	37.5049	12.3689	144.039	20.3981	15.1553	13.8835	15.9806	45.3786	3.63107	31.6796	27.9223	29.9417	1.50485	26.2136	37.165	29.6117	82.0388	23.1748	10.2816	24.835	4.04854
65.2857	815.542	7.84729	50.1823	81.1823	108.576	13.867	44.1823	162.936	31.2906	29.9064	15.5665	6.54187	21.8079	87.4089	4.08374	24.2266	41.6995	12.5419	4.81773	138.892	191.207	14.33	24.9754	164.064	6.53695	74.5517	139.842	314.631	253.64	138.261	1336.59	137.281	190.695	76.8768	84.4236	557.064	4.10345	371.177	123.571	48.8522	5.92118	59.6207	179.631	74.4433	767.882	158.936	19.3005	65.0837	5.42857
33.9786	646.25	10.3357	24.6	39.7929	98.9643	7.09286	47.5	100.679	14.7286	35.8643	19.8571	3.16429	14.7571	81.0286	6.20714	8.51429	60.8786	10.9286	4.06429	101.436	115.657	9.71429	25.7643	36.4857	2.92857	16.7	46.3286	44.1643	97.2929	15.4286	309.307	19.6571	25.0071	12.8286	22.7143	203.086	3.77857	206.871	36.3214	36.8	1.15	52.15	57.3429	33.8786	212.214	3966.61	298.886	1112.63	11.2
29.6923	270.215	6.39231	82.7538	152.277	379.969	254.538	397.238	712.869	16.8538	66.4615	21.6923	6.53846	20.7923	87.6231	4.70769	10.3615	90.4692	21.2846	16.5538	361.008	308.408	6.10769	17.8692	25.1	1.54615	18.5538	26.4462	27.5231	41.5846	24.4308	202.869	24.7846	17.4462	13.8769	12.6538	49.0231	3.2	47.1077	32.2538	67.7846	1.25385	34.8769	27.1615	36.6923	84.6231	4056.93	135.285	143.8	4.37692
29.1449	70.7826	6.86232	64.5942	137.717	324.746	183.355	244.13	831.319	17.2391	73.9638	16.0942	8.04348	17.3913	77.558	3.81884	15.6957	66.1667	14.7029	11.4058	473.261	782.457	6.05072	13.4565	23.1087	1.86232	21.7391	35.558	41.3913	53.5797	22.4275	283.935	18.6957	17.3188	12.6159	16.9348	71.5	3.61594	27.0725	31.587	54.7899	0.826087	42.5072	29.2754	25.3406	138.877	6828.3	41.1884	128.761	3.7029
69.0854	877.793	9.89431	102.187	97.8902	131.915	17.1463	63.874	208.199	52.8293	35.6341	20.7114	5.88618	27.4431	161.488	5.24797	15.5813	81.3537	21.0935	6.47561	205.772	255.443	14.4553	34.5894	320.976	6.5	79.5528	211.833	424.016	337.898	156.02	1187.21	221.285	186.764	87.1423	100.585	631.033	5.23171	561.545	200.809	81.1138	5.15041	67.4553	306.752	119.549	1017.01	581.415	120.581	293.28	4.50813
50.3353	1278.15	8.71765	121.124	144.241	216.647	35.9118	64.6235	270.229	66.9059	35.2941	20.5529	8.24118	32.5059	321.724	8.39412	20.4647	85.6765	24.3059	6.32941	353.171	458.441	18.7412	63.5412	264.635	8.12353	211.882	435.194	770.229	458.012	259.094	3413.76	213.506	279.347	149.412	99.4882	1459.38	5.95294	633.159	177.388	100.124	5.39412	98.8824	357.465	155.453	1684.62	367.753	60.6529	111.524	5.64706
38.4945	1963.12	11.2747	21.044	30.1099	98.8242	11.1648	28.4066	75.956	13.1758	21.4945	13.2527	3.56044	7.81319	48.6703	3.41758	14.8022	34.6484	9.01099	4.52747	90.1868	110.264	10.5824	14.4066	26.1209	3.37363	22.5275	73.7033	63.0659	56.7143	44.5714	876.758	28.5495	58.1978	19.9451	20.2857	148.868	4.26374	56.6813	31.0549	25.2088	1.0989	28.6154	33.7912	20.4396	251.209	24.3956	7.57143	19.5385	4.87912
28.6083	158.233	9.66667	223.408	176.825	498.675	151.942	137.25	804.142	13.5167	21.8667	14.8833	6.775	15.3333	47.8167	5.225	18.0417	38.4583	12.8667	4.39167	322.733	189.725	10.3583	22.5083	32.2	1.25	16.625	29.3417	33.2833	47.975	17.8833	270.242	20.25	21.9167	14.9417	16.8083	51.6917	3.8	74.8583	19.6917	62.3833	1.53333	28	38.55	27.9833	107.183	59.9167	16.8917	45.6	4.83333
65.8165	1248.22	16.3761	9.04587	17.7798	44.4862	5.99083	29.8716	27	11.0734	21	12.7339	5.30275	9.89908	31.0183	4.52294	7.80734	36.8899	9.36697	2.63303	114.651	58	8.98165	11.945	23.6147	2.01835	17.1193	29.5688	30.4312	22.5963	17.4862	360.514	24.5596	28.4587	10.4404	12.3211	111.294	5.95413	18.6697	23.7064	27.1927	1.30275	25.9908	28.578	28.7431	98.367	37.6606	13.7339	13.055	1.13761
32.7578	1098.74	16.3416	114.441	141.323	351.888	51.5093	189.627	973.224	83.5217	216.391	61.5963	19.9627	26.0311	273.522	6.85714	16.1118	94.9441	27.7453	12.8571	303.466	452.727	7.14286	28.0932	40.4534	2.37888	54.9752	135.099	120.683	55.8447	65.0124	809.528	45.3602	63.9255	24.8385	44.1429	162.832	4.67702	134.944	43.8944	62.0994	3.18634	48.4099	46.8882	39.7081	219.075	7283.63	139.87	194.913	10.5404
230.124	2485.88	12.4672	213.146	222.825	255.599	53.7591	98.6715	638.007	88.1241	51.5255	23.4745	9.54745	46.6642	623	10.9489	35.3869	129.796	28.073	12.1241	433.54	596.752	27.0219	58.9343	1243.59	13.1387	235.073	568.35	1045.19	1242.7	332.562	3042.97	552.35	368.241	242.029	168.285	1136.77	6.50365	1538.17	711.956	195.657	19.7007	136.073	653.54	320.489	1780.99	631.898	52.2117	206.54	7.52555
110.542	1584.36	11.1542	172.01	157.234	127.861	25.0547	48.0398	294.144	55.801	47.1443	20.6866	7.06965	49.403	195.368	8.42786	23.1095	74.3682	21.5274	7.41791	218.856	301.129	18.7612	102.488	445.209	10.7612	107.567	206.065	589.92	511.338	208.289	1723.91	286.527	239.542	163.652	111.488	653.383	6.8408	639.085	341.179	105.204	4.74129	53.5124	382.408	151.463	895.965	251.627	46.9104	139.065	7.10945
54.6133	1557.59	7.88	121.207	124.287	343.433	91.0667	262.253	576.9	45.4333	283.487	34.2867	39.6867	29.5467	268.393	8.11333	18.4733	123.973	24.7667	18.8133	792.32	609.173	9.6	28.1933	42.9867	1.12667	42.4867	96.2933	96.44	108.447	47.38	601.98	41.0533	32.3133	23.7467	22.1	106.313	7.36667	86.0533	39.1533	39.6933	1.41333	39.38	34.0467	47.9333	242.153	15709.8	445.76	644.32	4.67333
148.876	4124.36	24.8605	123.357	129.008	299.271	23.6744	69.1705	311.519	53.3178	44.7674	21.2248	7.22481	32.6202	249.814	4.94574	15.5194	106.643	39.0775	6.55039	231.357	319.806	15.8372	66.3721	490.403	5.86047	123.426	214.581	441.705	498.845	214.481	1571.49	165.783	172.651	123.729	74.2326	362.194	7.20155	550.465	250.248	127.713	5.92248	62.8217	357.814	134.605	810.202	765.543	170.279	704.922	5.75969
131.181	2526.03	20.0833	107.809	152.167	184.245	43.0147	115.363	397.348	65.2402	43.3775	22.4951	11.1029	43.1618	238.98	8.79412	25.4265	95.7549	27.8039	8.80882	328.078	464.975	19.6324	64.6078	495.01	12.6373	203.985	326.279	641.392	643.225	285.48	2943.76	291.569	356.299	162.618	176.76	1003.5	10.4363	719.554	273.005	123.52	18.4902	106.858	518.196	199.873	1438.3	510.706	95.5392	302.417	8.44118
39.7241	1477.56	12.0805	87.9598	112.351	238.885	35.4425	285.885	953.632	75.6379	272.339	59.0172	21.569	21.6207	250.534	7.63218	19.8103	140.109	29.6034	16.1034	388.126	504.77	9.7069	23.8276	41.7644	2.06322	53.4425	124.759	113.845	77.7529	93.9598	789.397	37.7874	52.7471	22.023	26.2586	166.333	4.06322	97.0115	44.8218	53.2471	2.12644	46.477	44.9598	38.0632	301.506	15437.5	160.057	223.293	6.40805
25.61	78.16	10.4	195.08	264.18	178.87	132.05	154.58	1196.21	13.1	15.45	15.1	4.84	14.93	30.22	5.03	23.5	44.18	12.72	3.69	215.04	105.21	9.81	14.53	25.44	2.65	13.73	24.52	25.1	35.34	15.49	216.99	16.24	20.2	15.93	11.55	43.38	3.99	37.81	15.85	85.02	2	27.01	26.89	36.25	108.18	21.8	17.19	37.76	2.5
65.9745	974.452	10.4841	54.7197	84.1274	114.86	26.8917	59.2357	214.643	24.3631	29.2548	15.9682	4.69427	31.6879	143.898	8.26115	30.2994	47.8344	13.4076	7.1465	189.618	283.535	16.414	25.8025	270.293	6.52229	120.127	224.115	441.28	382.357	169.051	2125.18	168.777	255.752	111.325	144.484	693.847	7.68153	487.108	246.389	66.7134	7.50318	67.3758	308.038	117.682	1044.38	221.885	20.3694	60.4968	4.3949
78.1263	1076.94	8.08421	87.7789	81.8105	121.695	22.4	54.4842	246.758	41.5053	47.8526	17.8842	7.82105	24.1474	126.463	7.73684	15.4421	50.4842	19.3684	6.23158	240.326	287.737	21.6947	40.2105	302.558	14.2421	105.021	249.611	451.695	355.032	145.579	2033.04	238.2	255.421	84.2316	153	1017.77	8.10526	527.674	196.937	63.9895	5.01053	51.6632	271.326	102.611	1071.33	365.6	52.3368	133.905	8.16842
91.3169	1297.98	10.9016	116.71	106.749	162.792	30.0765	61.7377	265.923	43.153	30.4317	17.3169	6.96721	25.2623	185.552	8.80874	30.1311	64.8907	13.4809	7.65574	208.175	353.454	14.7486	42.5902	417.328	6.91257	141.563	284.344	517.044	565.65	246.721	2660.1	169.142	261.541	154.399	149.093	763.087	6.75956	649.295	395.945	95.6557	10.1967	81.4317	363.541	192.388	1290.52	363.317	26.8743	100.262	7.34426
33.3947	1283.34	9.78947	140.158	139.526	169.895	27.0789	76.5526	493.5	47.9211	20.9474	16.2895	5.42105	28.4211	214.053	10.2105	26.1053	83	29.5789	11.6316	254.158	392.395	26.3947	85.8158	662.474	21.4474	143.184	249.816	708.579	780.816	213.974	1743.39	392.026	264.789	157.684	135.158	652.289	4.73684	979.079	234.816	124.526	10.5526	62.0526	536.974	192.289	1062.08	537.105	46.3158	112.763	10.5
78.2968	1608.18	15.9645	137.094	125.184	265.897	38.0387	131.161	467.094	51.1387	39.2387	22.8935	11.4129	38.029	259.948	7.55161	22.171	500.652	30.2968	7.30645	1191.83	710.461	43.7581	78.7452	308.471	11	131.465	280.135	391.768	574.013	205.229	1879.45	260.623	224.755	82.0387	100.194	918.087	5.98387	616.739	243.526	92.2032	5.51935	83.0032	389.513	116.294	1069.04	420.581	45.0806	124.542	5.81613
39.7612	2000.04	7.87313	58.5075	86.903	161.358	20.7687	111.537	513.627	42.4403	334.455	68.4403	26.5522	15.3955	253.858	5.69403	12.6791	147.888	25.8433	9.78358	331.134	277.604	10.8433	27.7463	51.2537	1.43284	55.4851	168.672	141.052	90.2537	49.1866	627.276	27.2985	33.7836	31.2015	21.3582	126.739	3.79851	56.8284	33.5597	67.9925	1.90299	44.4478	40.5149	38.2836	255.993	20545.2	92.7985	174.41	4.02239
36.6244	717.441	11.7606	126.216	192.075	272.723	221.399	184.066	739.249	24.2817	66.0047	20.3005	9.39906	24.1268	209.934	6.52582	16.3333	212.249	26.0798	11.2676	1015.02	691.873	9.7277	28.1502	42.5915	1.84977	23.7887	47.3286	64.8873	69.2723	31.8779	316.765	24.277	25.0469	24.9061	31.0329	87.23	3.87324	52.7277	33.0329	63.0986	2.11737	64.1878	51.4883	48.9812	190.258	720.869	44.2254	122.376	6.61972
32.1507	408.973	7.13699	78.1507	148.466	215.918	167.699	170.685	573.884	29.1849	192.096	26.2945	26.589	25.0616	153.616	7.61644	12.8082	102.993	16.0548	11.2123	734.699	544.801	7.41781	19.3904	36.7123	2.95205	19.2329	38.8356	44.726	59.0822	17.5822	274.281	19.7671	19.6849	16.0411	18.8082	78.1438	5.16438	48.1027	33.0274	53.0342	2.5411	34.8493	19.6164	40.4726	149.295	11162.1	65.6233	149.87	3.50685
76.5381	1789.19	28.0714	35.3476	61.1286	313.838	15.8429	41.9333	138.281	19.3524	27.719	17.5667	6.74286	19.7905	118.671	4.34286	20.9143	67.0095	17.6714	4.54286	162.886	189.176	25.9333	32.481	139.71	5.09524	39.6905	103.195	102.143	161.324	38.3952	858.743	48.7762	58.3381	21.019	41.519	263.357	3.03333	277.362	94.5143	46.7714	1.69048	39.3	98.8952	55.5286	349.362	909.5	204.6	754.095	6.96667
42.5593	325.746	11.1525	26.2373	52.1017	72.6441	6.01695	32.4915	154.542	24.6102	40.6271	9.74576	4.66102	19.5593	51.0508	6.37288	10.1186	30.4068	26.1864	3.23729	124.678	96.322	9.55932	23.8305	67.2881	0.949153	33.3051	54.8644	103.593	88.6102	40.8305	260.797	57.7119	30.661	26.5763	17.2373	124.593	3.79661	325.034	53.7119	54.1186	3.27119	40.3898	81.6441	36.1525	178.237	4719.75	407.542	1118.86	15.4576
67.5235	938.606	10.3353	41.3	48.4706	87.9882	11.5059	58.3118	78.4824	28.6529	54.0412	24.5882	5.5	21.1176	226.947	14.8412	11.9235	84.7176	32.4824	5.84706	188.494	168.694	9.76471	43.7706	39.7235	1.92353	47.1471	81.3412	101.994	85.3294	53.5353	524.429	24.7941	30.6471	35.8176	19.0706	145.212	5.34118	95.7706	48.0294	55.5294	2.54706	41.0706	62.7471	35.3529	195.106	2321.95	257.312	717.182	7.03529
114.875	2789.23	19.1964	181.634	208.295	271.049	67.2143	98.3214	522.487	90.5179	43.6696	25.3884	11.7277	57.6027	310.241	17.5625	39.067	114.777	35.9062	14.442	453.705	574.629	22.8929	73.3616	581.402	13.8571	272.777	631.17	1048.78	1069.45	461.728	4359.87	379.223	540.866	277.375	261.504	1989.71	11.9821	1056.91	673.357	130.96	22.9688	186.799	465.402	283.397	2288.29	611.75	65.3482	150.027	11.2723
72.3361	1694.85	9.08403	110.479	123.286	140.479	20.4454	56.7227	217.807	43.084	27.6471	16.3697	7.57983	41.5546	227.202	7.71429	16.9916	70.2857	18.8319	7.15126	202.697	376.345	10.2185	80.3109	315.571	5.55462	105.807	283.176	430.908	536.218	163.504	2228.13	202.513	198.647	87.2353	86.1933	734.445	3.16807	389.05	159.605	84.8151	1.90756	53.2521	317.345	127.21	917.412	270.748	43.6723	91.3613	4.10084
31.9378	1280.84	15.0207	65.5062	89.4398	179.199	42.8548	181.846	593.996	64.9046	338.303	55.1079	39.4855	30.8133	158.672	5.9917	11.6224	197.423	26.2863	18.1535	775.365	351.203	10.639	22.3527	42.639	1.85477	42.4896	130.884	89.0539	89.249	66.8216	578.925	37.2241	30.3817	16.1203	19.0996	141.66	4.50622	97.7552	39.332	51.0083	2.09544	49.8672	48.5726	31.7303	259.996	25296.5	96.556	145.979	5.81328
105.868	1193.03	11.9514	79.2778	103.451	155.493	21.6806	59.1528	236.326	37.5556	48.3403	21.375	8.77083	31.6944	213.118	13.6111	18.6806	77.5486	27.3611	6.45833	324.882	367	13.4514	40.7569	232.639	6.11111	94.2847	217.812	430.729	423.042	161.59	1652.12	223.521	253.125	82.9444	93.9028	895.438	8.75694	407.951	152.514	82.4792	5.24306	128.979	189.188	120.778	1108.94	294.035	51.3403	105.389	5.16667
207.709	2594.56	15.1217	196.178	215.148	284.461	61.1304	100.67	554.543	84.3391	37.5739	16.7087	9.66522	50.9609	337.487	10.387	32.3	114.552	32.1174	10.2043	480.117	594.748	24.9	80.3	823.948	15.2826	233.704	524.391	1053.67	1060.83	401.743	3909.81	400.196	473.652	277.083	232.748	1259.06	8.28261	1304.91	707.37	194.322	13.687	176.93	644.874	318.843	2183.96	713.313	54.0043	190.287	6.01739
44.6987	633.301	9.3141	24.0962	40.109	166.397	8.49359	45.4038	130.192	23.3205	44.7244	19.7372	6.24359	16.7564	173.462	6.91667	12.8846	111.359	25.5769	4.91667	116.224	165.833	9.01282	27.0962	24.0449	1.78846	40.3141	66.7628	78.3654	63.9744	40.8526	427.667	24.4808	40.6859	32.1987	16.3077	133.904	3.71154	84.9231	36.9359	51.2821	3.72436	51.9551	56.8846	40.7372	227.712	928.167	188.103	629.449	5.11538
58.5207	1298.35	10.124	48.438	92.4711	711.231	22.3802	58.686	219.793	33.1074	28.2149	14.9669	7.1405	21.1322	132.686	4.76033	22.7025	77.6364	15.686	3.87603	180.066	350.711	15.5537	43.1818	167.215	2.79339	83.3223	189.711	238.926	354.347	105.587	1780.79	79.9091	163.595	75.2314	68.7107	533.116	6.38843	380.793	175.008	81.686	4.31405	53.157	145.826	62.5041	725.438	1157.67	334.413	1407.55	5.95041
172.097	1801.08	16.9375	151.764	167.667	230	26.4792	85.8333	423.514	66.6736	47.3542	22.7708	9.20833	46.1111	359.215	15.7778	28.9306	107.694	30.6181	13.4931	372.722	454.736	20.2222	61.6667	445.285	10.9097	169.507	349	756.215	631.444	305.306	2681.45	362.417	406.167	239.458	232.194	1135.51	12.8264	602.236	419.403	114.646	6.40972	148.653	455.09	193.514	1716.83	920.049	122.882	281.451	10.5694
41.0279	661.657	11.8924	128.681	178.924	445.821	287.41	259.283	879.689	33.5657	230.841	22.5378	42.9084	28.1554	175.765	7.51394	17.8207	144.633	16.4462	13.498	1078.82	696.769	8.78088	21.3665	36.7888	2.39044	30.4502	68.8247	68.5657	86.255	33.8048	456.693	36.2709	22.3028	22.3506	24.9641	121.004	3.43028	74.51	44.4861	75.6375	2.23904	52.8367	36.6135	48.506	195.179	17117.9	87.6494	300.311	4.83267
138.879	2067.98	11.5887	133.935	150.177	311.145	51.1774	82.8952	351.605	66.6774	38.4839	18.7339	10.7742	36.8548	209.379	9.67742	35.7581	71.8468	30.3871	10.0565	293.806	439.718	18.4839	56.0242	454.887	8.99194	192.71	379.435	745.726	591.806	281.863	3544.92	206.25	354.71	195.444	190.548	996.589	8.00806	703.468	379.177	99.9516	8.92742	104.968	374.21	142.798	1547.31	710.331	211.976	791.153	7.8629
22.4655	110.345	6.30172	13.9569	21.5086	143.25	5.93966	32.1552	67.0517	14.5431	26.6293	11.2241	3.41379	13.1293	35.3793	5.98276	7.63793	47.3017	11.5603	1.81897	78.3103	90.4741	9.7069	20.25	22.0086	2.27586	21.6466	37.0086	24.7155	58.2672	16.931	346.845	14.9483	22.6638	10.3707	14.6897	139.422	4.88793	83.2845	39.7759	21.7328	0.939655	30.4741	34.7241	26.2845	75.6293	2138.97	216.534	735.043	5.97414
101.865	1761.73	12.2308	123.923	118.481	224.471	33.0769	105.077	394.269	70.5385	35.5769	27.5865	10.0673	35.1058	353.654	10.2212	22.5	121.163	29.2212	5.56731	405.663	580.702	18.3173	69.6538	313.288	17.6538	182.587	404.067	722.885	503.288	276.875	2954.55	292.76	341.654	147.413	122.615	1393.16	7.99038	1039.74	186.933	106.519	6.76923	83.2788	355.76	169.635	1659.05	521.058	61.2115	199.692	6.75962
48.0536	1650.75	13.4828	89.1724	118.793	239.506	85.8314	149.682	630.816	56.5402	408.946	52.41	50.9195	25.7203	256.904	6.21839	17.8506	277.851	35.0805	12.6054	1383.28	540.927	11.9004	33.069	51.2605	1.81992	66.7548	199.383	122.916	112.337	67.6437	833.238	41.6322	44.4789	31.1034	23.7586	174.594	5.39847	92.2529	47.5594	59.4483	2.35249	47.9923	53.6973	45.7241	316.418	28853.2	103.169	236.08	5.4751
58.8789	2032.28	20.1659	36.5426	70.0673	191.157	30.5067	92.278	511.058	30.417	207.341	61.4843	23.6502	24.0269	188.417	5.26906	12.9462	117.668	20.9731	7.713	434.484	355.771	8.41704	23.1211	51.1256	2.09865	42.13	142.404	83.7892	82.1659	45.9148	534.529	32.3991	38.9193	20.0135	26.9372	127.426	4.19731	76.4484	38.1794	56.6592	2.78924	46.3946	46.0269	41.296	247.274	13489.5	71.7892	150.812	4.3139
110.629	1860.94	10.191	155.573	135.315	238.978	29.7865	51.0112	425.27	38.9551	47.382	19.4494	8.48315	44.4607	250.449	8	27.6517	80.1798	17.9101	12.7079	259.315	437.079	36.427	44.2697	630.64	23.9775	100.225	279.461	679.91	1072.22	197.876	2124.26	659.978	298.854	173.079	186.517	856.371	11.2584	1034.28	416.989	131.809	8.05618	79.8539	394.169	284.449	1232.21	383.337	30.3146	107.247	4.42697
39.0923	552.1	8.89231	156.631	190.985	138.269	92.4154	115.6	586.215	17.1308	24.3538	16.9538	4.24615	13.8923	71.5846	4.80769	11.3154	44.2154	15.3462	3.63846	156.469	61.6692	10.0231	24.8692	37.9769	0.753846	15.3385	21.8538	30.1846	52.2615	23.0154	174.615	15.0923	15.3077	14.8846	17.0615	36.8308	3.69231	57.7538	42.0385	59.2615	0.884615	27.3769	23.9923	31.9308	95.2846	55.5923	18.9923	55.9846	2.38462
25.5641	559.923	10.6667	24.4872	45.7265	240.487	8.88889	31.9145	82.9316	20.3846	19.359	13.2906	3.74359	14.6496	38.7607	4.11966	24.4701	54.6154	17.9487	3.11111	117.479	100.786	7.69231	18.0598	30.3846	2.64957	47.0085	84.7521	82.0085	44.1282	24.1538	801.427	21.0171	41.7521	10.7949	25.9573	178.248	3.57265	199.547	41.6752	26.4103	1.05983	32.7778	27.6923	28.547	206.333	678.427	364.145	1473.38	5.96581
64.3766	988.734	11.0714	24.8766	53.1818	390.162	10.5065	41.6104	112	19.039	32.2013	16.6234	5.6039	21.1429	92.9026	13.3117	9.46753	80.6753	19.7987	1.94156	131.344	150.11	10.0714	25.7338	41.8442	1.83766	41.3442	82.0325	69.2078	70.0195	28.5584	723.279	37.9481	36.4221	19.2532	21.7143	222.571	2.40909	209.63	49.7403	43.8377	2.68182	36.9351	48.9805	35.7338	201.591	1099.41	409.045	1712.89	14.3117
87.9216	998.412	10.4902	53.6667	66.7451	65.3137	19.2157	40.2549	157.196	23.549	40.3529	17.1765	5.82353	23.8627	78.5686	6.11765	29.0784	64.5294	23.5098	4.31373	95.451	202.294	11.3529	27.1961	179.627	5.03922	51.0588	148.196	314.745	290.608	140.804	1415.63	120.941	167	87.6275	93.5098	627.431	3.47059	319.392	149.922	55.2157	9.03922	43.4902	159.647	63.5882	642.647	124.549	37.2549	79.8627	3.03922
169.534	3137.16	36.0747	28.7414	49.6034	119.649	9.51149	51.5805	116.937	24.9195	32.2644	14.5977	4.5	15.1954	83.5057	5.02874	9.84483	64.7126	18.7816	3.37931	237.402	148.224	7.22414	27.7069	40.5747	1.91379	62.6782	82.0747	79.477	60.8506	57.6149	897.161	27.9943	55.8046	24.0747	23.2126	158.695	3.86782	87.4368	41.6839	41.1724	1.37356	38.9195	58.3448	35.5287	226.213	81.9023	28.4828	67.092	6.00575
130.596	2932.26	25.1966	38.4438	49.6461	214.753	7.5	49.4045	125.787	20.8483	31.9775	18.1404	5.00562	14.8202	94.9551	4.34831	17.7921	63.2079	17.5281	3.51124	178.416	121.876	9.77528	24.073	70.1854	1.89326	31.2697	77.3876	126.32	105.14	55.6067	674.584	34.118	46.0393	28.8708	21.6629	129.084	3.40449	84.2022	55.5562	40.4494	1.72472	42.236	50.8427	42.2191	249.522	79.0169	25.2528	87.0281	3.15169
37.9338	828.449	15.9118	68.8529	139.478	296.265	103.699	137.103	657.882	28.8971	294.993	32.6765	34.2868	29.4779	295.456	19.4706	19.7426	364.044	20.0809	12.6029	2153.17	845.39	8.58824	29.7132	44.8529	2.73529	42.0662	124.603	97.1324	108.434	35.5588	640.471	29.1471	34.7721	28.2206	23.2353	141.757	4.71324	67.4118	42.7426	66.8235	1.11765	45.4559	35.0882	34.3309	249.787	13875.1	59.3603	259.059	4.58824
131.504	2900.92	24.2481	41.3534	57.1654	147.03	12.9925	54.2632	136.895	31.4436	21.3158	13.9699	5.65414	19.3835	129.677	7.15038	13.2406	69.3609	11.5113	3.03759	204.526	196.617	8.08271	32.4286	106.85	4.93233	59.0301	130.955	197.451	149.09	110.391	1305.26	69.3383	103.88	66.1579	44.9474	307.278	3.39098	243	73.8045	43.5263	2.69925	63.3308	98.1203	86.0977	519.195	111.09	21.5113	60.4662	4.5188
89.7729	1436.92	9.79681	130.853	126.61	140.191	35.7769	59.2749	303.829	54.8446	22.5219	12.3227	8.68924	34.3347	94.5378	8.01594	40.6215	56.2669	15.3108	7.99602	247.406	361.972	21.3386	47.3625	667.307	6.76096	133.064	329.952	595.239	627.869	219.602	2565.59	263.924	345.709	165.841	148.741	1077.93	8.1992	725.175	498.55	86.8606	10.0199	51.9801	315.434	292	1401.7	289.837	27.1633	77.8367	3.9761
77.6529	660.798	12.5	126.128	223.174	453.632	347.033	173.888	800.731	13.3099	201.533	17.2438	38.0165	34.7107	278.612	8.85537	24.4876	171.227	10.624	10.7769	1248.36	164.355	12.0124	30.6116	41.3719	3.23967	16.8636	48.657	62.7149	94.5331	30.4421	548.711	35.0868	43.0785	13.9504	31.9959	117.744	3.70661	64.3843	29.0165	49.9669	1.5	76.9752	53.2107	43.0661	243.983	11777.4	8.88843	355.285	4.71074
90.2901	1326.03	14.9317	86.4334	84.2662	376.068	116.427	306.795	852.734	27.6792	158.536	35.9795	44.7577	26.6621	245.761	7.08191	11.8328	225.024	37.4915	60.8669	2154.28	2793.76	9.38908	24.3174	45.3481	3.10922	29.256	72.2355	73.6962	105.666	39.7133	505.908	26.116	35.6587	25.9727	18.5461	129.184	5.32765	74.2048	37.7201	59.6689	2.42321	83.0648	45.0785	43.9215	323.915	6391.99	72.1945	228.205	5.43345
18.9778	1090.07	11.7778	64.4667	96.8222	153.222	41.8222	83.9778	220.444	45.0667	21.5333	16.6889	8.57778	35.9778	156.911	9.68889	35.4444	77.0222	15.6667	6.4	295.444	472.111	13	42.1778	219.156	7.88889	143.8	328.578	511.156	367.378	192.444	3344.16	152.711	285.867	91.2667	83.3333	1269.07	5.71111	397.133	189.578	81.4222	5.86667	184.533	235.444	116.378	1551.78	386.267	29.3111	67.4444	4.46667
197.208	3677.48	26.3175	36.781	73.0766	479.847	14.3212	61.1934	177.777	28.9927	31.9964	16.0255	6.5146	26.6642	182.168	7.68248	10.6971	99.3723	19.6058	6.62044	265.285	177.544	13.427	28.1131	45.0547	1.72993	38.4635	78.0036	80.6642	106.007	47.1387	571.555	41.5803	38.3978	18.4854	28.2993	195.343	4.4708	125.153	50.7883	52.2226	2.41241	45.354	55.2847	44.3285	268.85	1404.84	275.752	924.449	12.6569
60.8163	1416.06	15.9082	60.3878	67.051	197.388	32.6327	111.724	611.806	53.4592	438.959	53.4388	57.898	29.1327	228.847	3.96939	11.9694	165.724	23.0918	7.11224	1858	284.194	10.8673	22.6327	50.7143	4.43878	26.5816	94.4388	47.1224	95.2857	34.3776	237.49	26.1224	17.6429	24.4694	22.3367	72.8367	3.72449	67.7755	39.9898	62.7041	1.31633	44.5408	41.1327	42.0408	145.408	42732.5	155.837	308.622	3.56122
135.944	4451.18	30.331	17.9577	26.4648	139.528	9.35915	37.1549	166.507	21.2746	24.7535	11.8169	6.67606	16.4155	102.887	5.83099	10.493	60.1972	18.1831	5.14085	111.915	178.648	11.3873	21.2394	24.5211	1.8662	41.7465	97.9225	81.4085	44.1831	48.9155	872.296	27.1479	46.0141	13.507	19.2817	202	3.26761	48.4648	37.0563	44.5986	2.11972	46.7465	43.169	35.831	250.88	250.486	35.338	27.9507	3.59859
197.249	3799	26.7794	46.702	62.6103	291.725	23.8854	69.5272	238.553	34.4642	120.828	22.4785	12.6791	24.4212	437.009	9.13467	11.2751	111.203	29.4785	7.54155	262.479	275.126	10.1347	28.9112	47.808	2.44986	47.7593	88.063	106.255	97.8768	68.4871	648.519	37.4069	43.1862	30.8825	22.1347	160.332	4.15759	86.9943	43.5358	57.3868	2.66762	56.3782	61.9857	55.7077	304.957	5330.92	57.8138	107.519	4.77937
78.3033	3011.1	32.123	25.4344	47.7787	159.549	13.7213	48.7295	111.074	16.6803	31.7787	15.0902	6.44262	17.7213	82.9836	5.68033	24.8607	44.3689	13.6475	4.45082	101.697	135.541	11.8197	29.1967	45.6311	1.79508	49.2623	87.8852	95.5656	98.9016	79.1557	1071.99	24.1639	80.1885	20.9836	25.2213	208.746	4.54918	66.6721	42.0656	24.8361	1.36066	28.8934	40.7951	33.3607	288.992	63.8033	15.8525	62.7869	3.7623
61.215	1791.27	17.9533	31.3738	61.6636	163.327	23.6449	114.299	418.514	43.2523	244.486	44.4112	53.486	21.3364	196.458	6.97196	11.6916	130.449	28.5981	10.6822	1010.13	248	8.6729	19.0748	41.2617	2.09346	33.1589	71.1963	70.3084	85.5607	45.028	278.262	33.8318	20.3178	15.785	16.3551	85.7757	2.43925	116.869	44.2336	38.4112	2	58.3645	50.3084	35.6449	183.037	33415	87.8037	228.271	4.19626
49.4057	2542.83	14.7689	88.9906	93.8019	203.684	31.4292	232.575	814.967	49.434	436.42	41.9528	42.1792	24.8774	282.679	7.64151	15.8255	160.401	29.5991	10.5755	638.528	431.16	10.9528	29.5755	51.4151	1.81132	65.2547	185.226	133.354	117.042	69.8396	831.623	44.1368	50.2311	30.1132	23.1462	175.835	4.53774	173.042	49.1745	61.6274	2.68868	62.8632	51.1274	47.3113	353.349	29951.2	117.283	271.127	5.82075
80.7411	791.625	9.95536	95.4107	102.188	128.473	16.4375	43.5268	202.732	44.9286	27.1071	17.5268	5.125	18	117.92	3.375	20.4196	51.7321	15.75	6.45536	169.839	295.232	13.8839	32.8482	206.08	11.8036	71.4107	282.616	526.357	350.741	221.42	1587.26	310.518	278.866	94.6786	97.7857	911.464	6.04464	729.411	83.1429	75.4643	5.53571	53.8214	261.83	86.7143	1017.39	133.482	28.2054	72.2679	2.24107
65.28	674.68	7.66667	129.587	104.587	217.027	104.773	104.587	669.813	13.4667	30.9733	16.3867	3.42667	11.9467	99.48	6.49333	14.7733	39.8533	16.32	5.53333	275.76	83.1867	6.94667	14.8667	31.04	1.28	15.32	22.2	30.2533	67.32	26.84	114.693	11.32	13.2533	15.4533	15.08	22.2133	4.01333	103.32	21.5867	57.72	3.61333	46.4	47.1067	33.0933	124.52	20.2	22.8133	92.1067	4.45333
62.9643	884.929	10.5357	96.9732	100.062	180.348	22.8571	51.3929	252.071	64.5625	33.2768	20.4554	8.91964	31.7768	144.143	5.875	22.3929	57.2857	22.7232	4.10714	261.027	299.848	11.7232	27.0446	215.58	14.9286	114.616	209.786	502.143	478.009	235.393	1933.75	256.661	234.661	92.1875	81.1339	716.036	5.15179	515.366	233.438	62.3839	4.85714	103.714	283.321	84.1786	1131.63	428.045	38.8036	126.875	4.94643
62.7019	2333.9	16.4135	56.3317	62	241.298	27.0769	169.322	1135.88	44.8173	391.5	38.0385	44.7885	26.4231	442.389	7.29327	14.1202	174.303	19.5865	9.12981	921.923	460.505	11.7019	24.5144	46.5385	2.33654	33.3462	152.731	74.6538	148.495	52.5721	556.558	44.6683	35.274	16.1971	19.726	175.971	3.91346	117.865	52.1587	64.0865	2.27404	56	54.2644	45.5673	322.226	47834.8	84.4904	351.332	6.60577
25.8194	471.645	8.27097	16.2387	23.9806	56.9613	14.0645	40.071	107.148	16.7935	118.89	19.9355	30.2194	12.1355	76.4194	3.65161	8.95484	50.7226	12.1548	3.30968	304.723	94.8258	7.47742	14.2323	18.6968	1.78065	18.9032	30.1226	24.6452	39.5226	11.4452	277.903	11.6452	15.2258	8.7871	15.5161	52.6258	3	30.8387	29.7484	34.0387	1.32258	22.1032	17.4903	24.6129	55.7484	3724.29	30.3548	151.155	1.77419
116.301	1831.18	14.8319	142.133	163.496	249.403	60.1018	121.633	437.243	66.1504	26.0354	20.5929	11.792	57.8805	229.712	11.5841	39.2522	83.2389	16.6239	10.8186	459.845	616.456	18.6283	119.119	928.619	7.70796	206.08	408.518	533.084	825.071	259.239	3781.51	250.164	433.456	190.903	182.248	1766.08	8.5708	919.85	527.726	141.394	9.69027	64.6947	389.814	250.035	1389.96	490.093	43.7389	102.558	7.36283
12.4766	187.031	15.0859	14.7109	28.4531	143.93	7.90625	41.0547	38.3594	12.9844	28.5	11.0234	6.01562	14.4688	34.8594	3.42969	22.8281	57.5938	12.7031	2.92188	60.7422	60.5703	7.95312	19.5625	36.7188	1.14062	22.6562	37.7266	54.0234	47.5234	15.7422	414.43	18.3984	27.4766	10.3047	20.5703	104.203	4.21094	99.3906	48.3906	28.625	1.80469	26.9453	42.2188	29.6094	174.781	2641.55	239.016	776.734	6.91406
88.7898	2965.5	18.9299	35.5732	56.7962	117.229	12.1083	46.7516	117.873	22.8025	21.6433	13.8153	5.40764	22.0255	86.1401	3.67516	21.2548	30.5669	10.3631	3.16561	164.561	132.643	13.2038	28.465	74.0955	3.49045	46.2611	130.446	175.885	140.675	73.5541	1146.71	104.49	76.9299	42.8025	81.3949	222.369	4.89172	143.662	150.172	44.7134	2.68153	53.7771	116.127	37.1783	376.554	92.2548	20.4013	66.5159	3.25478
50.1591	844.705	14.6439	26.1894	53.303	399.061	8.42424	56.4091	125.068	14.4773	24.4773	10	4.50758	15.4394	73.053	6.2197	12.5227	81.2576	14.6136	4.76515	158.735	173.386	10.5152	19.0227	40.6818	3.09848	42.2273	87.8106	85.697	98.4167	42.2803	820.295	30.3788	43.5303	16.0909	29.7727	273.371	3.10606	160.371	72.9697	42.9848	3.21212	29.3939	54.1515	35.2197	327.962	2136.77	315.288	1380.1	11.4015
22.5969	600.426	9.02326	24.8062	40.7829	44.9922	10.2946	45.6977	118.434	16.2946	32.4341	13.2171	4.15504	14.5426	94.5736	6.70543	9.41085	56.3953	12.9535	2.46512	174.62	158.86	8.89922	28.7054	24.2403	2.29457	33.6202	87.0698	84.9535	107.287	38.4651	879.093	29.3721	65.4806	28.7287	24.1628	251.535	4.13178	94.814	32.3488	30.5969	1.2093	41.8605	53.8915	30.2868	212.636	224.86	68.7907	116.457	11.6667
74.8822	1808.03	15.6828	63.6918	75.1148	152.293	19.4109	62.7281	158.502	29.0816	27.3656	17.2085	7.55589	19.9366	150.927	6.81873	17.8248	64.4743	16.0846	4.33233	191.927	271.414	14.4592	34.6949	175.178	4.06647	74.6133	190.955	317.423	369.592	135.042	1729.73	113.692	185.514	100.921	75.5015	681.937	4.34441	317.71	143.326	76.1692	4.98187	57.4653	192.511	86.9607	858.326	216.094	25.9607	52.9215	5.43807
270.791	5130.17	37.1266	183.753	329.911	595.722	170.759	262.785	522.449	57.6582	90.1709	31.1962	8.92405	23.8797	391.215	11.0506	15.9177	115.449	42.9873	10.943	325.266	449.816	10.2848	39.481	70.4177	2.03165	94.2658	141.272	150.867	81.1456	113.462	890.044	27.4557	36.4684	43.1709	15.7722	126.411	4.60759	85.6519	48.8291	107.361	1.96835	56.5823	77.8671	57.2785	460.316	3570.77	106.12	219.595	4.08861
63.6715	1426.8	11.3285	84.5036	123.818	194.46	45.7664	89.9343	319.496	47.8686	23.6204	19.8102	12.8613	56.7007	163.372	10.8686	39.7153	60.8978	21.0219	6.20438	296.204	467.526	24.9635	130	535.62	8.28467	111.431	263.825	437.066	685.613	182.613	2631.2	252.577	264.547	125.949	171.46	1290.35	8.78102	530.088	307.642	81.854	5.46715	45.0146	273.504	121.066	947.927	365.109	32.7518	61.1022	8.58394
44.9771	2310.31	22.4809	20.7099	32.0611	144.771	9.51908	30.2672	92.2519	17.1374	16.1985	11.2977	5.54962	16.229	56.1985	3.59542	28	40.4962	11.0992	4.67939	121.267	113.176	9.44275	23.7863	34.1221	2.82443	47.6565	68.8092	67.3435	73.7405	31.687	1089.88	23.0992	46.3588	22.229	22.8092	148.443	2.68702	46.9466	24.0611	19.9237	3.53435	28.771	38.6794	24.6718	211.611	35.229	11.9618	43.8092	2.8855
99.8571	1128.89	13.6286	21.0571	21.8286	29.5143	4.8	20.6857	53.4	15.4	25.1429	16.7429	4.2	6.31429	55	1.54286	4.45714	42.7143	8.22857	2.17143	75.1714	38.9429	8.45714	27.6	22.4571	0.8	11.0857	20.9143	23.4	39.4	18.1429	46.3143	9	15.0286	15.1714	11.1429	10.3429	2.91429	16.4857	28.4	36	4.08571	22.6286	43.6286	20.6	40.6857	369.971	13.5714	6.45714	4.97143
67.5506	2353.35	19.8989	23.5618	29.2753	112.466	6.65169	40.1292	67.3764	20.2079	25.7191	12.809	5.64607	15.5112	62.9494	4.47753	10.8764	51.3371	12.3708	3.25843	150.753	119.169	9.46067	18.9326	31.7191	2.06742	42.7528	65.2416	66.7809	69.0225	37.4101	696.393	19.9213	40.927	14.2865	20.5618	127.618	2.47191	52.6067	46.6517	38.7978	2.44382	31.0393	37.0562	30.2247	224.82	197.354	35.0787	139.522	4.29213
142.373	3748.93	22.7467	55.8133	60.6	222.187	18.4	82.0667	657.907	39.48	276.453	112.547	34.7467	26.0267	247.507	6.26667	8.61333	152.813	29.3733	5.25333	576.107	352.253	12.16	18.7067	78.1867	1.73333	27.1733	99.2667	71.3067	139.8	46.0133	350.08	44.5867	20.5333	22.4933	17.0133	110.093	3.88	111.44	48.2533	38.88	0.906667	48.4533	53.1733	38.84	223.453	36588.2	69.8533	216.293	4.34667
17.5116	91.9186	5.76744	10.1163	12.6047	178.709	3.65116	27.1047	45.9302	7.98837	20.3488	9.5	5.06977	10.6977	34.9302	5.03488	15.6744	40.593	11	1.34884	51.8953	59.6047	8.55814	15	25.0698	2.54651	19.8721	23.6279	16.6395	29.8837	12.0581	268.512	12.4767	13.6977	7.18605	11.2093	68.814	2.53488	110.535	44.0581	36.8721	1.76744	28.4419	25.5233	23.407	81.5698	2077.52	102.86	477.267	4.68605
66.1717	1524.43	7.64646	64.6162	106.364	259.758	15.3333	64.0202	689.687	43.9293	37.4242	21.596	6.67677	32.6263	179.505	9.70707	14.7778	108.303	28.7172	7.65657	226.303	333.333	14.1616	60.7273	142.788	8.18182	107.141	264.616	250.222	392.909	130.889	1589.98	94.0202	133.636	82.5859	72.4242	590.485	4.89899	443.03	228.01	99.2929	3.59596	72.7677	162.172	98.4242	689.111	4019.35	1433.62	1143.49	103.01
34.025	244.5	12.725	27.5	31.1	445.95	7.175	37.125	116.725	25.85	26.05	12.85	4.4	17.45	65.35	4.3	7.65	73.75	13.325	6.2	111.075	140.075	7.025	17.125	46.55	2.1	11.2	24.5	47.5	77.175	23.725	129.475	31.6	15.075	13.575	30.05	148.8	3.875	173.025	49.625	34.975	1.575	50.6	32.5	26.45	210.15	3977.65	461.3	2070.97	8.275
63.8774	2743.26	28.8774	15.2736	38.7547	149.396	10.2547	34.4623	104.123	17.3396	23.0283	15.4528	5.48113	18.9245	36.0472	4.35849	30.066	35.8679	15.783	3.99057	137.642	87.7075	11.1415	20.7925	25.4811	1.9717	49.2642	94.3774	87.7547	66.4057	28.9434	1162.44	17.217	55.3774	20.4811	23.0755	214.302	3.71698	46.5283	28.4717	21.3868	2.0566	17.5	54.3774	23.6132	260.745	88.1132	13.9528	44.5755	4.66038
31.557	289.861	6.86076	15.2785	21.5949	209.785	9.41772	38.8354	86.3165	18.4304	25.1646	18.443	3.46835	12.0759	91.7722	6.21519	10.519	64.7595	17.8354	3.58228	95.6709	135.354	10.4937	12.1139	31.0886	1.87342	20.9367	27.8481	52.519	75.2658	22.2405	250.785	40.9873	33.5063	18.8481	20.1646	150.177	1.81013	94.5316	50.6582	45.443	3.22785	42.6962	59.4684	34.7089	237.772	740.101	125.291	539.759	10.443
24.6796	420.65	10.9612	19.1214	36.6068	296.592	5.95146	30.6408	85.4417	18.0825	19.4126	10.7087	4.65534	11.6262	41.1117	3.8301	20.9903	43.0874	14.2621	4.95631	89.3641	103.277	9.86893	18.5049	37.466	1.8301	27.5728	75.267	70.1602	61.034	27.0728	668.879	19.534	24.9612	15.5922	17.4466	127.408	3.17961	213.078	40.2087	39.932	0.854369	34.2961	49.5825	26.966	194.471	3505.95	277.782	1143.33	4.38835
106.41	1405.02	10.5857	152.01	146.952	181.614	45.2143	89.1143	429.057	61.7667	34.2667	20.7762	6.62381	39.0238	217.862	8.82857	24.4429	70.781	20.2429	8.33333	358.495	431.052	16.0048	66.1333	330.362	11.2667	193.448	339.09	650.4	478.838	245.471	2989.06	296.762	296.419	179.61	153.614	1322.01	10.9048	625.833	636.652	116.286	7.89524	136.205	371.671	148.043	1357.04	734.714	253.195	215.895	11.3762
54.7729	2855.72	20.3362	26.8384	38.179	234.389	22.7948	86.69	578.14	28.0611	238.109	74.1703	46.4672	23.7162	236.664	12.179	12.5852	135.777	17.1441	7.73799	736.707	327.651	9.81659	16.6114	46.8297	2.1179	21.5502	57.5284	55.2795	97.9956	35.9389	326.057	39.821	32.2926	13.6856	19.4803	124.424	4.90393	89.2402	46.5939	58.4716	3.08297	42.6638	56.1397	34.5109	245.253	28427.1	58.7424	187.214	3.92576
117.015	2927.1	31.7015	20.9453	23.8806	306.144	5.82587	39.3632	117.468	15.6766	23.9055	11.005	6.96517	95.8308	239.08	147.045	44.1493	51.6866	13.7861	4.12438	115.02	138.716	7.37313	15.2388	22.2587	2.61692	22.4876	72.1642	41.194	55.6567	33.0995	410.975	22.99	26.6368	14.3085	18.806	99.2886	4.79104	68.8408	28.8756	35.6716	2.04478	34.0448	16.6468	29.5771	119.284	138.294	16.6866	34.5871	3.27861
25.2528	133.152	7.17416	108.584	155.056	149.612	88.0393	104.219	492.781	12.118	18.3483	13.4494	5.20787	10.8483	63.1629	4.10112	6.85955	46.4607	11.0169	3.57303	211.837	169.725	8.93258	15.3146	31.0562	2.08427	25.3539	15.3202	18.5112	31.4438	15.1742	180.742	10.9438	14.5618	12.4663	9.58989	32.4663	3.10112	28.6067	25.5562	64.5843	1.71348	37.2753	32.1124	27.9382	60.0787	80.764	19.1348	8.32022	3.50562
51.0844	554.907	11.5778	23.0089	33.5867	131.724	6.28444	36.9956	102.578	18.3333	36.2356	13.72	7.14222	26.3778	149.164	30.7467	24.5333	53.7111	20.8444	3.86667	120.187	103.378	9.24444	19.6044	47.6044	2.04889	22.1289	55.0178	73.7244	71.0756	30.3911	243.498	19.9378	23.1511	25.0711	19.6578	94.6356	5.40444	119.169	56.3111	40.6711	2.08444	43.1956	62.7244	37.6978	156.516	2048.12	168.733	674.489	7.40889
168.378	4025.92	30.4121	62.6667	131.937	286.761	38.1969	108.911	338.362	61.2362	98.8346	37.3412	12.8556	23.6693	389.675	18.4514	25.252	110.738	36.1181	8.96063	362.157	338.089	9.3937	37.7113	61.0184	1.76378	64.3071	131.291	138.829	97.8084	78.9633	926.22	31.9606	45.7848	41.1496	23.2467	165.68	4.65354	71.2388	46.5512	88.2152	1.64567	61.937	54.4042	62.0997	376.509	5869.67	93.7428	193.719	4.18373
51.3767	467.479	10.4041	30.2055	28.8356	83.4521	12.3288	48.4247	90.4178	19.0205	46.4178	17.3151	6.19863	115.534	240.973	237.322	82.7329	71.9178	18.3493	6.79452	180.274	127.966	13.2603	27.7534	37.1027	2.77397	17.8767	34.5411	72.5068	86.9863	31.9726	249.137	25.4247	28.7123	18.3219	20.863	88.911	6.61644	55.3014	38.5	35.6096	2.69178	56.9795	46.1918	38.3356	159.137	166.425	36.4178	84.226	16.4521
30.7073	1578.85	9.31707	30.2683	53.0244	76.9268	9	71.0976	167.39	37.9756	209	29.9756	16.8293	10.0488	139.561	5.34146	9.07317	66.6585	16.3171	5.80488	291.756	236.317	8.95122	23.4634	30.3659	3.43902	34.5366	90.5854	38.2439	57.1463	54	500.61	18.9268	13.2439	17.6829	15.8293	96.5366	3.7561	27.3171	24.7805	25.8537	3.17073	38.5122	38.4878	15.5122	199.707	8364.54	55.0732	83.6585	6.41463
99.6802	3621.12	17.0405	71.3158	135.166	246.842	53.6599	108.923	281.559	53.3684	182.672	40.1984	21.3887	19.4291	298.02	10.1417	13.3482	92.4656	22.6073	5.43725	309.935	334.251	6.79757	43.0931	52.4899	1.83806	75.4899	182.506	120.866	69.1093	68.6437	1017.91	25.3279	36.5911	34.5101	17.1174	173.397	3.92308	64.7611	38.5668	64.2186	1.25911	50.6235	49.1012	38.8947	381.126	10545.8	76.6964	120.219	6.22267
26.839	571.356	9.94068	22.4153	48.4492	167.169	11.9661	44.7797	71.4407	21.4237	23.9831	16.1017	6.24576	18.9322	62.4153	7.61017	25.2797	55.3305	21.2288	3.81356	106.898	102.161	11.9068	22.6186	40.3136	0.898305	31.0085	89.5593	133.992	77.9237	32.0932	873.814	38.3136	51.9237	20.3475	37.7542	209.788	3.88983	131.932	56.2627	36.9746	2.0678	29.9153	52.2458	28.6017	218.703	1554.31	265.737	1156.31	8.47458
125.346	1373.95	11.9744	126.295	80.141	135.282	20.7692	83.2564	264.756	55.141	35.5513	19.0769	6.30769	27.7692	193.769	8.38462	20.1282	90.5513	25.6538	8.28205	235.782	280.269	13.8077	42.8846	336.564	6.91026	129.808	215.936	548.321	476.013	290.103	2200.49	171.769	257.59	176.731	160.833	662.179	6.58974	594.295	442.718	102.051	9.30769	99.7051	231.603	197.115	1169.55	367.923	42.9231	98.4359	2.30769
94.0261	1519.03	10.2418	93.7974	130.523	216.503	31.549	73.2222	308.144	48.5098	23.3333	15.2941	9.90196	30.8954	166.542	6.72549	22.0131	54.8627	21.3464	7.73856	288.889	459.131	16.6405	48.0327	332.582	6.6732	146.288	364.137	561.405	613.85	250.948	2629.46	140.183	331.699	140.314	129.667	951.882	6.32026	618.536	281.359	110.386	5.86928	57.8235	359.608	163.516	1444.55	418.993	37.817	117.118	6.26144
23.2941	284.788	8.72941	13.7882	20.1529	45.9647	10.2588	32.9294	64.0824	11.0941	32.6118	14.0353	4.11765	12.9765	83.3176	5.87059	6.77647	44.0118	8.43529	4.12941	64.5765	84.5412	7	17.1882	24.2941	1.24706	12.2588	26.9412	25.7765	44.4471	12.4471	129.659	9.98824	12.9882	15.8471	10.2706	34.4118	4.43529	37.1412	18.4	36.7294	2.63529	43.5176	42.2941	26.8824	78.0471	398.471	24.3882	6.30588	1.75294
163.1	4856.51	40.55	24.425	34.1167	176.983	13.2333	35.175	132.225	20.4167	35.35	15.9333	6	19.8167	131.6	6.325	8.025	58.1417	20.675	5.18333	146.667	220.7	9.775	28.6917	26.3167	0.791667	51.75	120.817	125.442	54.9833	57.95	1133.75	19.4833	49.1417	24.2	23.5333	232.7	3.68333	54.7917	32.3833	48.2167	4	37.6667	30.2333	32.65	286.125	342.192	76.2417	53.0833	4.80833
103.61	2181.97	21.3975	88.4076	142.197	520.296	59.2911	153.641	637.23	94.2684	161.62	39.2734	20.0734	28.3291	357.557	11.8582	18.8177	133.311	34.5063	9.52405	406.489	559.97	11.5696	41.7418	67.2608	2.38481	58.8684	159.992	153.646	108.248	74.162	860.319	31.2481	63.7722	50.1671	73.3013	184.618	4.78228	78.6835	43.6	78.0278	3.36456	55.2658	53.2405	46.562	388.595	5901.77	113.906	189.025	5.02532
134.816	921.435	11	133.803	112.041	236.014	23.7279	73.1293	372.469	46.4422	35.3537	20.4286	9.08844	29.2041	182.973	10.0204	23.3741	106.517	21.1429	8.9932	292.626	372.612	15.3265	32.0952	462.544	13.1701	62.9388	226.279	706.565	737.449	254.497	1756.86	494.823	383.014	168.122	156.864	856.741	9.52381	822.701	276.252	102.701	7.22449	135.476	472.449	167.912	1885.71	443.884	40.8027	94.5442	5.88435
42.9048	1678.13	12.4127	10.7937	13.8095	69.7302	4.65079	29.8254	95.3333	9.4127	16.2698	8.11111	5.34921	14.7619	52.381	5.46032	8.65079	28.3016	8.52381	2.73016	101.81	79.6508	7.65079	9.47619	25.6349	3.14286	16.4127	27.5873	13.0952	48.0317	21.6032	295.492	24.7143	33	11.3651	14.4286	121.397	3.38095	36.2063	36.2857	20.254	0.634921	33.873	29.8413	23.6667	126.016	71.5873	6.03175	12.1587	2.44444
92.1905	1276.24	12.2143	62.2619	121.262	88.619	30.7381	50.7143	196.31	44.5	34.5	19.6905	5.95238	28.5238	281.714	7.85714	44.9524	65.3095	17.2143	8.92857	295.19	307.119	23.0952	46.7619	399.19	4.69048	118.429	257.119	553.429	508.524	222.952	2810.79	166.167	228.714	183.786	126.738	794.262	9.14286	673.238	536.857	96.6429	11.7619	73.5	460.214	200.452	1399.52	338.738	32.381	98.9762	6.64286
22.06	495.2	11.8	16.43	27.34	308.06	6.49	28.38	111.59	19.39	36.22	11.71	7	18.24	80.62	5.1	11.09	51.75	15.36	2.68	161.94	140.93	9.41	21.6	31.82	3.2	18.94	35.12	53.34	84.71	14	417.76	18.43	25.96	16.04	18.54	159.65	3.01	122.95	49.51	37.07	1.72	35.66	38.85	32.33	135.72	2927.26	265.88	915.79	7.15
50.3772	2078.43	10.1557	26.4311	44.3353	125.629	20.6826	80.7545	300.006	30.4431	164.036	27.2395	30.6886	18.8024	205.521	5.92814	12.4251	124.605	16.5389	7.52695	384.096	236.886	8.96407	18.4611	38.491	1.4491	34.2695	115.09	60.2575	80.9102	31.4671	509.557	33.1497	44.2695	15.7126	23.2635	157.078	3.11377	72.5689	51.4431	43.4251	2.65868	36.9701	47.9042	32.8862	240.623	17581.1	44.1437	100.491	2.65269
60.9213	1844.34	16.0899	27.3146	45.7191	168.438	18.2809	82.8315	209.64	35.4045	64.0562	30.0674	11.9551	13.3146	197.427	3.82022	9.83146	67.4607	29.0674	6.34831	115.944	161.281	10.3371	16.7978	44.2247	2.49438	37.9663	69.5281	71.2921	75.3483	39.8876	377.573	19.7303	22.6742	14.8315	12.4719	77.8989	4.57303	35.4157	36.3596	43.4157	1.31461	41.5506	40.2472	34.1685	168.865	5779.38	108.674	54.6517	3.58427
64.7857	1797.71	18.625	22.3571	36.0536	75.9107	5.92857	40.0893	37.7857	13.8036	40.9643	18.2321	8.39286	6.69643	82.9464	4.80357	19.625	34.5893	7.32143	3.39286	53.0179	63.6071	12.7321	21.5714	42.5179	1.57143	17.6071	33.3214	45.6607	28.375	23.0179	392.071	15.5893	29.9821	9.94643	21.2679	83.75	2.57143	70	31.4821	44.4464	2.30357	42.0893	35.6071	32.9821	134.357	22.9821	15.9464	31.5179	6.16071
47.2316	531.921	9.31638	33.2768	42.3672	97.8362	5.59887	43.322	124.542	18.8814	29.435	21.4124	5.12429	124.407	239.525	127	44.6667	63.6497	13.3616	4.11864	188.147	128.435	7.38983	34.4181	115.78	2.58757	31.2994	43.1243	79.5537	155.158	57.322	418.797	43.9492	32.8192	30.8701	28.791	65.5424	4.13559	132.435	101.825	40.4802	2.33333	44.9774	115.678	48.9379	179.288	84.3616	25.2147	55.4972	4.73446
81.8161	3097.15	19.6034	20.3333	42.0632	85.2529	11.1782	43.6552	82.8506	12.046	31.7874	11.1897	11.3563	15.6034	76.3448	4.66092	8.37356	56.2126	13.8621	4.43678	166.247	102.845	7.66667	18.9368	25.8506	1.34483	21.3161	49.5	30.7529	44.2126	31.2241	379.511	28.8333	24.0345	8.02299	14.3276	107.626	4.0977	39.2414	37.1494	36.8218	2.03448	28.8333	33.6724	30.2759	133.466	2807.06	18.3851	37.5517	5.38506
62.7355	1974.45	18.9452	74.9613	164.065	766.177	48.2129	240.513	777.226	148.774	210.232	55.3516	21.5129	33.8839	463.387	7.29355	18.6032	212.439	39.7516	9.20645	785.523	811.058	11.2	49.4742	79.8129	2.40645	84.2194	183.929	220.468	183.49	93.8806	1427.67	42.5968	94.6226	48.6419	87.129	288.7	4.56452	260.774	76.2	131.965	3.94194	56.6484	84.4548	62.1097	644.939	8638.6	157.1	233.406	8.00968
135.025	2257.51	19.8025	21.4586	38.6752	223.567	8.96178	41.6497	62.0064	16.3439	27.7834	17.1783	3.66879	12.5796	79.1783	4.17834	8.49045	45.5924	21.8471	3.29299	105.885	109.478	8.03185	17.5032	41.3376	2.64331	57.879	91.4713	115.325	76.4522	52.5096	849.949	38.3822	26.6497	26.051	16.7898	106.745	3.67516	72.2166	42.9299	34.4713	1.2293	36.2166	49.3949	31.7962	252.318	64.8726	19.6815	54.535	2.32484
71.5918	1417.73	12.5061	99.3878	122.245	198.576	28.0816	70.2735	335.457	37.6408	33.3633	18.6653	7.02857	29.302	175.931	8.62041	17.4531	90.0612	13.8571	9.3551	253.416	435.257	13.1429	54.0939	234.722	12.3061	117.331	312.073	564.359	472.184	251.657	2406.1	296.878	312.771	153.873	197.955	1103.42	10.1959	633.682	193.163	89.1143	4.57959	116.306	407.567	137.808	1501.91	372.743	45.5551	105.841	5.39184
21.7982	90.0263	6.54386	16.3421	19.0614	107.377	5.89474	34.3509	38.8596	8.16667	24.8684	15.1316	4.95614	59.2544	151.947	136.246	43.5088	38.4474	8.0614	3.86842	103.193	57.693	7.49123	23.6842	20.7193	1.21053	9.21053	16.9298	9.94737	39.5351	8.83333	199.675	13.0789	9.81579	11.5789	8.01754	40.6404	2.62281	22.114	15.2719	28.0088	1.85088	27.6404	35.9298	24.9474	41.2193	102.219	11.6579	21.0965	3.18421
63.072	1946.52	16.432	60.9307	85.8747	224.227	33.5787	106.664	360.773	63.9173	311.557	44.88	40.5093	25.2853	287.64	7.728	16.9547	135.28	35.8907	9.896	721.205	392.069	10.152	33.3147	53.3867	1.85867	50.7307	117.797	111.12	120.312	86.8267	738.243	33.4747	41.0507	35.4613	28.5307	158.832	5.11733	82.1067	57.856	71.4053	2.84	56.3973	58.7173	52.528	313.997	16716.5	119.707	196.736	4.35467
75.8852	930.279	13.2623	18.0492	26.0984	339.475	11.2131	34.0164	108.328	13.5246	28.8033	22	3.47541	21.2459	86.082	8.06557	7	68.5738	13.459	5.04918	129.754	143.393	8.91803	17.6393	31.5902	1.7541	37.7377	57.5574	65.1803	72.3607	33.8689	487.246	25.3115	30.4754	16.1311	27.9672	208.59	2.93443	180.902	48.7213	48.2787	3.04918	34.4918	38.2623	26.7377	179.738	1372.51	286.541	1080.05	8.95082
180.162	1812.57	14.7162	176.122	162.959	184.77	45.1892	84.3378	455.162	78.2838	36.0541	16.6892	11.9324	55.2432	134.986	10.5676	25.0405	76.1081	25.9459	13.1081	284.068	434.405	22.3108	46.9865	486.095	38.3919	92.9324	324.5	799.203	502.73	330.041	2526.96	514.459	533.23	219.216	325.014	1502.3	18.3243	678.689	703.878	109.095	16.0405	254.676	455.041	186.784	1688.76	440.784	66.6351	129.892	8.45946
23.5973	237.174	9.73154	13.4295	12.7785	83.5235	6.36242	48.3221	56.0201	15.4832	31.4497	10.8792	6.4698	16.8926	70.7987	4.25503	9.10738	48.8591	15.4966	3.38255	127.248	81.6913	6.88591	20.2685	28.255	1.99329	16.7584	42.4094	33.4832	44.0671	17.4094	307.208	15.255	15.3893	10.6242	10.7047	129.879	3.8255	54.7114	37.1208	32.4899	2.08725	30.2886	28.6913	32.0268	100.872	1971.32	168.497	485.893	7.71812
114.503	692.19	9.80655	150.821	144.071	476.125	212.188	509.851	1326.58	27.5208	61.7024	22.125	10.747	31.3363	222.071	8.70833	13.1101	203.56	38.4435	131.485	2553.21	4873.58	9.7381	25.747	47.3363	2.07143	34.5565	81.4554	90.1905	99.4345	53.4494	523.741	31.2083	35.2351	31.5565	27.7232	123.509	4.03571	63.6935	40.7232	80.744	1.8244	48.1012	44.1161	48.0476	291.494	1859.34	71.0655	102.128	6.15476
22.5352	61.1408	9.49296	87.5211	86.3239	122.282	54.9155	106.634	388.042	15.0845	24.9014	8.52113	4.92958	10.3521	98.2676	4.66197	20.8451	51.9859	19.0704	7.12676	189.31	83.7042	9.83099	17.507	29.6338	1.90141	15.8169	19.0704	21.4366	70.5352	18.7324	110.93	16.6479	19.6479	10.1408	15.9577	22.5775	3.22535	32.6338	44.2817	35.0141	1.29577	36.4225	44.9859	46.6197	136.535	23.1408	15.9718	33.5211	5.29577
142.874	2826.52	32.3589	100.096	125.252	415.865	92.9625	281.532	802.737	58.0556	255.52	51.9024	38.5556	38.542	338.8	11.0586	16.3859	199.03	38.6096	68.5826	1115.12	1469.53	12.1096	31.2988	61.1997	2.21321	52.5721	157.892	128.542	125.411	65.8679	713.012	55.2628	55.2042	27.8649	35.4204	191.089	5.01652	147.536	55.9444	72.2402	2.78679	60.1517	65.4655	52.6592	399.149	24276.8	115.538	281.327	7.47147
90.9714	1952.88	26.2679	51.95	69.4929	170.357	17.0321	50.0036	167.596	37.9107	26.9571	15.0464	5.96071	26.3179	167.939	10.6929	14.0357	67.1964	19.0464	5.35357	222.132	265.875	11.3536	32.3857	90.9	4.9	85.8	159.464	201.864	175.529	95.2143	1271.78	124.193	136.004	61.0714	60.35	699.182	4.62857	241.886	105.725	52.4071	2.70714	84.4179	113.321	63.9786	512.564	1321.84	114.421	436.461	5.975
56.6908	1366.57	12.4276	114.059	139.539	147.211	58.6908	80.4079	250.072	22.2237	28.1579	18.9408	6.83553	15.5263	58.0263	7.375	23.5197	152.059	17.4145	6.17105	473.678	188.711	9.54605	22.375	51.4474	1.95395	41.9539	58.8618	140.704	93.6908	66.8553	523.329	24.5592	38.8026	30.7105	23.3026	85.4211	3.07895	75.8684	57.4145	41.6645	2.83553	35.7039	54.1776	44.8618	231.454	44.9408	25.5329	90.9408	4.04605
82.6987	1845.28	14.0256	32.3974	31.6282	83.7692	6.12179	35.7372	84.0962	15.9359	21.9808	15.7179	4.78846	17.4872	44.2756	3.26282	11.8654	41.5962	13.4038	2.73077	165.974	97.5769	8.80128	18.641	32.7051	2.89103	20.6923	56.2885	83.2179	69.7885	56.3974	642.442	38.9103	42.7051	22.4103	27.8462	116.878	4.37179	62.5513	86.8462	40.8397	0.852564	30.3526	66.1859	36.3526	230.09	52.0577	16.3526	20.8141	3.03846
49.1837	1068.77	12.5442	64.3197	67.483	180.544	17.5306	61.9048	185.197	36.8027	34.6122	15.3333	5.46939	34.2041	95.0544	7.97959	23.3333	54.2245	19.0272	5.47619	190.102	250.122	17.2857	27.8095	300.122	6.65986	63.6939	135.041	326.027	473.98	156.959	1271.66	234.714	351.408	102.075	148.748	626.401	6.47619	672.095	167.605	76.2721	9.70748	97.6054	213.891	169.599	1230.8	4722.43	190.435	583.857	7.70068
63.3012	1944.78	15.6867	142.843	148.145	266.892	58.2892	86.4578	359.843	94.494	31.6386	16.9398	9.44578	52.2771	204.361	8.57831	43.5663	86.4217	22.6747	13.3976	325.855	574.157	24.9277	58.7108	348.747	10.6265	233.795	442.193	728.012	587.012	283.602	4096.04	375.434	635.265	185.349	194.024	1814.82	10.4458	944.88	286.675	103.807	17.3133	163.361	409.988	294.157	1964.92	693.904	87.8795	197.928	10.7108
27.9672	357.721	10.1639	14.8361	13.8033	68.8033	9.7377	38.8525	73.7869	19	26.6393	22.3443	5.31148	13.541	101.344	8.7541	7.01639	60.0984	13.2131	5.37705	101.623	86.1803	8.81967	18.8361	21.2951	2.59016	19.1311	24.1148	24.9016	37.377	19.5902	177.492	10	12.082	15.7705	8.85246	36.623	2.60656	45.8525	30.1475	44.377	0.721311	40.623	20.3934	31.7213	67.0656	1467.54	118	394.852	3.13115
20	839.477	6.77692	26.5154	33.5846	49.7538	11.6615	55.9769	138.769	27.3385	163.585	29.5	10.9538	11.5692	93.6	4.71538	9.17692	70.1154	13.8077	4.45385	186.785	125.185	10.6077	23.5538	27.2692	1.99231	16.8308	78.9692	49.6923	35.9846	37.2154	319.477	13.9538	21.3538	21.1077	13.2692	64.0615	3.39231	27.9	23.1	35.2615	0.938462	25.6846	32.7077	23.5385	134.046	7433.59	39.3077	51.2077	3.16154
95.6273	1301.88	9.03636	155.927	112.836	175.882	33.1727	71.7	307.245	52.7636	39.2727	18.4	10.0909	48.7	379.582	10.4636	22.2909	129.891	27.1091	6.72727	278.1	406.655	18.8	86.7545	705.136	6.03636	123.927	199.027	533.955	862.382	199.536	1678.63	309.545	266.773	144.682	152.064	820.773	9.42727	1035.19	445.309	151.927	9.34545	75.0909	600.327	160.355	1098.95	488	48.2273	94.8	5.78182
80.3675	1218.91	7.80342	79.8974	96.1538	138.231	18.5726	65.1197	263.359	30.9231	33.2906	21.1368	7.30769	22.6154	169.051	6.4359	17.1453	61.2821	15.7265	6.40171	228.197	335.444	12.5726	34.2222	295.974	4.2906	128.453	299.145	521.026	559.769	186.265	2172.7	175.983	232.333	106.453	116.821	779.368	4.94017	505.034	192.111	102.795	2.94872	78.4786	292.906	134.12	1396.73	284.222	36.5897	79.3248	2.02564
28.4111	487.2	4.84444	21.1	28.3778	41.7111	5.61111	48.5444	92.0111	17.6778	25.7556	13.1111	4.74444	14.1444	106.767	3.55556	10.4778	54.3778	13.8889	4.47778	75.3667	130.789	7.93333	24.4111	26.0222	1.74444	36	40.6333	54.8	162.2	27.8444	465.822	25.9667	32.8556	13.8667	16.1222	141.756	4.64444	138.122	38.3444	64.0111	0.488889	36.3556	53.5333	39.4556	161.989	146.2	30.7889	24.9778	11.7556
63.8696	950.816	11.5749	73.3382	105.614	264.531	19.7681	48.9614	180.014	34.3092	21.1932	18.0966	7.86957	21.3382	136.169	7.43961	14.256	58.0531	15.6908	7.3285	186.961	284.43	11.8744	31.0435	223.585	3.6715	89.9227	263.348	306.541	323.556	156.797	1752.76	117.121	182.807	112.705	79.372	692.705	6.10145	448.739	248.502	82.4203	3.20773	41.7536	171.536	108.155	719.28	1680.48	217.097	805.232	7.09662
53.385	913.416	12.5575	55.1593	72.2124	230.947	16.6106	50.7788	179.053	34.8982	22.4425	14.1106	5.63717	21.5929	116.898	6.38938	12.5708	82.677	21.3097	6.49558	161.65	253.704	12.3009	24.6814	183.562	5.12389	100.681	197.226	302.686	225.801	144.735	1373.65	128.46	157.783	94.1504	81.8496	501.097	6.57965	372.372	103.987	71.7124	5.30973	56.6681	133.46	104.863	837.991	897.133	202.394	637.058	4.5
137.649	2958.64	33.1149	25.3041	38.0473	121.743	8	42.3446	63.8649	20.8581	22.6351	16.1824	3.83108	18.9527	84.6622	4.24324	8.50676	50.8514	16.2297	3.70946	191.939	122.196	10.8176	23.777	33.3378	3.10811	43.1622	71.5	58.8851	38.3446	43.7905	687.696	18.9527	31.8378	15.1622	12.6757	137.716	3.14189	39.1081	42.5473	36.6284	2.08108	29.4122	31.0473	26.0203	157.189	62.777	20.5135	29.027	3.0473
50.5	1028.31	10	114.238	104.024	151.881	16.9048	53.0952	250.357	45.9286	25.5238	15.3333	9.09524	33.6667	110.262	9.45238	20.8095	34.4524	16.381	7.30952	165.357	328.095	72.881	43.119	186.214	6.97619	101.429	274.405	458.881	293.262	216.952	2445.67	223.357	188.452	102.429	64.1905	853.405	6.7381	489.952	133.214	59.8333	7.16667	61.4048	247.881	97.7381	734.167	294.214	35.2619	115.429	4.04762
119.321	1715.15	9.80952	152	170.845	250.905	40.4464	91.3929	400.935	80.5417	38.4167	20.4464	10.6012	42.2619	357.506	13.869	25.0833	115.315	28.0774	10.0476	390.97	601.869	19.2262	70.2262	286.131	11.1429	210.786	467.78	678.649	566.851	280.94	3305.46	344.696	325.065	157.06	195.744	1813.73	6.15476	710.327	599.399	140.786	6.7381	291.512	400.738	223.298	1683.96	496.804	70.5774	123.25	6.05357
45.2787	646.213	11.6885	67.4098	69.7213	117.557	21.8852	43.9344	178.852	27.9836	20.0656	16.4098	10.5902	28.8361	76.5246	3.01639	31.0164	34.2459	11.1311	4.52459	137.689	202.803	18.8033	30.9344	221.246	9.36066	56.623	195.754	375.492	330.443	174.738	1846.21	147.246	216.918	83.8689	90.623	737.639	4.32787	458.77	142.426	74.7869	7.2623	62.5902	162.279	111.459	887.787	151.033	13.6557	51.1967	5.18033
81.5846	2322.43	23.4615	16.0769	14.9692	126.462	8.95385	32.9385	53.4308	14.0769	17.1231	11.6154	5.16923	15.7692	45.6154	1.67692	8.4	28.2308	13.3231	3.93846	119.231	55.5538	8.15385	16.0308	26.5231	3.09231	26.5231	34.9692	25.9692	30.0923	31.4	435.231	20.8923	23.6769	16.9077	15.4308	74.5692	4.13846	43.7692	28.8462	19.3231	0.6	27.9846	26.2462	34.0308	93.3692	24.2308	14.7231	20.2769	3.56923
[truncated: 53,819 more rows]
[truncated: 6 more columns]
