# Supplementary material for: Highly sensitive spatial transcriptomics using FISHnCHIPs of multiple co-expressed genes
Source: Nat Commun. 2024 Mar 15;15:2342. doi: 10.1038/s41467-024-46669-y (PMC10943009; doi:10.1038/s41467-024-46669-y)
Supplement: Supplementary file 10 — Source Data [file 41467_2024_46669_MOESM10_ESM.zip › Source_Data/Source_Data_for_Supplementary_Fig13.csv]

cluster	10x	60x
0	2191	1973
1	1634	1804
2	1685	1739
3	1819	1587
4	1484	1642
5	1858	940
6	1258	1287
7	1003	881
8	784	884
9	822	693
10	605	734
11	446	519
12	470	432
13	447	422
14	366	503
15	256	422
16	150	392
17	173	181
18	6	166
19	66	82
20	29	20
21	7	8
22	0	12
