# Supplementary material for: Highly sensitive spatial transcriptomics using FISHnCHIPs of multiple co-expressed genes
Source: Nat Commun. 2024 Mar 15;15:2342. doi: 10.1038/s41467-024-46669-y (PMC10943009; doi:10.1038/s41467-024-46669-y)
Supplement: Supplementary file 10 — Source Data [file 41467_2024_46669_MOESM10_ESM.zip › Source_Data/Source_Data_for_Supplementary_Fig15.csv]

Source Data for Supplementary Fig. 15
gene_seq	gene	cum.signal	program	cum.signal.norm
1	phgr1	46.36541883	Program_Epi	1
2	fabp1	68.14314234	Program_Epi	1.469697547
3	pigr	85.81079706	Program_Epi	1.85074996
4	krt8	101.050506	Program_Epi	2.179436928
5	krt18	114.6871976	Program_Epi	2.473550342
6	fxyd3	127.5695079	Program_Epi	2.751393411
7	epcam	137.748532	Program_Epi	2.97093255
8	tspan8	146.3554221	Program_Epi	3.156564219
9	krt19	155.4322176	Program_Epi	3.352330715
10	elf3	160.7892205	Program_Epi	3.467869471
11	cldn3	166.0399909	Program_Epi	3.581117028
12	cldn4	170.9227955	Program_Epi	3.686428373
13	ceacam5	176.720194	Program_Epi	3.811465494
14	cldn7	180.6484013	Program_Epi	3.896188277
15	tspan1	184.4985649	Program_Epi	3.979227828
16	lgals4	198.1989193	Program_Epi	4.274714308
17	tmem54	201.1937874	Program_Epi	4.33930702
18	ceacam6	204.0378732	Program_Epi	4.400647689
1	dcn	23.23122877	Program_CAF_1	1
2	col1a2	42.33390147	Program_CAF_1	1.822284215
3	col3a1	61.05764343	Program_CAF_1	2.628257164
4	col1a1	78.40988899	Program_CAF_1	3.375193356
5	lum	94.63178464	Program_CAF_1	4.073473065
6	col6a2	105.0228956	Program_CAF_1	4.520763697
7	sfrp2	114.1889585	Program_CAF_1	4.915321511
8	fbln1	121.6278901	Program_CAF_1	5.235534088
9	ccdc80	127.3461273	Program_CAF_1	5.4816785
10	col6a1	133.0242923	Program_CAF_1	5.726097988
11	mmp2	137.7140055	Program_CAF_1	5.927969065
12	thy1	141.2200252	Program_CAF_1	6.078887458
13	c1r	147.2614604	Program_CAF_1	6.338944097
14	pcolce	150.2350776	Program_CAF_1	6.466944952
15	c1s	156.102412	Program_CAF_1	6.719507331
16	mfap4	158.487305	Program_CAF_1	6.822166256
17	aebp1	160.7253652	Program_CAF_1	6.918504691
18	col5a2	162.9508229	Program_CAF_1	7.014300645
19	sfrp1	164.7424492	Program_CAF_1	7.091422105
20	adh1b	166.5254473	Program_CAF_1	7.16817216
21	dpt	168.1710177	Program_CAF_1	7.239006573
22	col6a3	172.8490493	Program_CAF_1	7.440374811
23	col5a1	174.4401476	Program_CAF_1	7.50886444
24	ogn	175.5106046	Program_CAF_1	7.554942805
1	cd74	39.22628989	Program_Immune	1
2	hla-dra	72.49061305	Program_Immune	1.848010945
3	hla-drb1	86.17942028	Program_Immune	2.196981171
4	hla-dpb1	97.65607848	Program_Immune	2.489556845
5	hla-dpa1	108.64258	Program_Immune	2.769636901
6	hla-dqa1	113.9629761	Program_Immune	2.905270329
7	hla-dqb1	118.9557011	Program_Immune	3.0325504
1	tagln	25.88910951	Program_CAF_2	1
2	acta2	46.84526469	Program_CAF_2	1.809458323
3	myl9	63.90450863	Program_CAF_2	2.468393461
