# Supplementary material for: Highly sensitive spatial transcriptomics using FISHnCHIPs of multiple co-expressed genes
Source: Nat Commun. 2024 Mar 15;15:2342. doi: 10.1038/s41467-024-46669-y (PMC10943009; doi:10.1038/s41467-024-46669-y)
Supplement: Supplementary file 10 — Source Data [file 41467_2024_46669_MOESM10_ESM.zip › Source_Data/Source_Data_for_Supplementary_Fig2.csv]

Source Data for Supplementary Fig.2b
gene	cum.signal.norm	ssr.2max	gene_seq	cluster
Miox	1	2.459713962	1	PT
Aldob	2.363153822	1.417585222	2	PT
Gpx3	12.13952811	1.08303639	3	PT
Spink1	13.42558454	1.070922642	4	PT
Slc34a1	14.67836048	1.106045559	5	PT
Gpx1	16.11722935	1.150409165	6	PT
Ftl1	21.10438507	1.164981492	7	PT
Ass1	21.55290515	1.178047753	8	PT
Akr1c21	22.17865366	1.189881685	9	PT
Cela1	22.61310659	1.192687412	10	PT
Acsm2	23.41083522	1.204093933	11	PT
Ndrg1	24.13616433	1.182750048	12	PT
Gatm	24.65992615	1.179655752	13	PT
Hrsp12	25.18667239	1.188054825	14	PT
Fut9	25.55110906	1.192764857	15	PT
Slc12a3	1	8.980759276	1	DCT
Wnk1	1.801166304	6.272598444	2	DCT
Egf	2.619166573	1.30547777	3	DCT
Tmem52b	3.19002153	1.407377271	4	DCT
Defb1	4.137559847	1.708322148	5	DCT
Ppp1r1a	4.542817395	1.442352052	6	DCT
Sfrp1	4.784752352	1.39345268	7	DCT
Kng2	5.036143219	1.347857476	8	DCT
Wfdc15b	5.730300752	1.142790529	9	DCT
Kcnj1	5.875534387	1.149748572	10	DCT
Pgam2	6.04798611	1.181579219	11	DCT
Atp1a1	7.433835812	1.208887358	12	DCT
Abca13	7.504632416	1.216375319	13	DCT
Calb1	8.498524423	1.37030762	14	DCT
Wnk4	8.630939326	1.374928069	15	DCT
Pvalb	8.865486349	1.407942249	16	DCT
Slc16a7	8.950744251	1.411893657	17	DCT
Tmem213	9.303044529	1.41260948	18	DCT
Trpm6	9.35286973	1.419880775	19	DCT
Ier3	9.467775876	1.420351587	20	DCT
Ptgfr	9.538484754	1.429962947	21	DCT
Aqp2	1	2.190403775	1	CD PC
Hsd11b2	1.875417907	1.943967768	2	CD PC
Fxyd4	2.520110971	2.14731594	3	CD PC
Apela	2.769073166	2.146223061	4	CD PC
Kcne1	2.8700283	2.140421281	5	CD PC
Aqp3	3.127365521	2.081293037	6	CD PC
Scnn1g	3.21802992	2.063038111	7	CD PC
Scnn1b	3.34869168	2.057168749	8	CD PC
Cav1	3.435299339	2.048725851	9	CD PC
Mcoln3	3.471828359	2.04170247	10	CD PC
Avpr2	3.513898302	2.045943974	11	CD PC
Tmem45b	3.564123373	2.043570846	12	CD PC
Gprc5b	3.592082225	2.041536323	13	CD PC
Cav2	3.677434383	2.044129279	14	CD PC
L1cam	3.718052719	2.038526213	15	CD PC
Lyz2	1	4.629744458	1	Fib
Lst1	1.08804032	4.023694709	2	Fib
Tyrobp	1.342746248	2.132858506	3	Fib
Cybb	1.393717575	2.200672268	4	Fib
Alox5ap	1.449837498	2.009783253	5	Fib
Ms4a6c	1.516903648	2.102751206	6	Fib
Fcer1g	1.719033564	2.063329079	7	Fib
Spi1	1.757088848	2.029082633	8	Fib
Ctss	1.839641968	2.121270801	9	Fib
Ccl6	1.877745044	1.768460476	10	Fib
Clec4a3	1.905686941	1.794776158	11	Fib
Wfdc17	1.958600299	1.680645868	12	Fib
Ifitm6	1.981091934	1.662850173	13	Fib
Ifitm3	2.265937856	1.789667182	14	Fib
Clec4a1	2.28711219	1.806390946	15	Fib
Hp	2.312489478	1.703551105	16	Fib
Pld4	2.339702216	1.723598025	17	Fib
Mpeg1	2.363524234	1.73835491	18	Fib
Plac8	2.734927624	1.98741996	19	Fib
Ccl9	2.758722918	1.92459841	20	Fib
Csf1r	2.782855499	1.938217553	21	Fib
Ncf2	2.798583085	1.926222748	22	Fib
Igsf6	2.81153967	1.913838325	23	Fib
Cd300a	2.828159106	1.913380518	24	Fib
Gngt2	2.903668692	1.961760383	25	Fib
Tgfbi	2.923366579	1.961355652	26	Fib
Sirpb1c	2.935504186	1.959617133	27	Fib
S100a4	3.003522976	2.003537547	28	Fib
Fcgr3	3.01893635	1.985353103	29	Fib
Pid1	3.039678789	1.998994022	30	Fib
Hck	3.054369147	2.003756345	31	Fib
Ifi27l2a	3.208877189	1.96785611	32	Fib
Ms4a4c	3.229841574	1.980712598	33	Fib
Mcemp1	3.241582411	1.959444751	34	Fib
Jchain	1	44.94339773	1	B lymph
Mzb1	1.049188778	44.33517692	2	B lymph
Tnfrsf17	1.052979618	43.93210427	3	B lymph
Derl3	1.059002614	44.18339393	4	B lymph
Pou2af1	1.06543412	43.81316204	5	B lymph
Cacna1s	1.066822693	43.68856252	6	B lymph
Gm43291	1.075722251	42.6401683	7	B lymph
Slpi	1.169216374	14.91838479	8	B lymph
Ccr10	1.170267098	14.91254751	9	B lymph
Cd79a	1.203376278	15.19913547	10	B lymph
Irf4	1.204741582	15.21637983	11	B lymph
Gm5547	1.207339723	15.24919541	12	B lymph
Glipr1	1.213329918	14.19835419	13	B lymph
Ltb	1	1.737052099	1	T lymph
Rac2	2.522933724	1.144505585	2	T lymph
Cd3g	3.738389452	1.201010784	3	T lymph
Cd52	6.652578564	1	4	T lymph
Tmsb10	12.83775749	1.000191096	5	T lymph
Cd3d	13.69396937	1.006406876	6	T lymph
AW112010	15.18500666	0.882477074	7	T lymph
Coro1a	16.24908675	0.861072275	8	T lymph
Hcst	17.17410788	0.860779341	9	T lymph
Ptprcap	17.78831039	0.854248245	10	T lymph
Cxcr6	18.2561503	0.87496167	11	T lymph
Gimap3	18.80624971	0.887353226	12	T lymph
Lck	19.36417899	0.882437421	13	T lymph
Arhgdib	20.19021178	0.876896708	14	T lymph
Tmsb4x	40.42223441	0.765601787	15	T lymph
Egf	1	2.101639071	1	LOH
Ppp1r1a	1.42322742	2.000174484	2	LOH
Wfdc15b	2.166563101	1.942525473	3	LOH
Slc12a1	2.924491661	2.611812548	4	LOH
Umod	4.427338263	3.003612049	5	LOH
Cldn19	4.458610518	3.02346093	6	LOH
Cldn16	4.483729031	3.040414876	7	LOH
Ppp1r1b	4.523840055	3.061832886	8	LOH
Sostdc1	4.720998435	3.035423322	9	LOH
Irx1	4.742088265	3.048894193	10	LOH
Ptger3	4.77406075	3.065846975	11	LOH
Slc5a3	4.865499164	3.069762143	12	LOH
Tmem207	4.886205971	3.08266032	13	LOH
Shd	4.906321345	3.093026629	14	LOH
Irx2	4.921795273	3.102591181	15	LOH
Plat	1	2.437046748	1	Endothelial
Emcn	1.777268904	4.291621822	2	Endothelial
Plpp1	2.476372734	5.548392818	3	Endothelial
Kdr	2.886788326	6.440578479	4	Endothelial
Ehd3	3.47997716	7.614715574	5	Endothelial
Pi16	3.763490293	8.235085126	6	Endothelial
Egfl7	4.28647211	9.264129116	7	Endothelial
Eng	4.542208975	9.776771811	8	Endothelial
Cd300lg	4.743480102	10.08648715	9	Endothelial
Sparc	5.263894649	4.427592932	10	Endothelial
Meis2	5.697227481	4.708260134	11	Endothelial
Slc9a3r2	6.000296163	4.162543589	12	Endothelial
Nrp1	6.675373212	4.518458553	13	Endothelial
Dlc1	6.880618421	4.555013439	14	Endothelial
Tm4sf1	7.356886734	3.641338042	15	Endothelial
Plpp3	7.784975526	3.793468996	16	Endothelial
Cdh5	7.957397714	3.873907478	17	Endothelial
Podxl	8.151058633	2.44060734	18	Endothelial
Ramp2	8.391603926	2.512631924	19	Endothelial
Ptprb	8.612620817	2.578809273	20	Endothelial
Esam	8.770780866	2.624675645	21	Endothelial
Icam2	8.925437917	2.670957111	22	Endothelial
Fam167b	9.096541355	2.722160195	23	Endothelial
Flt1	9.305268519	2.783042994	24	Endothelial
Ctla2a	9.579915706	2.865185162	25	Endothelial
Hecw2	9.673011307	2.893028427	26	Endothelial
Mmrn2	9.787696022	2.925669358	27	Endothelial
AU021092	9.900992866	2.957858688	28	Endothelial
Pecam1	10.09209653	3.011537642	29	Endothelial
Cyyr1	10.19366333	3.041845741	30	Endothelial
Tmem204	10.31621589	3.07667515	31	Endothelial
Atp6v1g3	1	1.642689118	1	CD IC
Atp6v0d2	1.070272236	1.636727109	2	CD IC
Foxi1	1.122699131	1.554823767	3	CD IC
Atp6v1c2	1.182523978	1.512765177	4	CD IC
Hepacam2	1.218477982	1.464134294	5	CD IC
Ociad2	1.260918263	1.462016945	6	CD IC
Spink8	1.372511281	1.433958563	7	CD IC
Slc26a4	1.456863124	1.349898368	8	CD IC
Guca2a	1.49503546	1.346295364	9	CD IC
Rcan2	1.520755822	1.345995369	10	CD IC
Oxgr1	1.566910257	1.349020292	11	CD IC
Hmx2	1.628759253	1.352745245	12	CD IC
Insrr	1.656836128	1.325334984	13	CD IC
Serpinb9	1.696642748	1.316802888	14	CD IC
Slc4a9	1.717194212	1.308512356	15	CD IC
Hp	1	3.598882762	1	Neutro
S100a8	72.91535988	184.5007411	2	Neutro
S100a9	120.1351621	240.5122905	3	Neutro
Retnlg	130.1606071	258.7841532	4	Neutro
Wfdc21	132.2654783	261.8136503	5	Neutro
Cxcr2	132.664728	261.8883565	6	Neutro
Mmp8	133.0768328	253.1412766	7	Neutro
Lcn2	134.4939335	254.4452281	8	Neutro
Asprv1	134.6757274	254.4464113	9	Neutro
Il1b	136.8965431	210.8827311	10	Neutro
Stfa2l1	137.3108709	211.4758692	11	Neutro
Mmp9	137.6343875	210.9221164	12	Neutro
Clec4d	137.8494572	207.5987868	13	Neutro
Cxcl2	139.0586423	204.9145212	14	Neutro
Gm5483	139.832771	206.0552645	15	Neutro
Tyrobp	1	0.674207502	1	Macrophage
Cybb	1.246774769	0.700418349	2	Macrophage
Fcer1g	2.488919217	0.90046741	3	Macrophage
Ctss	3.096859474	1	4	Macrophage
Pld4	3.237299005	1	5	Macrophage
Cd74	16.89642299	2.854496489	6	Macrophage
H2-Aa	21.3052338	3.176945557	7	Macrophage
H2-Ab1	25.61819779	3.424007929	8	Macrophage
H2-Eb1	28.65517209	3.656908387	9	Macrophage
C1qa	30.54875703	3.897209127	10	Macrophage
C1qb	32.4004913	4.130193996	11	Macrophage
C1qc	33.86516255	4.316096265	12	Macrophage
H2-DMa	34.16865274	4.280862901	13	Macrophage
Ly86	34.37718783	4.259968665	14	Macrophage
Aif1	34.65466475	4.259739235	15	Macrophage
Rac2	1	1	1	NK
Cd52	3.348112363	1	2	NK
AW112010	6.403492322	1.159376321	3	NK
Hcst	7.052588211	1.21016622	4	NK
Lck	7.478953672	1.203153536	5	NK
Ccl5	28.9938076	2.941964414	6	NK
Nkg7	32.21188911	2.828493486	7	NK
Gzma	39.71441461	2.876390331	8	NK
Klrd1	40.42338128	2.884028062	9	NK
Gzmb	41.29560848	2.889907031	10	NK
Klrk1	41.88652358	2.897776634	11	NK
Klre1	42.28386684	2.89667041	12	NK
Klrb1c	42.61821048	2.913189898	13	NK
Ncr1	42.95210772	2.923270725	14	NK
Ctsw	43.28799016	2.904997728	15	NK
Lockd	1	3.595247894	1	unknown1
Cdca3	1.276883542	2.886089218	2	unknown1
Birc5	1.556536234	1.474873928	3	unknown1
Cenpf	1.973375802	1.430313466	4	unknown1
Mki67	2.40339753	1.431963488	5	unknown1
Hmmr	2.570209697	1.403955352	6	unknown1
Ccnb2	2.736511746	1.29012664	7	unknown1
Top2a	3.117147421	1.17994353	8	unknown1
Prc1	3.304512375	1.188450385	9	unknown1
Ube2c	3.497181084	1.031519963	10	unknown1
Pbk	3.643407912	1.055851276	11	unknown1
Knstrn	3.77610488	1.056162007	12	unknown1
Cenpa	3.961094699	1	13	unknown1
Sgol1	4.068766364	1	14	unknown1
Nusap1	4.263865596	1	15	unknown1
Atp6v1g3	1	1	1	CD Trans
Atp6v0d2	1.074170852	1	2	CD Trans
Foxi1	1.18614449	1	3	CD Trans
Atp6v1c2	1.284085131	1	4	CD Trans
Hepacam2	1.367074407	1	5	CD Trans
Ociad2	1.416739195	1	6	CD Trans
Spink8	1.572297418	1	7	CD Trans
Slc26a4	1.772854355	1	8	CD Trans
Hmx2	1.842705955	1	9	CD Trans
Insrr	1.918411589	1	10	CD Trans
Slc4a9	1.957621651	1	11	CD Trans
Plet1	2.018338833	1	12	CD Trans
Tmem117	2.069463629	1	13	CD Trans
Syn2	2.094912351	1	14	CD Trans
Syt7	2.119849701	1	15	CD Trans
Rac2	1	1.072213834	1	unknown2
Cd52	3.243090381	1.038581145	2	unknown2
Tmsb10	6.152700027	1.009565348	3	unknown2
Coro1a	7.323186722	1.09657879	4	unknown2
Birc5	7.841396331	1.1738025	5	unknown2
Top2a	8.28158476	1.237301969	6	unknown2
Prc1	8.398886341	1.254363128	7	unknown2
Ube2c	8.91443646	1.330741596	8	unknown2
Cenpa	9.384460475	1.399220225	9	unknown2
Nusap1	9.689166076	1.443733558	10	unknown2
Hmgb2	13.82925026	1.989497843	11	unknown2
2810417H13Rik	14.5379614	2.088037621	12	unknown2
Cdc20	14.77436001	2.12105661	13	unknown2
Cdk1	14.94139255	2.144111231	14	unknown2
Ccna2	15.16491116	2.176007727	15	unknown2
Nphs2	1	1424.04378	1	Podocytes
Nphs1	1.635566242	1073.712888	2	Podocytes
Clic3	1.979451381	1242.76509	3	Podocytes
Wt1	2.225825111	609.8704031	4	Podocytes
Cdkn1c	2.891623671	233.2110568	5	Podocytes
Rab3b	3.042305603	240.3252375	6	Podocytes
Shisa3	3.133326976	230.1877218	7	Podocytes
Sema3g	3.482602757	100.7415674	8	Podocytes
Synpo	3.721088278	71.29833959	9	Podocytes
Tmem54	3.809061021	72.63070454	10	Podocytes
Ddn	3.86912578	73.65369207	11	Podocytes
Chst1	3.93654923	74.45636459	12	Podocytes
C1qtnf7	3.999049222	75.31938881	13	Podocytes
Rasl11a	4.271458337	69.90842565	14	Podocytes
