# Supplementary material for: Highly sensitive spatial transcriptomics using FISHnCHIPs of multiple co-expressed genes
Source: Nat Commun. 2024 Mar 15;15:2342. doi: 10.1038/s41467-024-46669-y (PMC10943009; doi:10.1038/s41467-024-46669-y)
Supplement: Supplementary file 10 — Source Data [file 41467_2024_46669_MOESM10_ESM.zip › Source_Data/Source_Data_for_Supplementary_Fig3.csv]

Source Data for Supplementary Fig.3
gene_seq	gene	cum.signal	program	cum.signal.norm
1	sv2b	3.182465847	B12	1
2	itpka	5.809948152	B12	1.825612098
3	cnksr2	8.19880377	B12	2.5762425
4	ier5	10.33316986	B12	3.246906757
5	rprml	12.43761498	B12	3.908169191
6	lingo1	14.50084069	B12	4.556479594
7	fmnl1	16.53177623	B12	5.194643722
8	mkl2	18.22519995	B12	5.726754292
9	kcnv1	20.58861171	B12	6.46938968
10	fam212b	21.80536539	B12	6.851720155
11	egr3	23.35035326	B12	7.337188953
12	rtn4r	24.15972936	B12	7.591512531
1	arpp21	8.134228029	B13	1
2	nrgn	18.33999759	B13	2.254669714
3	nrn1	25.56560636	B13	3.14296652
4	ctxn1	31.6656034	B13	3.892883663
5	slc17a7	37.35696042	B13	4.592563706
6	3110035e14rik	41.56892847	B13	5.110371669
7	ptk2b	45.56101351	B13	5.60114781
8	rasgrp1	49.17648414	B13	6.045623994
9	neurod6	52.75779948	B13	6.485901218
10	pcsk2	56.11283976	B13	6.898360798
11	baiap2	60.23729936	B13	7.40541071
12	stx1a	64.05597531	B13	7.874868406
1	vip	78.45952147	B01	1
2	gad1	106.1553778	B01	1.352995479
3	gad2	115.6554742	B01	1.474078251
4	slc6a1	122.6055332	B01	1.562659712
5	ap1s2	130.0422402	B01	1.657443708
6	dlx6os1	133.0569245	B01	1.695867143
7	rpp25	135.8222131	B01	1.731111923
8	igf1	139.2716515	B01	1.775076484
1	mog	23.09057108	B21	1
2	opalin	42.83957962	B21	1.855284543
3	ermn	60.61442541	B21	2.625072598
4	mag	78.2333916	B21	3.388109862
5	aspa	89.11028463	B21	3.859163306
6	ugt8a	99.05271094	B21	4.289747127
7	cldn11	108.7551965	B21	4.709939658
8	hapln2	115.1937486	B21	4.988778676
9	gpr37	121.4706568	B21	5.26061726
10	gjc3	126.6727984	B21	5.485910158
11	tmem88b	131.0711579	B21	5.676393082
12	fa2h	135.8359961	B21	5.882747362
13	gjb1	139.2371466	B21	6.030043436
14	nkx6-2	142.0535949	B21	6.152017394
15	car14	144.7191379	B21	6.267455986
16	myrf	146.8256068	B21	6.35868235
17	1700047m11rik	148.3240162	B21	6.423575047
1	plp1	188.8257299	B22	1
2	mobp	234.8836183	B22	1.243917439
3	mal	270.0033352	B22	1.429907542
1	ube2c	22.4001511	B24	1
2	ccnb1	41.31540756	B24	1.844425396
3	pbk	55.39467484	B24	2.472959874
4	cdk1	67.09141825	B24	2.995132397
5	top2a	76.99522159	B24	3.437263492
6	kif2c	82.08523479	B24	3.664494692
7	troap	86.70240538	B24	3.870616988
8	1190002f15rik	91.00711464	B24	4.062790213
9	fam64a	94.0750594	B24	4.199751108
10	casc5	100.9363611	B24	4.506057154
1	fam107a	5.797366251	B08	1
2	acsbg1	11.17131904	B08	1.926964514
3	s100a1	16.53293399	B08	2.851800847
4	s100a16	21.42496905	B08	3.695638351
5	cmtm5	26.30209428	B08	4.536904025
6	slc27a1	30.72408069	B08	5.29966184
7	slc39a12	34.9139411	B08	6.022379748
8	il18	39.04696394	B08	6.735293623
9	tsc22d4	43.1794145	B08	7.448108784
10	ppp1r3c	46.92559175	B08	8.094294843
11	lcat	50.65282234	B08	8.737212752
12	mertk	54.37137951	B08	9.378634565
13	fabp7	57.90330804	B08	9.987864408
14	fam20a	61.23025091	B08	10.56173584
15	nkain4	64.43620632	B08	11.11473789
16	mlc1	67.5869473	B08	11.65821588
17	btbd17	70.71498383	B08	12.19777754
18	tlcd1	73.7113664	B08	12.71462992
19	dio2	76.65037491	B08	13.22158573
20	aqp4	79.58863161	B08	13.72841186
21	slc25a18	82.52134548	B08	14.2342819
22	plcd4	85.33043124	B08	14.71882706
23	fgfr3	88.01164859	B08	15.18131592
24	dbx2	90.40526701	B08	15.59419624
25	sox9	92.79856602	B08	16.00702146
26	slc9a3r1	95.12402041	B08	16.40814403
27	hepacam	97.32187162	B08	16.78725604
28	cyp2j9	99.51086446	B08	17.16484006
29	timp4	102.4126577	B08	17.66537654
30	cbs	104.5081336	B08	18.02682961
31	prodh	106.5373615	B08	18.37685544
32	oaf	108.4376812	B08	18.70464561
33	pdlim4	110.2407305	B08	19.01565742
34	slc7a10	114.7488602	B08	19.79327427
35	ppp1r3g	116.3255223	B08	20.06523606
36	cyp4f15	117.9798326	B08	20.35059155
37	tril	120.6153649	B08	20.80520009
38	cml1	123.460429	B08	21.29595124
39	slc38a3	127.508334	B08	21.99418295
40	grin2c	128.5705047	B08	22.17739903
41	tst	129.1270268	B08	22.27339471
1	slc1a3	24.35580739	B06	1
2	atp1a2	47.94489005	B06	1.968519839
3	mfge8	71.13823252	B06	2.920791389
4	gstm1	90.15627117	B06	3.701633442
5	gpr37l1	107.4747304	B06	4.412694213
6	ntsr2	123.0050982	B06	5.050339586
7	f3	138.4169294	B06	5.68311808
8	gjb6	153.7005312	B06	6.31063174
9	slco1c1	168.5249023	B06	6.919290318
10	cldn10	182.2302803	B06	7.482005311
11	s1pr1	195.9084146	B06	8.043601735
12	pla2g7	208.8188065	B06	8.573676212
13	ppap2b	219.843747	B06	9.026337884
14	bcan	227.5830315	B06	9.344097194
15	gja1	239.0184595	B06	9.81361265
1	ctss	90.7310804	B03	1
2	c1qc	166.754081	B03	1.8378937
3	p2ry12	215.7003259	B03	2.377358727
4	c1qb	309.0765506	B03	3.406512402
5	c1qa	349.819751	B03	3.855566907
6	fcer1g	384.7206305	B03	4.240229795
7	selplg	419.6195275	B03	4.624870834
8	tyrobp	451.2107114	B03	4.973055642
9	fcgr3	479.2809604	B03	5.282434181
10	gpr34	502.116762	B03	5.53412083
11	cx3cr1	523.3556909	B03	5.768207417
12	fcrls	544.3444619	B03	5.999536868
13	cd53	564.5769606	B03	6.222531002
14	laptm5	581.335619	B03	6.407237921
15	ly86	597.153422	B03	6.581575127
16	trem2	610.6024093	B03	6.729804237
17	siglech	633.25256	B03	6.97944472
18	csf1r	668.8161195	B03	7.37141139
1	pf4	41.12895582	B23	1
2	mrc1	69.23811304	B23	1.683439603
3	f13a1	91.1863214	B23	2.217083307
4	cbr2	111.6987244	B23	2.715817171
5	ms4a4a	127.929317	B23	3.110444078
6	ms4a7	142.9990639	B23	3.476846446
7	clec4n	154.0390349	B23	3.74526977
8	lyve1	163.2771092	B23	3.969882189
9	cybb	167.7268043	B23	4.078071057
10	cd36	171.9076543	B23	4.179723284
11	ccl24	176.2985311	B23	4.286482057
12	cd163	179.6675443	B23	4.36839547
13	fcna	182.9640969	B23	4.448547093
14	cd209g	185.3574858	B23	4.506739404
15	msr1	187.5667471	B23	4.560454876
16	clec4a1	189.2109508	B23	4.600431668
17	lilrb4	191.2723068	B23	4.650551004
18	ai607873	192.5579363	B23	4.681809505
1	slc6a13	17.8696252	B14	1
2	fmod	32.50940549	B14	1.819255028
3	igf2	44.31883171	B14	2.480120943
4	ogn	55.82130541	B14	3.123809525
5	gjb2	67.19339238	B14	3.76020155
6	aldh1a2	76.55872543	B14	4.284293854
7	lum	85.01345835	B14	4.757428172
8	col1a2	92.55588727	B14	5.179509152
9	fam180a	99.87787207	B14	5.589253885
10	slc13a4	106.3587363	B14	5.951928769
11	slc22a6	114.6535835	B14	6.416115741
12	aox3	117.7108283	B14	6.587201854
13	bmp6	120.4849941	B14	6.742446622
14	col1a1	122.3818461	B14	6.848596139
1	dcn	27.14127665	B15	1
2	serping1	40.07151923	B15	1.476405099
3	slc6a20a	50.99325276	B15	1.878808186
4	pcolce	57.83675482	B15	2.130951892
5	bgn	64.3382874	B15	2.370495988
6	colec12	71.01898129	B15	2.616641148
1	slc47a1	15.80736086	B02	1
2	car13	19.66844964	B02	1.244258913
1	myh11	16.78665061	B11	1
2	aspn	26.91728135	B11	1.603493274
3	mylk	35.32277006	B11	2.104217862
4	mcam	43.54441294	B11	2.593990544
5	mustn1	51.34340853	B11	3.058585642
6	slc38a11	58.4991082	B11	3.484858866
7	olfr78	63.41416022	B11	3.777654143
8	des	68.17350205	B11	4.061173586
9	wtip	72.90478285	B11	4.343021401
10	rasl12	77.12712663	B11	4.594551255
11	ptrf	80.5751779	B11	4.799955618
12	mir143hg	83.41966028	B11	4.969404691
13	cnn1	86.25877936	B11	5.138534266
14	kcnmb1	88.6926281	B11	5.283521422
15	lmod1	90.69936513	B11	5.403065045
16	gpr20	92.69087751	B11	5.521701718
17	hspb2	94.64368189	B11	5.638032511
18	myom1	96.77103551	B11	5.764761403
19	aoc3	97.69887021	B11	5.820033578
1	acta2	123.7325307	B10	1
2	myl9	205.9191653	B10	1.664228188
3	tagln	261.4958683	B10	2.113396266
4	crip1	308.721949	B10	2.495075041
1	p2ry14	18.96327645	B09	1
2	higd1b	37.63505107	B09	1.984628087
3	atp13a5	50.14562326	B09	2.644354386
4	kcnj8	59.82410998	B09	3.154734897
5	art3	68.32904085	B09	3.603229696
6	ndufa4l2	75.4695849	B09	3.979775599
7	cox4i2	77.88518848	B09	4.107158838
1	anxa3	9.363493981	B04	1
2	id1	17.43636075	B04	1.86216393
3	pglyrp1	25.02848901	B04	2.672986074
4	ctla2a	32.40035039	B04	3.460284212
5	flt1	39.5992315	B04	4.229108448
6	klf2	46.4786883	B04	4.96381889
7	eltd1	56.72892051	B04	6.058520529
8	emcn	62.84229085	B04	6.711414668
9	ptprb	67.56467849	B04	7.215754998
10	srgn	73.7107766	B04	7.872144389
11	gpr116	78.11877075	B04	8.342908204
12	sox18	82.41235569	B04	8.801453374
13	lsr	86.25347409	B04	9.21167614
14	fn1	89.838468	B04	9.594545389
15	aw112010	93.34116434	B04	9.968625444
16	tek	96.80209432	B04	10.33824495
17	paqr5	100.1039619	B04	10.69087694
18	abcb1a	103.3873495	B04	11.04153532
19	slc38a5	106.6359472	B04	11.38847821
20	nostrin	109.8803334	B04	11.73497133
21	podxl	113.0359422	B04	12.07198322
22	pecam1	116.1753245	B04	12.40726216
23	ocln	118.9353593	B04	12.70202763
24	icam2	121.6951934	B04	12.99677168
25	acvrl1	124.4404337	B04	13.28995714
26	degs2	127.0252044	B04	13.56600482
27	eng	129.5801964	B04	13.83887219
28	kdr	132.0773709	B04	14.10556478
29	thbd	134.509385	B04	14.36529839
30	sox17	136.6570122	B04	14.59466012
31	st6galnac2	138.3547347	B04	14.77597305
32	au021092	140.0492772	B04	14.95694636
33	klf4	141.6479424	B04	15.12768019
34	slc16a4	143.919526	B04	15.37028018
35	sp100	145.3847339	B04	15.52676108
36	slfn5	146.8401326	B04	15.68219437
37	lef1	148.2780702	B04	15.83576285
38	nos3	149.7085794	B04	15.98853801
39	tgtp2	151.0894205	B04	16.13600872
40	robo4	152.2815461	B04	16.26332504
41	tie1	153.3963379	B04	16.38238228
42	foxq1	154.481223	B04	16.49824556
43	gata2	155.3493073	B04	16.59095501
44	tgtp1	156.2870282	B04	16.69110147
45	cdh5	157.0011996	B04	16.76737337
46	cyyr1	157.414868	B04	16.81155221
1	ly6a	44.6136281	B05	1
2	pltp	88.82494068	B05	1.990982228
3	ly6c1	128.3085457	B05	2.875994426
4	cldn5	155.7607425	B05	3.491326511
5	slco1a4	182.9675672	B05	4.10115866
