# Supplementary material for: Highly sensitive spatial transcriptomics using FISHnCHIPs of multiple co-expressed genes
Source: Nat Commun. 2024 Mar 15;15:2342. doi: 10.1038/s41467-024-46669-y (PMC10943009; doi:10.1038/s41467-024-46669-y)
Supplement: Supplementary file 10 — Source Data [file 41467_2024_46669_MOESM10_ESM.zip › Source_Data/Source_Data_for_Supplementary_Fig5.csv]

Celltype	Dataset1	Dataset2	Dataset3
Astrocytes	977	905	885
Endothelial	419	388	416
GABAergic Neurons	463	514	520
Glutamatergic Neurons	2812	3230	4252
Macrophage	272	228	280
Oligodendrocytes	924	1131	1115
Perivascular cells, VLMC	313	168	218
