# Supplementary material for: Highly sensitive spatial transcriptomics using FISHnCHIPs of multiple co-expressed genes
Source: Nat Commun. 2024 Mar 15;15:2342. doi: 10.1038/s41467-024-46669-y (PMC10943009; doi:10.1038/s41467-024-46669-y)
Supplement: Supplementary file 10 — Source Data [file 41467_2024_46669_MOESM10_ESM.zip › Source_Data/Source_Data_for_Supplementary_Fig6.csv]

Source Data for Supplementary Fig.6a
gene_seq	gene	cum.signal	program	cum.signal.norm
1	Itm2c	15.435706	ExcL2	1
2	Gucy1b3	17.70378178	ExcL2	1.146936965
3	Lpl	19.31606991	ExcL2	1.25138882
4	C2cd2l	20.66683615	ExcL2	1.338898017
5	Pcdh19	21.52934489	ExcL2	1.394775522
6	Bhlhe22	22.30766478	ExcL2	1.445198864
7	Gucy1a3	23.00693782	ExcL2	1.490501168
8	Rgs14	23.70050419	ExcL2	1.535433766
9	Wfs1	24.35488267	ExcL2	1.577827582
10	Rragd	24.96808962	ExcL2	1.617554106
11	Pvrl3	25.4799832	ExcL2	1.650717059
12	Dusp18	25.98019388	ExcL2	1.683123136
13	Syt17	26.44057386	ExcL2	1.712948787
14	Gsg1l	26.87450072	ExcL2	1.741060676
15	Pcdh8	27.28229505	ExcL2	1.767479573
16	Otof	27.5132032	ExcL2	1.782438925
17	Evc2	27.84075238	ExcL2	1.803659151
18	Plk5	28.14487537	ExcL2	1.823361716
19	Ankrd6	28.32517518	ExcL2	1.835042413
20	Ngb	28.41835	ExcL2	1.841078731
1	Atp1a1	8.762368887	ExcL3	1
2	Hlf	13.15350582	ExcL3	1.501135822
3	Alcam	15.25862323	ExcL3	1.741381061
4	Arl6ip5	17.35328934	ExcL3	1.980433552
5	Sytl2	18.84348517	ExcL3	2.150501242
6	Cacna2d3	20.12254818	ExcL3	2.296473527
7	Cux1	21.25177888	ExcL3	2.425346291
8	Fam60a	22.27688575	ExcL3	2.542335987
9	Lingo2	23.27730898	ExcL3	2.656508677
10	Tbc1d30	24.18378066	ExcL3	2.759959204
11	Slc17a6	24.83325762	ExcL3	2.834080366
12	Cbln4	25.39156533	ExcL3	2.897796893
13	Kcnab3	26.16932311	ExcL3	2.986558024
14	Ddit4l	26.55813126	ExcL3	3.030930517
15	Scn4b	26.81764234	ExcL3	3.06054706
1	Nrep	3.503142114	ExcL4	1
2	Tmem65	5.722387939	ExcL4	1.633501512
3	Tmem145	7.791409894	ExcL4	2.224120415
4	Rora	9.857533079	ExcL4	2.813911842
5	Kcnk2	11.44552401	ExcL4	3.267216584
6	Ccdc136	12.73999085	ExcL4	3.63673252
7	Igfbp5	14.02928677	ExcL4	4.004772375
8	Spock3	15.23988311	ExcL4	4.350346805
9	Fam19a2	16.23227959	ExcL4	4.633634339
10	Tshz1	17.22404318	ExcL4	4.916741204
11	Plxnd1	17.98462995	ExcL4	5.133856796
12	Coch	18.6771091	ExcL4	5.331530519
13	Krt12	19.3690602	ExcL4	5.52905351
14	Cnih3	20.04979384	ExcL4	5.723374383
15	Pamr1	20.68653383	ExcL4	5.905136919
16	S100a10	21.11945054	ExcL4	6.028716464
17	Whrn	21.51713291	ExcL4	6.142238084
18	Dkkl1	21.8801968	ExcL4	6.245877583
19	A830036E02Rik	22.6180402	ExcL4	6.456500895
20	BC006965	22.76522452	ExcL4	6.49851584
21	Thbs2	22.8968033	ExcL4	6.536076058
22	Endou	22.9856795	ExcL4	6.561446482
23	Scnn1a	23.06888795	ExcL4	6.585199
24	Shisa3	23.11419815	ExcL4	6.598133162
1	Map2k1	5.855944661	ExcL5p1	1
2	Arl6ip1	11.12072909	ExcL5p1	1.899049553
3	Igsf21	12.57718581	ExcL5p1	2.147763776
4	Rimbp2	13.9147714	ExcL5p1	2.376178773
5	Susd4	15.23697213	ExcL5p1	2.601966551
6	Clstn2	16.28762575	ExcL5p1	2.78138314
7	Ptprt	17.25628703	ExcL5p1	2.946798174
8	Col6a1	18.1998726	ExcL5p1	3.107931112
9	Rasl10a	19.07410493	ExcL5p1	3.257220831
10	D430019H16Rik	19.82204671	ExcL5p1	3.384944336
11	Spon1	20.48851297	ExcL5p1	3.49875454
12	Crtac1	21.40837253	ExcL5p1	3.655835868
13	Sema3e	21.99330669	ExcL5p1	3.75572311
14	1110032F04Rik	22.4913457	ExcL5p1	3.840771559
15	Rxfp1	22.90972729	ExcL5p1	3.912217178
16	Bmp3	23.3280321	ExcL5p1	3.983649685
17	Galnt14	23.65108681	ExcL5p1	4.038816653
18	Rspo2	23.83820724	ExcL5p1	4.070770579
19	Cbln1	23.96555978	ExcL5p1	4.092518146
20	Slc26a4	24.04872374	ExcL5p1	4.106719775
21	Osr1	24.07682633	ExcL5p1	4.11151876
1	Hcn1	3.796097112	ExcL5p2	1
2	Parm1	7.025927387	ExcL5p2	1.850829202
3	Vat1l	8.186168114	ExcL5p2	2.156469625
4	Ntng1	9.280869347	ExcL5p2	2.44484508
5	Nefh	10.34815851	ExcL5p2	2.725999417
6	Cacna1h	10.94352722	ExcL5p2	2.882836476
7	Trpc4	11.86476034	ExcL5p2	3.125515494
8	Qrfpr	12.04820659	ExcL5p2	3.173840457
9	Stac	12.10352209	ExcL5p2	3.188412132
1	Deptor	2.229773773	ExcL5p3	1
2	Chga	4.379884772	ExcL5p3	1.964273158
3	Tspan5	6.492952037	ExcL5p3	2.911933092
4	Tmsb10	8.425366658	ExcL5p3	3.778574651
5	Fam3c	9.983281078	ExcL5p3	4.477261863
6	Slc6a7	11.49038757	ExcL5p3	5.15316294
7	Wbscr17	12.88601683	ExcL5p3	5.779069151
8	Hrh3	14.15342496	ExcL5p3	6.347471267
9	Gpr88	15.00785173	ExcL5p3	6.730661162
10	Vstm2b	15.43136926	ExcL5p3	6.920598603
11	Sstr2	15.81414748	ExcL5p3	7.092265444
12	Esrrg	16.11404984	ExcL5p3	7.226764452
13	Tmem91	16.34116481	ExcL5p3	7.328620063
14	Fras1	16.53691213	ExcL5p3	7.416408038
15	Ptgfrn	16.97033944	ExcL5p3	7.61078978
16	Il1rapl2	17.08681836	ExcL5p3	7.663027778
1	Fam163b	5.188279995	ExcL6p1	1
2	Ctgf	7.509357516	ExcL6p1	1.447369364
3	Fam65b	9.817414603	ExcL6p1	1.892229142
4	Gnal	11.16466333	ExcL6p1	2.151900695
5	Pcsk5	12.16912671	ExcL6p1	2.34550308
6	Sulf1	12.51570296	ExcL6p1	2.412302917
7	Nxph4	12.69542718	ExcL6p1	2.446943339
8	Ly6g6e	12.8045744	ExcL6p1	2.467980604
9	Syndig1l	12.89590821	ExcL6p1	2.485584476
10	Cidea	12.96954377	ExcL6p1	2.499777148
11	Trh	13.01041633	ExcL6p1	2.507655012
1	Lpgat1	3.383529895	ExcL6p2	1
2	Cdh2	6.167393989	ExcL6p2	1.822769173
3	Garnl3	8.938826739	ExcL6p2	2.641864271
4	Slc35f1	10.71277965	ExcL6p2	3.166154867
5	Lrrtm2	12.12001085	ExcL6p2	3.58206111
6	Lmo3	13.4920253	ExcL6p2	3.987559063
7	Foxp2	14.85159676	ExcL6p2	4.389379501
8	A830018L16Rik	16.17443926	ExcL6p2	4.780344719
9	Islr2	17.42588322	ExcL6p2	5.150208144
10	Igfbp4	18.64552362	ExcL6p2	5.510672049
11	Tle4	19.59720564	ExcL6p2	5.791941035
12	Gadd45a	20.12529179	ExcL6p2	5.948016545
13	Ramp3	20.54140383	ExcL6p2	6.07099818
14	Syt6	20.88942422	ExcL6p2	6.173855373
15	Islr	21.00091835	ExcL6p2	6.206807389
1	Prkcg	2.950738385	Hip	1
2	Epha7	5.119186823	Hip	1.734883326
3	Scn3b	6.864933514	Hip	2.32651378
4	Gabra5	8.191002797	Hip	2.775916306
5	Cpne7	9.349398536	Hip	3.168494566
6	Nr3c2	9.982002474	Hip	3.382882917
7	Iqgap2	10.66452759	Hip	3.614189469
8	Doc2b	10.93504915	Hip	3.705868745
9	Gpr161	11.22018929	Hip	3.802502232
10	Fibcd1	11.33420199	Hip	3.841140934
11	Pkp2	11.39720583	Hip	3.862492821
12	Spink8	11.44091884	Hip	3.877307082
13	Grem1	11.47087455	Hip	3.887459019
1	Etv1	2.676344179	Sub	1
2	Fezf2	5.124293926	Sub	1.914661786
3	Tshz2	7.15584478	Sub	2.673738616
4	Plcxd2	9.177142031	Sub	3.428984248
5	Lypd1	11.16876932	Sub	4.173143877
6	Neto2	12.65979533	Sub	4.730256831
7	Rnf152	13.94614245	Sub	5.210892741
8	Grp	15.05885343	Sub	5.626650546
9	Nxph1	16.06080968	Sub	6.001025507
10	Myl4	16.90185242	Sub	6.315276096
11	St3gal1	17.66381161	Sub	6.599977592
12	Htr2c	18.31201115	Sub	6.842173477
13	Glra2	18.77917976	Sub	7.016728231
14	Vwc2l	19.00269912	Sub	7.100244905
15	Col24a1	19.21929594	Sub	7.181175011
16	Slc17a8	19.40816438	Sub	7.251744574
17	Stard5	19.58025329	Sub	7.31604457
18	Cdhr1	19.65413287	Sub	7.34364923
19	Trhr	19.72545449	Sub	7.370298129
20	Sla2	19.77033612	Sub	7.387067882
1	Cnr1	15.50223289	IntCckVip	1
2	Asic4	16.90918828	IntCckVip	1.090758241
3	Adarb2	17.55114476	IntCckVip	1.132168822
4	Npy2r	18.05958713	IntCckVip	1.164966831
5	Egln3	18.51309393	IntCckVip	1.19422112
6	Sp8	18.72187473	IntCckVip	1.207688909
7	Frem1	18.88994289	IntCckVip	1.218530454
1	Kit	12.49452393	IntNpy	1
2	Baiap2l2	13.49514053	IntNpy	1.080084412
3	Sp9	14.29633285	IntNpy	1.14420789
4	Tnnt1	14.9321188	IntNpy	1.195093058
5	Ngf	15.23201696	IntNpy	1.219095425
6	Slc35d3	15.48856775	IntNpy	1.239628484
1	Kcnc1	3.977620002	IntPv	1
2	Ppargc1a	6.696341692	IntPv	1.683504631
3	Vamp1	9.149749812	IntPv	2.300307673
4	Kcnc2	10.58590457	IntPv	2.661366486
5	Btbd11	11.49183819	IntPv	2.889124196
6	Ankrd34b	12.27321233	IntPv	3.085566828
7	Ank1	12.79185602	IntPv	3.215957285
8	A330050F15Rik	13.26935547	IntPv	3.336003808
9	Nog	13.71665126	IntPv	3.448456929
10	Cox6a2	14.08649733	IntPv	3.541438679
11	Kcnmb2	14.29847255	IntPv	3.594730653
12	Tmem132c	14.41787918	IntPv	3.624750271
13	Akr1c18	14.50735244	IntPv	3.647244441
14	Lrrc38	14.56578875	IntPv	3.661935716
1	Elavl2	4.966162576	IntSst	1
2	Cdh13	7.576688365	IntSst	1.525662571
3	Vstm2a	9.359833427	IntSst	1.884721509
4	Ache	10.38767413	IntSst	2.091690308
5	AI504432	11.33461999	IntSst	2.2823699
6	Grm1	12.21576991	IntSst	2.459800646
7	Col19a1	12.82802257	IntSst	2.583085505
8	Pdyn	13.50166553	IntSst	2.718732084
9	Rbp4	13.85265324	IntSst	2.789407923
10	Dlx1	14.1682072	IntSst	2.852948727
11	Rpp25	14.67020654	IntSst	2.95403268
12	Elfn1	14.92846282	IntSst	3.006035866
13	Lypd6b	15.15984786	IntSst	3.052628187
14	Lhx6	15.33711573	IntSst	3.088323326
15	Kctd8	15.45957733	IntSst	3.112982527
16	Oxtr	15.55194504	IntSst	3.131581941
17	AF529169	15.63740419	IntSst	3.148790228
18	Rxfp3	15.69561402	IntSst	3.160511517
1	Hspa8	8.557273813	LrpD	1
2	Efr3a	13.93665412	LrpD	1.628632486
3	Cltc	18.89158735	LrpD	2.207664235
4	Csnk1a1	22.89704551	LrpD	2.675740663
5	Ndfip2	26.12225033	LrpD	3.052636961
6	Ier5	29.27977857	LrpD	3.421624598
7	Hspa4	32.08084816	LrpD	3.748956602
8	Spred1	34.59244936	LrpD	4.042461433
9	Tmem178	36.38516308	LrpD	4.251957326
10	Arhgef7	38.00585546	LrpD	4.441350866
11	Fmnl1	39.28210907	LrpD	4.590493413
12	Hectd2	40.0213346	LrpD	4.676879048
13	Crem	40.59311309	LrpD	4.743696881
14	Pdlim1	40.87508646	LrpD	4.776648189
15	Tpbg	41.02686905	LrpD	4.794385449
1	Tsnax	4.233171712	LrpS	1
2	Nhp2l1	8.187564273	LrpS	1.934144143
3	Actn1	10.59378521	LrpS	2.502564492
4	Tpm1	12.42596813	LrpS	2.935380131
5	C1ql3	14.02771424	LrpS	3.3137598
6	Cdkn1a	15.10212983	LrpS	3.567568446
7	Nptx2	16.07378876	LrpS	3.797102941
8	Grasp	16.93093164	LrpS	3.999585368
9	Penk	17.66495225	LrpS	4.172982683
10	Lrrk2	18.33242864	LrpS	4.330660291
11	Mapk4	18.89718736	LrpS	4.464072956
12	Pak6	19.39668046	LrpS	4.582067959
13	Fam84a	19.89004121	LrpS	4.698614318
14	Prkg2	20.16028486	LrpS	4.762453837
15	Inhba	20.32999352	LrpS	4.802544026
16	Mas1	20.48623596	LrpS	4.839453099
17	Car12	20.62004306	LrpS	4.871062282
18	Sorbs2	23.37799653	LrpS	5.522572227
1	Atp6v0c	28.53277435	NS	1
2	Gnas	55.76121179	NS	1.954286363
3	Tagln3	60.72575429	NS	2.128280747
4	Impact	65.32797737	NS	2.289576771
5	Pld3	69.23003078	NS	2.426333659
6	Nme1	72.8099597	NS	2.551800915
7	Fxyd6	75.37070271	NS	2.64154834
8	Etl4	76.5720718	NS	2.683653222
9	Neurod6	77.62564679	NS	2.720578302
10	Cadps2	78.46461374	NS	2.749981925
1	Bicd1	9.150942382	Syn	1
2	Cadm1	18.08244905	Syn	1.976020425
3	Prkacb	27.74556091	Syn	3.031989466
4	Ank2	33.42302061	Syn	3.652412966
5	Eid1	39.41505015	Syn	4.307212144
6	Pura	48.71524062	Syn	5.32352173
7	Ncam1	52.69486354	Syn	5.758408406
8	Gsk3b	56.04976259	Syn	6.125026282
9	Gnb1	59.27269153	Syn	6.477222678
10	Papolg	61.62569239	Syn	6.734354759
11	Taok1	63.79937738	Syn	6.971891497
12	Kcnb1	65.66941676	Syn	7.176246338
13	Mrps18c	67.14268706	Syn	7.337242904
14	Nol4	68.53803528	Syn	7.489724273
15	Med23	69.76849261	Syn	7.624186635
16	Grk4	70.77697207	Syn	7.734391619
17	Olfr56	71.66213681	Syn	7.831120972
18	Fam81a	72.48365272	Syn	7.920894886
19	Cxcr2	73.03418334	Syn	7.981055971
1	Dusp14	2.595836568	Erp	1
2	Ifrd1	4.767031866	Erp	1.836414482
3	Fbxo33	6.573596664	Erp	2.532361531
4	Frmd6	8.043933552	Erp	3.09878274
5	Irs2	9.321359015	Erp	3.590888244
6	Ccnl1	10.50390715	Erp	4.04644394
7	Fosl2	11.64243329	Erp	4.485040945
8	Per1	12.65531279	Erp	4.875234808
9	Dnajb1	13.66192313	Erp	5.263013588
10	Dusp1	14.60991092	Erp	5.628209074
11	Nr4a3	15.48256705	Erp	5.964384368
12	Gadd45g	16.31734692	Erp	6.28596851
13	Arl5b	17.06755569	Erp	6.574973132
14	Gadd45b	17.81349715	Erp	6.862333851
15	Cdc42ep3	18.53299906	Erp	7.139509201
16	Npas4	19.151259	Erp	7.377682879
17	Btaf1	19.7633752	Erp	7.613489787
18	Arl4d	20.28701828	Erp	7.815213999
19	Mest	20.69907328	Erp	7.973950879
20	Ciart	21.07550099	Erp	8.118962976
21	Trib1	21.44952329	Erp	8.263048435
22	Tiparp	21.7663161	Erp	8.385087248
1	Klf9	10.19162981	Other	1
2	Sec62	17.08240213	Other	1.676120742
3	Nkain3	22.63141179	Other	2.220588091
4	Nfix	27.88004137	Other	2.735582225
5	Vcp	32.60706834	Other	3.199396852
6	Zbtb7a	35.69315486	Other	3.502202838
7	Rsrp1	39.96696474	Other	3.921547924
8	Glg1	42.85352532	Other	4.204776478
9	Srrm2	45.47380209	Other	4.461877336
10	Pabpn1	47.97009806	Other	4.706813232
11	Klf13	50.40655317	Other	4.945877557
12	Pde4a	52.68315087	Other	5.169256716
13	Usp2	54.93873735	Other	5.39057426
14	Snrnp70	56.9714336	Other	5.590021875
15	Bzrap1	58.60262717	Other	5.750074153
16	Miat	60.23071126	Other	5.909821329
17	Adcy9	61.74659937	Other	6.058559867
18	Erdr1	62.43439601	Other	6.12604629
19	Pisd	62.68383729	Other	6.150521402
